# Supplementary material for: Nanopore long-read RNA-seq and absolute quantification delineate transcription dynamics in early embryo development of an insect pest
Source: Sci Rep. 2021 Apr 12;11:7878. doi: 10.1038/s41598-021-86753-7 (PMC8042104; doi:10.1038/s41598-021-86753-7)
Supplement: Supplementary file 1 — Supplementary Information 1. [file 41598_2021_86753_MOESM1_ESM.xlsx]

## Sheet: ERCC calculations
			Expected ERCC No. of molecules added per sample								Reads per gene per 10000 mapped reads (RPG10K) as calculated using Mandalorion								Absolute Number of Transcripts
			This is the volume (ul) of diluted (1:87) ERCCs added per respective sample																beta values were calculated in R using the function: glm(a$Observed_TPM ~ offset(log(a$Expected_molecules)), family=poisson(link=log))
			1H	2H	3H	4H	5H	6H	female	male									-13.99	-13.36	-13.49	-13.65	-13.53	-13.26	-13.05	-12.74
	attomoles/ul	molecules/ul	1.45	1.45	0.76	0.97	0.86	0.91	1	1	RPG10K_1H	RPG10K_2H	RPG10K_3H	RPG10K_4H	RPG10K_5H	RPG10K_6H	RPG10K_female_heads	RPG10K_male_heads	Transcripts_1H	Transcripts_2H	Transcripts_3H	Transcripts_4H	Transcripts_5H	Transcripts_6H	Transcripts_female_heads	Transcripts_male_heads	ercc_length	ercc_GC%
ERCC-00130	30000	18066422580	301107043	301107043	1.57822e+08	2.0143e+08	1.78588e+08	1.88971e+08	2.0766e+08	2.0766e+08	181.897	365.498	161.058	175.624	175.474	206.144	306.014	392.534	2.11702e+08	2.26994e+08	1.13867e+08	1.44193e+08	1.29106e+08	1.14729e+08	1.3677e+08	1.28797e+08	1059	46
ERCC-00002	15000	9033211290	1.50554e+08	1.50554e+08	7.89108e+07	1.00715e+08	8.92938e+07	9.44853e+07	1.0383e+08	1.0383e+08	74.9745	134.911	64.9383	66.6301	69.7229	80.6224	124.342	166.669	8.72596e+07	8.3787e+07	4.59109e+07	5.47055e+07	5.12991e+07	4.48702e+07	5.55734e+07	5.46868e+07	1061	51
ERCC-00074	15000	9033211290	1.50554e+08	1.50554e+08	7.89108e+07	1.00715e+08	8.92938e+07	9.44853e+07	1.0383e+08	1.0383e+08	253.783	463.503	218.689	246.054	240.989	399.575	508.664	722.867	2.95367e+08	2.8786e+08	1.54611e+08	2.02019e+08	1.77309e+08	2.22382e+08	2.27342e+08	2.37185e+08	522	35
ERCC-00096	15000	9033211290	1.50554e+08	1.50554e+08	7.89108e+07	1.00715e+08	8.92938e+07	9.44853e+07	1.0383e+08	1.0383e+08	147.354	263.421	117.776	132.961	131.332	148.615	209.123	261.155	1.71499e+08	1.63599e+08	8.32671e+07	1.09165e+08	9.66286e+07	8.27115e+07	9.34653e+07	8.56893e+07	1107	51
ERCC-00004	7500	4516605645	7.52768e+07	7.52768e+07	3.94554e+07	5.03576e+07	4.46469e+07	4.72427e+07	5.1915e+07	5.1915e+07	60.784	122.968	56.4551	61.1021	61.1478	102.114	127.562	189.613	7.07439e+07	7.63695e+07	3.99134e+07	5.01668e+07	4.49899e+07	5.68314e+07	5.70125e+07	6.22151e+07	523	34
ERCC-00046	3750	2.2583e+09	3.76384e+07	3.76384e+07	1.97277e+07	2.51788e+07	2.23235e+07	2.36213e+07	2.59575e+07	2.59575e+07	22.566	50.3893	22.8899	23.9804	25.1697	42.1889	57.9383	84.7432	2.62636e+07	3.12945e+07	1.6183e+07	1.96887e+07	1.85188e+07	2.34801e+07	2.58949e+07	2.78057e+07	522	35
ERCC-00113	3750	2.2583e+09	3.76384e+07	3.76384e+07	1.97277e+07	2.51788e+07	2.23235e+07	2.36213e+07	2.59575e+07	2.59575e+07	9.1699	19.1993	9.7569	9.5998	10.1583	12.9766	19.7619	27.8235	1.06725e+07	1.19238e+07	6.89806e+06	7.88175e+06	7.47403e+06	7.2221e+06	8.83238e+06	9.12936e+06	840	50
ERCC-00171	3750	2.2583e+09	3.76384e+07	3.76384e+07	1.97277e+07	2.51788e+07	2.23235e+07	2.36213e+07	2.59575e+07	2.59575e+07	23.4568	42.6235	20.4568	22.6039	21.2559	38.1834	51.4199	77.8968	2.73004e+07	2.64715e+07	1.44628e+07	1.85585e+07	1.56392e+07	2.12509e+07	2.29816e+07	2.55593e+07	505	48
ERCC-00136	1875	1.12915e+09	1.88192e+07	1.88192e+07	9.86385e+06	1.25894e+07	1.11617e+07	1.18107e+07	1.29788e+07	1.29788e+07	16.8474	31.5765	14.3618	14.1992	14.0465	18.2567	30.6163	38.5745	1.9608e+07	1.96107e+07	1.01537e+07	1.1658e+07	1.03348e+07	1.01607e+07	1.36836e+07	1.2657e+07	1033	42
ERCC-00003	937.5	5.64576e+08	9.4096e+06	9.4096e+06	4.93193e+06	6.29469e+06	5.58086e+06	5.90533e+06	6.48938e+06	6.48938e+06	11.2483	19.1232	8.1484	8.6767	8.6183	11.0928	16.1038	19.7831	1.30914e+07	1.18765e+07	5.76086e+06	7.12386e+06	6.34097e+06	6.17367e+06	7.19743e+06	6.49117e+06	1023	33
ERCC-00009	937.5	5.64576e+08	9.4096e+06	9.4096e+06	4.93193e+06	6.29469e+06	5.58086e+06	5.90533e+06	6.48938e+06	6.48938e+06	7.6505	14.7779	6.046	7.3112	6.8963	8.5838	10.2137	13.2507	8.90409e+06	9.17787e+06	4.27448e+06	6.00274e+06	5.074e+06	4.7773e+06	4.56491e+06	4.34778e+06	984	47
ERCC-00108	937.5	5.64576e+08	9.4096e+06	9.4096e+06	4.93193e+06	6.29469e+06	5.58086e+06	5.90533e+06	6.48938e+06	6.48938e+06	5.2867	10.024	4.5274	4.6625	5.0081	6.0587	8.8703	11.4162	6.15296e+06	6.22544e+06	3.20084e+06	3.82807e+06	3.68474e+06	3.37196e+06	3.96449e+06	3.74585e+06	1022	49
ERCC-00145	937.5	5.64576e+08	9.4096e+06	9.4096e+06	4.93193e+06	6.29469e+06	5.58086e+06	5.90533e+06	6.48938e+06	6.48938e+06	4.7893	8.9757	4.0171	4.1597	4.1822	5.3931	7.6096	9.3916	5.57406e+06	5.57439e+06	2.84006e+06	3.41525e+06	3.07708e+06	3.00152e+06	3.40103e+06	3.08154e+06	1042	44
ERCC-00042	468.75	2.82288e+08	4.7048e+06	4.7048e+06	2.46596e+06	3.14735e+06	2.79043e+06	2.95267e+06	3.24469e+06	3.24469e+06	3.0618	6.0778	2.7883	2.808	2.9681	3.4408	5.39	7.0158	3.5635e+06	3.77464e+06	1.97131e+06	2.30546e+06	2.1838e+06	1.91497e+06	2.40901e+06	2.302e+06	1023	39
ERCC-00043	468.75	2.82288e+08	4.7048e+06	4.7048e+06	2.46596e+06	3.14735e+06	2.79043e+06	2.95267e+06	3.24469e+06	3.24469e+06	6.2353	11.4492	5.2009	5.1873	5.5352	6.8291	10.2468	13.3664	7.257e+06	7.11057e+06	3.677e+06	4.25894e+06	4.07256e+06	3.80072e+06	4.57971e+06	4.38574e+06	1023	33
ERCC-00111	468.75	2.82288e+08	4.7048e+06	4.7048e+06	2.46596e+06	3.14735e+06	2.79043e+06	2.95267e+06	3.24469e+06	3.24469e+06	2.8805	6.0461	2.7107	2.7228	2.9074	3.59	5.3859	6.8133	3.35249e+06	3.75495e+06	1.91645e+06	2.23551e+06	2.13914e+06	1.99801e+06	2.40717e+06	2.23556e+06	994	47
ERCC-00116	468.75	2.82288e+08	4.7048e+06	4.7048e+06	2.46596e+06	3.14735e+06	2.79043e+06	2.95267e+06	3.24469e+06	3.24469e+06	0.0116	0.0348	0.0122	0.0302	0.0176	0.0202	0.0372	0.0331	13500.7	21612.7	8625.31	24795.2	12949.3	11242.3	16626.2	10860.7	1991	50
ERCC-00022	234.375	1.41144e+08	2.3524e+06	2.3524e+06	1.23298e+06	1.57367e+06	1.39522e+06	1.47633e+06	1.62234e+06	1.62234e+06	1.126	2.0903	1.1104	1.0138	1.0975	1.5167	2.0956	2.9997	1.3105e+06	1.29819e+06	785045	832363	807492	844116	936608	984253	751	47
ERCC-00060	234.375	1.41144e+08	2.3524e+06	2.3524e+06	1.23298e+06	1.57367e+06	1.39522e+06	1.47633e+06	1.62234e+06	1.62234e+06	4.5965	6.7967	3.5435	3.8328	3.3259	7.3454	9.9368	13.9118	5.34967e+06	4.22112e+06	2.50523e+06	3.14685e+06	2.44705e+06	4.08807e+06	4.44115e+06	4.5647e+06	523	31
ERCC-00076	234.375	1.41144e+08	2.3524e+06	2.3524e+06	1.23298e+06	1.57367e+06	1.39522e+06	1.47633e+06	1.62234e+06	1.62234e+06	0.8946	1.894	0.9839	0.9644	0.9968	1.5449	2.1122	3.0699	1.04119e+06	1.17628e+06	695610	791804	733402	859811	944027	1.00729e+06	642	50
ERCC-00092	234.375	1.41144e+08	2.3524e+06	2.3524e+06	1.23298e+06	1.57367e+06	1.39522e+06	1.47633e+06	1.62234e+06	1.62234e+06	2.1209	3.7182	1.6289	1.6073	1.6454	1.9523	3.4969	4.3095	2.46843e+06	2.3092e+06	1.15162e+06	1.31965e+06	1.21061e+06	1.08655e+06	1.5629e+06	1.41402e+06	1124	50
ERCC-00035	117.188	7.0572e+07	1.1762e+06	1.1762e+06	616491	786837	697608	738167	811172	811172	0.563	0.9311	0.4001	0.4341	0.3978	0.5809	0.8184	1.0123	655252	578263	282868	356410	292684	323299	365776	332153	1130	51
ERCC-00044	117.188	7.0572e+07	1.1762e+06	1.1762e+06	616491	786837	697608	738167	811172	811172	0.9216	1.4917	0.7961	0.8902	0.8147	0.8753	1.1904	1.3759	1.07261e+06	926426	562837	730883	599421	487146	532037	451456	1156	50
ERCC-00095	117.188	7.0572e+07	1.1762e+06	1.1762e+06	616491	786837	697608	738167	811172	811172	1.5579	2.8948	1.2288	1.4507	1.4936	2.2871	3.377	4.954	1.81317e+06	1.79783e+06	868753	1.19107e+06	1.09893e+06	1.27288e+06	1.50932e+06	1.62549e+06	521	37
ERCC-00112	117.188	7.0572e+07	1.1762e+06	1.1762e+06	616491	786837	697608	738167	811172	811172	0.8329	1.6026	0.743	0.8352	0.8514	0.9076	1.1946	1.5081	969377	995301	525296	685727	626423	505123	533915	494833	1136	47
ERCC-00131	117.188	7.0572e+07	1.1762e+06	1.1762e+06	616491	786837	697608	738167	811172	811172	0.8483	1.4474	0.7185	0.8078	0.7396	0.9923	1.6658	2.0287	987300	898913	507974	663230	544165	552262	744513	665651	771	47
ERCC-00025	58.5938	3.5286e+07	588100	588100	308245	393418	348804	369083	405586	405586	0.5938	1.0832	0.4327	0.522	0.4968	0.5526	0.5952	0.7065	691099	672725	305916	428579	365524	307548	266019	231815	1994	50
ERCC-00051	58.5938	3.5286e+07	588100	588100	308245	393418	348804	369083	405586	405586	0.3316	0.5764	0.3143	0.3379	0.3019	0.7019	0.5745	1.3924	385935	357975	222208	277427	222125	390641	256767	456870	274	34
ERCC-00062	58.5938	3.5286e+07	588100	588100	308245	393418	348804	369083	405586	405586	0.59	1.2605	0.5021	0.5083	0.5815	0.7785	1.1119	1.5907	686676	782838	354981	417331	427842	433272	496953	521936	1023	31
ERCC-00071	58.5938	3.5286e+07	588100	588100	308245	393418	348804	369083	405586	405586	0.5167	0.9786	0.3919	0.4231	0.4569	0.6736	1.1284	1.6073	601365	607763	277071	347379	336167	374891	504327	527382	642	48
ERCC-00079	58.5938	3.5286e+07	588100	588100	308245	393418	348804	369083	405586	405586	0.6131	1.042	0.4858	0.5	0.4744	0.835	1.1987	1.756	713561	647138	343457	410516	349043	464717	535747	576173	644	49
ERCC-00162	58.5938	3.5286e+07	588100	588100	308245	393418	348804	369083	405586	405586	0.6208	1.4125	0.6777	0.6869	0.6645	1.2585	1.3392	1.9337	722523	877238	479129	563967	488910	700415	598542	634480	523	36
ERCC-00165	58.5938	3.5286e+07	588100	588100	308245	393418	348804	369083	405586	405586	0.428	0.7728	0.3878	0.4533	0.3786	0.4719	0.682	0.9049	498131	479950	274172	372174	278557	262635	304813	296913	872	50
ERCC-00019	29.2969	1.7643e+07	294050	294050	154123	196709	174402	184542	202793	202793	0.3509	0.6651	0.3143	0.3709	0.3562	0.4962	0.6861	0.8883	408398	413063	222208	304521	262076	276159	306646	291466	644	49
ERCC-00053	29.2969	1.7643e+07	294050	294050	154123	196709	174402	184542	202793	202793	0.2005	0.3104	0.1633	0.1319	0.1422	0.2017	0.2893	0.3884	233353	192775	115452	108294	104625	112256	129300	127441	1023	31
ERCC-00078	29.2969	1.7643e+07	294050	294050	154123	196709	174402	184542	202793	202793	0.428	0.6493	0.3429	0.3297	0.3419	0.4921	0.6076	0.814	498131	403250	242428	270695	251555	273877	271561	267087	993	50
ERCC-00084	29.2969	1.7643e+07	294050	294050	154123	196709	174402	184542	202793	202793	0.2661	0.6208	0.2572	0.3077	0.3083	0.3267	0.5291	0.6776	309702	385550	181839	252632	226834	181824	236476	222332	994	50
ERCC-00144	29.2969	1.7643e+07	294050	294050	154123	196709	174402	184542	202793	202793	0.1465	0.2407	0.1225	0.1346	0.139	0.1936	0.2852	0.6198	170505	149488	86606.6	110511	102270	107748	127467	203367	538	46
ERCC-00054	14.6484	8.8215e+06	147025	147025	77061.3	98354.6	87201	92270.8	101396	101396	0.0386	0.0697	0.049	0.011	0.0304	0.0605	0.1281	0.2562	44924.9	43287.4	34642.7	9031.36	22367	33671.1	57253	84063.6	274	37
ERCC-00059	14.6484	8.8215e+06	147025	147025	77061.3	98354.6	87201	92270.8	101396	101396	0.0501	0.1362	0.0735	0.0385	0.0463	0.0928	0.1612	0.2727	58309.3	84587.5	51964	31609.8	34065.5	51647.6	72046.7	89477.5	525	48
ERCC-00099	14.6484	8.8215e+06	147025	147025	77061.3	98354.6	87201	92270.8	101396	101396	0.108	0.2565	0.1225	0.0824	0.1006	0.1452	0.186	0.2479	125697	159300	86606.6	67653.1	74017.1	80810.7	83130.8	81340.2	1350	41
ERCC-00126	14.6484	8.8215e+06	147025	147025	77061.3	98354.6	87201	92270.8	101396	101396	0.0347	0.076	0.0122	0.033	0.0447	0.0323	0.062	0.0744	40385.9	47200.1	8625.31	27094.1	32888.3	17976.5	27710.3	24411.9	1118	51
ERCC-00148	14.6484	8.8215e+06	147025	147025	77061.3	98354.6	87201	92270.8	101396	101396	0.1003	0.1394	0.0776	0.055	0.0767	0.1573	0.1488	0.3058	116735	86574.9	54862.7	45156.8	56432.5	87545	66504.7	100338	494	49
ERCC-00163	14.6484	8.8215e+06	147025	147025	77061.3	98354.6	87201	92270.8	101396	101396	0.2198	0.3167	0.1796	0.2033	0.1757	0.242	0.372	0.5619	255816	196688	126976	166916	129272	134685	166262	184369	543	47
ERCC-00170	14.6484	8.8215e+06	147025	147025	77061.3	98354.6	87201	92270.8	101396	101396	0.1658	0.3262	0.1633	0.1703	0.1757	0.1694	0.2521	0.3636	192968	202588	115452	139822	129272	94279.2	112674	119303	1023	34
ERCC-00034	7.32422	4.41075e+06	73512.5	73512.5	38530.7	49177.3	43600.5	46135.4	50698.2	50698.2	0.1157	0.1964	0.0816	0.1291	0.1374	0.1291	0.2149	0.2892	134658	121975	57690.6	105995	101093	71850.3	96047.4	94891.4	1019	49
ERCC-00085	7.32422	4.41075e+06	73512.5	73512.5	38530.7	49177.3	43600.5	46135.4	50698.2	50698.2	0.0231	0.057	0.0327	0.0412	0.0399	0.0444	0.062	0.1198	26885.1	35400.1	23118.7	33826.6	29356.7	24710.7	27710.3	39308.4	844	49
ERCC-00154	7.32422	4.41075e+06	73512.5	73512.5	38530.7	49177.3	43600.5	46135.4	50698.2	50698.2	0.0463	0.0887	0.0286	0.0412	0.0383	0.0887	0.0703	0.1405	53886.6	55087.5	20220	33826.6	28179.5	49365.8	31419.9	46100.4	537	50
ERCC-00157	7.32422	4.41075e+06	73512.5	73512.5	38530.7	49177.3	43600.5	46135.4	50698.2	50698.2	0.1003	0.1394	0.0857	0.0879	0.0655	0.0766	0.1364	0.1901	116735	86574.9	60589.3	72168.8	48192	42631.6	60962.6	62375	1019	50
ERCC-00160	7.32422	4.41075e+06	73512.5	73512.5	38530.7	49177.3	43600.5	46135.4	50698.2	50698.2	0.0617	0.1552	0.1021	0.0824	0.0943	0.1371	0.1777	0.2272	71810	96387.5	72184	67653.1	69381.8	76302.7	79421.2	74548.2	743	46
ERCC-00014	3.66211	2.20537e+06	36756.2	36756.2	19265.3	24588.7	21800.2	23067.7	25349.1	25349.1	0.0308	0.0443	0.0449	0.0192	0.0256	0.0161	0.0372	0.0578	35846.8	27512.7	31744	15763.8	18835.4	8960.42	16626.2	18965.2	1957	44
ERCC-00028	3.66211	2.20537e+06	36756.2	36756.2	19265.3	24588.7	21800.2	23067.7	25349.1	25349.1	0.054	0.1045	0.0163	0.022	0.0319	0.0323	0.062	0.0909	62848.3	64900.1	11524	18062.7	23470.6	17976.5	27710.3	29825.8	1130	51
ERCC-00039	3.66211	2.20537e+06	36756.2	36756.2	19265.3	24588.7	21800.2	23067.7	25349.1	25349.1	0.0231	0.038	0.0082	0.0302	0.0256	0.0282	0.0703	0.0496	26885.1	23600	5797.34	24795.2	18835.4	15694.6	31419.9	16274.6	740	49
ERCC-00067	3.66211	2.20537e+06	36756.2	36756.2	19265.3	24588.7	21800.2	23067.7	25349.1	25349.1	0.0039	0.0253	0.0082	0.011	0.0304	0.0444	0.0537	0.0785	4539.04	15712.7	5797.34	9031.36	22367	24710.7	24000.7	25757.2	644	47
ERCC-00077	3.66211	2.20537e+06	36756.2	36756.2	19265.3	24588.7	21800.2	23067.7	25349.1	25349.1	0.0231	0.0887	0.0286	0.0302	0.0399	0.1008	0.0951	0.1983	26885.1	55087.5	20220	24795.2	29356.7	56100	42504	65065.6	273	33
ERCC-00143	3.66211	2.20537e+06	36756.2	36756.2	19265.3	24588.7	21800.2	23067.7	25349.1	25349.1	0.027	0.057	0.0286	0.0275	0.0224	0.0363	0.062	0.0413	31424.1	35400.1	20220	22578.4	16480.9	20202.7	27710.3	13551.2	784	49
ERCC-00150	3.66211	2.20537e+06	36756.2	36756.2	19265.3	24588.7	21800.2	23067.7	25349.1	25349.1	0.0116	0.0412	0.0286	0.0467	0.0144	0.0363	0.0455	0.062	13500.7	25587.4	20220	38342.2	10594.9	20202.7	20335.8	20343.3	743	47
ERCC-00031	1.83105	1.10269e+06	18378.1	18378.1	9632.67	12294.3	10900.1	11533.9	12674.6	12674.6	0.027	0.0222	0.0122	0.0247	0.0128	0.0161	0.0331	0.0331	31424.1	13787.4	8625.31	20279.5	9417.68	8960.42	14793.7	10860.7	1138	48
ERCC-00033	1.83105	1.10269e+06	18378.1	18378.1	9632.67	12294.3	10900.1	11533.9	12674.6	12674.6	0.0077	0.1013	0.0327	0.0412	0.0399	0.0403	0.0579	0.0413	8961.7	62912.7	23118.7	33826.6	29356.7	22428.9	25877.8	13551.2	2022	33
ERCC-00058	1.83105	1.10269e+06	18378.1	18378.1	9632.67	12294.3	10900.1	11533.9	12674.6	12674.6	0.0193	0.0348	0.0122	0.0055	0.016	0.0202	0.0207	0.0372	22462.4	21612.7	8625.31	4515.68	11772.1	11242.3	9251.66	12206	1136	50
ERCC-00069	1.83105	1.10269e+06	18378.1	18378.1	9632.67	12294.3	10900.1	11533.9	12674.6	12674.6	0.0347	0.0475	0.0204	0.011	0.0224	0.0282	0.0289	0.0578	40385.9	29500	14422.7	9031.36	16480.9	15694.6	12916.6	18965.2	1137	50
ERCC-00134	1.83105	1.10269e+06	18378.1	18378.1	9632.67	12294.3	10900.1	11533.9	12674.6	12674.6	0.0077	0.0127	0.0041	0.0027	0.0016	0	0.0124	0.0083	8961.7	7887.38	2898.67	2216.79	1177.21	0	5542.06	2723.37	274	31
ERCC-00013	0.915527	551343	9189.06	9189.06	4816.33	6147.16	5450.06	5766.93	6337.28	6337.28	0.0193	0.019	0.0082	0.0055	0.0048	0.0202	0.0331	0.0331	22462.4	11800	5797.34	4515.68	3531.63	11242.3	14793.7	10860.7	808	43
ERCC-00040	0.915527	551343	9189.06	9189.06	4816.33	6147.16	5450.06	5766.93	6337.28	6337.28	0.0039	0.0285	0.0041	0.0027	0.0032	0	0.0083	0.0083	4539.04	17700	2898.67	2216.79	2354.42	0	3709.6	2723.37	744	53
ERCC-00073	0.915527	551343	9189.06	9189.06	4816.33	6147.16	5450.06	5766.93	6337.28	6337.28	0.0116	0.019	0.0163	0.0165	0.0128	0.0282	0.0331	0.0165	13500.7	11800	11524	13547	9417.68	15694.6	14793.7	5413.93	603	47
ERCC-00109	0.915527	551343	9189.06	9189.06	4816.33	6147.16	5450.06	5766.93	6337.28	6337.28	0.0077	0.0032	0.0041	0.0027	0	0.0121	0.0165	0.0083	8961.7	1987.37	2898.67	2216.79	0	6734.23	7374.51	2723.37	536	46
ERCC-00120	0.915527	551343	9189.06	9189.06	4816.33	6147.16	5450.06	5766.93	6337.28	6337.28	0.0077	0.019	0.0122	0.0055	0.0128	0.0121	0.0083	0.0331	8961.7	11800	8625.31	4515.68	9417.68	6734.23	3709.6	10860.7	536	48
ERCC-00137	0.915527	551343	9189.06	9189.06	4816.33	6147.16	5450.06	5766.93	6337.28	6337.28	0.0039	0.0032	0	0.0027	0.0032	0	0.0124	0.0124	4539.04	1987.37	0	2216.79	2354.42	0	5542.06	4068.65	537	50
ERCC-00147	0.915527	551343	9189.06	9189.06	4816.33	6147.16	5450.06	5766.93	6337.28	6337.28	0.0077	0.0222	0.0204	0.0165	0.0128	0.0282	0.0165	0.0083	8961.7	13787.4	14422.7	13547	9417.68	15694.6	7374.51	2723.37	1023	36
ERCC-00097	0.457764	275672	4594.53	4594.53	2408.17	3073.58	2725.03	2883.46	3168.64	3168.64	0.0154	0.0158	0.0041	0.0137	0.0176	0.0161	0.0372	0.0248	17923.4	9812.65	2898.67	11248.1	12949.3	8960.42	16626.2	8137.3	523	36
ERCC-00156	0.457764	275672	4594.53	4594.53	2408.17	3073.58	2725.03	2883.46	3168.64	3168.64	0	0.0032	0	0.0027	0.0032	0.0081	0.0041	0	0	1987.37	0	2216.79	2354.42	4508.04	1832.45	0	494	49
ERCC-00158	0.457764	275672	4594.53	4594.53	2408.17	3073.58	2725.03	2883.46	3168.64	3168.64	0.0154	0.0158	0.0041	0.0027	0.0032	0.0161	0.0124	0.0124	17923.4	9812.65	2898.67	2216.79	2354.42	8960.42	5542.06	4068.65	1027	34
ERCC-00164	0.457764	275672	4594.53	4594.53	2408.17	3073.58	2725.03	2883.46	3168.64	3168.64	0.0039	0.0032	0.0122	0.0055	0	0.004	0.0124	0.0124	4539.04	1987.37	8625.31	4515.68	0	2226.19	5542.06	4068.65	1022	37
ERCC-00168	0.457764	275672	4594.53	4594.53	2408.17	3073.58	2725.03	2883.46	3168.64	3168.64	0.0116	0.0032	0	0.0027	0.0016	0.0081	0.0124	0.0124	13500.7	1987.37	0	2216.79	1177.21	4508.04	5542.06	4068.65	1024	34
ERCC-00016	0.228882	137836	2297.26	2297.26	1204.08	1536.79	1362.52	1441.73	1584.32	1584.32	0	0.0032	0	0	0.0032	0.004	0	0	0	1987.37	0	0	2354.42	2226.19	0	0	844	48
ERCC-00024	0.228882	137836	2297.26	2297.26	1204.08	1536.79	1362.52	1441.73	1584.32	1584.32	0	0	0	0.0027	0	0	0.0083	0.0041	0	0	0	2216.79	0	0	3709.6	1345.28	536	46
ERCC-00041	0.228882	137836	2297.26	2297.26	1204.08	1536.79	1362.52	1441.73	1584.32	1584.32	0.0039	0.0158	0	0.0055	0	0.004	0.0083	0.0041	4539.04	9812.65	0	4515.68	0	2226.19	3709.6	1345.28	1122	45
ERCC-00081	0.228882	137836	2297.26	2297.26	1204.08	1536.79	1362.52	1441.73	1584.32	1584.32	0.0039	0.0032	0	0.0082	0.0016	0	0.0041	0.0041	4539.04	1987.37	0	6732.47	1177.21	0	1832.45	1345.28	534	49
ERCC-00104	0.228882	137836	2297.26	2297.26	1204.08	1536.79	1362.52	1441.73	1584.32	1584.32	0.0077	0.0063	0	0.0082	0	0.0081	0.0041	0	8961.7	3912.64	0	6732.47	0	4508.04	1832.45	0	2022	33
ERCC-00123	0.228882	137836	2297.26	2297.26	1204.08	1536.79	1362.52	1441.73	1584.32	1584.32	0.0039	0.0063	0	0.0027	0	0.004	0.0041	0	4539.04	3912.64	0	2216.79	0	2226.19	1832.45	0	1022	36
ERCC-00142	0.228882	137836	2297.26	2297.26	1204.08	1536.79	1362.52	1441.73	1584.32	1584.32	0.0039	0	0	0	0	0	0	0.0041	4539.04	0	0	0	0	0	0	1345.28	493	50
ERCC-00012	0.114441	68917.9	1148.63	1148.63	602.042	768.395	681.258	720.866	792.16	792.16	0	0	0	0	0	0.0081	0.0041	0.0124	0	0	0	0	0	4508.04	1832.45	4068.65	994	51
ERCC-00017	0.114441	68917.9	1148.63	1148.63	602.042	768.395	681.258	720.866	792.16	792.16	0	0.0063	0	0	0	0	0	0.0083	0	3912.64	0	0	0	0	0	2723.37	1136	51
ERCC-00086	0.114441	68917.9	1148.63	1148.63	602.042	768.395	681.258	720.866	792.16	792.16	0.0039	0	0	0.0027	0.0032	0	0.0083	0	4539.04	0	0	2216.79	2354.42	0	3709.6	0	1020	32
ERCC-00138	0.114441	68917.9	1148.63	1148.63	602.042	768.395	681.258	720.866	792.16	792.16	0	0.0032	0.0082	0.0027	0	0	0.0083	0.0124	0	1987.37	5797.34	2216.79	0	0	3709.6	4068.65	1024	33
ERCC-00061	0.0572205	34459	574.316	574.316	301.021	384.198	340.629	360.433	396.08	396.08	0	0	0	0	0	0	0	0.0041	0	0	0	0	0	0	0	1345.28	1136	50
ERCC-00098	0.0572205	34459	574.316	574.316	301.021	384.198	340.629	360.433	396.08	396.08	0	0	0	0	0	0	0	0	0	0	0	0	0	0	0	0	1143	51
ERCC-00117	0.0572205	34459	574.316	574.316	301.021	384.198	340.629	360.433	396.08	396.08	0	0	0	0	0.0032	0	0	0	0	0	0	0	2354.42	0	0	0	1136	51
ERCC-00083	0.0286102	17229.5	287.158	287.158	150.51	192.099	170.314	180.216	198.04	198.04	0	0	0	0	0	0.004	0.0041	0	0	0	0	0	0	2226.19	1832.45	0	1022	35
ERCC-00048	0.0143051	8614.74	143.579	143.579	75.2552	96.0495	85.1572	90.1082	99.0201	99.0201	0	0.0032	0	0	0	0	0	0	0	1987.37	0	0	0	0	0	0	992	48
ERCC-00057	0.0143051	8614.74	143.579	143.579	75.2552	96.0495	85.1572	90.1082	99.0201	99.0201	0	0	0	0	0.0016	0	0	0	0	0	0	0	1177.21	0	0	0	1021	50
ERCC-00075	0.0143051	8614.74	143.579	143.579	75.2552	96.0495	85.1572	90.1082	99.0201	99.0201	0	0	0	0	0	0	0	0	0	0	0	0	0	0	0	0	1023	36

## Sheet: Final quantification
	ERCC or Sample RPG10K as calculated from mandalorion								Absolute counts (beta values calculated from glm(a$X2H_TPM ~ offset(log(a$X2H_exp)), family=poisson(link=log)))								Transcripts per embryo
									-13.99	-13.36	-13.49	-13.65	-13.53	-13.26	-13.05	-12.74	9	9	4.69565	6	5.32258	5.63793
	RPG10K_1H	RPG10K_2H	RPG10K_3H	RPG10K_4H	RPG10K_5H	RPG10K_6H	RPG10K_female_heads	RPG10K_male_heads	Transcripts_1H	Transcripts_2H	Transcripts_3H	Transcripts_4H	Transcripts_5H	Transcripts_6H	Transcripts_female_heads	Transcripts_male_heads	TPE_1H	TPE_2H	TPE_3H	TPE_4H	TPE_5H	TPE_6H	gene_length	gene_GC%	transcript_length	transcript_GC%	gene_ID	transcript_name					1H_TPM	2H_TPM	3H_TPM	4H_TPM	5H_TPM	6H_TPM	fem_TPM	mal_TPM
ERCC-00130	181.897	365.498	161.058	175.624	175.474	206.144	306.014	392.534	2.07523e+08	2.22513e+08	1.11619e+08	1.42763e+08	1.26557e+08	1.13591e+08	1.3677e+08	1.28797e+08	2.30581e+07	2.47237e+07	2.37707e+07	2.37938e+07	2.37774e+07	2.01477e+07	1059	46	1059	46	ERCC-00130	ERCC-00130				ERCC-00130	184.48	369.95	163.14	178.23	177.81	208.66	306.01	392.53
ERCC-00002	74.9745	134.911	64.9383	66.6301	69.7229	80.6224	124.342	166.669	8.5537e+07	8.21329e+07	4.50046e+07	5.41628e+07	5.02863e+07	4.44251e+07	5.55734e+07	5.46868e+07	9.50411e+06	9.12588e+06	9.58431e+06	9.02714e+06	9.44773e+06	7.87968e+06	1061	51	1061	51	ERCC-00002	ERCC-00002				ERCC-00002	76.28	136.84	65.87	67.71	70.81	81.62	124.34	166.67
ERCC-00074	253.783	463.503	218.689	246.054	240.989	399.575	508.664	722.867	2.89536e+08	2.82177e+08	1.51559e+08	2.00015e+08	1.73809e+08	2.20176e+08	2.27342e+08	2.37185e+08	3.21707e+07	3.1353e+07	3.22765e+07	3.33358e+07	3.26549e+07	3.90527e+07	522	35	522	35	ERCC-00074	ERCC-00074				ERCC-00074	257.8	469.45	221.75	249.93	244.53	404.45	508.66	722.87
ERCC-00096	147.354	263.421	117.776	132.961	131.332	148.615	209.123	261.155	1.68113e+08	1.60369e+08	8.16233e+07	1.08082e+08	9.4721e+07	8.1891e+07	9.34653e+07	8.56893e+07	1.86793e+07	1.78188e+07	1.73827e+07	1.80137e+07	1.77961e+07	1.4525e+07	1107	51	1107	51	ERCC-00096	ERCC-00096				ERCC-00096	149.72	266.85	119.39	135.05	133.21	150.47	209.12	261.15
ERCC-00004	60.784	122.968	56.4551	61.1021	61.1478	102.114	127.562	189.613	6.93473e+07	7.48619e+07	3.91254e+07	4.96692e+07	4.41017e+07	5.62677e+07	5.70125e+07	6.22151e+07	7.70526e+06	8.31799e+06	8.33226e+06	8.2782e+06	8.28577e+06	9.9802e+06	523	34	523	34	ERCC-00004	ERCC-00004				ERCC-00004	61.82	124.91	57.38	62.15	62.15	103.56	127.56	189.61
ERCC-00046	22.566	50.3893	22.8899	23.9804	25.1697	42.1889	57.9383	84.7432	2.57451e+07	3.06767e+07	1.58635e+07	1.94934e+07	1.81532e+07	2.32472e+07	2.58949e+07	2.78057e+07	2.86057e+06	3.40852e+06	3.37834e+06	3.2489e+06	3.4106e+06	4.12336e+06	522	35	522	35	ERCC-00046	ERCC-00046				ERCC-00046	23	51.12	23.24	24.32	25.59	42.79	57.94	84.74
ERCC-00113	9.1699	19.1993	9.7569	9.5998	10.1583	12.9766	19.7619	27.8235	1.04618e+07	1.16884e+07	6.76188e+06	7.80356e+06	7.32648e+06	7.15046e+06	8.83238e+06	9.12936e+06	1.16242e+06	1.29871e+06	1.44003e+06	1.30059e+06	1.37649e+06	1.26828e+06	840	50	840	50	ERCC-00113	ERCC-00113				ERCC-00113	9.32	19.49	9.91	9.74	10.32	13.18	19.76	27.82
ERCC-00171	23.4568	42.6235	20.4568	22.6039	21.2559	38.1834	51.4199	77.8968	2.67614e+07	2.59489e+07	1.41773e+07	1.83744e+07	1.53304e+07	2.10401e+07	2.29816e+07	2.55593e+07	2.97349e+06	2.88321e+06	3.01924e+06	3.06241e+06	2.88026e+06	3.73188e+06	505	48	505	48	ERCC-00171	ERCC-00171				ERCC-00171	23.89	43.27	20.75	22.93	21.61	38.66	51.42	77.9
ERCC-00136	16.8474	31.5765	14.3618	14.1992	14.0465	18.2567	30.6163	38.5745	1.92209e+07	1.92236e+07	9.95324e+06	1.15424e+07	1.01308e+07	1.00599e+07	1.36836e+07	1.2657e+07	2.13565e+06	2.13595e+06	2.11967e+06	1.92373e+06	1.90336e+06	1.78433e+06	1033	42	1033	42	ERCC-00136	ERCC-00136				ERCC-00136	17.1	32.02	14.59	14.44	14.24	18.5	30.62	38.57
ERCC-00003	11.2483	19.1232	8.1484	8.6767	8.6183	11.0928	16.1038	19.7831	1.2833e+07	1.16421e+07	5.64713e+06	7.05319e+06	6.21579e+06	6.11243e+06	7.19743e+06	6.49117e+06	1.42589e+06	1.29356e+06	1.20263e+06	1.17553e+06	1.16781e+06	1.08416e+06	1023	33	1023	33	ERCC-00003	ERCC-00003				ERCC-00003	11.45	19.4	8.29	8.82	8.73	11.18	16.1	19.78
ERCC-00009	7.6505	14.7779	6.046	7.3112	6.8963	8.5838	10.2137	13.2507	8.72831e+06	8.99668e+06	4.1901e+06	5.94319e+06	4.97383e+06	4.7299e+06	4.56491e+06	4.34778e+06	969812	999632	892335	990531	934477	838943	984	47	984	47	ERCC-00009	ERCC-00009				ERCC-00009	7.84	15.03	6.14	7.47	7	8.64	10.21	13.25
ERCC-00108	5.2867	10.024	4.5274	4.6625	5.0081	6.0587	8.8703	11.4162	6.0315e+06	6.10254e+06	3.13765e+06	3.79009e+06	3.612e+06	3.33851e+06	3.96449e+06	3.74585e+06	670166	678060	668203	631682	678618	592151	1022	49	1022	49	ERCC-00108	ERCC-00108				ERCC-00108	5.39	10.2	4.62	4.74	5.12	6.13	8.87	11.42
ERCC-00145	4.7893	8.9757	4.0171	4.1597	4.1822	5.3931	7.6096	9.3916	5.46402e+06	5.46434e+06	2.78399e+06	3.38137e+06	3.01633e+06	2.97174e+06	3.40103e+06	3.08154e+06	607114	607149	592888	563562	566705	527098	1042	44	1042	44	ERCC-00145	ERCC-00145				ERCC-00145	4.86	9.12	4.08	4.23	4.25	5.42	7.61	9.39
ERCC-00042	3.0618	6.0778	2.7883	2.808	2.9681	3.4408	5.39	7.0158	3.49315e+06	3.70012e+06	1.93239e+06	2.28259e+06	2.14069e+06	1.89597e+06	2.40901e+06	2.302e+06	388128	411125	411528	380432	402190	336289	1023	39	1023	39	ERCC-00042	ERCC-00042				ERCC-00042	3.08	6.17	2.85	2.84	3.02	3.48	5.39	7.02
ERCC-00043	6.2353	11.4492	5.2009	5.1873	5.5352	6.8291	10.2468	13.3664	7.11374e+06	6.97019e+06	3.60441e+06	4.21669e+06	3.99216e+06	3.76302e+06	4.57971e+06	4.38574e+06	790415	774466	767606	702782	750042	667447	1023	33	1023	33	ERCC-00043	ERCC-00043				ERCC-00043	6.33	11.53	5.27	5.27	5.59	6.92	10.25	13.37
ERCC-00111	2.8805	6.0461	2.7107	2.7228	2.9074	3.59	5.3859	6.8133	3.28631e+06	3.68082e+06	1.87861e+06	2.21333e+06	2.09691e+06	1.97819e+06	2.40717e+06	2.23556e+06	365145	408980	400075	368889	393964	350871	994	47	994	47	ERCC-00111	ERCC-00111				ERCC-00111	2.92	6.11	2.74	2.78	2.97	3.63	5.39	6.81
ERCC-00116	0.0116	0.0348	0.0122	0.0302	0.0176	0.0202	0.0372	0.0331	13234.2	21186	8455.04	24549.2	12693.7	11130.7	16626.2	10860.7	1470.47	2354	1800.61	4091.54	2384.87	1974.26	1991	50	1991	50	ERCC-00116	ERCC-00116				ERCC-00116	0.01	0.04	0.01	0.03	0.02	0.02	0.04	0.03
ERCC-00022	1.126	2.0903	1.1104	1.0138	1.0975	1.5167	2.0956	2.9997	1.28463e+06	1.27256e+06	769547	824106	791551	835742	936608	984253	142737	141396	163885	137351	148716	148236	751	47	751	47	ERCC-00022	ERCC-00022				ERCC-00022	1.18	2.12	1.13	1.05	1.12	1.54	2.1	3
ERCC-00060	4.5965	6.7967	3.5435	3.8328	3.3259	7.3454	9.9368	13.9118	5.24406e+06	4.13778e+06	2.45577e+06	3.11564e+06	2.39874e+06	4.04751e+06	4.44115e+06	4.5647e+06	582673	459754	522989	519273	450673	717907	523	31	523	31	ERCC-00060	ERCC-00060				ERCC-00060	4.7	6.95	3.64	3.88	3.39	7.44	9.94	13.91
ERCC-00076	0.8946	1.894	0.9839	0.9644	0.9968	1.5449	2.1122	3.0699	1.02063e+06	1.15305e+06	681878	783949	718923	851281	944027	1.00729e+06	113404	128117	145215	130658	135070	150992	642	50	642	50	ERCC-00076	ERCC-00076				ERCC-00076	0.9	1.93	1.02	0.98	1	1.56	2.11	3.07
ERCC-00092	2.1209	3.7182	1.6289	1.6073	1.6454	1.9523	3.4969	4.3095	2.41969e+06	2.26361e+06	1.12889e+06	1.30656e+06	1.18671e+06	1.07577e+06	1.5629e+06	1.41402e+06	268855	251513	240411	217759	222958	190809	1124	50	1124	50	ERCC-00092	ERCC-00092				ERCC-00092	2.15	3.75	1.65	1.62	1.66	1.98	3.5	4.31
ERCC-00035	0.563	0.9311	0.4001	0.4341	0.3978	0.5809	0.8184	1.0123	642316	566847	277284	352875	286906	320092	365776	332153	71368.5	62983	59051.2	58812.5	53903.5	56774.6	1130	51	1130	51	ERCC-00035	ERCC-00035				ERCC-00035	0.57	0.95	0.4	0.44	0.41	0.59	0.82	1.01
ERCC-00044	0.9216	1.4917	0.7961	0.8902	0.8147	0.8753	1.1904	1.3759	1.05144e+06	908137	551726	723633	587587	482314	532037	451456	116826	100904	117497	120606	110395	85548	1156	50	1156	50	ERCC-00044	ERCC-00044				ERCC-00044	0.94	1.53	0.8	0.9	0.82	0.89	1.19	1.38
ERCC-00095	1.5579	2.8948	1.2288	1.4507	1.4936	2.2871	3.377	4.954	1.77738e+06	1.76233e+06	851603	1.17926e+06	1.07723e+06	1.26025e+06	1.50932e+06	1.62549e+06	197487	195815	181360	196543	202389	223531	521	37	521	37	ERCC-00095	ERCC-00095				ERCC-00095	1.6	2.95	1.24	1.49	1.52	2.34	3.38	4.95
ERCC-00112	0.8329	1.6026	0.743	0.8352	0.8514	0.9076	1.1946	1.5081	950240	975652	514926	678924	614056	500112	533915	494833	105582	108406	109660	113154	115368	88704.9	1136	47	1136	47	ERCC-00112	ERCC-00112				ERCC-00112	0.84	1.64	0.75	0.84	0.87	0.92	1.19	1.51
ERCC-00131	0.8483	1.4474	0.7185	0.8078	0.7396	0.9923	1.6658	2.0287	967809	881167	497946	656651	533423	546784	744513	665651	107534	97907.5	106044	109442	100219	96983.1	771	47	771	47	ERCC-00131	ERCC-00131				ERCC-00131	0.87	1.48	0.73	0.82	0.76	1	1.67	2.03
ERCC-00025	0.5938	1.0832	0.4327	0.522	0.4968	0.5526	0.5952	0.7065	677455	659445	299877	424328	358308	304497	266019	231815	75272.8	73271.6	63862.6	70721.3	67318.4	54008.7	1994	50	1994	50	ERCC-00025	ERCC-00025				ERCC-00025	0.61	1.09	0.43	0.53	0.51	0.55	0.6	0.71
ERCC-00051	0.3316	0.5764	0.3143	0.3379	0.3019	0.7019	0.5745	1.3924	378316	350908	217821	274675	217740	386766	256767	456870	42035.1	38989.8	46387.8	45779.2	40908.7	68600.7	274	34	274	34	ERCC-00051	ERCC-00051				ERCC-00051	0.34	0.6	0.32	0.34	0.32	0.74	0.57	1.39
ERCC-00062	0.59	1.2605	0.5021	0.5083	0.5815	0.7785	1.1119	1.5907	673120	767384	347973	413191	419396	428974	496953	521936	74791.1	85264.9	74105.4	68865.2	78795.6	76087.2	1023	31	1023	31	ERCC-00062	ERCC-00062				ERCC-00062	0.59	1.28	0.52	0.51	0.59	0.81	1.11	1.59
ERCC-00071	0.5167	0.9786	0.3919	0.4231	0.4569	0.6736	1.1284	1.6073	589493	595765	271601	343933	329531	371172	504327	527382	65499.3	66196.1	57840.9	57322.2	61911.8	65834.7	642	48	642	48	ERCC-00071	ERCC-00071				ERCC-00071	0.53	1.01	0.41	0.43	0.46	0.68	1.13	1.61
ERCC-00079	0.6131	1.042	0.4858	0.5	0.4744	0.835	1.1987	1.756	699474	634362	336677	406444	342152	460107	535747	576173	77719.4	70484.7	71699.7	67740.7	64283.1	81609.3	644	49	644	49	ERCC-00079	ERCC-00079				ERCC-00079	0.63	1.06	0.5	0.51	0.47	0.85	1.2	1.76
ERCC-00162	0.6208	1.4125	0.6777	0.6869	0.6645	1.2585	1.3392	1.9337	708259	859920	469670	558373	479258	693467	598542	634480	78695.4	95546.7	100022	93062.2	90042.4	123000	523	36	523	36	ERCC-00162	ERCC-00162				ERCC-00162	0.63	1.43	0.68	0.7	0.68	1.3	1.34	1.93
ERCC-00165	0.428	0.7728	0.3878	0.4533	0.3786	0.4719	0.682	0.9049	488297	470475	268759	368482	273058	260030	304813	296913	54255.2	52275	57235.8	61413.7	51301.8	46121.5	872	50	872	50	ERCC-00165	ERCC-00165				ERCC-00165	0.44	0.79	0.42	0.46	0.38	0.48	0.68	0.9
ERCC-00019	0.3509	0.6651	0.3143	0.3709	0.3562	0.4962	0.6861	0.8883	400335	404908	217821	301500	256903	273420	306646	291466	44481.7	44989.8	46387.8	50250	48266.5	48496.4	644	49	644	49	ERCC-00019	ERCC-00019				ERCC-00019	0.35	0.66	0.32	0.36	0.36	0.5	0.69	0.89
ERCC-00053	0.2005	0.3104	0.1633	0.1319	0.1422	0.2017	0.2893	0.3884	228747	188969	113173	107220	102559	111142	129300	127441	25416.3	20996.6	24101.6	17870	19268.7	19713.3	1023	31	1023	31	ERCC-00053	ERCC-00053				ERCC-00053	0.21	0.3	0.17	0.13	0.14	0.2	0.29	0.39
ERCC-00078	0.428	0.6493	0.3429	0.3297	0.3419	0.4921	0.6076	0.814	488297	395289	237642	268009	246589	271160	271561	267087	54255.2	43921	50608.9	44668.2	46328.8	48095.7	993	50	993	50	ERCC-00078	ERCC-00078				ERCC-00078	0.43	0.65	0.35	0.34	0.35	0.49	0.61	0.81
ERCC-00084	0.2661	0.6208	0.2572	0.3077	0.3083	0.3267	0.5291	0.6776	303588	377939	178249	250126	222356	180020	236476	222332	33732.1	41993.2	37960.4	41687.6	41775.9	31930.2	994	50	994	50	ERCC-00084	ERCC-00084				ERCC-00084	0.27	0.62	0.26	0.32	0.31	0.34	0.53	0.68
ERCC-00144	0.1465	0.2407	0.1225	0.1346	0.139	0.1936	0.2852	0.6198	167139	146537	84896.9	109415	100251	106679	127467	203367	18571	16281.8	18079.9	18235.8	18835.1	18921.6	538	46	538	46	ERCC-00144	ERCC-00144				ERCC-00144	0.15	0.25	0.12	0.14	0.14	0.2	0.29	0.62
ERCC-00054	0.0386	0.0697	0.049	0.011	0.0304	0.0605	0.1281	0.2562	44038	42432.9	33958.8	8941.77	21925.4	33337.1	57253	84063.6	4893.11	4714.76	7231.96	1490.3	4119.32	5913.01	274	37	274	37	ERCC-00054	ERCC-00054				ERCC-00054	0.04	0.07	0.05	0.01	0.03	0.06	0.13	0.26
ERCC-00059	0.0501	0.1362	0.0735	0.0385	0.0463	0.0928	0.1612	0.2727	57158.1	82917.6	50938.1	31296.2	33393	51135.3	72046.7	89477.5	6350.9	9213.07	10847.9	5216.03	6273.84	9069.87	525	48	525	48	ERCC-00059	ERCC-00059				ERCC-00059	0.05	0.13	0.08	0.04	0.05	0.09	0.16	0.27
ERCC-00099	0.108	0.2565	0.1225	0.0824	0.1006	0.1452	0.186	0.2479	123215	156155	84896.9	66982	72555.9	80009.1	83130.8	81340.2	13690.6	17350.6	18079.9	11163.7	13631.7	14191.2	1350	41	1350	41	ERCC-00099	ERCC-00099				ERCC-00099	0.11	0.26	0.12	0.09	0.1	0.15	0.19	0.25
ERCC-00126	0.0347	0.076	0.0122	0.033	0.0447	0.0323	0.062	0.0744	39588.6	46268.3	8455.04	26825.3	32239	17798.2	27710.3	24411.9	4398.73	5140.92	1800.61	4470.89	6057.03	3156.86	1118	51	1118	51	ERCC-00126	ERCC-00126				ERCC-00126	0.04	0.08	0.01	0.03	0.04	0.03	0.06	0.07
ERCC-00148	0.1003	0.1394	0.0776	0.055	0.0767	0.1573	0.1488	0.3058	114430	84865.8	53779.6	44708.9	55318.4	86676.5	66504.7	100338	12714.5	9429.53	11453.1	7451.48	10393.2	15373.8	494	49	494	49	ERCC-00148	ERCC-00148				ERCC-00148	0.11	0.14	0.08	0.06	0.08	0.16	0.15	0.31
ERCC-00163	0.2198	0.3167	0.1796	0.2033	0.1757	0.242	0.372	0.5619	250766	192805	124469	165260	126720	133349	166262	184369	27862.9	21422.8	26507.3	27543.4	23808.1	23652	543	47	543	47	ERCC-00163	ERCC-00163				ERCC-00163	0.22	0.31	0.18	0.21	0.18	0.25	0.37	0.56
ERCC-00170	0.1658	0.3262	0.1633	0.1703	0.1757	0.1694	0.2521	0.3636	189158	198588	113173	138435	126720	93344	112674	119303	21017.6	22065.4	24101.6	23072.5	23808.1	16556.4	1023	34	1023	34	ERCC-00170	ERCC-00170				ERCC-00170	0.16	0.33	0.17	0.17	0.18	0.17	0.25	0.36
ERCC-00034	0.1157	0.1964	0.0816	0.1291	0.1374	0.1291	0.2149	0.2892	132000	119567	56551.7	104944	99097.2	71137.6	96047.4	94891.4	14666.7	13285.2	12043.4	17490.6	18618.3	12617.7	1019	49	1019	49	ERCC-00034	ERCC-00034				ERCC-00034	0.12	0.2	0.09	0.13	0.14	0.13	0.21	0.29
ERCC-00085	0.0231	0.057	0.0327	0.0412	0.0399	0.0444	0.062	0.1198	26354.4	34701.2	22662.3	33491	28777.1	24465.6	27710.3	39308.4	2928.26	3855.69	4826.23	5581.83	5406.61	4339.46	844	49	844	49	ERCC-00085	ERCC-00085				ERCC-00085	0.02	0.06	0.03	0.04	0.04	0.04	0.06	0.12
ERCC-00154	0.0463	0.0887	0.0286	0.0412	0.0383	0.0887	0.0703	0.1405	52822.8	53999.9	19820.8	33491	27623.2	48876.1	31419.9	46100.4	5869.2	5999.99	4221.1	5581.83	5189.8	8669.15	537	50	537	50	ERCC-00154	ERCC-00154				ERCC-00154	0.05	0.09	0.03	0.04	0.04	0.09	0.07	0.14
ERCC-00157	0.1003	0.1394	0.0857	0.0879	0.0655	0.0766	0.1364	0.1901	114430	84865.8	59393.2	71452.9	47240.6	42208.7	60962.6	62375	12714.5	9429.53	12648.5	11908.8	8875.51	7486.55	1019	50	1019	50	ERCC-00157	ERCC-00157				ERCC-00157	0.1	0.14	0.09	0.09	0.07	0.08	0.14	0.19
ERCC-00160	0.0617	0.1552	0.1021	0.0824	0.0943	0.1371	0.1777	0.2272	70392.4	94484.7	70759	66982	68012.1	75545.8	79421.2	74548.2	7821.37	10498.3	15069	11163.7	12778	13399.6	743	46	743	46	ERCC-00160	ERCC-00160				ERCC-00160	0.06	0.15	0.1	0.09	0.1	0.13	0.18	0.23
ERCC-00014	0.0308	0.0443	0.0449	0.0192	0.0256	0.0161	0.0372	0.0578	35139.1	26969.5	31117.3	15607.5	18463.5	8871.53	16626.2	18965.2	3904.35	2996.61	6626.83	2601.24	3468.9	1573.54	1957	44	1957	44	ERCC-00014	ERCC-00014				ERCC-00014	0.03	0.04	0.04	0.02	0.03	0.02	0.04	0.06
ERCC-00028	0.054	0.1045	0.0163	0.022	0.0319	0.0323	0.062	0.0909	61607.6	63618.9	11296.5	17883.5	23007.3	17798.2	27710.3	29825.8	6845.29	7068.76	2405.73	2980.59	4322.58	3156.86	1130	51	1130	51	ERCC-00028	ERCC-00028				ERCC-00028	0.05	0.11	0.02	0.02	0.03	0.04	0.06	0.09
ERCC-00039	0.0231	0.038	0.0082	0.0302	0.0256	0.0282	0.0703	0.0496	26354.4	23134.1	5682.89	24549.2	18463.5	15539	31419.9	16274.6	2928.26	2570.46	1210.25	4091.54	3468.9	2756.15	740	49	740	49	ERCC-00039	ERCC-00039				ERCC-00039	0.02	0.04	0.01	0.03	0.03	0.03	0.07	0.05
ERCC-00067	0.0039	0.0253	0.0082	0.011	0.0304	0.0444	0.0537	0.0785	4449.44	15402.5	5682.89	8941.77	21925.4	24465.6	24000.7	25757.2	494.382	1711.39	1210.25	1490.3	4119.32	4339.46	644	47	644	47	ERCC-00067	ERCC-00067				ERCC-00067	0	0.03	0.01	0.01	0.03	0.04	0.05	0.08
ERCC-00077	0.0231	0.0887	0.0286	0.0302	0.0399	0.1008	0.0951	0.1983	26354.4	53999.9	19820.8	24549.2	28777.1	55543.5	42504	65065.6	2928.26	5999.99	4221.1	4091.54	5406.61	9851.75	273	33	273	33	ERCC-00077	ERCC-00077				ERCC-00077	0.03	0.1	0.03	0.03	0.04	0.11	0.1	0.2
ERCC-00143	0.027	0.057	0.0286	0.0275	0.0224	0.0363	0.062	0.0413	30803.8	34701.2	19820.8	22354.4	16155.6	20002.3	27710.3	13551.2	3422.64	3855.69	4221.1	3725.74	3035.29	3547.8	784	49	784	49	ERCC-00143	ERCC-00143				ERCC-00143	0.03	0.06	0.03	0.03	0.02	0.04	0.06	0.04
ERCC-00150	0.0116	0.0412	0.0286	0.0467	0.0144	0.0363	0.0455	0.062	13234.2	25082.3	19820.8	37961.9	10385.7	20002.3	20335.8	20343.3	1470.47	2786.92	4221.1	6326.98	1951.26	3547.8	743	47	743	47	ERCC-00150	ERCC-00150				ERCC-00150	0.01	0.04	0.03	0.05	0.01	0.04	0.05	0.06
ERCC-00031	0.027	0.0222	0.0122	0.0247	0.0128	0.0161	0.0331	0.0331	30803.8	13515.2	8455.04	20078.3	9231.76	8871.53	14793.7	10860.7	3422.64	1501.69	1800.61	3346.39	1734.45	1573.54	1138	48	1138	48	ERCC-00031	ERCC-00031				ERCC-00031	0.03	0.03	0.01	0.03	0.01	0.02	0.03	0.03
ERCC-00033	0.0077	0.1013	0.0327	0.0412	0.0399	0.0403	0.0579	0.0413	8784.78	61670.7	22662.3	33491	28777.1	22206.4	25877.8	13551.2	976.087	6852.3	4826.23	5581.83	5406.61	3938.75	2022	33	2022	33	ERCC-00033	ERCC-00033				ERCC-00033	0.01	0.11	0.04	0.04	0.04	0.04	0.06	0.04
ERCC-00058	0.0193	0.0348	0.0122	0.0055	0.016	0.0202	0.0207	0.0372	22019	21186	8455.04	4470.89	11539.7	11130.7	9251.66	12206	2446.56	2354	1800.61	745.148	2168.06	1974.26	1136	50	1136	50	ERCC-00058	ERCC-00058				ERCC-00058	0.02	0.04	0.01	0.01	0.01	0.02	0.02	0.04
ERCC-00069	0.0347	0.0475	0.0204	0.011	0.0224	0.0282	0.0289	0.0578	39588.6	28917.7	14137.9	8941.77	16155.6	15539	12916.6	18965.2	4398.73	3213.07	3010.86	1490.3	3035.29	2756.15	1137	50	1137	50	ERCC-00069	ERCC-00069				ERCC-00069	0.04	0.05	0.02	0.01	0.02	0.03	0.03	0.06
ERCC-00134	0.0077	0.0127	0.0041	0.0027	0.0016	0	0.0124	0.0083	8784.78	7731.67	2841.45	2194.8	1153.97	0	5542.06	2723.37	976.087	859.075	605.123	365.8	216.806	0	274	31	274	31	ERCC-00134	ERCC-00134				ERCC-00134	0.01	0.01	0	0	0	0	0.01	0.01
ERCC-00013	0.0193	0.019	0.0082	0.0055	0.0048	0.0202	0.0331	0.0331	22019	11567.1	5682.89	4470.89	3461.91	11130.7	14793.7	10860.7	2446.56	1285.23	1210.25	745.148	650.419	1974.26	808	43	808	43	ERCC-00013	ERCC-00013				ERCC-00013	0.02	0.02	0.01	0.01	0	0.02	0.03	0.03
ERCC-00040	0.0039	0.0285	0.0041	0.0027	0.0032	0	0.0083	0.0083	4449.44	17350.6	2841.45	2194.8	2307.94	0	3709.6	2723.37	494.382	1927.84	605.123	365.8	433.613	0	744	53	744	53	ERCC-00040	ERCC-00040				ERCC-00040	0	0.03	0	0	0	0	0.01	0.01
ERCC-00073	0.0116	0.019	0.0163	0.0165	0.0128	0.0282	0.0331	0.0165	13234.2	11567.1	11296.5	13412.7	9231.76	15539	14793.7	5413.93	1470.47	1285.23	2405.73	2235.44	1734.45	2756.15	603	47	603	47	ERCC-00073	ERCC-00073				ERCC-00073	0.01	0.02	0.02	0.02	0.01	0.03	0.03	0.02
ERCC-00109	0.0077	0.0032	0.0041	0.0027	0	0.0121	0.0165	0.0083	8784.78	1948.14	2841.45	2194.8	0	6667.43	7374.51	2723.37	976.087	216.46	605.123	365.8	0	1182.6	536	46	536	46	ERCC-00109	ERCC-00109				ERCC-00109	0.01	0	0	0	0	0.01	0.02	0.01
ERCC-00120	0.0077	0.019	0.0122	0.0055	0.0128	0.0121	0.0083	0.0331	8784.78	11567.1	8455.04	4470.89	9231.76	6667.43	3709.6	10860.7	976.087	1285.23	1800.61	745.148	1734.45	1182.6	536	48	536	48	ERCC-00120	ERCC-00120				ERCC-00120	0.01	0.02	0.01	0.01	0.01	0.01	0.01	0.03
ERCC-00137	0.0039	0.0032	0	0.0027	0.0032	0	0.0124	0.0124	4449.44	1948.14	0	2194.8	2307.94	0	5542.06	4068.65	494.382	216.46	0	365.8	433.613	0	537	50	537	50	ERCC-00137	ERCC-00137				ERCC-00137	0	0	0	0	0	0	0.01	0.01
ERCC-00147	0.0077	0.0222	0.0204	0.0165	0.0128	0.0282	0.0165	0.0083	8784.78	13515.2	14137.9	13412.7	9231.76	15539	7374.51	2723.37	976.087	1501.69	3010.86	2235.44	1734.45	2756.15	1023	36	1023	36	ERCC-00147	ERCC-00147				ERCC-00147	0.01	0.02	0.02	0.02	0.01	0.03	0.02	0.01
ERCC-00097	0.0154	0.0158	0.0041	0.0137	0.0176	0.0161	0.0372	0.0248	17569.6	9618.93	2841.45	11136.6	12693.7	8871.53	16626.2	8137.3	1952.17	1068.77	605.123	1856.09	2384.87	1573.54	523	36	523	36	ERCC-00097	ERCC-00097				ERCC-00097	0.02	0.02	0	0.01	0.02	0.02	0.04	0.02
ERCC-00156	0	0.0032	0	0.0027	0.0032	0.0081	0.0041	0	0	1948.14	0	2194.8	2307.94	4463.32	1832.45	0	0	216.46	0	365.8	433.613	791.659	494	49	494	49	ERCC-00156	ERCC-00156				ERCC-00156	0	0	0	0	0	0.01	0	0
ERCC-00158	0.0154	0.0158	0.0041	0.0027	0.0032	0.0161	0.0124	0.0124	17569.6	9618.93	2841.45	2194.8	2307.94	8871.53	5542.06	4068.65	1952.17	1068.77	605.123	365.8	433.613	1573.54	1027	34	1027	34	ERCC-00158	ERCC-00158				ERCC-00158	0.02	0.02	0	0	0	0.02	0.01	0.01
ERCC-00164	0.0039	0.0032	0.0122	0.0055	0	0.004	0.0124	0.0124	4449.44	1948.14	8455.04	4470.89	0	2204.11	5542.06	4068.65	494.382	216.46	1800.61	745.148	0	390.943	1022	37	1022	37	ERCC-00164	ERCC-00164				ERCC-00164	0	0	0.01	0.01	0	0	0.01	0.01
ERCC-00168	0.0116	0.0032	0	0.0027	0.0016	0.0081	0.0124	0.0124	13234.2	1948.14	0	2194.8	1153.97	4463.32	5542.06	4068.65	1470.47	216.46	0	365.8	216.806	791.659	1024	34	1024	34	ERCC-00168	ERCC-00168				ERCC-00168	0.01	0	0	0	0	0.01	0.01	0.01
ERCC-00016	0	0.0032	0	0	0.0032	0.004	0	0	0	1948.14	0	0	2307.94	2204.11	0	0	0	216.46	0	0	433.613	390.943	844	48	844	48	ERCC-00016	ERCC-00016				ERCC-00016	0	0	0	0	0	0	0	0
ERCC-00024	0	0	0	0.0027	0	0	0.0083	0.0041	0	0	0	2194.8	0	0	3709.6	1345.28	0	0	0	365.8	0	0	536	46	536	46	ERCC-00024	ERCC-00024				ERCC-00024	0	0	0	0	0	0	0.01	0
ERCC-00041	0.0039	0.0158	0	0.0055	0	0.004	0.0083	0.0041	4449.44	9618.93	0	4470.89	0	2204.11	3709.6	1345.28	494.382	1068.77	0	745.148	0	390.943	1122	45	1122	45	ERCC-00041	ERCC-00041				ERCC-00041	0	0.02	0	0.01	0	0	0.01	0
ERCC-00081	0.0039	0.0032	0	0.0082	0.0016	0	0.0041	0.0041	4449.44	1948.14	0	6665.68	1153.97	0	1832.45	1345.28	494.382	216.46	0	1110.95	216.806	0	534	49	534	49	ERCC-00081	ERCC-00081				ERCC-00081	0	0	0	0.01	0	0	0	0
ERCC-00104	0.0077	0.0063	0	0.0082	0	0.0081	0.0041	0	8784.78	3835.4	0	6665.68	0	4463.32	1832.45	0	976.087	426.155	0	1110.95	0	791.659	2022	33	2022	33	ERCC-00104	ERCC-00104				ERCC-00104	0.01	0.01	0	0.01	0	0.01	0	0
ERCC-00123	0.0039	0.0063	0	0.0027	0	0.004	0.0041	0	4449.44	3835.4	0	2194.8	0	2204.11	1832.45	0	494.382	426.155	0	365.8	0	390.943	1022	36	1022	36	ERCC-00123	ERCC-00123				ERCC-00123	0	0.01	0	0	0	0	0	0
ERCC-00142	0.0039	0	0	0	0	0	0	0.0041	4449.44	0	0	0	0	0	0	1345.28	494.382	0	0	0	0	0	493	50	493	50	ERCC-00142	ERCC-00142				ERCC-00142	0	0	0	0	0	0	0	0
ERCC-00012	0	0	0	0	0	0.0081	0.0041	0.0124	0	0	0	0	0	4463.32	1832.45	4068.65	0	0	0	0	0	791.659	994	51	994	51	ERCC-00012	ERCC-00012				ERCC-00012	0	0	0	0	0	0.01	0	0.01
ERCC-00017	0	0.0063	0	0	0	0	0	0.0083	0	3835.4	0	0	0	0	0	2723.37	0	426.155	0	0	0	0	1136	51	1136	51	ERCC-00017	ERCC-00017				ERCC-00017	0	0.01	0	0	0	0	0	0.01
ERCC-00086	0.0039	0	0	0.0027	0.0032	0	0.0083	0	4449.44	0	0	2194.8	2307.94	0	3709.6	0	494.382	0	0	365.8	433.613	0	1020	32	1020	32	ERCC-00086	ERCC-00086				ERCC-00086	0	0	0	0	0	0	0.01	0
ERCC-00138	0	0.0032	0.0082	0.0027	0	0	0.0083	0.0124	0	1948.14	5682.89	2194.8	0	0	3709.6	4068.65	0	216.46	1210.25	365.8	0	0	1024	33	1024	33	ERCC-00138	ERCC-00138				ERCC-00138	0	0	0.01	0	0	0	0.01	0.01
ERCC-00061	0	0	0	0	0	0	0	0.0041	0	0	0	0	0	0	0	1345.28	0	0	0	0	0	0	1136	50	1136	50	ERCC-00061	ERCC-00061				ERCC-00061	0	0	0	0	0	0	0	0
ERCC-00098	0	0	0	0	0	0	0	0	0	0	0	0	0	0	0	0	0	0	0	0	0	0	1143	51	1143	51	ERCC-00098	ERCC-00098				ERCC-00098	0	0	0	0	0	0	0	0
ERCC-00117	0	0	0	0	0.0032	0	0	0	0	0	0	0	2307.94	0	0	0	0	0	0	0	433.613	0	1136	51	1136	51	ERCC-00117	ERCC-00117				ERCC-00117	0	0	0	0	0	0	0	0
ERCC-00083	0	0	0	0	0	0.004	0.0041	0	0	0	0	0	0	2204.11	1832.45	0	0	0	0	0	0	390.943	1022	35	1022	35	ERCC-00083	ERCC-00083				ERCC-00083	0	0	0	0	0	0	0	0
ERCC-00048	0	0.0032	0	0	0	0	0	0	0	1948.14	0	0	0	0	0	0	0	216.46	0	0	0	0	992	48	992	48	ERCC-00048	ERCC-00048				ERCC-00048	0	0	0	0	0	0	0	0
ERCC-00057	0	0	0	0	0.0016	0	0	0	0	0	0	0	1153.97	0	0	0	0	0	0	0	216.806	0	1021	50	1021	50	ERCC-00057	ERCC-00057				ERCC-00057	0	0	0	0	0	0	0	0
ERCC-00075	0	0	0	0	0	0	0	0	0	0	0	0	0	0	0	0	0	0	0	0	0	0	1023	36	1023	36	ERCC-00075	ERCC-00075				ERCC-00075	0	0	0	0	0	0	0	0
gene14135_NW_013603218.1	0	0	0	0	0	0	0	0	0	0	0	0	0	0	0	0	0	0	0	0	0	0	70	67	71	68	106614082	rna3157				Total RPG10	865.7	1627.36	747.24	818.86	814.6	1134.7	1537.02	2095.39
gene9672_NW_013581755.1	0	0	0	0	0	0.004	0	0	0	0	0	0	0	2204.11	0	0	0	0	0	0	0	390.943	70	61	71	62	106614084	rna14286				Total reads used for quantification (file 2D_trimmed_l_gmapoutput_filtered.psl)	2593280	3157415	2449556	3639645	6259919	2479087	2419298	2420252
gene10345_NW_013581965.1	0	0	0	0	0.0016	0	0	0	0	0	0	0	1153.97	0	0	0	0	0	0	0	216.806	0	71	59	72	58	106614054	rna6170				Number of reads in original fastq file	3135657	3828334	3195606	4316785	7849234	3408912	2729717	2823072
gene10384_NW_013581980.1	0	0	0	0	0	0	0	0	0	0	0	0	0	0	0	0	0	0	0	0	0	0	71	55	72	54	106614068	rna2054				ERCC reads	220951	507035	180465	293434	502565	277814	371852	507148
gene10389_NW_013581980.1	0	0	0	0	0	0	0	0	0	0	0	0	0	0	0	0	0	0	0	0	0	0	71	62	72	60	106614067	rna685				% ERCC reads	8.52014	16.0585	7.36725	8.06216	8.0283	11.2063	15.3702	20.9543
gene10405_NW_013581985.1	0	0	0	0	0	0	0	0	0	0	0	0	0	0	0	0	0	0	0	0	0	0	71	58	72	58	106614072	rna9138
gene10443_NW_013581995.1	0	0	0	0	0	0	0	0	0	0	0	0	0	0	0	0	0	0	0	0	0	0	71	45	72	46	106614060	rna3914				Up here I try to find the percentage of ERCC reads of the total as determined from Mandalorion
gene10472_NW_013582003.1	0	0	0	0	0	0	0	0	0	0	0	0	0	0	0	0	0	0	0	0	0	0	71	62	72	62	106614055	rna10695
gene10916_NW_013582181.1	0	0	0	0	0	0	0	0	0	0	0	0	0	0	0	0	0	0	0	0	0	0	71	58	72	58	106614071	rna2464				Total RPG10K	12096.7	11340.2	11831.1	11925.4	11562.6	11222	11193.6	10748.9
gene11383_NW_013582439.1	0	0	0	0	0	0	0	0	0	0	0	0	0	0	0	0	0	0	0	0	0	0	71	59	72	56	106614069	rna2055				% ERCC reads determined from RPG10K	7.15649	14.3504	6.31589	6.86653	7.04515	10.1114	13.7312	19.4939
gene12329_NW_013583249.1	0	0	0	0	0	0.004	0	0	0	0	0	0	0	2204.11	0	0	0	0	0	0	0	390.943	71	56	72	54	106614051	rna12550
gene12352_NW_013583283.1	0	0	0	0	0.0016	0.004	0.0041	0	0	0	0	0	1153.97	2204.11	1832.45	0	0	0	0	0	216.806	390.943	71	61	72	61	106614047	rna17721
gene12530_NW_013583525.1	0	0	0	0	0	0	0	0	0	0	0	0	0	0	0	0	0	0	0	0	0	0	71	58	72	57	106614059	rna3825				Number of reads discarded by Mandalorion (I.e not are pass reads but are not used in the final Mandalorion alignment file)	542377	670919	746050	677140	1589315	929825	310419	402820
gene12854_NW_013584053.1	0	0	0	0	0	0	0	0	0	0	0	0	0	0	0	0	0	0	0	0	0	0	71	55	72	51	106614050	rna493				%ge of reads discarded by Mandalorion (I.e not are pass reads but are not used in the final Mandalorion alignment file)	17.2971	17.5251	23.3461	15.6862	20.248	27.2763	11.3718	14.2689
gene1296_NW_013581216.1	0	0	0	0	0	0.004	0.0041	0	0	0	0	0	0	2204.11	1832.45	0	0	0	0	0	0	390.943	71	55	72	56	106614083	rna1982				Reads in final alignment – reads in initial alignment (new gmap seems to align more reads)	29195	36584	25698	44098	65504	21255	2419298	2420252	These are the extra number of reads that the new gmap version aligned
gene13209_NW_013585157.1	0	0	0	0	0	0	0	0	0	0	0	0	0	0	0	0	0	0	0	0	0	0	71	62	72	62	106614044	rna10700
gene14186_NW_013606001.1	0	0	0	0	0	0	0	0	0	0	0	0	0	0	0	0	0	0	0	0	0	0	71	58	72	58	106614046	rna2468				Total lines in fastaq	12542628	15313336	12782424	17267140	31396936	13635648	10918868	11292288
gene4997_NW_013581279.1	0	0	0	0	0	0	0.0083	0	0	0	0	0	0	0	3709.6	0	0	0	0	0	0	0	71	54	72	50	106614061	rna1379				Number of lines starting with @	3135657	3828334	3195606	4316785	7849234	3408912	2729717	2823072
gene10386_NW_013581980.1	0	0	0	0	0	0	0	0	0	0	0	0	0	0	0	0	0	0	0	0	0	0	72	56	73	56	106614073	rna9104
gene10564_NW_013582042.1	0	0	0	0	0	0	0	0.0041	0	0	0	0	0	0	0	1345.28	0	0	0	0	0	0	96	45	73	53	106614057	rna2188
gene10990_NW_013582214.1	0	0	0	0	0	0	0	0	0	0	0	0	0	0	0	0	0	0	0	0	0	0	72	53	73	53	106614025	rna4376
gene11293_NW_013582379.1	0.0039	0	0	0	0.0016	0.004	0	0	4449.44	0	0	0	1153.97	2204.11	0	0	494.382	0	0	0	216.806	390.943	72	57	73	63	106614078	rna11835
gene11415_NW_013582462.1	0	0	0	0	0.0224	0.0403	0	0	0	0	0	0	16155.6	22206.4	0	0	0	0	0	0	3035.29	3938.75	72	61	73	60	106614035	rna688
gene11428_NW_013582471.1	0	0	0	0	0	0	0	0	0	0	0	0	0	0	0	0	0	0	0	0	0	0	72	61	73	62	106614065	rna2166
gene11482_NW_013582501.1	0	0	0	0	0	0.004	0.0041	0	0	0	0	0	0	2204.11	1832.45	0	0	0	0	0	0	390.943	72	58	73	59	106614064	rna7469
gene1254_NW_013581216.1	0	0	0	0	0.0016	0	0	0	0	0	0	0	1153.97	0	0	0	0	0	0	0	216.806	0	72	57	73	58	106614075	rna1928
gene12989_NW_013584443.1	0	0	0	0	0	0	0.0041	0	0	0	0	0	0	0	1832.45	0	0	0	0	0	0	0	72	60	73	59	106614052	rna2469
gene1637_NW_013581218.1	0	0	0	0	0	0	0.0083	0.0248	0	0	0	0	0	0	3709.6	8137.3	0	0	0	0	0	0	72	51	73	56	106614039	rna532
gene2134_NW_013581222.1	0	0	0	0	0.0016	0	0	0	0	0	0	0	1153.97	0	0	0	0	0	0	0	216.806	0	72	60	73	60	106614036	rna3147
gene3815_NW_013581249.1	0.0039	0.0032	0	0	0	0	0.0041	0	4449.44	1948.14	0	0	0	0	1832.45	0	494.382	216.46	0	0	0	0	72	53	73	52	106614038	rna5669
gene10382_NW_013581980.1	0	0	0	0	0	0.0121	0.0041	0	0	0	0	0	0	6667.43	1832.45	0	0	0	0	0	0	1182.6	73	66	74	66	106614063	rna2066
gene10994_NW_013582215.1	0	0	0	0	0	0	0	0	0	0	0	0	0	0	0	0	0	0	0	0	0	0	73	58	74	58	106614032	rna2165
gene11242_NW_013582348.1	0	0	0	0	0.0016	0	0	0	0	0	0	0	1153.97	0	0	0	0	0	0	0	216.806	0	102	52	74	57	106614034	rna9698
gene11349_NW_013582416.1	0	0	0	0	0	0	0	0	0	0	0	0	0	0	0	0	0	0	0	0	0	0	73	56	74	57	106614077	rna16523
gene1540_NW_013581217.1	0	0	0	0	0	0	0.0041	0	0	0	0	0	0	0	1832.45	0	0	0	0	0	0	0	73	58	74	57	106614048	rna2311
gene1442_NW_013581217.1	0.0077	0.0032	0	0	0	0	0.0041	0	8784.78	1948.14	0	0	0	0	1832.45	0	976.087	216.46	0	0	0	0	79	65	80	64	106614030	rna2149
gene3686_NW_013581247.1	0.455	0.2154	0.3797	0.1429	0.1262	0.0484	1.3268	1.8387	519101	131134	263146	116162	91019.4	26669.7	593000	603309	57677.9	14570.4	56040.3	19360.3	17100.6	4730.41	1906	32	81	36	106615367	rna5493
gene10609_NW_013582061.1	0	0	0	0	0	0	0.0083	0.0041	0	0	0	0	0	0	3709.6	1345.28	0	0	0	0	0	0	81	58	82	59	106614080	rna6463
gene11789_NW_013582709.1	0	0	0	0	0	0	0	0	0	0	0	0	0	0	0	0	0	0	0	0	0	0	81	58	82	57	106614043	rna115
gene13566_NW_013588585.1	0	0	0	0	0	0	0	0	0	0	0	0	0	0	0	0	0	0	0	0	0	0	81	57	82	57	106614040	rna4838
gene2883_NW_013581233.1	0.0039	0.0063	0.0122	0.0055	0.0048	0.0202	0.0083	0.0083	4449.44	3835.4	8455.04	4470.89	3461.91	11130.7	3709.6	2723.37	494.382	426.155	1800.61	745.148	650.419	1974.26	81	56	82	56	106614042	rna4268
gene4297_NW_013581260.1	0	0	0	0	0	0	0	0	0	0	0	0	0	0	0	0	0	0	0	0	0	0	81	64	82	65	106614028	rna6357
gene11411_NW_013582462.1	0	0	0	0	0	0	0	0	0	0	0	0	0	0	0	0	0	0	0	0	0	0	82	59	83	58	106614031	rna10885
gene11481_NW_013582501.1	0	0	0	0	0	0	0	0	0	0	0	0	0	0	0	0	0	0	0	0	0	0	124	54	83	59	106614027	rna2067
gene10145_NW_013581889.1	0	0	0	0	0	0	0	0	0	0	0	0	0	0	0	0	0	0	0	0	0	0	83	61	84	61	106614026	rna14915
gene14132_NW_013603009.1	0	0	0	0	0	0	0	0	0	0	0	0	0	0	0	0	0	0	0	0	0	0	155	34	94	40	106626544	rna19530
gene5563_NW_013581296.1	0.2121	0.2945	0.3184	0.2995	0.1949	0.0323	0.2232	0.1818	241981	179290	220663	243460	140568	17798.2	99757	59651.7	26886.8	19921.1	46993	40576.7	26409.7	3156.86	270	33	117	32	106617338	rna8279
gene13930_NW_013596020.1	0	0	0	0	0	0	0	0	0	0	0	0	0	0	0	0	0	0	0	0	0	0	273	34	147	48	106626340	rna19334
gene13836_NW_013593947.1	0.0154	0.0095	0.0082	0.0055	0.016	0.004	0.0041	0.0041	17569.6	5783.53	5682.89	4470.89	11539.7	2204.11	1832.45	1345.28	1952.17	642.615	1210.25	745.148	2168.06	390.943	206	39	148	46	106626240	rna19241
gene14306_NC_005333.1	4.6004	3.449	4.8662	6.344	5.5496	7.7004	15.7608	16.6098	5.24851e+06	2.09973e+06	3.37245e+06	5.15696e+06	4.00254e+06	4.24313e+06	7.04413e+06	5.44996e+06	583168	233303	718207	859494	751993	752604	161	27	162	27	2717260	gene14306
gene14213_NW_013607863.1	0	0	0	0	0	0	0	0	0	0	0	0	0	0	0	0	0	0	0	0	0	0	290	40	166	48	106626623	rna19608
gene1055_NW_013581214.1	0	0	0	0	0	0.004	0.4712	0.6074	0	0	0	0	0	2204.11	210598	199298	0	0	0	0	0	390.943	1222	32	170	35	106622924	rna1588
gene13349_NW_013586184.1	0	0	0	0	0	0	0	0	0	0	0	0	0	0	0	0	0	0	0	0	0	0	979	28	179	36	106625727	rna18766
gene5152_NW_013581283.1	0.401	0.3452	0.4042	0.566	0.484	0.0605	0.4547	0.5908	457493	210155	280125	460095	349076	33337.1	203224	193852	50832.6	23350.6	59656.3	76682.5	65584	5913.01	19848	31	185	28	106616887	rna7688
gene11696_NW_013582633.1	0.0733	0.0823	0.0286	0.055	0.0383	0.0363	0.0124	0.0372	83626.6	50103.7	19820.8	44708.9	27623.2	20002.3	5542.06	12206	9291.84	5567.07	4221.1	7451.48	5189.8	3547.8	313	40	188	49	106623979	rna16941
gene10548_NW_013582036.1	0	0	0	0	0	0	0	0	0	0	0	0	0	0	0	0	0	0	0	0	0	0	230	38	189	37	106622773	gene10548
gene13903_NW_013595529.1	0	0	0	0	0	0	0	0	0	0	0	0	0	0	0	0	0	0	0	0	0	0	188	46	189	47	106626311	rna19308
gene3209_NW_013581239.1	0	0	0	0	0.0016	0	0.0496	0.062	0	0	0	0	1153.97	0	22168.2	20343.3	0	0	0	0	216.806	0	189	47	190	46	106614838	rna4742
gene9281_NW_013581655.1	0.0077	0	0	0.0055	0.0064	0.0282	0.0165	0.0165	8784.78	0	0	4470.89	4615.88	15539	7374.51	5413.93	976.087	0	0	745.148	867.226	2756.15	544	30	193	36	106621392	rna13754
gene14144_NW_013603648.1	0	0	0	0	0	0	0	0	0	0	0	0	0	0	0	0	0	0	0	0	0	0	193	53	194	53	106626555	rna19542
gene7319_NW_013581390.1	0.0077	0	0	0.0055	0.0048	0.004	0.0124	0.0083	8784.78	0	0	4470.89	3461.91	2204.11	5542.06	2723.37	976.087	0	0	745.148	650.419	390.943	17298	38	196	43	106619251	rna10931
gene13367_NW_013586302.1	0	0	0	0	0	0	0	0.0041	0	0	0	0	0	0	0	1345.28	0	0	0	0	0	0	253	25	197	27	106625746	rna18787
gene2654_NW_013581229.1	1.1877	1.5646	0.9961	1.6073	1.4409	1.2424	0.2521	0.2396	1.35502e+06	952518	690333	1.30656e+06	1.03922e+06	684596	112674	78616.8	150558	105835	147015	217759	195248	121427	198	28	199	28	106614175	rna3921
gene13762_NW_013592490.1	0	0	0	0	0	0	0	0	0	0	0	0	0	0	0	0	0	0	0	0	0	0	202	43	203	43	106626165	rna19169
gene13456_NW_013586867.1	0	0	0	0	0	0	0	0.0124	0	0	0	0	0	0	0	4068.65	0	0	0	0	0	0	1011	28	204	33	106625843	rna18878
gene7195_NW_013581377.1	0.2352	0.2914	0.1347	0.555	0.4776	0.2703	0.1364	0.1446	268335	177402	93351.9	451153	344460	148943	60962.6	47445.7	29815	19711.4	19880.5	75192.2	64716.7	26417.9	20421	33	204	30	106619082	rna10767
gene12030_NW_013582920.1	0	0	0	0	0	0	0	0	0	0	0	0	0	0	0	0	0	0	0	0	0	0	418	37	205	46	106624340	gene12030
gene12465_NW_013583432.1	0	0	0	0	0	0	0	0	0	0	0	0	0	0	0	0	0	0	0	0	0	0	204	33	205	33	106624807	gene12465
gene8914_NW_013581594.1	0	0	0.0041	0.0082	0.0016	0.004	0.0041	0.0041	0	0	2841.45	6665.68	1153.97	2204.11	1832.45	1345.28	0	0	605.123	1110.95	216.806	390.943	574	37	206	41	106620993	rna13205
gene12569_NW_013583587.1	0	0	0	0	0	0	0	0	0	0	0	0	0	0	0	0	0	0	0	0	0	0	4204	28	207	45	106624913	rna17951
gene4815_NW_013581274.1	0.0039	0	0	0	0.0016	0	0.0413	0.0702	4449.44	0	0	0	1153.97	0	18458.6	23033.8	494.382	0	0	0	216.806	0	5334	35	207	45	106616539	rna7142
gene14067_NW_013600286.1	0	0.0032	0	0	0	0	0	0	0	1948.14	0	0	0	0	0	0	0	216.46	0	0	0	0	337	28	212	34	106626480	rna19468
gene13609_NW_013589652.1	0	0	0	0	0	0	0	0	0	0	0	0	0	0	0	0	0	0	0	0	0	0	280	37	213	38	106626007	rna19020
gene13379_NW_013586406.1	0	0	0	0	0	0	0	0	0	0	0	0	0	0	0	0	0	0	0	0	0	0	215	49	216	49	106625759	rna18802
gene13084_NW_013584671.1	0	0	0	0	0	0	0	0	0	0	0	0	0	0	0	0	0	0	0	0	0	0	10328	30	218	44	106625453	rna18494
gene14112_NW_013602094.1	0	0	0	0	0.0032	0	0	0	0	0	0	0	2307.94	0	0	0	0	0	0	0	433.613	0	217	37	218	37	106626525	gene14112
gene10788_NW_013582123.1	0	0	0	0	0	0.004	0.0289	0.0661	0	0	0	0	0	2204.11	12916.6	21688.5	0	0	0	0	0	390.943	425	33	219	45	106623031	rna15775
gene11559_NW_013582553.1	0	0	0.0041	0	0	0	0	0	0	0	2841.45	0	0	0	0	0	0	0	605.123	0	0	0	286	36	219	38	106623833	rna16763
gene12941_NW_013584312.1	0	0	0	0	0	0	0	0	0	0	0	0	0	0	0	0	0	0	0	0	0	0	1152	34	219	47	106625300	rna18346
gene14108_NW_013601837.1	0	0	0	0	0	0	0	0	0	0	0	0	0	0	0	0	0	0	0	0	0	0	446	41	219	51	106626522	rna19507
gene14193_NW_013606440.1	0	0	0	0	0.0016	0	0.0041	0.0331	0	0	0	0	1153.97	0	1832.45	10860.7	0	0	0	0	216.806	0	314	39	219	46	106626603	rna19588
gene10255_NW_013581924.1	6.8446	17.9514	17.5909	9.9323	13.3468	12.5046	2.4346	2.8592	7.80887e+06	1.09287e+07	1.21911e+07	8.07385e+06	9.62613e+06	6.89037e+06	1.08812e+06	938152	867653	1.2143e+06	2.59626e+06	1.34564e+06	1.80855e+06	1.22215e+06	575	35	221	44	106622460	rna15055
gene14064_NW_013600199.1	0	0	0	0	0	0	0	0.0041	0	0	0	0	0	0	0	1345.28	0	0	0	0	0	0	271	35	221	39	106626477	rna19465
gene488_NW_013581211.1	0.401	0.2597	0.2286	0.0467	0.0351	0.0484	0.1199	0.1033	457493	158104	158428	37961.9	25315.2	26669.7	53588.1	33894.5	50832.6	17567.1	33739.3	6326.98	4756.19	4730.41	384	31	221	38	106616583	rna763
gene4555_NW_013581266.1	0	0	0	0	0.0016	0	0.0041	0	0	0	0	0	1153.97	0	1832.45	0	0	0	0	0	216.806	0	329	39	222	41	106616218	rna6744
gene13432_NW_013586680.1	0	0	0	0	0	0	0.0041	0	0	0	0	0	0	0	1832.45	0	0	0	0	0	0	0	224	52	225	52	106625817	rna18853
gene13318_NW_013585982.1	0	0	0	0	0	0	0	0	0	0	0	0	0	0	0	0	0	0	0	0	0	0	443	37	227	45	106625692	rna18734
gene14012_NW_013598366.1	0	0	0	0	0	0	0.0083	0	0	0	0	0	0	0	3709.6	0	0	0	0	0	0	0	377	34	227	45	106626427	rna19413
gene14228_NW_013609652.1	0	0	0	0	0	0	0	0	0	0	0	0	0	0	0	0	0	0	0	0	0	0	226	49	227	49	106626640	rna19621
gene14077_NW_013600670.1	0	0.0063	0	0	0.0016	0	0	0.0041	0	3835.4	0	0	1153.97	0	0	1345.28	0	426.155	0	0	216.806	0	571	33	228	43	106626492	rna19477
gene11576_NW_013582560.1	0	0.0032	0.0041	0.0055	0.0048	0.0202	0.0083	0.0165	0	1948.14	2841.45	4470.89	3461.91	11130.7	3709.6	5413.93	0	216.46	605.123	745.148	650.419	1974.26	590	30	232	32	106623851	rna16786
gene13343_NW_013586130.1	0.027	0.0253	0.0408	0.0302	0.0128	0.0161	0.0165	0.0124	30803.8	15402.5	28275.9	24549.2	9231.76	8871.53	7374.51	4068.65	3422.64	1711.39	6021.71	4091.54	1734.45	1573.54	3885	11	232	38	106625720	rna18761
gene10893_NW_013582165.1	0	0	0.0041	0	0.0016	0	0.0124	0.0083	0	0	2841.45	0	1153.97	0	5542.06	2723.37	0	0	605.123	0	216.806	0	946	35	234	47	106623146	rna15922
gene14136_NW_013603242.1	0	0	0	0	0	0	0	0	0	0	0	0	0	0	0	0	0	0	0	0	0	0	233	51	234	50	106626547	rna19534
gene14203_NW_013607231.1	0	0	0	0	0	0	0	0	0	0	0	0	0	0	0	0	0	0	0	0	0	0	233	46	234	46	106626613	rna19598
gene2836_NW_013581232.1	0	0	0	0.0027	0	0	1.0086	1.0536	0	0	0	2194.8	0	0	450784	345704	0	0	0	365.8	0	0	233	45	234	45	106614414	rna4196
gene14250_NW_013611258.1	0	0.0032	0	0	0.0016	0.0081	0	0.0041	0	1948.14	0	0	1153.97	4463.32	0	1345.28	0	216.46	0	0	216.806	791.659	234	44	235	45	106626659	rna19643
gene13000_NW_013584472.1	0	0	0	0	0	0	0	0	0	0	0	0	0	0	0	0	0	0	0	0	0	0	341	39	236	44	106625361	rna18406
gene13542_NW_013588082.1	0	0	0	0	0	0	0	0	0	0	0	0	0	0	0	0	0	0	0	0	0	0	295	48	238	55	106625937	gene13542
gene4765_NW_013581272.1	0	0	0	0	0	0.004	0	0	0	0	0	0	0	2204.11	0	0	0	0	0	0	0	390.943	349	34	238	41	106616462	rna7058
gene14280_NW_013613461.1	0	0	0	0	0	0	0	0	0	0	0	0	0	0	0	0	0	0	0	0	0	0	599	36	239	47	106626693	rna19673
gene14276_NW_013613002.1	0	0	0	0	0.0016	0	0	0	0	0	0	0	1153.97	0	0	0	0	0	0	0	216.806	0	239	38	240	38	106626687	rna19669
gene8425_NW_013581518.1	0.0116	0.0095	0	0	0.0048	0	0.0372	0.0496	13234.2	5783.53	0	0	3461.91	0	16626.2	16274.6	1470.47	642.615	0	0	650.419	0	1956	30	240	45	106620439	rna12503
gene13957_NW_013596734.1	0	0	0	0	0	0	0	0	0	0	0	0	0	0	0	0	0	0	0	0	0	0	1410	39	241	45	106626370	rna19361
gene8499_NW_013581533.1	0	0	0	0	0	0	0.0165	0.0578	0	0	0	0	0	0	7374.51	18965.2	0	0	0	0	0	0	17777	31	241	29	106620526	rna12593
gene12321_NW_013583239.1	0	0	0	0	0	0	0	0	0	0	0	0	0	0	0	0	0	0	0	0	0	0	242	45	243	45	106624657	rna17690
gene14089_NW_013600992.1	0	0	0	0	0	0	0	0	0	0	0	0	0	0	0	0	0	0	0	0	0	0	242	57	243	57	106626504	rna19489
gene6940_NW_013581361.1	0.0077	0	0	0	0	0	0	0	8784.78	0	0	0	0	0	0	0	976.087	0	0	0	0	0	7921	31	243	30	106618845	rna10424
gene14119_NW_013602412.1	0	0.0063	0.0041	0.0027	0.0048	0.0161	0	0.0041	0	3835.4	2841.45	2194.8	3461.91	8871.53	0	1345.28	0	426.155	605.123	365.8	650.419	1573.54	317	32	244	36	106626531	rna19517
gene14109_NW_013601931.1	0	0	0	0	0	0	0	0	0	0	0	0	0	0	0	0	0	0	0	0	0	0	376	38	245	47	106626523	rna19508
gene0_NW_013581209.1	0.0116	0.0095	0.0204	0	0.0128	0.004	0.0041	0	13234.2	5783.53	14137.9	0	9231.76	2204.11	1832.45	0	1470.47	642.615	3010.86	0	1734.45	390.943	3630	38	247	41	106620586	rna0
gene3146_NW_013581237.1	0.3471	0.2059	0.2	0.4506	0.3802	0.4276	0.2811	0.3223	396000	125351	138607	366287	274212	235619	125635	105752	44000	13927.8	29518.2	61047.9	51518.6	41791.8	201626	34	247	38	106614717	rna4657
gene13546_NW_013588169.1	0	0	0	0	0	0	0.0083	0	0	0	0	0	0	0	3709.6	0	0	0	0	0	0	0	3996	4	249	44	106625941	rna18964
gene11722_NW_013582661.1	0.2005	0.095	0.196	0.0962	0.0767	0.0242	0.0083	0.0165	228747	57835.3	135835	78199.8	55318.4	13334.9	3709.6	5413.93	25416.3	6426.15	28927.8	13033.3	10393.2	2365.2	9690	32	250	40	106624015	rna16973
gene14024_NW_013598653.1	0	0	0	0	0	0	0	0	0	0	0	0	0	0	0	0	0	0	0	0	0	0	381	38	250	46	106626439	rna19425
gene12955_NW_013584370.1	0	0	0	0	0	0	0.0785	0.0413	0	0	0	0	0	0	35084.8	13551.2	0	0	0	0	0	0	309	36	251	39	106625315	rna18360
gene14097_NW_013601362.1	0	0	0	0	0	0	0	0	0	0	0	0	0	0	0	0	0	0	0	0	0	0	250	42	251	42	106626512	rna19497
gene12772_NW_013583928.1	0	0	0	0	0	0	0	0.0041	0	0	0	0	0	0	0	1345.28	0	0	0	0	0	0	11769	31	252	56	106625129	rna18168
gene13486_NW_013587180.1	0.0077	0.0127	0.0286	0.0082	0.0032	0	0	0	8784.78	7731.67	19820.8	6665.68	2307.94	0	0	0	976.087	859.075	4221.1	1110.95	433.613	0	251	43	252	42	106625877	rna18906
gene12449_NW_013583398.1	0	0.0032	0.0041	0.0027	0.0032	0.004	0.0041	0.0041	0	1948.14	2841.45	2194.8	2307.94	2204.11	1832.45	1345.28	0	216.46	605.123	365.8	433.613	390.943	330	35	253	39	106624791	rna17827
gene13592_NW_013589280.1	0	0	0	0	0	0	0	0	0	0	0	0	0	0	0	0	0	0	0	0	0	0	383	34	254	37	106625990	rna19004
gene12922_NW_013584246.1	0	0	0	0	0	0	0	0	0	0	0	0	0	0	0	0	0	0	0	0	0	0	254	41	255	41	106625280	rna18329
gene14074_NW_013600444.1	0	0	0	0	0	0	0	0	0	0	0	0	0	0	0	0	0	0	0	0	0	0	254	56	255	56	106626488	rna19474
gene11247_NW_013582351.1	0	0	0	0	0	0.004	0	0	0	0	0	0	0	2204.11	0	0	0	0	0	0	0	390.943	375	34	258	39	106623514	rna16386
gene2834_NW_013581232.1	0	0	0	0	0	0	0.0207	0.0372	0	0	0	0	0	0	9251.66	12206	0	0	0	0	0	0	257	40	258	40	106614413	rna4194
gene13491_NW_013587253.1	0	0	0	0	0	0	0	0	0	0	0	0	0	0	0	0	0	0	0	0	0	0	484	37	259	46	106625882	rna18911
gene13688_NW_013591602.1	0	0	0	0	0	0	0	0	0	0	0	0	0	0	0	0	0	0	0	0	0	0	654	31	259	44	106626090	rna19093
gene14117_NW_013602277.1	0	0	0	0	0	0	0	0	0	0	0	0	0	0	0	0	0	0	0	0	0	0	345	39	259	44	106626529	rna19515
gene10229_NW_013581909.1	0	0.0095	0	0	0.0032	0.004	0.0165	0.0165	0	5783.53	0	0	2307.94	2204.11	7374.51	5413.93	0	642.615	0	0	433.613	390.943	9498	34	261	45	106622431	gene10229
gene12982_NW_013584430.1	0	0	0	0.0027	0	0	0.0083	0.0041	0	0	0	2194.8	0	0	3709.6	1345.28	0	0	0	365.8	0	0	352	51	261	58	106625346	rna18389
gene13191_NW_013585089.1	0	0	0	0	0	0	0	0	0	0	0	0	0	0	0	0	0	0	0	0	0	0	335	39	261	46	106625566	rna18606
gene14191_NW_013606383.1	0	0	0	0	0.0048	0	0	0	0	0	0	0	3461.91	0	0	0	0	0	0	0	650.419	0	808	32	261	43	106626602	rna19586
gene14269_NW_013612495.1	0	0	0	0	0	0	0	0	0	0	0	0	0	0	0	0	0	0	0	0	0	0	329	43	261	46	106626679	rna19662
gene6443_NW_013581330.1	0	0	0	0	0.0016	0	0.0041	0	0	0	0	0	1153.97	0	1832.45	0	0	0	0	0	216.806	0	1941	35	261	50	106618284	rna9712
gene9962_NW_013581833.1	0	0	0	0	0	0	7.56	9.3503	0	0	0	0	0	0	3.37887e+06	3.06799e+06	0	0	0	0	0	0	414	41	261	54	106622151	rna14678
gene14015_NW_013598401.1	0	0	0	0	0	0	0	0	0	0	0	0	0	0	0	0	0	0	0	0	0	0	458	38	262	42	106626430	rna19416
gene4554_NW_013581266.1	0	0	0	0.0027	0.0016	0	0.0703	0.3223	0	0	0	2194.8	1153.97	0	31419.9	105752	0	0	0	365.8	216.806	0	363	38	262	42	106616225	rna6743
gene12984_NW_013584430.1	0	0	0	0	0	0	0.0331	0.0248	0	0	0	0	0	0	14793.7	8137.3	0	0	0	0	0	0	373	51	263	59	106625348	rna18391
gene13757_NW_013592398.1	0	0	0	0	0	0	0	0.0041	0	0	0	0	0	0	0	1345.28	0	0	0	0	0	0	627	47	263	51	106626159	rna19164
gene13768_NW_013592631.1	0	0	0	0	0	0	0.0124	0	0	0	0	0	0	0	5542.06	0	0	0	0	0	0	0	373	50	265	58	106626171	rna19175
gene14115_NW_013602223.1	0	0	0.0041	0	0	0	0	0	0	0	2841.45	0	0	0	0	0	0	0	605.123	0	0	0	401	36	265	41	106626528	rna19513
gene4153_NW_013581257.1	0	0	0	0	0	0	0	0	0	0	0	0	0	0	0	0	0	0	0	0	0	0	426	35	266	39	106615835	rna6146
gene12006_NW_013582901.1	0.1041	0.0507	0.0694	0.055	0.0304	0	0.0537	0.0331	118766	30865.8	48096.7	44708.9	21925.4	0	24000.7	10860.7	13196.2	3429.53	10242.8	7451.48	4119.32	0	267	57	268	57	106624313	rna17293
gene9143_NW_013581629.1	0	0	0	0	0	0	0	0	0	0	0	0	0	0	0	0	0	0	0	0	0	0	400	35	268	38	106621240	rna13526
gene10075_NW_013581858.1	0	0	0	0	0	0	0	0	0	0	0	0	0	0	0	0	0	0	0	0	0	0	526	30	269	35	106622264	rna14830
gene4560_NW_013581266.1	0	0	0	0	0	0	0	0	0	0	0	0	0	0	0	0	0	0	0	0	0	0	341	42	269	47	106616247	rna6749
gene10737_NW_013582108.1	0	0	0	0	0	0	0	0	0	0	0	0	0	0	0	0	0	0	0	0	0	0	840	30	270	40	106622975	rna15711
gene13896_NW_013595312.1	0	0	0	0	0	0	0.0124	0.0041	0	0	0	0	0	0	5542.06	1345.28	0	0	0	0	0	0	1250	33	270	43	106626303	rna19301
gene14255_NW_013611384.1	0	0.0032	0	0	0	0	0.0041	0.0041	0	1948.14	0	0	0	0	1832.45	1345.28	0	216.46	0	0	0	0	269	49	270	49	106626665	rna19648
gene14295_NW_013615964.1	0	0	0	0	0	0	0	0	0	0	0	0	0	0	0	0	0	0	0	0	0	0	373	38	270	43	106626710	gene14295
gene9995_NW_013581843.1	0.0039	0	0	0.0027	0.0016	0.004	0	0	4449.44	0	0	2194.8	1153.97	2204.11	0	0	494.382	0	0	365.8	216.806	390.943	269	57	270	57	106622174	rna14716
gene12375_NW_013583298.1	0	0	0	0	0	0	0.0083	0	0	0	0	0	0	0	3709.6	0	0	0	0	0	0	0	270	53	271	53	106624713	rna17749
gene12690_NW_013583775.1	0	0	0	0	0	0	0.0496	0.0372	0	0	0	0	0	0	22168.2	12206	0	0	0	0	0	0	371	40	273	42	106625041	gene12690
gene13141_NW_013584882.1	0.0154	0.0032	0.0122	0.0165	0.0048	0.0081	0	0	17569.6	1948.14	8455.04	13412.7	3461.91	4463.32	0	0	1952.17	216.46	1800.61	2235.44	650.419	791.659	1007	34	273	38	106625514	rna18551
gene14292_NW_013615564.1	0	0	0	0	0	0	0	0	0	0	0	0	0	0	0	0	0	0	0	0	0	0	335	42	273	44	106626706	rna19685
gene13250_NW_013585381.1	0	0	0	0	0	0	0	0	0	0	0	0	0	0	0	0	0	0	0	0	0	0	274	48	275	48	106625627	rna18667
gene13572_NW_013588613.1	0	0	0	0	0	0	0	0	0	0	0	0	0	0	0	0	0	0	0	0	0	0	6772	4	275	43	106625968	gene13572
gene11230_NW_013582345.1	0	0	0	0	0	0	0	0	0	0	0	0	0	0	0	0	0	0	0	0	0	0	8562	16	276	49	106623498	rna16368
gene13840_NW_013594083.1	0	0	0	0	0	0	0	0.0041	0	0	0	0	0	0	0	1345.28	0	0	0	0	0	0	373	47	276	52	106626245	rna19244
gene13995_NW_013597905.1	0	0	0	0	0	0	0	0	0	0	0	0	0	0	0	0	0	0	0	0	0	0	275	45	276	45	106626408	rna19398
gene9248_NW_013581651.1	0.0039	0	0	0	0	0	0.0041	0	4449.44	0	0	0	0	0	1832.45	0	494.382	0	0	0	0	0	381	42	276	49	106621367	rna13704
gene13472_NW_013587022.1	0	0	0	0	0	0	0	0.0041	0	0	0	0	0	0	0	1345.28	0	0	0	0	0	0	276	49	277	49	106625861	rna18893
gene12090_NW_013582976.1	0	0	0	0	0	0	0.2563	0.2975	0	0	0	0	0	0	114551	97614.8	0	0	0	0	0	0	277	40	278	41	106624407	rna17408
gene13473_NW_013587035.1	0	0	0	0	0	0	0	0	0	0	0	0	0	0	0	0	0	0	0	0	0	0	706	23	278	41	106625862	rna18894
gene13593_NW_013589280.1	0	0	0	0	0	0	0	0	0	0	0	0	0	0	0	0	0	0	0	0	0	0	538	33	278	41	106625989	rna19005
gene9789_NW_013581784.1	2.4872	2.9866	2.1637	0.7528	0.4824	0.3792	0.8639	0.7148	2.8376e+06	1.81822e+06	1.49952e+06	611942	347922	208949	386111	234538	315289	202025	319343	101990	65367.2	37061.4	357	36	278	41	106621944	rna14446
gene12333_NW_013583252.1	0	0	0	0	0	0	0	0	0	0	0	0	0	0	0	0	0	0	0	0	0	0	432	31	279	36	106624667	gene12333
gene14279_NW_013613389.1	0	0	0	0	0	0	0	0	0	0	0	0	0	0	0	0	0	0	0	0	0	0	353	38	279	41	106626691	rna19672
gene6950_NW_013581362.1	0	0	0	0	0	0	0.0041	0.0041	0	0	0	0	0	0	1832.45	1345.28	0	0	0	0	0	0	334	49	279	54	106618854	rna10434
gene9761_NW_013581779.1	0.0848	0.1615	0.1347	0.1456	0.1502	0.1049	0.2645	0.3595	96746.7	98320.1	93351.9	118357	108329	57802.7	118216	117958	10749.6	10924.5	19880.5	19726.1	20352.7	10252.5	4317	41	279	38	106621913	rna14411
gene10421_NW_013581988.1	0	0.0063	0	0	0.0016	0	0	0	0	3835.4	0	0	1153.97	0	0	0	0	426.155	0	0	216.806	0	378	40	280	39	106622633	rna15284
gene14216_NW_013608276.1	0	0	0	0	0	0	0	0	0	0	0	0	0	0	0	0	0	0	0	0	0	0	768	29	280	38	106626627	rna19611
gene13720_NW_013592025.1	0	0	0	0	0	0	0	0	0	0	0	0	0	0	0	0	0	0	0	0	0	0	1825	29	282	46	106626122	rna19126
gene2710_NW_013581230.1	0	0	0.0041	0	0.0016	0	0	0.0041	0	0	2841.45	0	1153.97	0	0	1345.28	0	0	605.123	0	216.806	0	341	33	282	34	106614245	gene2710
gene11150_NW_013582304.1	0.0039	0	0.0122	0.0082	0	0	0.0289	0.0124	4449.44	0	8455.04	6665.68	0	0	12916.6	4068.65	494.382	0	1800.61	1110.95	0	0	5034	29	283	43	106623427	rna16268
gene14167_NW_013604857.1	0	0	0	0	0	0	0.0041	0	0	0	0	0	0	0	1832.45	0	0	0	0	0	0	0	354	32	283	34	106626579	rna19563
gene10682_NW_013582080.1	0.0077	0.0095	0.0041	0.0055	0.0032	0.004	16.3105	28.8028	8784.78	5783.53	2841.45	4470.89	2307.94	2204.11	7.28982e+06	9.45069e+06	976.087	642.615	605.123	745.148	433.613	390.943	830	34	284	37	106622919	rna15647
gene12528_NW_013583522.1	0	0	0	0	0	0	0.0041	0	0	0	0	0	0	0	1832.45	0	0	0	0	0	0	0	347	54	285	60	106624873	rna17909
gene13314_NW_013585958.1	0	0	0	0	0	0	0	0	0	0	0	0	0	0	0	0	0	0	0	0	0	0	3188	31	285	43	106625689	rna18728
gene14150_NW_013603885.1	0	0	0	0	0	0	0	0	0	0	0	0	0	0	0	0	0	0	0	0	0	0	478	36	285	41	106626562	gene14150
gene14209_NW_013607655.1	0	0	0	0	0	0	0	0	0	0	0	0	0	0	0	0	0	0	0	0	0	0	348	46	285	46	106626619	rna19604
gene13750_NW_013592302.1	0	0	0	0	0	0	0	0	0	0	0	0	0	0	0	0	0	0	0	0	0	0	2906	38	287	49	106626152	rna19157
gene14076_NW_013600573.1	0	0	0	0	0	0.004	0	0	0	0	0	0	0	2204.11	0	0	0	0	0	0	0	390.943	624	37	288	45	106626490	rna19476
gene8882_NW_013581590.1	0	0.0095	0	0	0.016	0.0645	0	0	0	5783.53	0	0	11539.7	35541.2	0	0	0	642.615	0	0	2168.06	6303.95	510	30	288	32	106620961	rna13167
gene13643_NW_013590847.1	0	0.0063	0	0	0	0	0.2356	0.4173	0	3835.4	0	0	0	0	105299	136923	0	426.155	0	0	0	0	352	43	289	46	106626045	rna19052
gene14157_NW_013604264.1	0	0	0	0	0	0	0	0	0	0	0	0	0	0	0	0	0	0	0	0	0	0	288	59	289	58	106626569	rna19553
gene12105_NW_013583000.1	0	0	0.0041	0	0.0032	0.0081	0	0	0	0	2841.45	0	2307.94	4463.32	0	0	0	0	605.123	0	433.613	791.659	423	30	290	33	106624424	rna17425
gene8718_NW_013581564.1	0.0193	0.0063	0.0163	0.0192	0.0192	0.004	0.0289	0.0372	22019	3835.4	11296.5	15607.5	13847.6	2204.11	12916.6	12206	2446.56	426.155	2405.73	2601.24	2601.68	390.943	10802	24	290	46	106620770	rna12922
gene10698_NW_013582090.1	0	0	0	0	0	0	0.2439	0.376	0	0	0	0	0	0	109009	123372	0	0	0	0	0	0	290	52	291	52	106622926	rna15664
gene13455_NW_013586861.1	0	0	0	0	0	0	0	0	0	0	0	0	0	0	0	0	0	0	0	0	0	0	292	56	293	56	106625842	rna18877
gene13636_NW_013590546.1	0	0	0	0	0	0	0	0	0	0	0	0	0	0	0	0	0	0	0	0	0	0	292	44	293	44	106626037	rna19047
gene3803_NW_013581248.1	0	0	0	0	0	0	1.0458	1.5783	0	0	0	0	0	0	467410	517867	0	0	0	0	0	0	1594	32	293	43	106615434	rna5656
gene12063_NW_013582953.1	0.0193	0.0158	0.0204	0.033	0.0224	0.0161	0	0.0041	22019	9618.93	14137.9	26825.3	16155.6	8871.53	0	1345.28	2446.56	1068.77	3010.86	4470.89	3035.29	1573.54	293	42	294	41	106624377	gene12063
gene14106_NW_013601799.1	0	0	0	0	0	0	0	0	0	0	0	0	0	0	0	0	0	0	0	0	0	0	995	36	294	48	106626521	rna19505
gene14251_NW_013611261.1	0	0	0	0	0	0	0	0	0	0	0	0	0	0	0	0	0	0	0	0	0	0	293	51	294	51	106626660	rna19644
gene13897_NW_013595417.1	0	0	0	0	0	0	0	0	0	0	0	0	0	0	0	0	0	0	0	0	0	0	459	40	295	44	106626306	rna19302
gene13990_NW_013597708.1	0	0	0	0	0	0	0	0	0	0	0	0	0	0	0	0	0	0	0	0	0	0	354	45	295	47	106626404	rna19393
gene13951_NW_013596600.1	0	0	0	0	0	0	0	0	0	0	0	0	0	0	0	0	0	0	0	0	0	0	464	35	296	42	106626363	rna19355
gene13452_NW_013586838.1	0	0	0	0	0	0	0	0	0	0	0	0	0	0	0	0	0	0	0	0	0	0	296	45	297	45	106625838	rna18873
gene14037_NW_013599236.1	0	0	0	0	0	0	0	0	0	0	0	0	0	0	0	0	0	0	0	0	0	0	296	58	297	58	106626452	rna19438
gene14312_NC_005333.1	3.7057	3.8893	5.1683	3.4756	3.8659	6.1434	7.527	6.6853	4.22776e+06	2.36778e+06	3.58182e+06	2.82527e+06	2.78821e+06	3.38518e+06	3.36412e+06	2.19356e+06	469751	263087	762794	470879	523845	600429	296	23	297	23	2717257	gene14312
gene9949_NW_013581826.1	1.0797	0.9596	0.7389	1.632	1.3531	1.4562	0.0041	0.0207	1.23181e+06	584198	512084	1.32663e+06	975898	802405	1832.45	6792.02	136868	64910.9	109055	221106	183351	142323	5714	2	297	39	106622119	rna14668
gene10967_NW_013582203.1	0.6671	0.323	0.5348	0.3297	0.2348	0.1694	0.1819	0.1322	761082	196640	370636	268009	169345	93344	81298.4	43377.1	84564.6	21848.9	78931.7	44668.2	31816.3	16556.4	698	29	298	38	106623221	rna16018
gene13505_NW_013587417.1	0	0	0	0	0.0064	0.004	0	0	0	0	0	0	4615.88	2204.11	0	0	0	0	0	0	867.226	390.943	358	35	298	37	106625898	rna18925
gene8776_NW_013581574.1	0.0308	0.0728	0.0408	0.0934	0.0415	0.0081	0.0372	0.0785	35139.1	44320.1	28275.9	75923.8	29931.1	4463.32	16626.2	25757.2	3904.35	4924.46	6021.71	12654	5623.42	791.659	2224	31	298	45	106620832	rna12993
gene13733_NW_013592161.1	0	0	0	0	0.0016	0	0	0	0	0	0	0	1153.97	0	0	0	0	0	0	0	216.806	0	298	39	299	39	106626135	rna19139
gene2459_NW_013581226.1	1.1761	1.7546	0.7348	0.2638	0.2604	0.2824	1.2194	1.7767	1.34179e+06	1.06819e+06	509243	214440	187809	155610	544999	582966	149088	118688	108450	35740	35285.3	27600.5	482	32	299	37	106627813	rna3618
gene11077_NW_013582256.1	0	0	0	0	0	0	0	0	0	0	0	0	0	0	0	0	0	0	0	0	0	0	299	54	300	54	106623331	rna16152
gene13176_NW_013585047.1	0	0	0	0	0	0	0	0	0	0	0	0	0	0	0	0	0	0	0	0	0	0	581	37	300	46	106625550	rna18585
gene13567_NW_013588591.1	0	0	0	0	0	0	0	0	0	0	0	0	0	0	0	0	0	0	0	0	0	0	299	56	300	56	106625962	rna18983
gene13756_NW_013592383.1	0	0	0	0	0	0	0	0	0	0	0	0	0	0	0	0	0	0	0	0	0	0	1016	37	300	41	106626158	rna19163
gene13804_NW_013593382.1	0	0	0	0	0	0	0	0	0	0	0	0	0	0	0	0	0	0	0	0	0	0	299	47	300	47	106626207	rna19210
gene3028_NW_013581235.1	0	0	0	0	0	0	0	0	0	0	0	0	0	0	0	0	0	0	0	0	0	0	1726	37	300	48	106614534	rna4468
gene7093_NW_013581370.1	0.0039	0	0.0041	0	0	0	0	0	4449.44	0	2841.45	0	0	0	0	0	494.382	0	605.123	0	0	0	2828	38	300	32	106619010	rna10638
gene6731_NW_013581350.1	0	0	0	0	0	0	0.0041	0	0	0	0	0	0	0	1832.45	0	0	0	0	0	0	0	1222	29	301	31	106618615	rna10116
gene14138_NW_013603404.1	0	0	0	0	0	0	0	0	0	0	0	0	0	0	0	0	0	0	0	0	0	0	366	43	302	46	106626549	rna19536
gene11972_NW_013582864.1	0	0	0	0	0	0	0	0	0	0	0	0	0	0	0	0	0	0	0	0	0	0	432	34	303	37	106624278	rna17252
gene13732_NW_013592161.1	0	0	0	0	0	0.004	0.0413	0.0207	0	0	0	0	0	2204.11	18458.6	6792.02	0	0	0	0	0	390.943	302	46	303	46	106626134	rna19138
gene14211_NW_013607789.1	0	0	0	0	0	0	0	0.0041	0	0	0	0	0	0	0	1345.28	0	0	0	0	0	0	302	46	303	46	106626621	rna19606
gene14271_NW_013612763.1	0	0	0	0	0	0	0	0	0	0	0	0	0	0	0	0	0	0	0	0	0	0	302	58	303	58	106626682	rna19664
gene5203_NW_013581285.1	0	0	0	0	0	0	0	0	0	0	0	0	0	0	0	0	0	0	0	0	0	0	423	48	303	57	106616949	rna7756
gene13676_NW_013591391.1	0	0	0	0	0	0	0.3265	0.157	0	0	0	0	0	0	145926	51514.4	0	0	0	0	0	0	422	49	304	59	106626079	rna19083
gene13839_NW_013594061.1	0	0	0	0	0	0	0	0	0	0	0	0	0	0	0	0	0	0	0	0	0	0	465	39	304	52	106626244	rna19243
gene14055_NW_013599864.1	0	0	0	0	0	0.004	0	0	0	0	0	0	0	2204.11	0	0	0	0	0	0	0	390.943	1129	29	304	49	106626469	rna19456
gene8212_NW_013581493.1	0	0	0	0	0	0	0.0041	0.0083	0	0	0	0	0	0	1832.45	2723.37	0	0	0	0	0	0	2568	33	305	50	106620211	rna12198
gene12804_NW_013583991.1	0	0	0	0	0	0	0	0	0	0	0	0	0	0	0	0	0	0	0	0	0	0	3099	35	306	44	106625163	rna18204
gene14263_NW_013612234.1	0	0	0	0	0	0	0	0	0	0	0	0	0	0	0	0	0	0	0	0	0	0	607	36	306	46	106626673	rna19656
gene4024_NW_013581253.1	0.0231	0.0063	0.0041	0.011	0.0016	0.004	0	0.0041	26354.4	3835.4	2841.45	8941.77	1153.97	2204.11	0	1345.28	2928.26	426.155	605.123	1490.3	216.806	390.943	348	42	306	42	106615663	rna5974
gene6444_NW_013581330.1	0	0	0	0	0.0016	0	0	0	0	0	0	0	1153.97	0	0	0	0	0	0	0	216.806	0	432	47	306	56	106618285	rna9713
gene887_NW_013581213.1	0	0	0	0	0	0	0	0	0	0	0	0	0	0	0	0	0	0	0	0	0	0	406	41	306	48	106620708	rna1341
gene12688_NW_013583768.1	0	0	0	0	0	0	0.0083	0.0124	0	0	0	0	0	0	3709.6	4068.65	0	0	0	0	0	0	440	38	308	44	106625040	rna18078
gene13026_NW_013584531.1	0.0424	0.0475	0.0449	0.0385	0.0431	0.0323	0.0413	0.0496	48373.4	28917.7	31117.3	31296.2	31085.1	17798.2	18458.6	16274.6	5374.82	3213.07	6626.83	5216.03	5840.22	3156.86	497	31	308	33	106625390	rna18431
gene13696_NW_013591739.1	0	0	0	0	0	0	0	0	0	0	0	0	0	0	0	0	0	0	0	0	0	0	720	35	308	49	106626098	rna19101
gene12559_NW_013583574.1	0	0.0063	0	0	0	0	0	0	0	3835.4	0	0	0	0	0	0	0	426.155	0	0	0	0	5316	26	309	49	106624903	rna17942
gene14179_NW_013605718.1	0	0	0	0	0	0	0	0	0	0	0	0	0	0	0	0	0	0	0	0	0	0	904	31	309	32	106626591	rna19574
gene896_NW_013581213.1	0	0	0	0	0	0	0	0	0	0	0	0	0	0	0	0	0	0	0	0	0	0	308	50	309	50	106620360	rna1350
gene12314_NW_013583231.1	0	0	0	0	0	0	0	0	0	0	0	0	0	0	0	0	0	0	0	0	0	0	618	37	310	46	106624652	rna17683
gene12225_NW_013583119.1	0	0	0	0	0	0	0	0	0	0	0	0	0	0	0	0	0	0	0	0	0	0	311	63	312	63	106624556	rna17561
gene12752_NW_013583895.1	0	0	0	0	0	0	0.0041	0.0083	0	0	0	0	0	0	1832.45	2723.37	0	0	0	0	0	0	311	46	312	46	106625104	rna18148
gene13620_NW_013589932.1	0	0	0	0	0	0	0	0	0	0	0	0	0	0	0	0	0	0	0	0	0	0	311	42	312	42	106626019	rna19031
gene13777_NW_013592827.1	0	0	0	0	0	0	0	0	0	0	0	0	0	0	0	0	0	0	0	0	0	0	386	53	312	60	106626181	rna19184
gene14000_NW_013598108.1	0	0.0063	0.0041	0.0027	0.0016	0.0081	0.0041	0	0	3835.4	2841.45	2194.8	1153.97	4463.32	1832.45	0	0	426.155	605.123	365.8	216.806	791.659	311	36	312	36	106626414	rna19403
gene3722_NW_013581247.1	0	0	0	0	0.0048	0.0202	0.0083	0.0083	0	0	0	0	3461.91	11130.7	3709.6	2723.37	0	0	0	0	650.419	1974.26	5235	31	312	45	106615362	rna5540
gene9697_NW_013581762.1	0	0	0.0041	0.0027	0	0.004	0.0041	0	0	0	2841.45	2194.8	0	2204.11	1832.45	0	0	0	605.123	365.8	0	390.943	5642	34	312	45	106621832	rna14326
gene12053_NW_013582935.1	0	0	0	0	0	0	0	0	0	0	0	0	0	0	0	0	0	0	0	0	0	0	19436	36	313	54	106624366	rna17364
gene12710_NW_013583814.1	0	0	0	0.0027	0.0016	0	0	0	0	0	0	2194.8	1153.97	0	0	0	0	0	0	365.8	216.806	0	9978	24	313	38	106625064	rna18101
gene13602_NW_013589427.1	0	0	0	0	0	0	0	0	0	0	0	0	0	0	0	0	0	0	0	0	0	0	312	44	313	44	106625999	rna19013
gene13997_NW_013597993.1	0	0	0	0	0	0	0	0	0	0	0	0	0	0	0	0	0	0	0	0	0	0	405	38	313	41	106626410	rna19400
gene14131_NW_013603007.1	0	0	0	0	0	0	0	0	0	0	0	0	0	0	0	0	0	0	0	0	0	0	374	45	313	50	106626543	rna19529
gene14275_NW_013612911.1	0	0	0	0	0	0	0	0	0	0	0	0	0	0	0	0	0	0	0	0	0	0	312	51	313	50	106626686	rna19668
gene10248_NW_013581920.1	0	0	0	0	0	0	0	0	0	0	0	0	0	0	0	0	0	0	0	0	0	0	52589	34	315	53	106622452	rna15048
gene12524_NW_013583522.1	0	0	0	0	0	0	0	0	0	0	0	0	0	0	0	0	0	0	0	0	0	0	410	50	315	58	106624872	rna17906
gene8859_NW_013581586.1	0	0	0	0	0	0	0.1529	0.1198	0	0	0	0	0	0	68337.1	39308.4	0	0	0	0	0	0	314	59	315	59	106620927	rna13131
gene889_NW_013581213.1	0	0	0	0	0	0	0.0537	0.2066	0	0	0	0	0	0	24000.7	67789	0	0	0	0	0	0	400	43	315	46	106620384	rna1343
gene9936_NW_013581823.1	0	0	0.0041	0	0	0.004	0	0.0041	0	0	2841.45	0	0	2204.11	0	1345.28	0	0	605.123	0	0	390.943	314	59	315	58	106622110	rna14646
gene13237_NW_013585278.1	0	0	0	0	0	0	0	0	0	0	0	0	0	0	0	0	0	0	0	0	0	0	985	32	316	42	106625612	rna18655
gene13932_NW_013596091.1	0	0	0	0	0	0	0	0	0	0	0	0	0	0	0	0	0	0	0	0	0	0	1536	31	316	44	106626342	rna19336
gene5603_NW_013581297.1	0	0	0	0.0027	0.0016	0.0161	0.0083	0.0331	0	0	0	2194.8	1153.97	8871.53	3709.6	10860.7	0	0	0	365.8	216.806	1573.54	316	58	317	58	106617358	rna8351
gene7254_NW_013581384.1	0	0	0	0	0	0	0.0579	0.0413	0	0	0	0	0	0	25877.8	13551.2	0	0	0	0	0	0	86484	32	317	33	106619183	rna10835
gene14081_NW_013600698.1	0	0	0	0	0	0	0	0	0	0	0	0	0	0	0	0	0	0	0	0	0	0	416	37	318	39	106626495	rna19481
gene361_NW_013581210.1	0	0	0	0	0	0	0.0041	0.0041	0	0	0	0	0	0	1832.45	1345.28	0	0	0	0	0	0	1042	34	318	40	106615282	rna565
gene5186_NW_013581285.1	0	0	0	0	0	0	0	0	0	0	0	0	0	0	0	0	0	0	0	0	0	0	376	49	318	52	106616959	rna7737
gene894_NW_013581213.1	0	0	0	0	0	0	0	0	0	0	0	0	0	0	0	0	0	0	0	0	0	0	317	48	318	48	106620738	rna1348
gene14173_NW_013605327.1	0	0	0	0	0	0	0	0	0	0	0	0	0	0	0	0	0	0	0	0	0	0	390	41	319	45	106626585	rna19568
gene5214_NW_013581285.1	0	0	0	0	0	0	0	0	0	0	0	0	0	0	0	0	0	0	0	0	0	0	318	57	319	57	106616992	rna7767
gene10559_NW_013582042.1	0.0154	0.0095	0.0082	0.0137	0.0176	0.0887	0.0868	0.0992	17569.6	5783.53	5682.89	11136.6	12693.7	48876.1	38794.4	32549.2	1952.17	642.615	1210.25	1856.09	2384.87	8669.15	841	24	320	28	106622790	rna15477
gene10134_NW_013581884.1	0	0	0	0	0.0016	0	0.0041	0	0	0	0	0	1153.97	0	1832.45	0	0	0	0	0	216.806	0	23319	31	321	48	106622328	rna14901
gene11492_NW_013582509.1	0	0	0	0	0	0	0	0	0	0	0	0	0	0	0	0	0	0	0	0	0	0	2536	38	321	42	106623755	rna16686
gene12534_NW_013583537.1	0	0	0	0	0	0	0	0	0	0	0	0	0	0	0	0	0	0	0	0	0	0	392	35	321	37	106624878	rna17915
gene13135_NW_013584873.1	0.5476	0.4909	0.4736	0.5825	0.5607	0.4881	0.0744	0.1033	624746	298857	328222	473507	404394	268956	33252.3	33894.5	69416.3	33206.3	69899.1	78917.9	75977.1	47704.8	329	40	321	40	106625505	rna18546
gene13423_NW_013586635.1	0.0154	0.0222	0.0041	0.011	0.0112	0.004	0.0165	0.0413	17569.6	13515.2	2841.45	8941.77	8077.79	2204.11	7374.51	13551.2	1952.17	1501.69	605.123	1490.3	1517.65	390.943	473	34	321	37	106625807	rna18847
gene10370_NW_013581973.1	0	0	0	0	0	0	0	0	0	0	0	0	0	0	0	0	0	0	0	0	0	0	435	32	322	36	106622589	rna15217
gene12618_NW_013583660.1	0	0	0	0	0	0	0	0	0	0	0	0	0	0	0	0	0	0	0	0	0	0	321	45	322	45	106624964	rna18003
gene14163_NW_013604659.1	0	0	0	0	0	0	0	0	0	0	0	0	0	0	0	0	0	0	0	0	0	0	869	37	323	47	106626575	rna19559
gene6196_NW_013581320.1	0	0	0	0	0	0	0	0	0	0	0	0	0	0	0	0	0	0	0	0	0	0	386	42	323	44	106618046	rna9320
gene11175_NW_013582315.1	0.0116	0	0.0041	0.0027	0.0064	0.004	0.0041	0.0041	13234.2	0	2841.45	2194.8	4615.88	2204.11	1832.45	1345.28	1470.47	0	605.123	365.8	867.226	390.943	438	37	324	37	106623440	rna16302
gene11279_NW_013582372.1	0	0	0	0	0	0	0.0041	0.0041	0	0	0	0	0	0	1832.45	1345.28	0	0	0	0	0	0	22309	35	324	36	106623549	rna16427
gene11976_NW_013582869.1	0	0	0	0	0.0016	0.004	0	0	0	0	0	0	1153.97	2204.11	0	0	0	0	0	0	216.806	390.943	6890	35	324	40	106624281	rna17257
gene12538_NW_013583543.1	0.0039	0.0032	0.0082	0	0	0.004	0	0	4449.44	1948.14	5682.89	0	0	2204.11	0	0	494.382	216.46	1210.25	0	0	390.943	637	29	324	35	106624883	rna17919
gene13618_NW_013589868.1	0	0	0	0	0	0	0	0	0	0	0	0	0	0	0	0	0	0	0	0	0	0	930	37	324	52	106626017	rna19029
gene12445_NW_013583392.1	0.0039	0	0	0	0	0	0.0207	0.0207	4449.44	0	0	0	0	0	9251.66	6792.02	494.382	0	0	0	0	0	452	30	325	34	106624787	rna17823
gene7206_NW_013581379.1	0	0	0	0.0082	0.0016	0.004	0	0	0	0	0	6665.68	1153.97	2204.11	0	0	0	0	0	1110.95	216.806	390.943	695	29	325	32	106619127	rna10779
gene13395_NW_013586497.1	0	0	0	0	0	0	0.0041	0.0083	0	0	0	0	0	0	1832.45	2723.37	0	0	0	0	0	0	399	40	326	45	106625776	rna18817
gene12523_NW_013583522.1	0	0	0	0	0	0	0	0	0	0	0	0	0	0	0	0	0	0	0	0	0	0	398	54	327	61	106624866	rna17905
gene13725_NW_013592055.1	0	0	0	0	0	0	0	0	0	0	0	0	0	0	0	0	0	0	0	0	0	0	1971	36	327	41	106626127	rna19131
gene13983_NW_013597477.1	0	0	0	0	0	0	0	0	0	0	0	0	0	0	0	0	0	0	0	0	0	0	1250	29	327	42	106626397	rna19386
gene14204_NW_013607272.1	0	0	0	0	0	0	0	0	0	0	0	0	0	0	0	0	0	0	0	0	0	0	675	32	327	39	106626615	rna19599
gene7588_NW_013581423.1	0	0	0	0	0	0	0.0083	0.0248	0	0	0	0	0	0	3709.6	8137.3	0	0	0	0	0	0	602	34	327	41	106619555	rna11306
gene8940_NW_013581601.1	0.0039	0	0	0	0	0	0	0	4449.44	0	0	0	0	0	0	0	494.382	0	0	0	0	0	386	45	327	48	106621018	rna13238
gene897_NW_013581213.1	0	0	0	0	0	0	0	0	0	0	0	0	0	0	0	0	0	0	0	0	0	0	447	42	327	49	106620367	rna1351
gene900_NW_013581213.1	0	0	0	0	0	0	0	0	0	0	0	0	0	0	0	0	0	0	0	0	0	0	326	47	327	47	106620777	rna1354
gene11217_NW_013582339.1	0	0	0	0	0	0	0.0165	0	0	0	0	0	0	0	7374.51	0	0	0	0	0	0	0	13251	42	328	49	106623484	rna16354
gene12400_NW_013583344.1	0.0193	0.0253	0.0204	0.022	0.0463	0.0807	0.0413	0.0578	22019	15402.5	14137.9	17883.5	33393	44467.9	18458.6	18965.2	2446.56	1711.39	3010.86	2980.59	6273.84	7887.27	731	29	328	34	106624739	rna17776
gene4561_NW_013581266.1	0	0	0	0	0	0	0	0	0	0	0	0	0	0	0	0	0	0	0	0	0	0	393	38	328	40	106616248	rna6750
gene6687_NW_013581345.1	0.0039	0	0	0.0027	0	0	0	0	4449.44	0	0	2194.8	0	0	0	0	494.382	0	0	365.8	0	0	1021	38	328	43	106618573	rna10064
gene12458_NW_013583414.1	0	0	0	0	0	0	0	0	0	0	0	0	0	0	0	0	0	0	0	0	0	0	4875	18	330	50	106624801	rna17837
gene2971_NW_013581235.1	0	0.0032	0	0.0027	0.0112	0.004	0	0	0	1948.14	0	2194.8	8077.79	2204.11	0	0	0	216.46	0	365.8	1517.65	390.943	514	41	330	49	106614561	rna4389
gene8467_NW_013581527.1	0	0	0	0	0	0	0	0	0	0	0	0	0	0	0	0	0	0	0	0	0	0	394	36	330	38	106620489	rna12552
gene11727_NW_013582665.1	0.1041	0.1204	0.0857	0.1346	0.0958	0.0484	0.0372	0.0207	118766	73298.7	59393.2	109415	69093.9	26669.7	16626.2	6792.02	13196.2	8144.3	12648.5	18235.8	12981.3	4730.41	457	31	331	34	106624020	rna16978
gene12857_NW_013584057.1	0.0039	0.0063	0	0.0055	0.0048	0.0081	0	0.0041	4449.44	3835.4	0	4470.89	3461.91	4463.32	0	1345.28	494.382	426.155	0	745.148	650.419	791.659	511	32	331	37	106625212	rna18258
gene10235_NW_013581914.1	0	0	0	0	0.0016	0	0	0	0	0	0	0	1153.97	0	0	0	0	0	0	0	216.806	0	331	40	332	41	106622437	rna15031
gene12689_NW_013583768.1	0	0	0	0	0	0	0	0	0	0	0	0	0	0	0	0	0	0	0	0	0	0	331	46	332	46	106625039	gene12689
gene13319_NW_013585987.1	0	0	0	0	0	0	0	0	0	0	0	0	0	0	0	0	0	0	0	0	0	0	412	47	332	53	106625693	rna18735
gene13483_NW_013587142.1	0	0.0032	0	0	0	0	0.1199	0.095	0	1948.14	0	0	0	0	53588.1	31171.1	0	216.46	0	0	0	0	331	47	332	46	106625872	rna18903
gene14062_NW_013600154.1	0	0	0	0	0	0	0	0	0	0	0	0	0	0	0	0	0	0	0	0	0	0	503	47	332	53	106626475	rna19463
gene3203_NW_013581239.1	0	0	0	0	0	0	0	0	0	0	0	0	0	0	0	0	0	0	0	0	0	0	388	36	332	37	106614835	rna4734
gene12056_NW_013582939.1	0	0	0	0	0	0	0.0041	0	0	0	0	0	0	0	1832.45	0	0	0	0	0	0	0	2908	32	333	39	106624369	gene12056
gene12525_NW_013583522.1	0	0	0	0	0	0	0	0	0	0	0	0	0	0	0	0	0	0	0	0	0	0	730	44	333	57	106624867	rna17907
gene13081_NW_013584666.1	0	0	0	0	0.0016	0	0.0083	0.0165	0	0	0	0	1153.97	0	3709.6	5413.93	0	0	0	0	216.806	0	4344	33	333	38	106625449	rna18491
gene13718_NW_013592013.1	0	0	0	0	0	0	0	0	0	0	0	0	0	0	0	0	0	0	0	0	0	0	332	46	333	47	106626120	rna19124
gene14267_NW_013612368.1	0	0	0	0	0	0	0	0	0	0	0	0	0	0	0	0	0	0	0	0	0	0	661	36	333	43	106626677	rna19660
gene2667_NW_013581229.1	0.0039	0	0	0.0055	0.0032	0.004	0	0	4449.44	0	0	4470.89	2307.94	2204.11	0	0	494.382	0	0	745.148	433.613	390.943	405	34	333	36	106614168	rna3943
gene7560_NW_013581418.1	0	0	0	0	0	0	0.2315	0.3388	0	0	0	0	0	0	103467	111166	0	0	0	0	0	0	513	52	333	58	106619492	rna11260
gene899_NW_013581213.1	0	0	0	0	0.0016	0.004	0	0	0	0	0	0	1153.97	2204.11	0	0	0	0	0	0	216.806	390.943	453	45	333	50	106620528	rna1353
gene9609_NW_013581740.1	0	0	0	0	0	0	0	0	0	0	0	0	0	0	0	0	0	0	0	0	0	0	398	52	333	59	106621749	rna14205
gene1879_NW_013581220.1	0	0	0	0	0	0	0	0	0	0	0	0	0	0	0	0	0	0	0	0	0	0	4182	37	334	46	106627205	gene1879
gene5205_NW_013581285.1	0	0	0	0	0	0	0	0	0	0	0	0	0	0	0	0	0	0	0	0	0	0	408	49	334	55	106616947	rna7758
gene13371_NW_013586328.1	0	0	0.0041	0	0	0	0	0	0	0	2841.45	0	0	0	0	0	0	0	605.123	0	0	0	334	50	335	50	106625750	rna18791
gene4395_NW_013581263.1	0.0077	0.0032	0.0041	0.0027	0.0048	0.0202	0.0496	0.0496	8784.78	1948.14	2841.45	2194.8	3461.91	11130.7	22168.2	16274.6	976.087	216.46	605.123	365.8	650.419	1974.26	445	41	335	47	106616083	rna6484
gene10334_NW_013581960.1	0	0	0	0	0	0	0.6489	0.8264	0	0	0	0	0	0	290019	271156	0	0	0	0	0	0	12074	39	336	32	106622549	rna15175
gene9979_NW_013581837.1	0	0	0	0	0.0064	0	0.0868	0.1198	0	0	0	0	4615.88	0	38794.4	39308.4	0	0	0	0	867.226	0	3641	27	336	31	106622162	rna14700
gene11044_NW_013582244.1	0.0154	0.0127	0.0082	0.0055	0.0064	0	0.0083	0	17569.6	7731.67	5682.89	4470.89	4615.88	0	3709.6	0	1952.17	859.075	1210.25	745.148	867.226	0	336	36	337	36	106623299	rna16111
gene13233_NW_013585254.1	3.9988	11.4651	11.051	6.1572	7.4761	8.6846	1.736	2.0246	4.56216e+06	6.97987e+06	7.65874e+06	5.00512e+06	5.392e+06	4.78545e+06	775888	664306	506906	775542	1.63103e+06	834186	1.01304e+06	848795	691	34	337	37	106625608	rna18651
gene14238_NW_013610405.1	0	0	0	0	0.0016	0	0	0	0	0	0	0	1153.97	0	0	0	0	0	0	0	216.806	0	496	37	337	41	106626648	rna19631
gene9795_NW_013581784.1	0.0231	0.019	0.0327	0.0192	0.0304	0.0202	0.0289	0.062	26354.4	11567.1	22662.3	15607.5	21925.4	11130.7	12916.6	20343.3	2928.26	1285.23	4826.23	2601.24	4119.32	1974.26	419	32	337	34	106621958	rna14452
gene10234_NW_013581914.1	0	0	0	0	0.0032	0.004	0	0.0041	0	0	0	0	2307.94	2204.11	0	1345.28	0	0	0	0	433.613	390.943	337	40	338	41	106622436	rna15030
gene13789_NW_013593177.1	0	0	0	0	0	0	0.0041	0	0	0	0	0	0	0	1832.45	0	0	0	0	0	0	0	522	31	338	37	106626194	rna19196
gene1512_NW_013581217.1	0.0154	0.0095	0.0082	0.0082	0.0112	0.0202	0.062	0.1363	17569.6	5783.53	5682.89	6665.68	8077.79	11130.7	27710.3	44722.4	1952.17	642.615	1210.25	1110.95	1517.65	1974.26	451	25	338	30	106626808	rna2271
gene4_NW_013581209.1	0	0	0	0	0	0	0	0	0	0	0	0	0	0	0	0	0	0	0	0	0	0	337	50	338	49	106622361	gene4
gene8831_NW_013581584.1	0	0	0	0	0	0	0.3555	0.3058	0	0	0	0	0	0	158887	100338	0	0	0	0	0	0	337	47	338	47	106620905	rna13081
gene9247_NW_013581651.1	0	0	0	0	0	0	0.0041	0	0	0	0	0	0	0	1832.45	0	0	0	0	0	0	0	392	41	338	44	106621366	rna13703
gene11598_NW_013582584.1	0	0.0032	0	0	0	0.004	0	0	0	1948.14	0	0	0	2204.11	0	0	0	216.46	0	0	0	390.943	13581	37	339	38	106623876	rna16817
gene12403_NW_013583352.1	0	0	0	0	0	0	0.0703	0.0578	0	0	0	0	0	0	31419.9	18965.2	0	0	0	0	0	0	3440	35	339	44	106624740	rna17779
gene5208_NW_013581285.1	0	0	0	0	0	0	0	0	0	0	0	0	0	0	0	0	0	0	0	0	0	0	399	55	339	59	106616991	rna7761
gene522_NW_013581211.1	0	0	0	0	0	0.004	0.0083	0.0083	0	0	0	0	0	2204.11	3709.6	2723.37	0	0	0	0	0	390.943	404	47	339	51	106616322	rna817
gene9988_NW_013581840.1	0	0.0063	0	0.0027	0.0016	0	0	0	0	3835.4	0	2194.8	1153.97	0	0	0	0	426.155	0	365.8	216.806	0	725	34	339	43	106622170	rna14709
gene14035_NW_013599213.1	0	0	0	0	0	0	0	0	0	0	0	0	0	0	0	0	0	0	0	0	0	0	339	46	340	46	106626450	rna19436
gene5185_NW_013581285.1	0	0	0	0	0	0	0.0041	0	0	0	0	0	0	0	1832.45	0	0	0	0	0	0	0	420	51	340	54	106616957	rna7736
gene12547_NW_013583554.1	0	0	0	0	0	0	0	0	0	0	0	0	0	0	0	0	0	0	0	0	0	0	532	60	342	63	106624891	rna17930
gene12880_NW_013584106.1	0	0	0	0	0.0032	0.0081	0.0289	0.0289	0	0	0	0	2307.94	4463.32	12916.6	9482.58	0	0	0	0	433.613	791.659	475	35	342	42	106625238	rna18285
gene14075_NW_013600537.1	0	0.0032	0.0041	0	0.0032	0	0	0	0	1948.14	2841.45	0	2307.94	0	0	0	0	216.46	605.123	0	433.613	0	435	32	342	35	106626489	rna19475
gene14128_NW_013602848.1	0	0	0	0	0	0	0	0	0	0	0	0	0	0	0	0	0	0	0	0	0	0	526	39	342	42	106626540	rna19526
gene14224_NW_013609522.1	0	0	0	0	0	0	0	0	0	0	0	0	0	0	0	0	0	0	0	0	0	0	341	53	342	54	106626636	rna19617
gene2646_NW_013581229.1	0.1003	0.0633	0.0327	0.0769	0.099	0.1331	0.0124	0.0289	114430	38536.6	22662.3	62511.1	71401.9	73341.7	5542.06	9482.58	12714.5	4281.84	4826.23	10418.5	13414.9	13008.6	399	28	342	29	106614178	rna3908
gene5926_NW_013581310.1	0	0	0	0	0	0.004	0.0165	0.0248	0	0	0	0	0	2204.11	7374.51	8137.3	0	0	0	0	0	390.943	398	35	342	37	106617752	rna8920
gene13855_NW_013594243.1	0	0	0	0	0	0	0	0	0	0	0	0	0	0	0	0	0	0	0	0	0	0	470	42	343	49	106626260	rna19259
gene12978_NW_013584420.1	0.0925	0.1394	0.1551	0.1621	0.1422	0.0807	0.0703	0.1157	105532	84865.8	107490	131769	102559	44467.9	31419.9	37963.1	11725.7	9429.53	22891.4	21961.5	19268.7	7887.27	427	31	344	33	106625341	rna18385
gene1588_NW_013581218.1	1.5424	3.3698	2.3964	2.0387	2.131	2.1096	1.736	2.5865	1.75969e+06	2.05151e+06	1.66079e+06	1.65724e+06	1.53694e+06	1.16245e+06	775888	848675	195522	227946	353687	276206	288759	206183	343	41	344	41	106626966	rna2391
gene3157_NW_013581238.1	0.8021	1.3809	1.0696	1.2254	0.7029	0.117	1.0292	1.0495	915101	840682	741271	996113	506953	64470.1	459991	344359	101678	93409.2	157863	166019	95245.8	11435.1	343	25	344	25	106614739	rna4671
gene12170_NW_013583059.1	0.0077	0.0032	0	0.0055	0.016	0.0161	0	0	8784.78	1948.14	0	4470.89	11539.7	8871.53	0	0	976.087	216.46	0	745.148	2168.06	1573.54	11975	19	345	46	106624496	rna17509
gene12993_NW_013584458.1	0	0	0	0.0082	0.0032	0	0	0	0	0	0	6665.68	2307.94	0	0	0	0	0	0	1110.95	433.613	0	477	31	345	35	106625354	rna18400
gene13568_NW_013588594.1	0.0077	0.0032	0.0041	0	0.0112	0	0	0	8784.78	1948.14	2841.45	0	8077.79	0	0	0	976.087	216.46	605.123	0	1517.65	0	424	38	345	41	106625963	rna18984
gene14160_NW_013604332.1	0	0	0	0	0	0	0	0	0	0	0	0	0	0	0	0	0	0	0	0	0	0	884	34	345	42	106626571	rna19556
gene14242_NW_013610828.1	0	0	0	0	0	0	0	0	0	0	0	0	0	0	0	0	0	0	0	0	0	0	541	40	345	45	106626652	rna19635
gene14296_NW_013616330.1	0	0	0	0	0.0016	0	0	0	0	0	0	0	1153.97	0	0	0	0	0	0	0	216.806	0	525	34	345	42	106626711	rna19688
gene2163_NW_013581223.1	0.9602	0.3516	0.6613	0.6869	0.3498	0.1452	1.0458	0.4876	1.09547e+06	214052	458305	558373	252287	80009.1	467410	159990	121719	23783.5	97601.9	93062.2	47399.3	14191.2	344	53	345	52	106627547	gene2163
gene5215_NW_013581285.1	0	0	0	0	0	0	0.0083	0	0	0	0	0	0	0	3709.6	0	0	0	0	0	0	0	423	41	345	44	106616966	rna7768
gene6734_NW_013581350.1	0	0	0	0	0	0	0.0248	0.0165	0	0	0	0	0	0	11084.1	5413.93	0	0	0	0	0	0	344	42	345	42	106618619	rna10119
gene8687_NW_013581559.1	0	0	0	0	0.0016	0	0	0	0	0	0	0	1153.97	0	0	0	0	0	0	0	216.806	0	8881	34	345	35	106620734	gene8687
gene11897_NW_013582794.1	0	0	0	0	0	0	0	0	0	0	0	0	0	0	0	0	0	0	0	0	0	0	735	48	346	52	106624202	gene11897
gene8855_NW_013581585.1	6.0503	11.5886	14.6925	10.6329	11.9858	15.183	2.7115	2.7146	6.90267e+06	7.05506e+06	1.01824e+07	8.64336e+06	8.64453e+06	8.36624e+06	1.21188e+06	890706	766964	783896	2.16848e+06	1.44056e+06	1.62412e+06	1.48392e+06	412	40	347	42	106620925	rna13122
gene11035_NW_013582237.1	0	0	0.0041	0	0.0048	0	0	0	0	0	2841.45	0	3461.91	0	0	0	0	0	605.123	0	650.419	0	2045	38	348	38	106623289	rna16099
gene1166_NW_013581215.1	0	0	0	0	0.0016	0	0	0	0	0	0	0	1153.97	0	0	0	0	0	0	0	216.806	0	425	43	348	47	106624312	rna1777
gene14104_NW_013601672.1	0	0	0	0	0	0	0.0124	0.0083	0	0	0	0	0	0	5542.06	2723.37	0	0	0	0	0	0	436	39	348	40	106626519	rna19503
gene3219_NW_013581239.1	0	0	0	0	0.0016	0	0.0124	0.0124	0	0	0	0	1153.97	0	5542.06	4068.65	0	0	0	0	216.806	0	347	46	348	45	106614789	rna4753
gene4570_NW_013581267.1	1.6196	2.8409	2.5025	1.9837	1.4808	0.5526	1.2524	0.9049	1.84777e+06	1.72952e+06	1.73432e+06	1.61253e+06	1.068e+06	304497	559748	296913	205308	192169	369346	268754	200654	54008.7	348	34	349	34	106616290	rna6768
gene4773_NW_013581273.1	0	0	0.0041	0	0	0	0	0	0	0	2841.45	0	0	0	0	0	0	0	605.123	0	0	0	44677	36	349	38	106616496	rna7068
gene11310_NW_013582392.1	0	0	0	0	0	0	0.0165	0.062	0	0	0	0	0	0	7374.51	20343.3	0	0	0	0	0	0	438	39	350	40	106623582	rna16473
gene14001_NW_013598108.1	0.0154	0.0887	0.0776	0.033	0.0543	0.0323	0.0372	0.0372	17569.6	53999.9	53779.6	26825.3	39162.9	17798.2	16626.2	12206	1952.17	5999.99	11453.1	4470.89	7357.87	3156.86	476	31	350	32	106626415	rna19404
gene5949_NW_013581310.1	0	0	0	0	0	0	0	0.0041	0	0	0	0	0	0	0	1345.28	0	0	0	0	0	0	1420	31	350	40	106617768	rna8950
gene11384_NW_013582441.1	0	0	0	0	0	0	0	0	0	0	0	0	0	0	0	0	0	0	0	0	0	0	526	59	351	62	106623658	rna16567
gene12784_NW_013583957.1	0	0	0	0	0	0	0.0041	0.0041	0	0	0	0	0	0	1832.45	1345.28	0	0	0	0	0	0	413	40	351	42	106625141	rna18184
gene13121_NW_013584823.1	0	0	0	0	0	0	0.0165	0.0041	0	0	0	0	0	0	7374.51	1345.28	0	0	0	0	0	0	350	54	351	54	106625492	rna18531
gene13627_NW_013590200.1	0	0	0	0	0.0016	0	0	0	0	0	0	0	1153.97	0	0	0	0	0	0	0	216.806	0	350	49	351	49	106626027	rna19038
gene14202_NW_013607209.1	0	0	0	0	0	0	0	0	0	0	0	0	0	0	0	0	0	0	0	0	0	0	415	41	351	44	106626612	rna19597
gene4592_NW_013581268.1	0.0116	0.0032	0.0041	0	0.0016	0	0	0	13234.2	1948.14	2841.45	0	1153.97	0	0	0	1470.47	216.46	605.123	0	216.806	0	350	51	351	51	106616294	rna6799
gene5806_NW_013581302.1	0	0	0	0	0	0	0.0827	0.1694	0	0	0	0	0	0	36961.9	55583	0	0	0	0	0	0	411	44	351	46	106617580	rna8733
gene5896_NW_013581308.1	0	0	0	0	0	0	0	0	0	0	0	0	0	0	0	0	0	0	0	0	0	0	873	38	351	41	106617718	rna8865
gene8049_NW_013581471.1	0	0	0	0	0	0	0.0041	0	0	0	0	0	0	0	1832.45	0	0	0	0	0	0	0	350	49	351	49	106620029	rna11999
gene9629_NW_013581745.1	0	0	0	0	0.008	0	0.0041	0	0	0	0	0	5769.85	0	1832.45	0	0	0	0	0	1084.03	0	1022	36	351	47	106621769	rna14228
gene11164_NW_013582308.1	0	0	0	0	0	0	0.0041	0.0124	0	0	0	0	0	0	1832.45	4068.65	0	0	0	0	0	0	38119	32	352	50	106623430	rna16288
gene13536_NW_013587966.1	0	0	0	0	0	0	0.0124	0.0124	0	0	0	0	0	0	5542.06	4068.65	0	0	0	0	0	0	439	30	352	34	106625930	rna18956
gene14235_NW_013610109.1	0	0	0	0	0	0	0	0	0	0	0	0	0	0	0	0	0	0	0	0	0	0	549	38	352	43	106626646	rna19628
gene5206_NW_013581285.1	0	0	0	0	0	0	0	0	0	0	0	0	0	0	0	0	0	0	0	0	0	0	438	51	352	57	106616946	rna7759
gene5207_NW_013581285.1	0	0	0	0	0	0	0	0	0	0	0	0	0	0	0	0	0	0	0	0	0	0	430	51	352	57	106616990	rna7760
gene10791_NW_013582124.1	0.9525	2.6097	1.7922	1.4837	1.4489	1.6942	0.4009	0.4628	1.08669e+06	1.58877e+06	1.24206e+06	1.20608e+06	1.04499e+06	933550	179178	151853	120743	176530	264513	201014	196332	165584	352	34	353	34	106623033	rna15783
gene10913_NW_013582181.1	0	0	0	0	0	0	0	0	0	0	0	0	0	0	0	0	0	0	0	0	0	0	352	38	353	38	106623165	rna15951
gene5648_NW_013581299.1	0	0	0	0	0	0	0.0083	0.0083	0	0	0	0	0	0	3709.6	2723.37	0	0	0	0	0	0	56861	33	353	56	106617436	rna8447
gene10735_NW_013582103.1	0	0	0	0	0	0	0.0165	0.0083	0	0	0	0	0	0	7374.51	2723.37	0	0	0	0	0	0	353	44	354	44	106622971	rna15709
gene10891_NW_013582163.1	0	0	0	0.0027	0.0064	0.004	0	0	0	0	0	2194.8	4615.88	2204.11	0	0	0	0	0	365.8	867.226	390.943	562	39	354	41	106623140	rna15920
gene13933_NW_013596118.1	0	0	0	0	0	0	0	0	0	0	0	0	0	0	0	0	0	0	0	0	0	0	1456	35	354	45	106626343	rna19337
gene14309_NC_005333.1	2.7186	6.4515	9.1568	7.2864	8.072	10.9274	12.5078	17.5354	3.1016e+06	3.92763e+06	6.34599e+06	5.92303e+06	5.82178e+06	6.02129e+06	5.59024e+06	5.75366e+06	344622	436403	1.35146e+06	987171	1.09379e+06	1.068e+06	353	27	354	27	2717256	gene14309
gene2258_NW_013581224.1	0	0	0	0	0	0	0.0041	0.0124	0	0	0	0	0	0	1832.45	4068.65	0	0	0	0	0	0	419	45	354	48	106627642	rna3303
gene5202_NW_013581285.1	0	0	0	0	0	0	0	0	0	0	0	0	0	0	0	0	0	0	0	0	0	0	403	53	354	58	106616934	rna7755
gene6442_NW_013581330.1	0.0039	0	0	0	0	0	0	0	4449.44	0	0	0	0	0	0	0	494.382	0	0	0	0	0	447	52	354	58	106618283	rna9711
gene1057_NW_013581214.1	0	0	0	0	0	0.004	0	0	0	0	0	0	0	2204.11	0	0	0	0	0	0	0	390.943	2518	39	355	49	106622003	gene1057
gene12632_NW_013583689.1	0	0	0	0	0	0	0.0041	0.0083	0	0	0	0	0	0	1832.45	2723.37	0	0	0	0	0	0	1334	34	355	34	106624979	rna18019
gene13826_NW_013593653.1	0.0424	0.095	0.0449	0.0357	0.0559	0.0242	0.2149	0.3016	48373.4	57835.3	31117.3	29020.1	40316.8	13334.9	96047.4	98960.1	5374.82	6426.15	6626.83	4836.68	7574.68	2365.2	442	35	355	38	106626231	rna19231
gene6652_NW_013581343.1	0.0039	0	0.0041	0.0027	0.0016	0	0	0.0124	4449.44	0	2841.45	2194.8	1153.97	0	0	4068.65	494.382	0	605.123	365.8	216.806	0	14402	35	355	39	106618524	rna10018
gene10931_NW_013582185.1	0	0	0.0041	0.0055	0	0	0.0124	0.0083	0	0	2841.45	4470.89	0	0	5542.06	2723.37	0	0	605.123	745.148	0	0	3018	32	356	44	106623184	rna15971
gene13695_NW_013591734.1	0.0077	0	0	0.0027	0	0	0	0.0165	8784.78	0	0	2194.8	0	0	0	5413.93	976.087	0	0	365.8	0	0	355	42	356	42	106626097	rna19100
gene137_NW_013581209.1	0	0	0.0041	0	0	0	0.1075	1.1321	0	0	2841.45	0	0	0	48046.1	371461	0	0	605.123	0	0	0	469	38	356	43	106620953	rna193
gene12398_NW_013583344.1	0.1658	0.171	0.1715	0.1566	0.1454	0.1533	0.1488	0.124	189158	104104	118856	127298	104867	84472.4	66504.7	40686.5	21017.6	11567.1	25311.9	21216.4	19702.3	14982.9	581	34	357	37	106624734	rna17774
gene12481_NW_013583467.1	0	0	0	0	0	0	0	0	0	0	0	0	0	0	0	0	0	0	0	0	0	0	12858	37	357	47	106624824	rna17858
gene12926_NW_013584256.1	0	0	0	0	0	0	0	0.0124	0	0	0	0	0	0	0	4068.65	0	0	0	0	0	0	356	51	357	50	106625284	rna18332
gene13607_NW_013589614.1	0.0077	0	0	0.0027	0.0048	0.004	0.0537	0.1653	8784.78	0	0	2194.8	3461.91	2204.11	24000.7	54237.7	976.087	0	0	365.8	650.419	390.943	431	29	357	28	106626005	rna19018
gene14181_NW_013605880.1	0	0	0	0	0	0	0	0	0	0	0	0	0	0	0	0	0	0	0	0	0	0	356	60	357	60	106626593	rna19576
gene14265_NW_013612262.1	0	0	0	0	0	0	0	0	0	0	0	0	0	0	0	0	0	0	0	0	0	0	614	41	357	48	106626675	rna19658
gene3137_NW_013581237.1	0.0154	0.0127	0	0.0027	0.0192	0.0161	0.4257	0.5661	17569.6	7731.67	0	2194.8	13847.6	8871.53	190262	185747	1952.17	859.075	0	365.8	2601.68	1573.54	28158	31	357	33	106614725	rna4648
gene5805_NW_013581302.1	0	0	0	0.0027	0	0	0.0537	0.0661	0	0	0	2194.8	0	0	24000.7	21688.5	0	0	0	365.8	0	0	426	44	357	47	106617599	rna8732
gene10130_NW_013581875.1	0	0	0	0	0	0	0.0041	0.0041	0	0	0	0	0	0	1832.45	1345.28	0	0	0	0	0	0	357	46	358	46	106622320	rna14895
gene10838_NW_013582152.1	0	0	0	0	0.0208	0.0161	0	0	0	0	0	0	15001.6	8871.53	0	0	0	0	0	0	2818.48	1573.54	448	34	358	37	106623092	rna15852
gene12174_NW_013583061.1	0	0	0.0041	0	0	0	0.5993	0.1983	0	0	2841.45	0	0	0	267851	65065.6	0	0	605.123	0	0	0	1925	34	358	40	106624503	rna17512
gene12339_NW_013583259.1	0	0	0	0	0	0	0	0	0	0	0	0	0	0	0	0	0	0	0	0	0	0	19951	34	358	44	106624675	rna17708
gene13654_NW_013591129.1	0	0	0	0	0.0032	0	0	0	0	0	0	0	2307.94	0	0	0	0	0	0	0	433.613	0	706	35	358	35	106626058	rna19062
gene13825_NW_013593647.1	0	0	0	0	0	0	0	0	0	0	0	0	0	0	0	0	0	0	0	0	0	0	357	47	358	47	106626230	rna19230
gene14002_NW_013598124.1	0	0	0	0	0	0	0	0	0	0	0	0	0	0	0	0	0	0	0	0	0	0	357	46	358	46	106626416	rna19405
gene14169_NW_013604958.1	0	0	0	0	0	0	0.0372	0.0165	0	0	0	0	0	0	16626.2	5413.93	0	0	0	0	0	0	358	41	359	41	106626581	rna19564
gene12209_NW_013583105.1	0	0	0	0	0	0	0.0537	0.0868	0	0	0	0	0	0	24000.7	28480.6	0	0	0	0	0	0	359	62	360	61	106624540	rna17545
gene14054_NW_013599804.1	0	0	0	0	0	0.0081	0.2397	0.1529	0	0	0	0	0	4463.32	107132	50169.1	0	0	0	0	0	791.659	359	48	360	48	106626468	rna19455
gene2470_NW_013581227.1	0.2044	0.3294	0.4531	0.2555	0.3514	0.2783	0.1736	0.2479	233196	200536	314015	207693	253441	153351	77588.8	81340.2	25910.7	22281.8	66873.5	34615.5	47616.1	27199.8	359	33	360	33	106627910	rna3633
gene3163_NW_013581238.1	1.18	0.8551	0.8165	1.643	1.6134	1.1779	0.0165	0.0289	1.34624e+06	520579	565864	1.33558e+06	1.16363e+06	649055	7374.51	9482.58	149582	57842.1	120508	222596	218622	115123	549	26	360	27	106614767	rna4677
gene7802_NW_013581438.1	0	0	0	0	0	0	0	0	0	0	0	0	0	0	0	0	0	0	0	0	0	0	359	50	360	50	106619762	rna11626
gene9245_NW_013581650.1	26.0519	51.368	45.7797	38.3966	40.4798	46.5857	12.1606	13.0317	2.97221e+07	3.12725e+07	3.1727e+07	3.12121e+07	2.91953e+07	2.567e+07	5.43506e+06	4.27592e+06	3.30246e+06	3.47472e+06	6.75667e+06	5.20202e+06	5.48518e+06	4.55308e+06	433	35	360	38	106621351	rna13701
gene9961_NW_013581833.1	0	0	0	0	0	0.004	10.408	15.7339	0	0	0	0	0	2204.11	4.65175e+06	5.16256e+06	0	0	0	0	0	390.943	433	43	360	46	106622140	rna14677
gene13496_NW_013587318.1	0.0039	0.0032	0	0.0055	0.0192	0.0807	0.0661	0.0661	4449.44	1948.14	0	4470.89	13847.6	44467.9	29542.7	21688.5	494.382	216.46	0	745.148	2601.68	7887.27	2657	31	361	42	106625888	rna18916
gene14258_NW_013611806.1	0	0	0	0	0	0	0	0	0	0	0	0	0	0	0	0	0	0	0	0	0	0	437	32	361	33	106626668	rna19651
gene9477_NW_013581708.1	0.3586	0.3357	0.3797	0.283	0.2764	0.363	0.3555	0.5289	409120	204372	263146	230047	199348	200023	158887	173541	45457.8	22708	56040.3	38341.2	37453.3	35478	1531	33	361	31	106621616	rna14035
gene7129_NW_013581374.1	0	0	0	0	0	0	0	0.0041	0	0	0	0	0	0	0	1345.28	0	0	0	0	0	0	1205	37	362	40	106619051	rna10675
gene11695_NW_013582633.1	0.1234	0.1964	0.1592	0.2088	0.123	0.1049	0.0165	0.0289	140785	119567	110331	169731	88711.4	57802.7	7374.51	9482.58	15642.7	13285.2	23496.5	28288.5	16667	10252.5	486	31	363	33	106623980	rna16940
gene13603_NW_013589430.1	0	0	0	0	0	0	0	0	0	0	0	0	0	0	0	0	0	0	0	0	0	0	777	36	363	43	106626001	rna19014
gene525_NW_013581211.1	0	0	0	0	0	0	0	0	0	0	0	0	0	0	0	0	0	0	0	0	0	0	436	46	363	48	106616350	rna820
gene7257_NW_013581384.1	0.2622	0.4909	0.3633	0.3572	0.2077	0.0887	0	0	299139	298857	251780	290364	149800	48876.1	0	0	33237.7	33206.3	53619.8	48393.9	28144.2	8669.15	2539	29	363	42	106619179	rna10838
gene8941_NW_013581601.1	0.0039	0	0	0	0	0	0.0041	0.0083	4449.44	0	0	0	0	0	1832.45	2723.37	494.382	0	0	0	0	0	444	45	363	48	106621029	rna13239
gene9685_NW_013581760.1	0	0	0	0	0	0	0	0	0	0	0	0	0	0	0	0	0	0	0	0	0	0	1654	33	363	34	106621826	rna14306
gene12935_NW_013584292.1	0	0	0	0	0	0	0	0	0	0	0	0	0	0	0	0	0	0	0	0	0	0	437	45	364	46	106625293	rna18340
gene14210_NW_013607765.1	0.162	0.2787	0.2776	0.1676	0.1645	0.1896	0	0	184823	169671	192387	136240	118643	104475	0	0	20535.9	18852.3	40971.3	22706.7	22290.4	18530.7	363	45	364	45	106626620	rna19605
gene10695_NW_013582090.1	0	0	0	0	0	0	0.2108	0.4876	0	0	0	0	0	0	94215	159990	0	0	0	0	0	0	426	47	365	51	106622930	rna15661
gene109_NW_013581209.1	0	0	0	0	0	0	0.0041	0	0	0	0	0	0	0	1832.45	0	0	0	0	0	0	0	512	38	365	42	106623667	rna153
gene13540_NW_013588021.1	0	0	0	0	0.0016	0	0	0	0	0	0	0	1153.97	0	0	0	0	0	0	0	216.806	0	6804	13	365	51	106625935	rna18959
gene14190_NW_013606342.1	0	0	0	0	0	0	0	0	0	0	0	0	0	0	0	0	0	0	0	0	0	0	364	48	365	48	106626601	rna19585
gene11271_NW_013582364.1	0.0077	0.0063	0	0.0055	0.0032	0	0	0	8784.78	3835.4	0	4470.89	2307.94	0	0	0	976.087	426.155	0	745.148	433.613	0	663	32	366	39	106623538	rna16413
gene11973_NW_013582864.1	0	0	0	0	0	0	0	0	0	0	0	0	0	0	0	0	0	0	0	0	0	0	594	36	366	40	106624277	rna17253
gene13107_NW_013584792.1	0	0	0	0	0	0	0	0	0	0	0	0	0	0	0	0	0	0	0	0	0	0	857	38	366	49	106625477	rna18516
gene13588_NW_013589067.1	0	0	0	0	0	0	0	0	0	0	0	0	0	0	0	0	0	0	0	0	0	0	365	50	366	50	106625984	rna19001
gene13705_NW_013591904.1	0	0	0	0.0055	0	0	0	0.0083	0	0	0	4470.89	0	0	0	2723.37	0	0	0	745.148	0	0	525	35	366	39	106626106	rna19110
gene5804_NW_013581302.1	0.0039	0	0	0	0.0016	0	0.1777	0.3305	4449.44	0	0	0	1153.97	0	79421.2	108443	494.382	0	0	0	216.806	0	461	45	366	48	106617597	rna8731
gene11234_NW_013582345.1	0.0116	0.0348	0.0163	0.0137	0.0096	0.0081	0.0248	0.0083	13234.2	21186	11296.5	11136.6	6923.82	4463.32	11084.1	2723.37	1470.47	2354	2405.73	1856.09	1300.84	791.659	16084	33	367	36	106623501	rna16372
gene13105_NW_013584780.1	0	0	0	0	0	0	0.0041	0	0	0	0	0	0	0	1832.45	0	0	0	0	0	0	0	425	31	367	30	106625475	gene13105
gene14017_NW_013598457.1	0.0039	0	0	0	0	0	0	0	4449.44	0	0	0	0	0	0	0	494.382	0	0	0	0	0	576	36	367	44	106626432	rna19418
gene10693_NW_013582090.1	0	0	0	0.0027	0.0032	0	1.7608	2.5989	0	0	0	2194.8	2307.94	0	786972	852743	0	0	0	365.8	433.613	0	479	45	368	49	106622933	rna15659
gene11647_NW_013582615.1	0	0	0	0	0	0	0	0	0	0	0	0	0	0	0	0	0	0	0	0	0	0	367	56	368	56	106623928	gene11647
gene3144_NW_013581237.1	0	0	0	0	0	0	0	0	0	0	0	0	0	0	0	0	0	0	0	0	0	0	425	37	368	40	106614723	rna4655
gene888_NW_013581213.1	0	0	0	0	0	0.004	0.0124	0.0083	0	0	0	0	0	2204.11	5542.06	2723.37	0	0	0	0	0	390.943	453	44	368	45	106620722	rna1342
gene4036_NW_013581253.1	0	0	0	0	0	0	143.666	59.6921	0	0	0	0	0	0	6.42099e+07	1.9586e+07	0	0	0	0	0	0	446	42	369	44	106615667	rna5986
gene13520_NW_013587635.1	0	0	0	0	0	0	0	0	0	0	0	0	0	0	0	0	0	0	0	0	0	0	1094	37	370	47	106625912	rna18941
gene13614_NW_013589787.1	0.0039	0	0	0	0	0	0	0	4449.44	0	0	0	0	0	0	0	494.382	0	0	0	0	0	983	40	370	49	106626013	rna19025
gene4551_NW_013581266.1	0.1504	0.1394	0.1266	0.0687	0.0895	0.0686	0.4009	0.6446	171589	84865.8	87738.3	55845.4	64550.2	37800.4	179178	211504	19065.4	9429.53	18685	9307.57	12127.6	6704.67	440	42	370	44	106616234	rna6740
gene12428_NW_013583377.1	0.0193	0.0222	0.0408	0.0137	0.0224	0.0363	0	0.0041	22019	13515.2	28275.9	11136.6	16155.6	20002.3	0	1345.28	2446.56	1501.69	6021.71	1856.09	3035.29	3547.8	514	38	371	43	106624769	rna17805
gene14268_NW_013612493.1	0	0	0	0	0	0	0	0	0	0	0	0	0	0	0	0	0	0	0	0	0	0	443	37	371	39	106626678	rna19661
gene1556_NW_013581217.1	0.1195	0.076	0.1306	0.1978	0.1933	0.359	0.0372	0.0207	136335	46268.3	90510.5	160789	139414	197819	16626.2	6792.02	15148.4	5140.92	19275.4	26798.2	26192.9	35087.1	433	31	371	32	106626895	rna2336
gene3741_NW_013581247.1	0.482	0.6081	0.6613	0.4863	0.3051	0.0726	0.2976	0.281	549905	370207	458305	395308	220048	40004.6	133009	92200.9	61100.5	41134.1	97601.9	65884.6	41342.3	7095.61	425	33	371	34	106615400	rna5571
gene2257_NW_013581224.1	0	0	0	0	0	0	0.0413	0.0702	0	0	0	0	0	0	18458.6	23033.8	0	0	0	0	0	0	495	43	372	47	106627622	rna3302
gene7018_NW_013581366.1	0	0.0032	0	0.0027	0.0016	0.004	0	0	0	1948.14	0	2194.8	1153.97	2204.11	0	0	0	216.46	0	365.8	216.806	390.943	491	59	372	66	106618923	rna10533
gene8610_NW_013581545.1	0.4126	0.2059	0.1837	0.2967	0.1901	0.0242	0.0661	0.0661	470728	125351	127311	241184	137106	13334.9	29542.7	21688.5	52303.1	13927.8	27112.5	40197.3	25759.3	2365.2	535	39	372	46	106620655	rna12741
gene9117_NW_013581626.1	0	0	0	0	0	0	0.0041	0.0041	0	0	0	0	0	0	1832.45	1345.28	0	0	0	0	0	0	18344	34	372	55	106621212	rna13486
gene9883_NW_013581804.1	0.1195	0.114	0.0939	0.0879	0.0511	0.0121	0	0	136335	69402.4	65076.1	71452.9	36854.9	6667.43	0	0	15148.4	7711.38	13858.8	11908.8	6924.26	1182.6	508	32	372	33	106622053	rna14579
gene13924_NW_013595902.1	0	0	0	0	0	0	0	0	0	0	0	0	0	0	0	0	0	0	0	0	0	0	932	39	373	46	106626334	rna19328
gene13999_NW_013598106.1	0	0	0	0	0	0	0	0	0	0	0	0	0	0	0	0	0	0	0	0	0	0	874	39	373	51	106626413	rna19402
gene14005_NW_013598210.1	0	0	0	0	0	0	0	0	0	0	0	0	0	0	0	0	0	0	0	0	0	0	579	40	373	46	106626419	rna19407
gene14137_NW_013603388.1	0	0	0	0	0	0	0	0	0	0	0	0	0	0	0	0	0	0	0	0	0	0	372	40	373	40	106626548	rna19535
gene11709_NW_013582650.1	0	0	0	0	0.0016	0	0	0	0	0	0	0	1153.97	0	0	0	0	0	0	0	216.806	0	373	43	374	43	106624002	gene11709
gene4453_NW_013581264.1	0.0424	0.0222	0.0245	0.0247	0.0208	0.0081	0.124	0.0578	48373.4	13515.2	16979.4	20078.3	15001.6	4463.32	55420.6	18965.2	5374.82	1501.69	3615.98	3346.39	2818.48	791.659	486	38	374	41	106616164	rna6584
gene9940_NW_013581825.1	0	0	0	0	0	0	0	0	0	0	0	0	0	0	0	0	0	0	0	0	0	0	506	42	374	46	106622115	rna14656
gene10039_NW_013581848.1	0	0	0	0	0.0032	0	0.7482	0.909	0	0	0	0	2307.94	0	334401	298258	0	0	0	0	433.613	0	374	49	375	49	106622221	rna14774
gene10440_NW_013581993.1	0	0	0	0	0.0016	0.004	0	0.0041	0	0	0	0	1153.97	2204.11	0	1345.28	0	0	0	0	216.806	390.943	461	35	375	38	106622655	rna15311
gene13503_NW_013587400.1	0	0	0	0	0	0	0.0248	0.0537	0	0	0	0	0	0	11084.1	17619.9	0	0	0	0	0	0	525	39	375	46	106625895	rna18923
gene3048_NW_013581236.1	0	0.0095	0	0	0	0.0363	0.3596	0.4917	0	5783.53	0	0	0	20002.3	160720	161335	0	642.615	0	0	0	3547.8	1615	28	375	32	106614659	rna4490
gene4552_NW_013581266.1	0.0039	0.0095	0.0041	0.0027	0.008	0.004	0.1033	0.1529	4449.44	5783.53	2841.45	2194.8	5769.85	2204.11	46168.9	50169.1	494.382	642.615	605.123	365.8	1084.03	390.943	443	36	375	38	106616236	rna6741
gene5204_NW_013581285.1	0	0	0	0	0	0	0.0124	0.0248	0	0	0	0	0	0	5542.06	8137.3	0	0	0	0	0	0	448	50	375	54	106616948	rna7757
gene5802_NW_013581302.1	0	0	0	0	0	0	0.0909	0.0992	0	0	0	0	0	0	40626.8	32549.2	0	0	0	0	0	0	460	46	375	49	106617598	rna8729
gene11123_NW_013582290.1	0	0	0	0	0	0	0.0041	0.0083	0	0	0	0	0	0	1832.45	2723.37	0	0	0	0	0	0	7813	34	376	43	106623384	rna16232
gene11376_NW_013582431.1	0.4936	1.5044	0.7757	0.7666	0.7189	0.5244	0.1901	0.1983	563139	915868	537588	623160	518493	288959	84963.3	65065.6	62571	101763	114486	103860	97413.9	51252.6	501	30	376	32	106623650	rna16560
gene13471_NW_013587020.1	0	0	0.0041	0	0	0	0	0	0	0	2841.45	0	0	0	0	0	0	0	605.123	0	0	0	461	37	376	39	106625860	rna18892
gene13525_NW_013587704.1	0.2892	0.2787	0.3143	0.1758	0.3658	0.4114	0.0661	0.062	329943	169671	217821	142906	263826	226692	29542.7	20343.3	36660.3	18852.3	46387.8	23817.6	49567.4	40208.4	375	44	376	44	106625918	rna18946
gene13599_NW_013589403.1	0	0	0	0	0	0	0	0	0	0	0	0	0	0	0	0	0	0	0	0	0	0	443	36	376	39	106625996	rna19010
gene13805_NW_013593384.1	0	0.0032	0	0	0.0016	0	0	0	0	1948.14	0	0	1153.97	0	0	0	0	216.46	0	0	216.806	0	592	41	376	48	106626208	rna19211
gene9061_NW_013581613.1	0.0617	0.0633	0.0449	0.0577	0.0767	0.0847	0.0992	0.1322	70392.4	38536.6	31117.3	46903.6	55318.4	46672	44336.5	43377.1	7821.37	4281.84	6626.83	7817.27	10393.2	8278.21	25142	30	376	29	106621149	rna13416
gene9105_NW_013581623.1	2.0707	1.2669	1.1553	2.3684	1.6885	1.2827	0.682	0.4958	2.36242e+06	771280	800664	1.92524e+06	1.2178e+06	706802	304813	162680	262491	85697.8	170512	320874	228799	125366	558	34	376	35	106621198	rna13473
gene10700_NW_013582090.1	0	0	0	0	0	0	0.0868	0.1033	0	0	0	0	0	0	38794.4	33894.5	0	0	0	0	0	0	499	48	377	54	106622931	rna15666
gene14288_NW_013614998.1	0	0	0	0	0	0	0.0331	0.0331	0	0	0	0	0	0	14793.7	10860.7	0	0	0	0	0	0	376	40	377	40	106626702	rna19681
gene7564_NW_013581419.1	0	0	0	0	0.0016	0	0.0041	0	0	0	0	0	1153.97	0	1832.45	0	0	0	0	0	216.806	0	510	34	377	38	106619513	rna11264
gene12231_NW_013583132.1	0	0	0	0	0	0	0	0	0	0	0	0	0	0	0	0	0	0	0	0	0	0	1374	34	378	39	106624565	rna17569
gene12267_NW_013583178.1	0	0	0	0	0	0.004	0	0	0	0	0	0	0	2204.11	0	0	0	0	0	0	0	390.943	377	46	378	46	106624601	rna17621
gene12288_NW_013583192.1	0	0.0032	0	0	0	0	0.0372	0.0289	0	1948.14	0	0	0	0	16626.2	9482.58	0	216.46	0	0	0	0	443	36	378	40	106624625	rna17647
gene12944_NW_013584313.1	0.0039	0.0032	0	0	0	0	0	0	4449.44	1948.14	0	0	0	0	0	0	494.382	216.46	0	0	0	0	462	33	378	37	106625303	rna18349
gene14170_NW_013604981.1	0.0424	0.0665	0.0612	0.0962	0.0895	0.0444	0	0	48373.4	40484.7	42413.8	78199.8	64550.2	24465.6	0	0	5374.82	4498.3	9032.57	13033.3	12127.6	4339.46	449	32	378	34	106626582	rna19565
gene8633_NW_013581547.1	0	0	0	0	0	0	0.0124	0.0207	0	0	0	0	0	0	5542.06	6792.02	0	0	0	0	0	0	377	49	378	49	106620666	rna12768
gene8812_NW_013581577.1	0.0039	0.0095	0.0041	0	0.0064	0	0	0	4449.44	5783.53	2841.45	0	4615.88	0	0	0	494.382	642.615	605.123	0	867.226	0	449	31	378	34	106620877	rna13054
gene8842_NW_013581584.1	0.0578	0.1077	0.0612	0.1044	0.0751	0.0403	0.1901	0.157	65942.9	65567	42413.8	84865.5	54164.5	22206.4	84963.3	51514.4	7326.99	7285.22	9032.57	14144.3	10176.4	3938.75	480	38	378	43	106620907	rna13093
gene12901_NW_013584156.1	0	0	0	0	0	0	0.0083	0.0041	0	0	0	0	0	0	3709.6	1345.28	0	0	0	0	0	0	378	38	379	38	106625261	rna18305
gene8237_NW_013581498.1	1.6543	1.7198	1.6248	1.6787	1.9633	1.3311	0.0165	0.0124	1.88736e+06	1.047e+06	1.12604e+06	1.3646e+06	1.41599e+06	733472	7374.51	4068.65	209707	116334	239806	227433	266035	130096	478	43	379	47	106620235	rna12234
gene11850_NW_013582756.1	0	0	0	0	0	0	0	0	0	0	0	0	0	0	0	0	0	0	0	0	0	0	445	36	380	39	106624154	rna17122
gene7327_NW_013581391.1	0	0	0	0	0	0	0	0.0041	0	0	0	0	0	0	0	1345.28	0	0	0	0	0	0	2699	23	380	55	106619257	rna10946
gene13606_NW_013589583.1	0	0	0	0	0	0	0	0	0	0	0	0	0	0	0	0	0	0	0	0	0	0	458	53	381	56	106626004	rna19017
gene13816_NW_013593522.1	0.0193	0.0127	0.0082	0.0027	0.0064	0	0.0041	0.0041	22019	7731.67	5682.89	2194.8	4615.88	0	1832.45	1345.28	2446.56	859.075	1210.25	365.8	867.226	0	520	38	381	41	106626220	rna19222
gene14014_NW_013598397.1	0	0	0	0	0	0	0	0	0	0	0	0	0	0	0	0	0	0	0	0	0	0	380	44	381	44	106626429	rna19415
gene14200_NW_013607016.1	0	0	0	0.0027	0.0032	0	0	0.0041	0	0	0	2194.8	2307.94	0	0	1345.28	0	0	0	365.8	433.613	0	438	38	381	40	106626610	rna19595
gene14221_NW_013608846.1	0	0	0	0	0	0.004	0	0	0	0	0	0	0	2204.11	0	0	0	0	0	0	0	390.943	438	45	381	49	106626632	rna19614
gene7568_NW_013581419.1	0.0077	0.019	0.0367	0.033	0.0847	0.1492	0.372	0.4958	8784.78	11567.1	25434.4	26825.3	61088.3	82213.2	166262	162680	976.087	1285.23	5416.59	4470.89	11477.2	14582.2	495	33	381	38	106619520	rna11268
gene9724_NW_013581767.1	0	0	0	0.0027	0	0	0.0041	0	0	0	0	2194.8	0	0	1832.45	0	0	0	0	365.8	0	0	3328	35	381	34	106621872	rna14363
gene13538_NW_013587992.1	0	0	0	0	0	0	0	0	0	0	0	0	0	0	0	0	0	0	0	0	0	0	512	44	382	48	106625932	gene13538
gene13642_NW_013590796.1	0	0	0	0	0	0	0.0083	0	0	0	0	0	0	0	3709.6	0	0	0	0	0	0	0	468	51	382	57	106626044	rna19051
gene11099_NW_013582265.1	0	0	0	0	0	0	0.0041	0	0	0	0	0	0	0	1832.45	0	0	0	0	0	0	0	382	47	383	47	106623355	rna16198
gene13277_NW_013585579.1	0.0039	0.0063	0.0163	0.0247	0.0112	0	0.0083	0.0041	4449.44	3835.4	11296.5	20078.3	8077.79	0	3709.6	1345.28	494.382	426.155	2405.73	3346.39	1517.65	0	496	34	383	36	106625655	rna18691
gene14039_NW_013599323.1	0.0039	0.038	0.0367	0.0302	0.0256	0.0242	0	0	4449.44	23134.1	25434.4	24549.2	18463.5	13334.9	0	0	494.382	2570.46	5416.59	4091.54	3468.9	2365.2	520	35	383	40	106626454	rna19440
gene13059_NW_013584638.1	0	0	0	0	0	0	0.0083	0.0578	0	0	0	0	0	0	3709.6	18965.2	0	0	0	0	0	0	1105	34	384	36	106625426	gene13059
gene13382_NW_013586435.1	0	0	0	0	0	0.004	0	0.0041	0	0	0	0	0	2204.11	0	1345.28	0	0	0	0	0	390.943	872	40	384	48	106625762	rna18805
gene14032_NW_013598954.1	0	0	0	0	0	0	0.0083	0.0041	0	0	0	0	0	0	3709.6	1345.28	0	0	0	0	0	0	1012	37	384	41	106626447	rna19433
gene14214_NW_013607932.1	0	0	0	0	0	0	0	0	0	0	0	0	0	0	0	0	0	0	0	0	0	0	662	33	384	42	106626625	rna19609
gene5402_NW_013581291.1	0	0	0	0	0	0	0.0703	0.095	0	0	0	0	0	0	31419.9	31171.1	0	0	0	0	0	0	140874	34	384	51	106617163	rna8022
gene9586_NW_013581733.1	0	0	0	0	0	0	0.1653	0.1363	0	0	0	0	0	0	73879.2	44722.4	0	0	0	0	0	0	8999	35	384	52	106621716	rna14172
gene13902_NW_013595478.1	0.2082	0.4529	0.2613	0.0742	0.0767	0.0484	0.3555	0.252	237531	275722	181090	60316.3	55318.4	26669.7	158887	82685.5	26392.4	30635.8	38565.5	10052.7	10393.2	4730.41	384	38	385	37	106626310	rna19307
gene14259_NW_013612089.1	0	0	0	0	0	0	0	0	0	0	0	0	0	0	0	0	0	0	0	0	0	0	664	35	385	41	106626669	rna19652
gene10350_NW_013581966.1	0.0039	0	0	0	0.0016	0	0.0083	0.0083	4449.44	0	0	0	1153.97	0	3709.6	2723.37	494.382	0	0	0	216.806	0	446	37	386	37	106622565	gene10350
gene11082_NW_013582256.1	0.0193	0.0348	0.0082	0.011	0.0256	0.0161	0.0124	0.0165	22019	21186	5682.89	8941.77	18463.5	8871.53	5542.06	5413.93	2446.56	2354	1210.25	1490.3	3468.9	1573.54	514	39	386	42	106623334	rna16156
gene13984_NW_013597500.1	0	0	0	0	0	0	0	0	0	0	0	0	0	0	0	0	0	0	0	0	0	0	455	45	386	50	106626398	rna19387
gene14262_NW_013612170.1	0	0	0	0	0	0	0	0	0	0	0	0	0	0	0	0	0	0	0	0	0	0	546	36	386	42	106626672	rna19655
gene12498_NW_013583487.1	0	0	0	0	0	0	0	0	0	0	0	0	0	0	0	0	0	0	0	0	0	0	465	39	387	43	106624841	rna17873
gene12627_NW_013583680.1	0	0.0032	0	0	0	0	0	0.0041	0	1948.14	0	0	0	0	0	1345.28	0	216.46	0	0	0	0	21164	34	387	36	106624974	rna18014
gene13177_NW_013585049.1	0	0	0	0	0	0	0	0.0041	0	0	0	0	0	0	0	1345.28	0	0	0	0	0	0	6224	7	387	44	106625551	rna18586
gene5199_NW_013581285.1	0	0	0	0	0	0	0	0	0	0	0	0	0	0	0	0	0	0	0	0	0	0	386	48	387	48	106616933	rna7752
gene918_NW_013581213.1	0	0	0	0	0	0	0.1281	0.0289	0	0	0	0	0	0	57253	9482.58	0	0	0	0	0	0	461	41	387	44	106620288	rna1386
gene9478_NW_013581708.1	0.081	0.0127	0.0245	0.033	0.024	0.0242	0.0579	0.0537	92411.4	7731.67	16979.4	26825.3	17309.5	13334.9	25877.8	17619.9	10267.9	859.075	3615.98	4470.89	3252.1	2365.2	658	38	387	48	106621607	rna14036
gene49_NW_013581209.1	0.7057	1.5836	1.0614	1.11	1.0431	1.2384	0.2273	0.2768	805120	964085	735588	902306	752316	682392	101589	90822.8	89457.8	107121	156653	150384	141344	121036	456	38	388	37	106619669	rna70
gene8113_NW_013581478.1	0	0	0.0041	0	0.0016	0	0	0	0	0	2841.45	0	1153.97	0	0	0	0	0	605.123	0	216.806	0	694	45	388	46	106620090	rna12074
gene9178_NW_013581635.1	0.8599	1.4727	0.7348	0.239	0.2125	0.2259	0.3431	0.3801	981044	896570	509243	194280	153262	124477	153345	124717	109005	99618.8	108450	32380	28794.6	22078.5	387	38	388	38	106621287	rna13585
gene9206_NW_013581641.1	1.6196	4.5765	3.1843	3.0745	3.4393	3.4246	3.0587	3.9293	1.84777e+06	2.78614e+06	2.20683e+06	2.49922e+06	2.48053e+06	1.88705e+06	1.36706e+06	1.28927e+06	205308	309571	469974	416537	466039	334706	465	33	388	35	106621316	rna13629
gene9783_NW_013581783.1	0	0	0	0	0.0032	0.0121	0	0.0083	0	0	0	0	2307.94	6667.43	0	2723.37	0	0	0	0	433.613	1182.6	514	43	388	44	106621939	rna14439
gene13439_NW_013586734.1	0	0	0	0	0	0	0	0	0	0	0	0	0	0	0	0	0	0	0	0	0	0	388	39	389	40	106625824	rna18859
gene13478_NW_013587084.1	0	0	0	0	0	0	0	0	0	0	0	0	0	0	0	0	0	0	0	0	0	0	388	41	389	41	106625868	rna18898
gene13837_NW_013594032.1	0	0	0	0	0	0	0	0	0	0	0	0	0	0	0	0	0	0	0	0	0	0	388	43	389	43	106626242	gene13837
gene14239_NW_013610413.1	0	0	0	0	0	0	0.0041	0	0	0	0	0	0	0	1832.45	0	0	0	0	0	0	0	388	41	389	41	106626649	rna19632
gene396_NW_013581210.1	0	0	0	0	0	0	0	0	0	0	0	0	0	0	0	0	0	0	0	0	0	0	455	38	389	39	106615842	rna613
gene8434_NW_013581520.1	0	0	0	0	0	0	0.0041	0	0	0	0	0	0	0	1832.45	0	0	0	0	0	0	0	512	35	389	41	106620455	rna12516
gene10406_NW_013581986.1	0	0.0032	0	0	0	0	0	0	0	1948.14	0	0	0	0	0	0	0	216.46	0	0	0	0	9687	35	390	34	106622618	rna15266
gene11097_NW_013582265.1	0.0039	0	0	0.0027	0	0.004	0.0455	0.0165	4449.44	0	0	2194.8	0	2204.11	20335.8	5413.93	494.382	0	0	365.8	0	390.943	454	52	390	57	106623357	rna16196
gene11684_NW_013582632.1	0	0	0	0	0	0	0	0	0	0	0	0	0	0	0	0	0	0	0	0	0	0	3023	37	390	52	106623974	rna16925
gene11969_NW_013582859.1	0	0	0.0041	0	0	0	0	0	0	0	2841.45	0	0	0	0	0	0	0	605.123	0	0	0	600	42	390	46	106624273	gene11969
gene13968_NW_013597034.1	0	0	0	0	0	0	0	0	0	0	0	0	0	0	0	0	0	0	0	0	0	0	389	43	390	44	106626381	rna19372
gene14122_NW_013602644.1	0	0	0	0	0	0	0	0	0	0	0	0	0	0	0	0	0	0	0	0	0	0	1042	31	390	46	106626534	rna19520
gene3769_NW_013581248.1	0	0	0	0	0	0	0	0.0041	0	0	0	0	0	0	0	1345.28	0	0	0	0	0	0	1157	34	390	38	106615432	rna5606
gene4045_NW_013581254.1	0	0	0	0	0	0	0	0	0	0	0	0	0	0	0	0	0	0	0	0	0	0	498	43	390	45	106615711	rna5995
gene523_NW_013581211.1	0	0.0032	0	0	0	0	0	0.0041	0	1948.14	0	0	0	0	0	1345.28	0	216.46	0	0	0	0	459	47	390	50	106616331	rna818
gene10195_NW_013581896.1	0.0154	0.0032	0	0.0137	0.0096	0.0121	0.0041	0.0124	17569.6	1948.14	0	11136.6	6923.82	6667.43	1832.45	4068.65	1952.17	216.46	0	1856.09	1300.84	1182.6	3441	35	391	36	106622393	rna14979
gene12283_NW_013583188.1	0.5206	0.5384	0.3633	0.2775	0.1597	0.0121	0.0951	0.1033	593943	327774	251780	225576	115181	6667.43	42504	33894.5	65993.6	36419.4	53619.8	37596.1	21640	1182.6	453	39	391	41	106624622	rna17639
gene12592_NW_013583613.1	0	0	0	0	0.0048	0.004	0.0083	0.0041	0	0	0	0	3461.91	2204.11	3709.6	1345.28	0	0	0	0	650.419	390.943	12993	34	392	48	106624938	rna17976
gene14172_NW_013605304.1	0	0	0	0	0	0	0	0	0	0	0	0	0	0	0	0	0	0	0	0	0	0	838	38	392	48	106626583	rna19567
gene688_NW_013581212.1	0.027	0.0317	0.0531	0.0275	0.0272	0.0161	0.0785	0.0868	30803.8	19298.7	36800.2	22354.4	19617.5	8871.53	35084.8	28480.6	3422.64	2144.3	7837.08	3725.74	3685.71	1573.54	9392	35	392	30	106618915	rna1054
gene13882_NW_013595002.1	0	0	0	0	0	0	0	0	0	0	0	0	0	0	0	0	0	0	0	0	0	0	392	50	393	50	106626289	rna19287
gene2837_NW_013581232.1	0	0	0	0	0.0016	0	0.372	0.4297	0	0	0	0	1153.97	0	166262	140992	0	0	0	0	216.806	0	392	44	393	44	106614412	rna4197
gene13254_NW_013585408.1	0	0	0	0	0	0	0	0	0	0	0	0	0	0	0	0	0	0	0	0	0	0	1873	32	394	39	106625631	rna18671
gene13583_NW_013588932.1	0	0	0	0	0	0	0	0.0041	0	0	0	0	0	0	0	1345.28	0	0	0	0	0	0	465	46	394	49	106625979	rna18996
gene14165_NW_013604822.1	0	0	0	0	0	0	0	0	0	0	0	0	0	0	0	0	0	0	0	0	0	0	520	37	394	41	106626577	rna19561
gene757_NW_013581212.1	0.054	0.1013	0.1388	0.0852	0.0831	0.0363	0.0165	0.0372	61607.6	61670.7	96193.4	69258.1	59934.3	20002.3	7374.51	12206	6845.29	6852.3	20485.6	11543	11260.4	3547.8	520	38	395	41	106618856	rna1175
gene11206_NW_013582334.1	0	0	0	0	0	0	0	0	0	0	0	0	0	0	0	0	0	0	0	0	0	0	2267	45	396	63	106623471	rna16339
gene12394_NW_013583343.1	0	0	0	0	0	0	0	0	0	0	0	0	0	0	0	0	0	0	0	0	0	0	395	57	396	57	106624732	rna17770
gene13158_NW_013584933.1	0.536	1.0167	0.6613	0.5165	0.4058	0.2057	0	0	611512	618960	458305	419857	292676	113346	0	0	67945.8	68773.3	97601.9	69976.1	54987.5	20104.2	536	30	396	31	106625531	rna18566
gene13664_NW_013591264.1	0	0	0	0	0	0	0	0	0	0	0	0	0	0	0	0	0	0	0	0	0	0	531	35	396	39	106626069	rna19071
gene3996_NW_013581253.1	0.0077	0	0.0082	0.011	0.0064	0.0081	0.1653	0.2355	8784.78	0	5682.89	8941.77	4615.88	4463.32	73879.2	77271.6	976.087	0	1210.25	1490.3	867.226	791.659	2834	36	396	50	106615687	rna5935
gene4050_NW_013581254.1	0	0	0	0.0027	0	0	0	0	0	0	0	2194.8	0	0	0	0	0	0	0	365.8	0	0	460	41	396	43	106615712	gene4050
gene9638_NW_013581747.1	0.0039	0	0.0082	0	0	0	0.0041	0	4449.44	0	5682.89	0	0	0	1832.45	0	494.382	0	1210.25	0	0	0	1208	36	396	48	106621781	rna14238
gene13120_NW_013584823.1	0.0039	0	0.0082	0.0027	0	0.004	0.1323	0.1487	4449.44	0	5682.89	2194.8	0	2204.11	59130.2	48791	494.382	0	1210.25	365.8	0	390.943	396	39	397	39	106625493	rna18530
gene13363_NW_013586268.1	0	0.0032	0	0	0	0	0	0	0	1948.14	0	0	0	0	0	0	0	216.46	0	0	0	0	2798	31	397	44	106625742	rna18783
gene13137_NW_013584876.1	0	0.0032	0.0041	0	0	0	0	0	0	1948.14	2841.45	0	0	0	0	0	0	216.46	605.123	0	0	0	397	40	398	40	106625510	rna18548
gene11216_NW_013582338.1	0.0039	0	0	0.0027	0.0032	0.004	0.0992	0.1033	4449.44	0	0	2194.8	2307.94	2204.11	44336.5	33894.5	494.382	0	0	365.8	433.613	390.943	592	32	399	40	106623481	rna16353
gene11615_NW_013582594.1	0.0116	0	0	0.0027	0.0016	0	0.0083	0	13234.2	0	0	2194.8	1153.97	0	3709.6	0	1470.47	0	0	365.8	216.806	0	1363	40	399	53	106623896	rna16838
gene1179_NW_013581215.1	0	0	0	0	0	0	0.1529	0.1859	0	0	0	0	0	0	68337.1	60997	0	0	0	0	0	0	398	57	399	57	106623957	rna1791
gene12015_NW_013582911.1	0	0	0	0	0	0	0	0	0	0	0	0	0	0	0	0	0	0	0	0	0	0	398	44	399	44	106624322	rna17302
gene12185_NW_013583085.1	0	0	0	0	0	0	0	0	0	0	0	0	0	0	0	0	0	0	0	0	0	0	398	49	399	50	106624513	rna17522
gene12794_NW_013583973.1	0	0	0	0	0	0	0	0	0	0	0	0	0	0	0	0	0	0	0	0	0	0	398	43	399	43	106625154	rna18192
gene12991_NW_013584447.1	0	0	0	0	0	0	0	0	0	0	0	0	0	0	0	0	0	0	0	0	0	0	398	41	399	41	106625351	rna18398
gene13247_NW_013585354.1	0	0	0	0	0	0	0	0	0	0	0	0	0	0	0	0	0	0	0	0	0	0	477	45	399	50	106625623	rna18664
gene13575_NW_013588686.1	0	0	0	0	0	0	0	0	0	0	0	0	0	0	0	0	0	0	0	0	0	0	905	42	399	47	106625970	rna18989
gene1361_NW_013581217.1	0	0	0	0	0	0	0	0	0	0	0	0	0	0	0	0	0	0	0	0	0	0	486	41	399	43	106626723	rna2060
gene3104_NW_013581236.1	0	0	0	0	0	0.004	0.062	0.0372	0	0	0	0	0	2204.11	27710.3	12206	0	0	0	0	0	390.943	8909	38	399	52	106614624	rna4580
gene4590_NW_013581268.1	0.0039	0.0063	0	0	0	0	0	0	4449.44	3835.4	0	0	0	0	0	0	494.382	426.155	0	0	0	0	398	49	399	49	106616292	rna6797
gene5143_NW_013581283.1	0.8368	0.3357	0.2898	0.9424	0.7173	0.839	0.3265	0.3264	954689	204372	200842	766066	517339	462312	145926	107097	106077	22708	42771.9	127678	97197.1	82000.2	701	44	399	48	106616870	rna7678
gene9775_NW_013581780.1	1.5887	3.1418	3.021	2.8437	3.262	3.6949	2.1535	2.8468	1.81252e+06	1.91271e+06	2.09366e+06	2.31161e+06	2.35266e+06	2.03599e+06	962485	934084	201391	212523	445872	385268	442014	361123	398	38	399	38	106621919	rna14425
gene12983_NW_013584430.1	0	0	0	0	0	0	0.0124	0.0041	0	0	0	0	0	0	5542.06	1345.28	0	0	0	0	0	0	1645	41	400	53	106625347	rna18390
gene12242_NW_013583143.1	0	0	0	0	0	0	0	0	0	0	0	0	0	0	0	0	0	0	0	0	0	0	1086	35	401	40	106624578	rna17590
gene13307_NW_013585882.1	0	0	0	0	0.0016	0	0.0165	0.0041	0	0	0	0	1153.97	0	7374.51	1345.28	0	0	0	0	216.806	0	11168	29	401	54	106625682	rna18721
gene6048_NW_013581314.1	0.8908	0.9153	1.2696	0.805	1.0224	1.1658	0.5745	0.5413	1.0163e+06	557228	879878	654375	737387	642387	256767	177610	112922	61914.3	187382	109063	138539	113940	558	31	401	35	106617879	rna9083
gene10739_NW_013582109.1	0	0	0	0	0	0	0	0	0	0	0	0	0	0	0	0	0	0	0	0	0	0	1333	35	402	40	106622980	rna15713
gene12044_NW_013582930.1	0.1542	0.0665	0.1592	0.1346	0.115	0.121	0.0703	0.0537	175924	40484.7	110331	109415	82941.6	66674.3	31419.9	17619.9	19547.1	4498.3	23496.5	18235.8	15583	11826	489	42	402	44	106624356	rna17354
gene403_NW_013581210.1	0.4704	0.2534	0.2613	0.4588	0.4313	0.2259	0.7399	0.7024	536670	154268	181090	372953	311067	124477	330691	230469	59630.1	17140.9	38565.5	62158.9	58442.9	22078.5	130556	31	402	38	106615559	rna623
gene6944_NW_013581362.1	0	0	0	0	0	0	0.0041	0	0	0	0	0	0	0	1832.45	0	0	0	0	0	0	0	472	46	402	50	106618852	rna10428
gene7357_NW_013581394.1	1.9049	3.3192	2.8372	3.3053	3.401	3.0334	0.9466	0.8264	2.17326e+06	2.02071e+06	1.96628e+06	2.68684e+06	2.45291e+06	1.67148e+06	423073	271156	241474	224523	418745	447807	460849	296471	401	37	402	37	106619279	rna10984
gene8817_NW_013581579.1	0.0116	0.0032	0.0041	0	0	0	0.0372	0.0207	13234.2	1948.14	2841.45	0	0	0	16626.2	6792.02	1470.47	216.46	605.123	0	0	0	4717	33	402	43	106620880	rna13065
gene12008_NW_013582903.1	0.0039	0	0	0.0027	0	0	0	0.0041	4449.44	0	0	2194.8	0	0	0	1345.28	494.382	0	0	365.8	0	0	403	38	403	38	106624316	rna17295
gene13769_NW_013592644.1	0	0.0032	0	0	0.0016	0	0.062	0.1033	0	1948.14	0	0	1153.97	0	27710.3	33894.5	0	216.46	0	0	216.806	0	2030	34	403	42	106626173	rna19176
gene13861_NW_013594431.1	0.2121	0.1489	0.2	0.1099	0.0527	0.0202	0.062	0.0826	241981	90649.3	138607	89336.4	38008.9	11130.7	27710.3	27102.5	26886.8	10072.1	29518.2	14889.4	7141.06	1974.26	533	39	403	44	106626266	rna19265
gene14113_NW_013602105.1	0	0	0	0	0	0	0	0	0	0	0	0	0	0	0	0	0	0	0	0	0	0	1069	36	403	43	106626526	rna19511
gene3198_NW_013581239.1	0.0039	0	0	0	0	0	0.0041	0	4449.44	0	0	0	0	0	1832.45	0	494.382	0	0	0	0	0	1533	29	403	54	106614810	rna4729
gene4001_NW_013581253.1	0.027	0.0158	0.0041	0.0192	0.0064	0	0.0083	0.0083	30803.8	9618.93	2841.45	15607.5	4615.88	0	3709.6	2723.37	3422.64	1068.77	605.123	2601.24	867.226	0	6090	31	403	35	106615695	rna5944
gene9377_NW_013581683.1	0	0	0	0	0	0	0	0	0	0	0	0	0	0	0	0	0	0	0	0	0	0	21883	35	403	46	106621498	rna13895
gene10184_NW_013581895.1	0	0	0	0	0	0	0.0083	0.0041	0	0	0	0	0	0	3709.6	1345.28	0	0	0	0	0	0	403	46	404	46	106622378	rna14964
gene13387_NW_013586452.1	0.0039	0	0	0	0	0	0	0	4449.44	0	0	0	0	0	0	0	494.382	0	0	0	0	0	403	43	404	43	106625768	gene13387
gene8495_NW_013581532.1	0	0	0	0.0027	0	0.004	0.0207	0.0207	0	0	0	2194.8	0	2204.11	9251.66	6792.02	0	0	0	365.8	0	390.943	4308	34	404	48	106620523	rna12589
gene10694_NW_013582090.1	0	0	0	0.0027	0.0016	0	1.6492	2.6154	0	0	0	2194.8	1153.97	0	737093	858157	0	0	0	365.8	216.806	0	517	45	405	48	106622929	rna15660
gene1185_NW_013581215.1	0	0	0.0041	0	0	0	0.0041	0	0	0	2841.45	0	0	0	1832.45	0	0	0	605.123	0	0	0	404	54	405	54	106623973	rna1797
gene12355_NW_013583289.1	0.0077	0.019	0.0041	0.0055	0.0144	0.0363	0	0	8784.78	11567.1	2841.45	4470.89	10385.7	20002.3	0	0	976.087	1285.23	605.123	745.148	1951.26	3547.8	1391	33	405	39	106624692	rna17726
gene12625_NW_013583674.1	0	0	0	0	0	0	0	0.0041	0	0	0	0	0	0	0	1345.28	0	0	0	0	0	0	1054	43	405	55	106624972	rna18012
gene14063_NW_013600167.1	0	0	0	0	0	0	0	0	0	0	0	0	0	0	0	0	0	0	0	0	0	0	404	54	405	54	106626476	rna19464
gene14230_NW_013609758.1	0	0	0	0	0.0016	0	0	0.0041	0	0	0	0	1153.97	0	0	1345.28	0	0	0	0	216.806	0	527	35	405	39	106626642	rna19623
gene3907_NW_013581251.1	0	0	0	0	0	0	0.0124	0.0207	0	0	0	0	0	0	5542.06	6792.02	0	0	0	0	0	0	3081	38	405	50	106615561	rna5808
gene9678_NW_013581756.1	0	0.0063	0	0	0.0032	0	0.1736	0.2231	0	3835.4	0	0	2307.94	0	77588.8	73202.9	0	426.155	0	0	433.613	0	1479	35	405	50	106621816	rna14296
gene13659_NW_013591198.1	0	0	0	0	0	0	0	0	0	0	0	0	0	0	0	0	0	0	0	0	0	0	635	35	406	39	106626064	rna19066
gene4043_NW_013581254.1	0	0	0	0	0	0.004	0	0	0	0	0	0	0	2204.11	0	0	0	0	0	0	0	390.943	582	41	406	45	106615732	rna5993
gene5216_NW_013581285.1	0	0	0	0	0	0	0	0	0	0	0	0	0	0	0	0	0	0	0	0	0	0	472	45	406	48	106616965	rna7769
gene9111_NW_013581625.1	0.482	0.2597	0.3837	0.511	0.5415	0.3509	0.1736	0.3471	549905	158104	265918	415386	390547	193355	77588.8	113889	61100.5	17567.1	56630.7	69231	73375.4	34295.4	470	38	406	40	106621206	rna13480
gene1167_NW_013581215.1	0	0	0	0	0.0016	0	0	0.0041	0	0	0	0	1153.97	0	0	1345.28	0	0	0	0	216.806	0	476	38	407	41	106624323	rna1778
gene13336_NW_013586080.1	0	0	0	0	0	0	0	0	0	0	0	0	0	0	0	0	0	0	0	0	0	0	406	39	407	39	106625711	rna18753
gene13740_NW_013592209.1	0	0	0	0	0	0	0.0537	0.062	0	0	0	0	0	0	24000.7	20343.3	0	0	0	0	0	0	565	41	407	48	106626141	rna19146
gene14080_NW_013600695.1	0	0	0	0	0	0	0	0	0	0	0	0	0	0	0	0	0	0	0	0	0	0	549	38	407	40	106626494	rna19480
gene9566_NW_013581729.1	0	0.0032	0	0.0055	0	0	0.0207	0.0207	0	1948.14	0	4470.89	0	0	9251.66	6792.02	0	216.46	0	745.148	0	0	8752	31	407	47	106621704	rna14146
gene10907_NW_013582172.1	0	0	0	0	0	0	0	0.0041	0	0	0	0	0	0	0	1345.28	0	0	0	0	0	0	459	39	408	40	106623158	rna15941
gene12175_NW_013583061.1	0	0	0	0	0	0	0.186	0.2438	0	0	0	0	0	0	83130.8	79994.9	0	0	0	0	0	0	468	38	408	39	106624502	rna17513
gene13806_NW_013593390.1	0	0	0	0	0	0	0	0	0	0	0	0	0	0	0	0	0	0	0	0	0	0	531	37	408	42	106626209	rna19212
gene14047_NW_013599523.1	0	0	0	0	0	0	0	0	0	0	0	0	0	0	0	0	0	0	0	0	0	0	1234	37	408	44	106626463	rna19448
gene14057_NW_013600026.1	0	0	0	0	0	0	0	0	0	0	0	0	0	0	0	0	0	0	0	0	0	0	466	39	408	41	106626472	rna19458
gene3143_NW_013581237.1	0	0	0	0	0	0	0	0	0	0	0	0	0	0	0	0	0	0	0	0	0	0	467	36	408	39	106614722	rna4654
gene13616_NW_013589811.1	0	0	0	0	0	0	0.0124	0.0331	0	0	0	0	0	0	5542.06	10860.7	0	0	0	0	0	0	471	37	409	38	106626015	rna19027
gene1410_NW_013581217.1	0	0.0253	0.0041	0.0137	0.0176	0.1089	0.0661	0.0826	0	15402.5	2841.45	11136.6	12693.7	60006.8	29542.7	27102.5	0	1711.39	605.123	1856.09	2384.87	10643.4	475	34	409	34	106626821	rna2113
gene11779_NW_013582695.1	0	0	0	0	0	0	0	0	0	0	0	0	0	0	0	0	0	0	0	0	0	0	516	37	410	38	106624077	gene11779
gene12661_NW_013583728.1	0	0	0	0	0	0	0.0165	0.0041	0	0	0	0	0	0	7374.51	1345.28	0	0	0	0	0	0	548	34	410	38	106625009	rna18049
gene13441_NW_013586754.1	0	0	0	0	0	0	0	0	0	0	0	0	0	0	0	0	0	0	0	0	0	0	482	45	410	47	106625826	rna18862
gene6957_NW_013581362.1	0.6941	1.0452	0.6981	0.7748	0.6118	0.3308	0.6241	0.8305	791886	636311	483808	629826	441249	182280	278935	272501	87987.3	70701.2	103033	104971	82901.4	32331	409	33	410	33	106618872	rna10441
gene10996_NW_013582217.1	0	0	0	0	0	0	0	0	0	0	0	0	0	0	0	0	0	0	0	0	0	0	410	46	411	46	106623248	gene10996
gene13215_NW_013585167.1	0	0	0	0	0	0	0	0	0	0	0	0	0	0	0	0	0	0	0	0	0	0	505	51	411	55	106625588	rna18629
gene13437_NW_013586717.1	0	0	0	0	0	0	0.0083	0.0041	0	0	0	0	0	0	3709.6	1345.28	0	0	0	0	0	0	1115	36	411	44	106625822	gene13437
gene13922_NW_013595859.1	0	0	0	0	0	0	0	0	0	0	0	0	0	0	0	0	0	0	0	0	0	0	1194	35	411	43	106626331	rna19327
gene5709_NW_013581301.1	0	0	0	0	0.0016	0.004	0	0	0	0	0	0	1153.97	2204.11	0	0	0	0	0	0	216.806	390.943	9770	33	411	41	106617522	rna8547
gene13263_NW_013585458.1	0	0	0	0	0.0016	0	0	0	0	0	0	0	1153.97	0	0	0	0	0	0	0	216.806	0	745	42	412	51	106625641	gene13263
gene13918_NW_013595792.1	0	0	0	0	0	0	0	0	0	0	0	0	0	0	0	0	0	0	0	0	0	0	470	39	412	40	106626327	rna19323
gene14105_NW_013601682.1	0	0	0	0	0	0	0	0	0	0	0	0	0	0	0	0	0	0	0	0	0	0	466	36	412	38	106626520	rna19504
gene9950_NW_013581827.1	0	0	0	0	0	0	0	0	0	0	0	0	0	0	0	0	0	0	0	0	0	0	465	31	412	32	106622126	gene9950
gene13945_NW_013596400.1	0	0	0	0	0	0	0	0	0	0	0	0	0	0	0	0	0	0	0	0	0	0	475	42	413	44	106626357	rna19349
gene8229_NW_013581495.1	0	0	0	0.0027	0.0016	0.004	0.0041	0	0	0	0	2194.8	1153.97	2204.11	1832.45	0	0	0	0	365.8	216.806	390.943	125020	36	413	43	106620225	rna12220
gene10628_NW_013582070.1	0	0	0	0	0	0	0	0	0	0	0	0	0	0	0	0	0	0	0	0	0	0	598	57	414	60	106622853	rna15574
gene12805_NW_013583996.1	0.0077	0	0	0.0027	0.0016	0	0	0	8784.78	0	0	2194.8	1153.97	0	0	0	976.087	0	0	365.8	216.806	0	8182	33	414	33	106625164	rna18205
gene13446_NW_013586779.1	0	0	0	0	0	0	0	0	0	0	0	0	0	0	0	0	0	0	0	0	0	0	769	41	414	52	106625832	rna18867
gene10588_NW_013582056.1	0	0.0032	0	0	0	0	0	0	0	1948.14	0	0	0	0	0	0	0	216.46	0	0	0	0	473	38	415	40	106622808	gene10588
gene14177_NW_013605499.1	0.0154	0.0317	0.0286	0.0137	0.0176	0.0081	0.0207	0.0207	17569.6	19298.7	19820.8	11136.6	12693.7	4463.32	9251.66	6792.02	1952.17	2144.3	4221.1	1856.09	2384.87	791.659	414	37	415	37	106626589	rna19572
gene7318_NW_013581390.1	0.0077	0	0	0	0.0016	0.004	0	0.0083	8784.78	0	0	0	1153.97	2204.11	0	2723.37	976.087	0	0	0	216.806	390.943	525	38	415	44	106619247	gene7318
gene11266_NW_013582364.1	0.4473	0.3579	0.4858	0.4891	0.4776	0.484	0.1612	0.1074	510316	217887	336677	397584	344460	266697	72046.7	35239.8	56701.8	24209.7	71699.7	66263.9	64716.7	47304.1	472	34	416	35	106623536	rna16408
gene13320_NW_013585996.1	0.0077	0.0063	0.0082	0	0	0.004	0.0041	0.0165	8784.78	3835.4	5682.89	0	0	2204.11	1832.45	5413.93	976.087	426.155	1210.25	0	0	390.943	536	35	416	40	106625695	rna18736
gene13975_NW_013597231.1	0	0	0	0	0	0	0	0	0	0	0	0	0	0	0	0	0	0	0	0	0	0	490	44	416	48	106626388	rna19378
gene3145_NW_013581237.1	0	0	0	0	0	0	0	0	0	0	0	0	0	0	0	0	0	0	0	0	0	0	536	35	416	39	106614721	rna4656
gene1242_NW_013581216.1	0	0.0158	0.0082	0.0082	0.0048	0	0.1943	0.1735	0	9618.93	5682.89	6665.68	3461.91	0	86840.4	56928.3	0	1068.77	1210.25	1110.95	650.419	0	3742	29	417	41	106625955	rna1903
gene12639_NW_013583701.1	0	0	0	0	0	0	0.0041	0	0	0	0	0	0	0	1832.45	0	0	0	0	0	0	0	6361	8	417	44	106624986	rna18026
gene13489_NW_013587227.1	0	0	0	0	0	0	0	0	0	0	0	0	0	0	0	0	0	0	0	0	0	0	1122	35	417	41	106625880	rna18909
gene1362_NW_013581217.1	0	0	0	0	0	0	0	0	0	0	0	0	0	0	0	0	0	0	0	0	0	0	490	41	417	43	106626783	rna2061
gene14079_NW_013600688.1	0	0	0	0.0027	0	0	0	0.0041	0	0	0	2194.8	0	0	0	1345.28	0	0	0	365.8	0	0	876	33	417	50	106626493	rna19479
gene4427_NW_013581264.1	1.1645	0.5289	0.8124	0.7913	0.4888	0.3469	0.4712	0.438	1.32856e+06	321991	563022	643238	352538	191151	210598	143715	147617	35776.7	119903	107206	66234.4	33904.5	416	33	417	33	106616188	rna6543
gene8453_NW_013581524.1	0	0	0	0	0	0	0.0083	0.0041	0	0	0	0	0	0	3709.6	1345.28	0	0	0	0	0	0	561	41	417	47	106620475	rna12537
gene11640_NW_013582610.1	0.0077	0.0032	0	0	0.0048	0	0.0207	0.0124	8784.78	1948.14	0	0	3461.91	0	9251.66	4068.65	976.087	216.46	0	0	650.419	0	27755	30	418	37	106623924	rna16866
gene13560_NW_013588436.1	0	0	0	0	0	0	0	0	0	0	0	0	0	0	0	0	0	0	0	0	0	0	417	50	418	50	106625956	rna18977
gene2460_NW_013581226.1	2.117	3.0373	1.8861	1.0853	0.6006	0.363	2.2982	2.3179	2.41525e+06	1.84909e+06	1.30714e+06	882228	433171	200023	1.02716e+06	760542	268361	205454	278371	147038	81383.7	35478	975	29	418	34	106627855	rna3619
gene3829_NW_013581249.1	1.0064	1.2732	1.0492	1.2803	1.1582	1.1738	0.3224	0.3223	1.14818e+06	775115	727133	1.04074e+06	835330	646795	144093	105752	127576	86123.9	154852	173457	156941	114722	417	36	418	36	106615496	rna5692
gene9807_NW_013581785.1	0.0039	0.0032	0.0041	0.0027	0.0016	0.004	0.0041	0	4449.44	1948.14	2841.45	2194.8	1153.97	2204.11	1832.45	0	494.382	216.46	605.123	365.8	216.806	390.943	641	47	418	52	106621964	gene9807
gene13208_NW_013585155.1	0	0	0	0	0	0	0	0	0	0	0	0	0	0	0	0	0	0	0	0	0	0	5661	33	419	45	106625584	rna18622
gene13967_NW_013596973.1	0	0	0	0	0	0	0	0	0	0	0	0	0	0	0	0	0	0	0	0	0	0	490	45	419	47	106626380	rna19371
gene4624_NW_013581268.1	0	0	0.0041	0.0027	0.0016	0	0	0.0041	0	0	2841.45	2194.8	1153.97	0	0	1345.28	0	0	605.123	365.8	216.806	0	504	35	419	37	106616306	rna6857
gene11561_NW_013582555.1	0	0	0	0	0	0	0.0124	0.0041	0	0	0	0	0	0	5542.06	1345.28	0	0	0	0	0	0	6422	31	420	44	106623836	rna16769
gene11848_NW_013582755.1	0	0	0	0	0	0	0.0083	0.0041	0	0	0	0	0	0	3709.6	1345.28	0	0	0	0	0	0	564	46	420	54	106624149	rna17121
gene14252_NW_013611263.1	0	0	0	0	0	0	0	0	0	0	0	0	0	0	0	0	0	0	0	0	0	0	488	45	420	49	106626661	rna19645
gene14260_NW_013612090.1	0	0	0	0	0	0	0	0	0	0	0	0	0	0	0	0	0	0	0	0	0	0	580	45	420	53	106626670	rna19653
gene1477_NW_013581217.1	0	0	0.0041	0.0027	0.0048	0	0.0165	0.0165	0	0	2841.45	2194.8	3461.91	0	7374.51	5413.93	0	0	605.123	365.8	650.419	0	419	50	420	50	106626764	rna2201
gene6200_NW_013581320.1	0.0039	0.0032	0.0082	0.0027	0.0016	0.0081	0.0083	0	4449.44	1948.14	5682.89	2194.8	1153.97	4463.32	3709.6	0	494.382	216.46	1210.25	365.8	216.806	791.659	419	37	420	37	106618035	gene6200
gene8954_NW_013581602.1	0	0	0.0041	0.0027	0.0016	0	0	0	0	0	2841.45	2194.8	1153.97	0	0	0	0	0	605.123	365.8	216.806	0	814	34	420	41	106621037	rna13257
gene13502_NW_013587381.1	0	0	0	0	0	0	0	0	0	0	0	0	0	0	0	0	0	0	0	0	0	0	1115	40	421	48	106625894	rna18922
gene13504_NW_013587414.1	0	0	0	0	0	0	0	0	0	0	0	0	0	0	0	0	0	0	0	0	0	0	541	35	421	38	106625896	rna18924
gene14278_NW_013613193.1	0	0	0	0	0	0	0	0	0	0	0	0	0	0	0	0	0	0	0	0	0	0	609	33	421	43	106626690	rna19671
gene11444_NW_013582474.1	0	0	0	0	0	0	0	0	0	0	0	0	0	0	0	0	0	0	0	0	0	0	570	33	422	34	106623709	rna16631
gene262_NW_013581209.1	1.3998	3.9653	2.5841	2.7008	2.8307	2.6945	0.9755	1.2643	1.59701e+06	2.41405e+06	1.79087e+06	2.19545e+06	2.04159e+06	1.48474e+06	435990	414838	177445	268227	381390	365908	383571	263349	655	31	422	35	106614098	rna428
gene3329_NW_013581242.1	0.027	0.0348	0.0408	0.0412	0.0304	0.0323	0.2025	0.2934	30803.8	21186	28275.9	33491	21925.4	17798.2	90505.4	96269.5	3422.64	2354	6021.71	5581.83	4119.32	3156.86	8287	32	422	31	106615006	rna4917
gene6197_NW_013581320.1	0	0	0	0	0	0	0	0.0083	0	0	0	0	0	0	0	2723.37	0	0	0	0	0	0	1258	26	422	43	106618045	rna9321
gene1091_NW_013581214.1	0	0	0	0	0	0.004	0.558	0.9007	0	0	0	0	0	2204.11	249393	295535	0	0	0	0	0	390.943	422	42	423	42	106622740	rna1654
gene12511_NW_013583510.1	0	0	0	0	0	0	0	0	0	0	0	0	0	0	0	0	0	0	0	0	0	0	8822	28	423	41	106624854	rna17891
gene14297_NW_013616361.1	0	0	0	0	0	0	0	0	0	0	0	0	0	0	0	0	0	0	0	0	0	0	482	40	423	43	106626712	rna19689
gene2076_NW_013581221.1	0	0	0	0	0.0016	0.004	0	0.0083	0	0	0	0	1153.97	2204.11	0	2723.37	0	0	0	0	216.806	390.943	1157	36	423	52	106627430	rna3077
gene9851_NW_013581791.1	0	0	0	0	0	0	0.0041	0.0041	0	0	0	0	0	0	1832.45	1345.28	0	0	0	0	0	0	422	49	423	49	106622015	rna14518
gene10764_NW_013582115.1	0	0.0032	0	0	0	0	0.2025	0.2066	0	1948.14	0	0	0	0	90505.4	67789	0	216.46	0	0	0	0	78202	29	424	44	106623004	rna15738
gene13759_NW_013592406.1	0.0039	0.0063	0	0.0027	0	0	0	0	4449.44	3835.4	0	2194.8	0	0	0	0	494.382	426.155	0	365.8	0	0	1340	34	424	33	106626161	rna19166
gene14283_NW_013613616.1	0	0	0	0	0	0	0	0	0	0	0	0	0	0	0	0	0	0	0	0	0	0	492	46	424	50	106626696	rna19676
gene4556_NW_013581266.1	0	0	0	0	0	0.004	0.1653	0.1735	0	0	0	0	0	2204.11	73879.2	56928.3	0	0	0	0	0	390.943	514	32	424	34	106616239	rna6745
gene10844_NW_013582152.1	0	0	0	0	0	0	0	0	0	0	0	0	0	0	0	0	0	0	0	0	0	0	833	35	425	41	106623088	gene10844
gene13870_NW_013594638.1	0	0	0	0	0	0	0	0	0	0	0	0	0	0	0	0	0	0	0	0	0	0	1788	40	425	48	106626276	rna19274
gene14096_NW_013601304.1	0	0	0	0	0	0	0	0	0	0	0	0	0	0	0	0	0	0	0	0	0	0	1089	36	425	39	106626511	rna19496
gene8211_NW_013581493.1	0	0	0	0.0027	0	0	0.0041	0.0041	0	0	0	2194.8	0	0	1832.45	1345.28	0	0	0	365.8	0	0	494	35	425	36	106620212	rna12197
gene9431_NW_013581696.1	0	0	0	0	0	0	0	0	0	0	0	0	0	0	0	0	0	0	0	0	0	0	1254	34	425	40	106621558	rna13978
gene10716_NW_013582099.1	1.554	2.6699	2.5841	2.1046	2.385	2.5977	2.0832	2.446	1.77293e+06	1.62542e+06	1.79087e+06	1.7108e+06	1.72014e+06	1.4314e+06	931065	802574	196992	180602	381390	285134	323177	253888	612	34	426	37	106622951	rna15683
gene11495_NW_013582515.1	0	0	0	0	0	0.004	0	0.0041	0	0	0	0	0	2204.11	0	1345.28	0	0	0	0	0	390.943	40545	35	426	48	106623763	rna16688
gene13617_NW_013589812.1	0	0	0	0	0	0	0	0	0	0	0	0	0	0	0	0	0	0	0	0	0	0	425	48	426	48	106626016	rna19028
gene14007_NW_013598258.1	0	0	0	0	0	0	0	0	0	0	0	0	0	0	0	0	0	0	0	0	0	0	425	39	426	39	106626421	rna19409
gene14197_NW_013606733.1	0	0	0	0	0	0	0	0	0	0	0	0	0	0	0	0	0	0	0	0	0	0	862	38	426	46	106626607	rna19592
gene1829_NW_013581220.1	0	0	0.0041	0	0.0032	0.004	0.0413	0.0454	0	0	2841.45	0	2307.94	2204.11	18458.6	14896.5	0	0	605.123	0	433.613	390.943	72145	32	426	31	106627265	rna2760
gene6736_NW_013581350.1	0	0.0032	0	0	0.0032	0.0081	0.0041	0	0	1948.14	0	0	2307.94	4463.32	1832.45	0	0	216.46	0	0	433.613	791.659	1189	47	426	48	106618613	gene6736
gene9189_NW_013581636.1	0	0	0	0	0	0	0	0.0041	0	0	0	0	0	0	0	1345.28	0	0	0	0	0	0	425	51	426	51	106621290	rna13599
gene14217_NW_013608294.1	0	0	0.0041	0	0	0.004	0	0	0	0	2841.45	0	0	2204.11	0	0	0	0	605.123	0	0	390.943	426	41	427	41	106626628	gene14217
gene9046_NW_013581612.1	0.2352	0.2692	0.2449	0.2995	0.1757	0.0847	0.1736	0.1983	268335	163887	169724	243460	126720	46672	77588.8	65065.6	29815	18209.7	36145	40576.7	23808.1	8278.21	488	33	427	34	106621145	rna13391
gene9216_NW_013581643.1	0	0	0	0	0.0016	0.004	0.0041	0	0	0	0	0	1153.97	2204.11	1832.45	0	0	0	0	0	216.806	390.943	551	32	427	34	106621324	rna13647
gene9442_NW_013581696.1	0.2121	0.057	0.0612	0.022	0.008	0.0081	0.0372	0.0083	241981	34701.2	42413.8	17883.5	5769.85	4463.32	16626.2	2723.37	26886.8	3855.69	9032.57	2980.59	1084.03	791.659	487	36	427	37	106621567	rna13991
gene9864_NW_013581799.1	0	0	0	0	0	0	0.0289	0.0372	0	0	0	0	0	0	12916.6	12206	0	0	0	0	0	0	1009	39	427	45	106622032	rna14548
gene13728_NW_013592141.1	0	0	0	0	0	0	0	0	0	0	0	0	0	0	0	0	0	0	0	0	0	0	492	45	428	46	106626130	rna19134
gene5190_NW_013581285.1	0	0	0	0	0	0	0	0	0	0	0	0	0	0	0	0	0	0	0	0	0	0	519	48	428	52	106616956	rna7742
gene10247_NW_013581919.1	0	0	0.0041	0.0027	0.0016	0	0.0124	0.0083	0	0	2841.45	2194.8	1153.97	0	5542.06	2723.37	0	0	605.123	365.8	216.806	0	574	35	429	39	106622448	rna15047
gene12792_NW_013583965.1	0	0	0	0	0	0	0	0	0	0	0	0	0	0	0	0	0	0	0	0	0	0	428	52	429	52	106625152	rna18191
gene13660_NW_013591228.1	0	0	0	0	0	0	0	0	0	0	0	0	0	0	0	0	0	0	0	0	0	0	604	39	429	41	106626065	rna19067
gene14045_NW_013599435.1	0	0	0	0	0	0	0	0	0	0	0	0	0	0	0	0	0	0	0	0	0	0	502	38	429	41	106626460	rna19446
gene1728_NW_013581219.1	3.3433	7.1166	10.1529	7.8414	8.8867	10.7782	1.4178	1.318	3.81431e+06	4.33254e+06	7.03632e+06	6.37418e+06	6.40937e+06	5.93908e+06	633672	432458	423812	481393	1.49848e+06	1.06236e+06	1.20418e+06	1.05341e+06	673	38	429	42	106627181	rna2608
gene2068_NW_013581221.1	0	0	0	0	0.0016	0	0.0041	0	0	0	0	0	1153.97	0	1832.45	0	0	0	0	0	216.806	0	428	43	429	43	106627360	gene2068
gene2574_NW_013581228.1	0	0	0	0.0027	0	0	0.0041	0	0	0	0	2194.8	0	0	1832.45	0	0	0	0	365.8	0	0	797	42	429	45	106627974	rna3788
gene4625_NW_013581268.1	0	0	0	0.0027	0.0016	0	0	0	0	0	0	2194.8	1153.97	0	0	0	0	0	0	365.8	216.806	0	1406	33	429	35	106616308	rna6858
gene8207_NW_013581493.1	0	0	0	0	0	0	0.0248	0.0496	0	0	0	0	0	0	11084.1	16274.6	0	0	0	0	0	0	428	40	429	40	106620209	rna12193
gene8653_NW_013581551.1	0.0039	0	0	0	0	0	0	0	4449.44	0	0	0	0	0	0	0	494.382	0	0	0	0	0	2083	30	429	49	106620693	rna12800
gene8773_NW_013581574.1	0	0	0	0	0.0016	0	2.5007	2.6691	0	0	0	0	1153.97	0	1.11766e+06	875777	0	0	0	0	216.806	0	491	47	429	48	106620839	rna12990
gene11860_NW_013582762.1	0	0	0	0	0.0016	0	0.0041	0.0041	0	0	0	0	1153.97	0	1832.45	1345.28	0	0	0	0	216.806	0	563	31	430	33	106624163	rna17132
gene898_NW_013581213.1	0	0	0	0	0.0032	0	0	0	0	0	0	0	2307.94	0	0	0	0	0	0	0	433.613	0	551	44	430	46	106620517	rna1352
gene13993_NW_013597863.1	0	0	0	0	0	0	0	0	0	0	0	0	0	0	0	0	0	0	0	0	0	0	491	41	431	43	106626406	rna19396
gene5237_NW_013581285.1	0	0	0	0	0	0.0121	0.6035	0.9751	0	0	0	0	0	6667.43	269728	319947	0	0	0	0	0	1182.6	430	37	431	37	106616960	rna7806
gene11745_NW_013582678.1	0	0	0	0	0	0	0	0	0	0	0	0	0	0	0	0	0	0	0	0	0	0	15658	36	432	43	106624041	rna17002
gene12362_NW_013583295.1	0	0	0	0	0	0	0	0	0	0	0	0	0	0	0	0	0	0	0	0	0	0	490	37	432	38	106624703	rna17736
gene12485_NW_013583470.1	0	0	0	0	0	0	0.0041	0	0	0	0	0	0	0	1832.45	0	0	0	0	0	0	0	7779	31	432	41	106624828	rna17861
gene13701_NW_013591822.1	0.0077	0.0158	0.0163	0.0165	0.0128	0	0.0289	0.0165	8784.78	9618.93	11296.5	13412.7	9231.76	0	12916.6	5413.93	976.087	1068.77	2405.73	2235.44	1734.45	0	498	37	432	38	106626102	rna19106
gene13865_NW_013594452.1	0	0	0	0	0	0	0	0	0	0	0	0	0	0	0	0	0	0	0	0	0	0	466	49	432	49	106626271	rna19269
gene13887_NW_013595087.1	0.0154	0.0158	0.0245	0.033	0.0383	0.0121	0	0	17569.6	9618.93	16979.4	26825.3	27623.2	6667.43	0	0	1952.17	1068.77	3615.98	4470.89	5189.8	1182.6	482	34	432	36	106626294	rna19292
gene14072_NW_013600354.1	0	0	0	0	0	0	0	0	0	0	0	0	0	0	0	0	0	0	0	0	0	0	431	49	432	50	106626486	rna19473
gene4690_NW_013581270.1	2.4679	3.1133	2.8577	3.5635	3.3147	3.1625	0	0.0248	2.81558e+06	1.89536e+06	1.98049e+06	2.89673e+06	2.39067e+06	1.74262e+06	0	8137.3	312842	210595	421771	482788	449155	309089	433	41	432	40	106616407	rna6963
gene7140_NW_013581374.1	0.1658	0.4497	0.2449	0.4726	0.4329	0.4316	0.1943	0.1777	189158	273774	169724	384171	312221	237823	86840.4	58306.4	21017.6	30419.4	36145	64028.5	58659.7	42182.7	431	33	432	33	106619059	rna10689
gene11944_NW_013582838.1	1.7777	3.0816	2.8168	2.2914	2.0176	1.4199	0.7606	0.6694	2.02814e+06	1.87606e+06	1.95214e+06	1.86265e+06	1.45516e+06	782403	339943	219642	225349	208451	415734	310442	273393	138775	432	33	433	33	106624253	rna17224
gene12634_NW_013583695.1	0	0	0	0	0	0	0.0083	0.0041	0	0	0	0	0	0	3709.6	1345.28	0	0	0	0	0	0	432	48	433	48	106624981	rna18021
gene5324_NW_013581288.1	0	0	0	0	0.0016	0	0.0041	0	0	0	0	0	1153.97	0	1832.45	0	0	0	0	0	216.806	0	3671	34	433	38	106617074	rna7926
gene893_NW_013581213.1	0	0	0	0	0	0	0	0.0041	0	0	0	0	0	0	0	1345.28	0	0	0	0	0	0	432	43	433	43	106620815	rna1347
gene12787_NW_013583958.1	0	0	0	0	0	0	0.0041	0.0083	0	0	0	0	0	0	1832.45	2723.37	0	0	0	0	0	0	505	39	434	40	106625145	rna18187
gene13386_NW_013586451.1	0.0308	0.0538	0.1061	0.0632	0.1054	0.1008	0.0165	0.0537	35139.1	32753.1	73531.1	51374.5	76017.8	55543.5	7374.51	17619.9	3904.35	3639.23	15659.4	8562.42	14282.1	9851.75	485	34	434	36	106625767	rna18809
gene13787_NW_013593121.1	0	0.0032	0.0122	0	0	0	0	0.0083	0	1948.14	8455.04	0	0	0	0	2723.37	0	216.46	1800.61	0	0	0	557	38	434	42	106626192	rna19194
gene12675_NW_013583750.1	0	0	0	0	0	0	0	0	0	0	0	0	0	0	0	0	0	0	0	0	0	0	434	46	435	46	106625025	rna18066
gene13342_NW_013586121.1	0.0116	0.0127	0.0327	0.033	0.0319	0.0282	0.0083	0.0124	13234.2	7731.67	22662.3	26825.3	23007.3	15539	3709.6	4068.65	1470.47	859.075	4826.23	4470.89	4322.58	2756.15	487	35	435	35	106625719	rna18760
gene14222_NW_013609088.1	0	0	0	0	0	0	0	0	0	0	0	0	0	0	0	0	0	0	0	0	0	0	503	39	435	41	106626633	rna19615
gene12466_NW_013583435.1	0	0	0	0	0	0	0	0.0041	0	0	0	0	0	0	0	1345.28	0	0	0	0	0	0	687	37	436	42	106624808	rna17844
gene12995_NW_013584462.1	0.0193	0.0317	0.0327	0.0302	0.0256	0.0161	0	0	22019	19298.7	22662.3	24549.2	18463.5	8871.53	0	0	2446.56	2144.3	4826.23	4091.54	3468.9	1573.54	609	36	436	39	106625355	gene12995
gene6475_NW_013581332.1	1.153	1.9985	2.1147	1.9178	1.877	1.6538	0.7068	0.8883	1.31544e+06	1.21667e+06	1.46556e+06	1.55896e+06	1.35375e+06	911288	315897	291466	146160	135186	312111	259826	254341	161635	503	35	436	36	106618329	rna9756
gene8376_NW_013581512.1	1.3612	2.6699	1.5962	0.4094	0.23	0.1735	3.7284	4.5491	1.55297e+06	1.62542e+06	1.10622e+06	332796	165883	95603.2	1.66637e+06	1.49264e+06	172552	180602	235585	55466.1	31165.9	16957.1	539	33	436	34	106620376	rna12446
gene8930_NW_013581597.1	0.0039	0	0	0	0	0	0.0041	0.0165	4449.44	0	0	0	0	0	1832.45	5413.93	494.382	0	0	0	0	0	435	40	436	40	106621008	rna13228
gene9246_NW_013581650.1	0.0039	0.0063	0.0041	0.0055	0.0032	0.004	0.0041	0.0041	4449.44	3835.4	2841.45	4470.89	2307.94	2204.11	1832.45	1345.28	494.382	426.155	605.123	745.148	433.613	390.943	2314	38	436	43	106621349	rna13702
gene10968_NW_013582204.1	0.0039	0.0127	0.0041	0	0.0064	0.0121	0.0909	0.1281	4449.44	7731.67	2841.45	0	4615.88	6667.43	40626.8	42031.8	494.382	859.075	605.123	0	867.226	1182.6	6990	33	437	42	106623224	rna16019
gene11133_NW_013582294.1	0	0	0	0	0.0016	0	0.0041	0	0	0	0	0	1153.97	0	1832.45	0	0	0	0	0	216.806	0	504	38	438	39	106623394	rna16249
gene1172_NW_013581215.1	0	0	0	0	0	0	0.0041	0	0	0	0	0	0	0	1832.45	0	0	0	0	0	0	0	520	49	438	54	106623940	rna1784
gene1434_NW_013581217.1	0	0.0063	0	0	0.0016	0.004	1.1326	1.0412	0	3835.4	0	0	1153.97	2204.11	506204	341635	0	426.155	0	0	216.806	390.943	437	45	438	45	106626800	rna2139
gene3179_NW_013581238.1	2.0515	4.13	2.8046	2.5002	2.2221	1.9725	0.3761	0.2686	2.34052e+06	2.51432e+06	1.94369e+06	2.03238e+06	1.60265e+06	1.0869e+06	168094	88132.2	260058	279368	413934	338731	301104	192784	500	30	438	32	106614773	rna4697
gene51_NW_013581209.1	0	0	0	0	0	0	0	0.0041	0	0	0	0	0	0	0	1345.28	0	0	0	0	0	0	1450	38	438	45	106615716	rna72
gene5168_NW_013581283.1	0	0	0	0	0	0.004	0.0785	0.0992	0	0	0	0	0	2204.11	35084.8	32549.2	0	0	0	0	0	390.943	2182	29	438	36	106616884	rna7711
gene7523_NW_013581416.1	0.0231	0.0158	0.0041	0.0027	0	0	0.0331	0.0868	26354.4	9618.93	2841.45	2194.8	0	0	14793.7	28480.6	2928.26	1068.77	605.123	365.8	0	0	437	39	438	39	106619464	rna11202
gene7524_NW_013581416.1	0.135	0.0412	0.0245	0.011	0.008	0.0121	0.5415	0.6115	154019	25082.3	16979.4	8941.77	5769.85	6667.43	242018	200644	17113.2	2786.92	3615.98	1490.3	1084.03	1182.6	437	38	438	38	106619473	gene7524
gene13545_NW_013588168.1	0	0	0	0	0	0	0	0	0	0	0	0	0	0	0	0	0	0	0	0	0	0	5933	8	439	50	106625940	rna18963
gene14176_NW_013605497.1	0	0	0	0	0	0	0	0	0	0	0	0	0	0	0	0	0	0	0	0	0	0	499	46	439	48	106626588	rna19571
gene1816_NW_013581219.1	0	0	0.0041	0.0027	0.0016	0	0.0041	0.0083	0	0	2841.45	2194.8	1153.97	0	1832.45	2723.37	0	0	605.123	365.8	216.806	0	502	42	439	44	106627150	rna2735
gene5189_NW_013581285.1	0	0	0	0	0	0	0	0	0	0	0	0	0	0	0	0	0	0	0	0	0	0	531	48	439	51	106616954	rna7741
gene9774_NW_013581780.1	1.5887	3.1418	3.021	2.8437	3.262	3.6949	2.1535	2.8468	1.81252e+06	1.91271e+06	2.09366e+06	2.31161e+06	2.35266e+06	2.03599e+06	962485	934084	201391	212523	445872	385268	442014	361123	438	39	439	39	106621920	rna14424
gene9956_NW_013581829.1	0.0039	0.0032	0	0	0	0	0.0041	0.0041	4449.44	1948.14	0	0	0	0	1832.45	1345.28	494.382	216.46	0	0	0	0	4500	33	439	40	106622131	gene9956
gene12902_NW_013584160.1	0	0.0032	0.0082	0	0.0032	0.004	0	0	0	1948.14	5682.89	0	2307.94	2204.11	0	0	0	216.46	1210.25	0	433.613	390.943	11230	18	440	52	106625262	rna18306
gene2417_NW_013581226.1	2.3561	3.1893	3.8333	2.9508	2.9457	1.5248	1.5087	1.9833	2.68803e+06	1.94162e+06	2.65661e+06	2.39867e+06	2.12453e+06	840206	674298	650754	298670	215736	565761	399778	399154	149027	525	31	440	30	106627879	rna3556
gene4296_NW_013581260.1	0	0	0	0	0	0	0	0	0	0	0	0	0	0	0	0	0	0	0	0	0	0	4502	34	441	55	106615985	rna6356
gene4867_NW_013581275.1	0.054	0.0602	0.0327	0.0082	0.0144	0	0.0496	0.0207	61607.6	36649.3	22662.3	6665.68	10385.7	0	22168.2	6792.02	6845.29	4072.15	4826.23	1110.95	1951.26	0	952	33	441	39	106616599	rna7220
gene9217_NW_013581643.1	0.0463	0.0317	0.0408	0.0275	0.0128	0.0081	0.0041	0	52822.8	19298.7	28275.9	22354.4	9231.76	4463.32	1832.45	0	5869.2	2144.3	6021.71	3725.74	1734.45	791.659	3324	33	441	41	106621322	rna13648
gene941_NW_013581213.1	0.0116	0.0222	0.0041	0.0027	0.0096	0.004	0	0	13234.2	13515.2	2841.45	2194.8	6923.82	2204.11	0	0	1470.47	1501.69	605.123	365.8	1300.84	390.943	495	41	441	41	106621107	rna1414
gene3005_NW_013581235.1	0.0039	0.0032	0	0.0055	0.0064	0.0081	0	0.0165	4449.44	1948.14	0	4470.89	4615.88	4463.32	0	5413.93	494.382	216.46	0	745.148	867.226	791.659	441	34	442	34	106614577	rna4438
gene10413_NW_013581987.1	0.0154	0.0412	0.0245	0.0385	0.0304	0.0161	0.0083	0.0041	17569.6	25082.3	16979.4	31296.2	21925.4	8871.53	3709.6	1345.28	1952.17	2786.92	3615.98	5216.03	4119.32	1573.54	505	35	443	36	106622626	rna15276
gene12176_NW_013583061.1	0	0	0	0	0	0	0.9962	0.7768	0	0	0	0	0	0	445242	254881	0	0	0	0	0	0	503	41	443	42	106624500	rna17514
gene13548_NW_013588243.1	0	0	0	0	0.0016	0	0.1819	0.438	0	0	0	0	1153.97	0	81298.4	143715	0	0	0	0	216.806	0	522	49	443	53	106625943	rna18966
gene395_NW_013581210.1	0	0	0	0	0	0.0081	0	0	0	0	0	0	0	4463.32	0	0	0	0	0	0	0	791.659	705	39	443	46	106615322	rna612
gene5191_NW_013581285.1	0	0	0	0	0.0016	0	0.0041	0	0	0	0	0	1153.97	0	1832.45	0	0	0	0	0	216.806	0	534	47	443	51	106616998	rna7743
gene9592_NW_013581737.1	0	0.0032	0	0.0027	0.016	0.0928	0.4257	0.4586	0	1948.14	0	2194.8	11539.7	51135.3	190262	150474	0	216.46	0	365.8	2168.06	9069.87	2784	33	443	33	106621733	rna14185
gene11096_NW_013582265.1	0	0	0	0	0	0	0	0.0083	0	0	0	0	0	0	0	2723.37	0	0	0	0	0	0	518	49	444	54	106623358	rna16195
gene11952_NW_013582842.1	0	0	0	0	0	0	0	0	0	0	0	0	0	0	0	0	0	0	0	0	0	0	612	39	444	44	106624261	rna17233
gene12438_NW_013583391.1	0.4242	0.4846	0.3266	0.3654	0.2332	0.1856	0.1819	0.1487	483962	295021	226346	297029	168191	102271	81298.4	48791	53773.5	32780.1	48203.2	49504.9	31599.5	18139.7	443	35	444	35	106624780	rna17815
gene12450_NW_013583400.1	0	0	0	0	0	0	0	0	0	0	0	0	0	0	0	0	0	0	0	0	0	0	733	50	444	52	106624792	rna17828
gene12521_NW_013583522.1	0	0	0	0	0	0	0	0	0	0	0	0	0	0	0	0	0	0	0	0	0	0	518	58	444	62	106624870	rna17903
gene12527_NW_013583522.1	0	0	0	0	0	0	0	0	0	0	0	0	0	0	0	0	0	0	0	0	0	0	2388	43	444	64	106624869	rna17908
gene12851_NW_013584039.1	0	0	0	0	0	0	0	0	0	0	0	0	0	0	0	0	0	0	0	0	0	0	2000	38	444	51	106625207	rna18251
gene13631_NW_013590400.1	0	0	0	0.0055	0.0016	0	0	0	0	0	0	4470.89	1153.97	0	0	0	0	0	0	745.148	216.806	0	1628	36	444	46	106626031	rna19042
gene13656_NW_013591157.1	0	0.0032	0	0	0	0	0	0	0	1948.14	0	0	0	0	0	0	0	216.46	0	0	0	0	526	38	444	38	106626060	rna19064
gene13938_NW_013596209.1	0	0	0	0	0	0	0	0	0	0	0	0	0	0	0	0	0	0	0	0	0	0	1540	35	444	44	106626349	rna19342
gene2537_NW_013581228.1	0.7404	1.3334	1.4003	1.0578	0.9888	0.5405	0.4753	0.7313	844708	811765	970458	859873	713153	297830	212431	239952	93856.5	90196.1	206672	143312	133986	52826.1	443	33	444	33	106627971	rna3738
gene9035_NW_013581610.1	0	0	0	0	0	0	0	0	0	0	0	0	0	0	0	0	0	0	0	0	0	0	1199	34	444	36	106621126	gene9035
gene3167_NW_013581238.1	0	0.0032	0	0	0.0048	0	0.0041	0.0124	0	1948.14	0	0	3461.91	0	1832.45	4068.65	0	216.46	0	0	650.419	0	598	34	445	37	106614757	rna4681
gene3983_NW_013581252.1	0.0077	0.0063	0.0041	0.0055	0.0016	0	0.0083	0.0124	8784.78	3835.4	2841.45	4470.89	1153.97	0	3709.6	4068.65	976.087	426.155	605.123	745.148	216.806	0	3213	37	445	43	106615643	rna5920
gene7581_NW_013581422.1	0.0154	0.0158	0.0163	0.022	0.0144	0.0081	0.0248	0.0041	17569.6	9618.93	11296.5	17883.5	10385.7	4463.32	11084.1	1345.28	1952.17	1068.77	2405.73	2980.59	1951.26	791.659	5036	35	445	36	106619533	rna11299
gene13597_NW_013589364.1	0	0	0	0	0	0	0	0	0	0	0	0	0	0	0	0	0	0	0	0	0	0	515	40	446	43	106625994	rna19008
gene13877_NW_013594914.1	0	0	0	0	0	0	0	0	0	0	0	0	0	0	0	0	0	0	0	0	0	0	1750	30	446	45	106626284	rna19282
gene14282_NW_013613575.1	0.0231	0.0348	0.0367	0.011	0.0032	0	0	0	26354.4	21186	25434.4	8941.77	2307.94	0	0	0	2928.26	2354	5416.59	1490.3	433.613	0	539	41	446	43	106626695	rna19675
gene2405_NW_013581226.1	0	0	0	0	0	0	0	0.0165	0	0	0	0	0	0	0	5413.93	0	0	0	0	0	0	585	33	446	34	106627851	rna3534
gene116_NW_013581209.1	0	0	0	0	0.0016	0.004	0.0579	0.0454	0	0	0	0	1153.97	2204.11	25877.8	14896.5	0	0	0	0	216.806	390.943	561	46	447	50	106626902	rna162
gene11966_NW_013582857.1	0	0	0	0	0	0	0	0	0	0	0	0	0	0	0	0	0	0	0	0	0	0	711	39	447	44	106624270	rna17248
gene12477_NW_013583453.1	0	0	0	0	0	0	0.0083	0.0041	0	0	0	0	0	0	3709.6	1345.28	0	0	0	0	0	0	20797	32	447	47	106624820	rna17854
gene13981_NW_013597421.1	0	0	0	0	0	0	0	0	0	0	0	0	0	0	0	0	0	0	0	0	0	0	1304	40	447	56	106626395	rna19384
gene4073_NW_013581255.1	0	0	0.0041	0	0	0	0	0	0	0	2841.45	0	0	0	0	0	0	0	605.123	0	0	0	446	42	447	42	106615743	rna6032
gene9955_NW_013581829.1	0	0	0.0041	0.0027	0	0.004	1.2607	1.4213	0	0	2841.45	2194.8	0	2204.11	563457	466353	0	0	605.123	365.8	0	390.943	2693	33	447	39	106622129	rna14673
gene10848_NW_013582153.1	0.0077	0.0032	0	0.0055	0.0016	0	0.186	0.0992	8784.78	1948.14	0	4470.89	1153.97	0	83130.8	32549.2	976.087	216.46	0	745.148	216.806	0	447	46	448	46	106623097	rna15862
gene12828_NW_013584017.1	0.1581	0.057	0.0408	0.0934	0.0399	0.0242	0.0165	0.0083	180373	34701.2	28275.9	75923.8	28777.1	13334.9	7374.51	2723.37	20041.5	3855.69	6021.71	12654	5406.61	2365.2	447	44	448	44	106625186	rna18230
gene13833_NW_013593876.1	0.0077	0.0095	0	0.0027	0.0016	0	0	0	8784.78	5783.53	0	2194.8	1153.97	0	0	0	976.087	642.615	0	365.8	216.806	0	519	34	448	35	106626237	rna19238
gene4069_NW_013581255.1	0	0	0	0	0	0	0	0	0	0	0	0	0	0	0	0	0	0	0	0	0	0	447	36	448	36	106615751	rna6028
gene14266_NW_013612309.1	0	0	0	0	0	0	0	0	0	0	0	0	0	0	0	0	0	0	0	0	0	0	512	39	449	42	106626676	rna19659
gene2536_NW_013581228.1	0	0	0.0041	0	0.0016	0	0.0041	0.0207	0	0	2841.45	0	1153.97	0	1832.45	6792.02	0	0	605.123	0	216.806	0	448	41	449	41	106614117	rna3737
gene8513_NW_013581535.1	0.0231	0.0063	0.0122	0.0055	0.0112	0.0242	0.0331	0.0041	26354.4	3835.4	8455.04	4470.89	8077.79	13334.9	14793.7	1345.28	2928.26	426.155	1800.61	745.148	1517.65	2365.2	58894	35	449	40	106620546	rna12615
gene10306_NW_013581945.1	1.2918	1.9446	1.98	2.0359	2.3467	2.872	0.5704	0.6941	1.47379e+06	1.18386e+06	1.37221e+06	1.65496e+06	1.69251e+06	1.58255e+06	254935	227746	163754	131540	292230	275827	317987	280697	449	32	450	32	106622517	rna15137
gene13384_NW_013586442.1	0	0	0	0	0	0	0	0	0	0	0	0	0	0	0	0	0	0	0	0	0	0	510	41	450	42	106625764	rna18807
gene6412_NW_013581327.1	4.2919	2.6921	2.6862	3.7916	2.5559	1.3876	0.7771	0.7603	4.89655e+06	1.63893e+06	1.86163e+06	3.08215e+06	1.84339e+06	764605	347317	249467	544061	182104	396459	513691	346335	135618	6432	24	450	31	106618235	rna9672
gene6690_NW_013581345.1	0	0	0	0	0	0	0	0	0	0	0	0	0	0	0	0	0	0	0	0	0	0	630	35	450	39	106618563	rna10067
gene6939_NW_013581361.1	0.0039	0	0.0041	0	0	0	0.0041	0.0041	4449.44	0	2841.45	0	0	0	1832.45	1345.28	494.382	0	605.123	0	0	0	682	33	450	38	106618846	rna10423
gene73_NW_013581209.1	0	0.0063	0	0.0082	0.0048	0	0.0248	0.0785	0	3835.4	0	6665.68	3461.91	0	11084.1	25757.2	0	426.155	0	1110.95	650.419	0	719	41	450	46	106622127	rna101
gene8381_NW_013581513.1	2.6877	5.5932	6.8625	4.0306	4.0192	4.7195	1.1574	1.0247	3.06635e+06	3.4051e+06	4.75596e+06	3.27643e+06	2.89877e+06	2.60057e+06	517288	336222	340705	378345	1.01284e+06	546071	544618	461263	971	36	450	39	106620418	rna12452
gene892_NW_013581213.1	0	0	0	0	0	0	0.0041	0	0	0	0	0	0	0	1832.45	0	0	0	0	0	0	0	449	44	450	44	106620794	rna1346
gene9164_NW_013581632.1	0	0	0	0.0027	0.0272	0.0726	0	0.0083	0	0	0	2194.8	19617.5	40004.6	0	2723.37	0	0	0	365.8	3685.71	7095.61	449	41	450	41	106621262	rna13558
gene12936_NW_013584292.1	0	0	0	0	0	0	0	0	0	0	0	0	0	0	0	0	0	0	0	0	0	0	596	43	451	47	106625294	rna18341
gene13360_NW_013586247.1	0	0	0	0	0	0.004	0.1612	0.1033	0	0	0	0	0	2204.11	72046.7	33894.5	0	0	0	0	0	390.943	1508	34	451	38	106625738	rna18776
gene14201_NW_013607129.1	0	0	0	0	0	0	0.0083	0.0041	0	0	0	0	0	0	3709.6	1345.28	0	0	0	0	0	0	508	39	451	39	106626611	rna19596
gene148_NW_013581209.1	0.0039	0.0127	0.0082	0.0055	0.0064	0.0161	0.0413	0.0661	4449.44	7731.67	5682.89	4470.89	4615.88	8871.53	18458.6	21688.5	494.382	859.075	1210.25	745.148	867.226	1573.54	518	40	451	40	106621453	rna208
gene13228_NW_013585234.1	0	0	0	0	0	0	0	0.0041	0	0	0	0	0	0	0	1345.28	0	0	0	0	0	0	522	53	452	58	106625603	rna18646
gene13541_NW_013588069.1	0	0.0032	0	0	0.0048	0	0	0	0	1948.14	0	0	3461.91	0	0	0	0	216.46	0	0	650.419	0	451	40	452	40	106625936	rna18960
gene14249_NW_013611252.1	0	0	0	0	0	0	0	0	0	0	0	0	0	0	0	0	0	0	0	0	0	0	513	42	452	44	106626658	rna19642
gene3677_NW_013581246.1	0	0	0	0	0	0	0	0	0	0	0	0	0	0	0	0	0	0	0	0	0	0	510	39	452	41	106615236	rna5484
gene10759_NW_013582114.1	0	0	0	0.0027	0	0	0.0041	0	0	0	0	2194.8	0	0	1832.45	0	0	0	0	365.8	0	0	452	54	453	53	106622987	rna15733
gene11847_NW_013582755.1	0	0	0	0	0	0	0.0165	0	0	0	0	0	0	0	7374.51	0	0	0	0	0	0	0	597	45	453	53	106624148	rna17120
gene12575_NW_013583588.1	0	0	0	0	0	0	0	0	0	0	0	0	0	0	0	0	0	0	0	0	0	0	452	42	453	42	106624917	gene12575
gene13417_NW_013586631.1	0	0	0	0	0	0	0	0	0	0	0	0	0	0	0	0	0	0	0	0	0	0	5692	19	453	45	106625800	rna18840
gene13436_NW_013586704.1	0.0039	0	0	0	0	0	0	0	4449.44	0	0	0	0	0	0	0	494.382	0	0	0	0	0	524	46	453	47	106625821	rna18856
gene2967_NW_013581235.1	0.2121	0.2629	0.2898	0.1978	0.2061	0.0766	0.1075	0.0992	241981	160052	200842	160789	148646	42208.7	48046.1	32549.2	26886.8	17783.5	42771.9	26798.2	27927.4	7486.55	625	32	453	33	106614564	rna4385
gene3443_NW_013581243.1	0	0	0.0041	0.0165	0.0639	0.0282	0	0	0	0	2841.45	13412.7	46086.7	15539	0	0	0	0	605.123	2235.44	8658.71	2756.15	1850	22	453	42	106615076	rna5106
gene3858_NW_013581249.1	0.5861	0.7791	1.0288	0.816	0.8131	0.831	0.124	0.1405	668670	474311	712995	663317	586433	457903	55420.6	46100.4	74296.7	52701.2	151842	110553	110178	81218.3	588	36	453	40	106615487	rna5728
gene5741_NW_013581301.1	13.2149	35.2757	37.4068	36.542	44.0485	51.1075	11.3587	12.7838	1.50766e+07	2.14756e+07	2.59243e+07	2.97046e+07	3.17692e+07	2.81616e+07	5.07666e+06	4.19458e+06	1.67518e+06	2.38618e+06	5.52091e+06	4.95076e+06	5.96875e+06	4.99503e+06	697	36	453	42	106617503	rna8606
gene6182_NW_013581318.1	0	0.0063	0.0041	0	0.0016	0.004	0.0124	0.0041	0	3835.4	2841.45	0	1153.97	2204.11	5542.06	1345.28	0	426.155	605.123	0	216.806	390.943	452	36	453	36	106618008	rna9289
gene6379_NW_013581326.1	0.0154	0.0158	0.0163	0.022	0.0208	0.0081	0.0331	0.0207	17569.6	9618.93	11296.5	17883.5	15001.6	4463.32	14793.7	6792.02	1952.17	1068.77	2405.73	2980.59	2818.48	791.659	452	42	453	42	106618217	rna9611
gene895_NW_013581213.1	0	0	0	0	0	0	0.0041	0	0	0	0	0	0	0	1832.45	0	0	0	0	0	0	0	576	41	453	44	106620481	rna1349
gene9947_NW_013581826.1	18.44	25.7679	30.6055	22.0598	26.486	33.4357	0.124	0.3099	2.10378e+07	1.56873e+07	2.12107e+07	1.79322e+07	1.91025e+07	1.8424e+07	55420.6	101683	2.33754e+06	1.74304e+06	4.5171e+06	2.98869e+06	3.58896e+06	3.26786e+06	452	40	453	40	106622121	rna14666
gene1048_NW_013581214.1	0.0039	0	0	0	0	0.004	1.2028	1.5825	4449.44	0	0	0	0	2204.11	537579	519245	494.382	0	0	0	0	390.943	507	37	454	37	106621983	rna1577
gene10892_NW_013582165.1	0.0039	0.0032	0	0.0027	0.0032	0.0121	0.3596	0.5495	4449.44	1948.14	0	2194.8	2307.94	6667.43	160720	180300	494.382	216.46	0	365.8	433.613	1182.6	5272	34	454	31	106623144	rna15921
gene11920_NW_013582820.1	0.0154	0.0127	0.0245	0.022	0.0128	0	0.0041	0.0041	17569.6	7731.67	16979.4	17883.5	9231.76	0	1832.45	1345.28	1952.17	859.075	3615.98	2980.59	1734.45	0	516	33	454	34	106624232	rna17198
gene14299_NW_013616628.1	0	0	0	0	0	0	0	0	0	0	0	0	0	0	0	0	0	0	0	0	0	0	453	36	454	36	106626714	rna19691
gene4883_NW_013581275.1	0.0116	0.0032	0.0082	0.0027	0.0016	0.004	1.1036	0.9999	13234.2	1948.14	5682.89	2194.8	1153.97	2204.11	493243	328084	1470.47	216.46	1210.25	365.8	216.806	390.943	912	25	454	35	106616618	rna7243
gene6098_NW_013581316.1	0.0039	0	0	0	0	0	0.0041	0	4449.44	0	0	0	0	0	1832.45	0	494.382	0	0	0	0	0	510	36	454	37	106617926	rna9164
gene7954_NW_013581460.1	0	0	0	0.0027	0	0	0	0	0	0	0	2194.8	0	0	0	0	0	0	0	365.8	0	0	597	42	454	45	106619930	rna11862
gene10684_NW_013582080.1	0.0039	0.0222	0.0286	0.0082	0.008	0	0.0413	0.0413	4449.44	13515.2	19820.8	6665.68	5769.85	0	18458.6	13551.2	494.382	1501.69	4221.1	1110.95	1084.03	0	673	37	455	47	106622918	gene10684
gene10806_NW_013582135.1	0	0	0	0	0.0048	0.0282	0	0	0	0	0	0	3461.91	15539	0	0	0	0	0	0	650.419	2756.15	547	37	455	38	106623051	rna15800
gene10964_NW_013582203.1	1.9165	2.445	1.5146	2.5689	1.746	0.5325	0.9672	0.8264	2.1865e+06	1.4885e+06	1.04967e+06	2.08823e+06	1.25927e+06	293422	432280	271156	242944	165389	223541	348038	236590	52044.2	857	30	455	31	106623222	rna16015
gene11059_NW_013582246.1	0	0	0	0	0.0016	0.004	0.0372	0.0413	0	0	0	0	1153.97	2204.11	16626.2	13551.2	0	0	0	0	216.806	390.943	2928	36	455	46	106623304	rna16128
gene12871_NW_013584083.1	0.0733	0.0855	0.0776	0.1291	0.0974	0.0444	0.0207	0.0124	83626.6	52051.8	53779.6	104944	70247.9	24465.6	9251.66	4068.65	9291.84	5783.53	11453.1	17490.6	13198.1	4339.46	454	43	455	43	106625227	rna18276
gene13515_NW_013587554.1	0.6555	0.6113	0.7757	0.6731	0.8035	0.7704	0	0	747848	372155	537588	547155	579509	424511	0	0	83094.2	41350.6	114486	91192.5	108877	75295.6	524	36	455	37	106625908	rna18937
gene13605_NW_013589559.1	0	0	0.0041	0	0	0	0	0	0	0	2841.45	0	0	0	0	0	0	0	605.123	0	0	0	1904	37	455	46	106626003	rna19016
gene1953_NW_013581220.1	0	0	0	0	0	0	0.0041	0	0	0	0	0	0	0	1832.45	0	0	0	0	0	0	0	557	37	455	38	106627309	rna2911
gene12073_NW_013582959.1	0	0	0	0	0	0	0	0	0	0	0	0	0	0	0	0	0	0	0	0	0	0	31116	33	456	40	106624388	rna17383
gene1847_NW_013581220.1	0	0	0	0	0.0016	0	0.0165	0.0041	0	0	0	0	1153.97	0	7374.51	1345.28	0	0	0	0	216.806	0	531	41	456	43	106627283	rna2789
gene2932_NW_013581234.1	0	0.0032	0.0041	0	0.0016	0.0161	0.0083	0.0041	0	1948.14	2841.45	0	1153.97	8871.53	3709.6	1345.28	0	216.46	605.123	0	216.806	1573.54	11890	35	456	51	106614492	rna4344
gene3332_NW_013581242.1	0.0039	0.0032	0	0.0082	0.0128	0.0081	0.0041	0.0165	4449.44	1948.14	0	6665.68	9231.76	4463.32	1832.45	5413.93	494.382	216.46	0	1110.95	1734.45	791.659	1560	30	456	34	106614960	rna4930
gene8230_NW_013581495.1	0	0	0	0	0	0	0.0041	0	0	0	0	0	0	0	1832.45	0	0	0	0	0	0	0	455	41	456	41	106620226	rna12221
gene8523_NW_013581536.1	0	0	0	0	0.0016	0	0.0083	0	0	0	0	0	1153.97	0	3709.6	0	0	0	0	0	216.806	0	11048	32	456	46	106620549	rna12629
gene1_NW_013581209.1	0.0039	0.0032	0	0.0082	0.0064	0.004	0	0	4449.44	1948.14	0	6665.68	4615.88	2204.11	0	0	494.382	216.46	0	1110.95	867.226	390.943	2110	33	457	43	106614089	gene1
gene12023_NW_013582918.1	0	0.0032	0.0041	0	0	0.0161	0	0	0	1948.14	2841.45	0	0	8871.53	0	0	0	216.46	605.123	0	0	1573.54	456	41	457	41	106624336	rna17310
gene13348_NW_013586179.1	0.8715	1.1528	0.9022	0.5358	0.3131	0.2259	10.3542	12.9367	994278	701817	625257	435545	225817	124477	4.62771e+06	4.24475e+06	110475	77979.6	133157	72590.9	42426.3	22078.5	533	33	457	36	106625725	rna18765
gene9084_NW_013581615.1	0	0	0	0	0.0016	0	0	0	0	0	0	0	1153.97	0	0	0	0	0	0	0	216.806	0	6441	36	457	42	106621178	rna13444
gene12397_NW_013583344.1	0.1735	0.1394	0.1592	0.0412	0.0208	0.0121	0.0744	0.062	197943	84865.8	110331	33491	15001.6	6667.43	33252.3	20343.3	21993.7	9429.53	23496.5	5581.83	2818.48	1182.6	587	38	458	43	106624733	gene12397
gene13200_NW_013585114.1	0	0	0	0	0	0	0	0.0041	0	0	0	0	0	0	0	1345.28	0	0	0	0	0	0	583	40	458	42	106625575	gene13200
gene7361_NW_013581394.1	0.5938	0.9913	0.8818	0.8929	0.9729	1.0931	1.0912	1.2271	677455	603497	611119	725828	701686	602327	487701	402632	75272.8	67055.2	130146	120971	131832	106835	457	41	458	41	106619294	rna10990
gene7858_NW_013581449.1	2.8535	7.2686	5.2622	5.5912	5.6982	5.8409	3.1125	3.9872	3.2555e+06	4.42507e+06	3.64689e+06	4.54502e+06	4.10972e+06	3.21849e+06	1.3911e+06	1.30827e+06	361723	491675	776653	757503	772129	570864	589	36	458	39	106619825	rna11716
gene11522_NW_013582530.1	0	0	0	0	0	0	0	0	0	0	0	0	0	0	0	0	0	0	0	0	0	0	591	54	459	56	106623793	rna16723
gene397_NW_013581210.1	0.0077	0	0.0041	0.0055	0.0048	0.004	0	0	8784.78	0	2841.45	4470.89	3461.91	2204.11	0	0	976.087	0	605.123	745.148	650.419	390.943	522	43	459	44	106615847	rna614
gene11138_NW_013582298.1	0	0	0.0041	0.0082	0.0096	0	0	0.0083	0	0	2841.45	6665.68	6923.82	0	0	2723.37	0	0	605.123	1110.95	1300.84	0	758	29	460	34	106623401	rna16255
gene13467_NW_013586952.1	0	0	0	0	0	0	0	0	0	0	0	0	0	0	0	0	0	0	0	0	0	0	459	40	460	40	106625856	rna18889
gene13925_NW_013595903.1	0	0	0	0	0	0	0.0083	0.0041	0	0	0	0	0	0	3709.6	1345.28	0	0	0	0	0	0	642	42	460	46	106626335	rna19329
gene7342_NW_013581394.1	0.0039	0.0032	0	0	0.0048	0	0.0496	0.0454	4449.44	1948.14	0	0	3461.91	0	22168.2	14896.5	494.382	216.46	0	0	650.419	0	4150	31	460	38	106619276	rna10966
gene11353_NW_013582421.1	0	0	0	0.0027	0	0	0.1281	0.095	0	0	0	2194.8	0	0	57253	31171.1	0	0	0	365.8	0	0	8238	36	461	42	106623626	gene11353
gene11787_NW_013582708.1	0	0	0	0	0	0	0	0	0	0	0	0	0	0	0	0	0	0	0	0	0	0	3454	37	461	42	106624088	gene11787
gene10409_NW_013581987.1	0	0.0063	0.0041	0.0027	0.0016	0.004	0	0.0041	0	3835.4	2841.45	2194.8	1153.97	2204.11	0	1345.28	0	426.155	605.123	365.8	216.806	390.943	1005	29	462	29	106622624	rna15272
gene12282_NW_013583188.1	0	0.0063	0	0.0027	0.0032	0.0121	0	0.0041	0	3835.4	0	2194.8	2307.94	6667.43	0	1345.28	0	426.155	0	365.8	433.613	1182.6	461	45	462	45	106624617	rna17638
gene1239_NW_013581216.1	0	0	0	0.0055	0.0479	0.1371	0.1199	0.0992	0	0	0	4470.89	34547	75545.8	53588.1	32549.2	0	0	0	745.148	6490.64	13399.6	4538	30	462	39	106625549	rna1900
gene12833_NW_013584018.1	0.054	0.0918	0.0694	0.0412	0.0815	0.0242	0.0785	0.0578	61607.6	55887.2	48096.7	33491	58780.3	13334.9	35084.8	18965.2	6845.29	6209.69	10242.8	5581.83	11043.6	2365.2	3229	29	462	30	106625189	rna18235
gene13678_NW_013591403.1	0	0	0	0	0	0	0.0041	0.0041	0	0	0	0	0	0	1832.45	1345.28	0	0	0	0	0	0	1476	29	462	54	106626081	rna19084
gene387_NW_013581210.1	0.0154	0	0.0041	0.0027	0.0032	0	0	0	17569.6	0	2841.45	2194.8	2307.94	0	0	0	1952.17	0	605.123	365.8	433.613	0	3618	33	462	40	106614836	rna598
gene5130_NW_013581283.1	0.7057	1.5582	1.5146	1.2117	1.5559	1.6821	1.7319	2.4749	805120	948621	1.04967e+06	984977	1.12216e+06	926882	774055	812057	89457.8	105402	223541	164163	210831	164401	555	37	462	38	106616903	rna7657
gene5192_NW_013581285.1	0	0	0	0	0	0	0	0	0	0	0	0	0	0	0	0	0	0	0	0	0	0	530	49	462	52	106616996	rna7744
gene14147_NW_013603790.1	0	0	0	0	0	0	0	0	0	0	0	0	0	0	0	0	0	0	0	0	0	0	532	42	463	43	106626559	rna19545
gene7441_NW_013581407.1	0.0386	0.1045	0.0694	0.0577	0.0591	0.0363	0.0041	0	44038	63618.9	48096.7	46903.6	42624.8	20002.3	1832.45	0	4893.11	7068.76	10242.8	7817.27	8008.29	3547.8	737	37	463	40	106619384	rna11092
gene13435_NW_013586696.1	0	0	0	0	0	0	0	0	0	0	0	0	0	0	0	0	0	0	0	0	0	0	3547	27	464	51	106625820	rna18855
gene4553_NW_013581266.1	0	0	0	0	0	0	0.0248	0.1033	0	0	0	0	0	0	11084.1	33894.5	0	0	0	0	0	0	566	32	464	34	106616227	rna6742
gene10458_NW_013581998.1	0	0	0	0	0	0	0.0124	0	0	0	0	0	0	0	5542.06	0	0	0	0	0	0	0	2185	35	465	51	106622673	rna15331
gene10681_NW_013582080.1	0.0039	0.0032	0.0204	0.011	0.0016	0	1.3558	4.169	4449.44	1948.14	14137.9	8941.77	1153.97	0	605961	1.36792e+06	494.382	216.46	3010.86	1490.3	216.806	0	1458	35	465	44	106622916	rna15646
gene12444_NW_013583391.1	4.5387	7.883	7.6095	6.7974	7.0049	7.1236	3.5672	4.2268	5.17812e+06	4.79912e+06	5.27366e+06	5.52553e+06	5.05215e+06	3.9253e+06	1.59432e+06	1.38689e+06	575346	533235	1.12309e+06	920921	949192	696230	635	33	465	37	106624786	rna17822
gene12908_NW_013584189.1	0	0	0	0	0	0	0	0	0	0	0	0	0	0	0	0	0	0	0	0	0	0	526	42	465	43	106625268	rna18312
gene1382_NW_013581217.1	0.0039	0	0	0	0.0016	0	0	0	4449.44	0	0	0	1153.97	0	0	0	494.382	0	0	0	216.806	0	464	47	465	47	106626877	rna2081
gene14126_NW_013602710.1	0	0	0	0	0	0	0	0	0	0	0	0	0	0	0	0	0	0	0	0	0	0	565	42	465	46	106626538	rna19524
gene621_NW_013581212.1	0	0.0032	0	0.0027	0	0	0.0083	0.0124	0	1948.14	0	2194.8	0	0	3709.6	4068.65	0	216.46	0	365.8	0	0	464	53	465	53	106618930	rna957
gene7789_NW_013581436.1	0	0	0	0	0.0016	0	0	0	0	0	0	0	1153.97	0	0	0	0	0	0	0	216.806	0	1929	38	465	52	106619751	rna11611
gene8939_NW_013581601.1	0	0	0	0	0.0032	0	0	0	0	0	0	0	2307.94	0	0	0	0	0	0	0	433.613	0	523	46	465	50	106621028	rna13237
gene9853_NW_013581792.1	1.2147	1.8433	1.388	1.5551	1.4808	1.4763	1.0871	1.2891	1.38583e+06	1.12219e+06	961934	1.26412e+06	1.068e+06	813481	485868	422976	153981	124688	204856	210687	200654	144287	8575	39	465	35	106622017	rna14520
gene12614_NW_013583656.1	0	0	0	0	0	0	0	0	0	0	0	0	0	0	0	0	0	0	0	0	0	0	678	35	466	38	106624960	rna17997
gene13970_NW_013597076.1	0	0	0	0	0	0	0	0	0	0	0	0	0	0	0	0	0	0	0	0	0	0	523	38	466	40	106626383	rna19374
gene14110_NW_013601957.1	0	0	0	0	0	0	0	0	0	0	0	0	0	0	0	0	0	0	0	0	0	0	975	37	466	41	106626524	rna19509
gene2246_NW_013581224.1	0.0116	0	0	0	0	0	0.0041	0.0083	13234.2	0	0	0	0	0	1832.45	2723.37	1470.47	0	0	0	0	0	12253	34	467	40	106627631	rna3287
gene2962_NW_013581234.1	0.0039	0.0032	0	0	0.0048	0.0081	0	0.0041	4449.44	1948.14	0	0	3461.91	4463.32	0	1345.28	494.382	216.46	0	0	650.419	791.659	2280	28	467	37	106614513	rna4380
gene4703_NW_013581271.1	0.0116	0.0032	0	0.0082	0.0048	0.0121	0.0083	0.0083	13234.2	1948.14	0	6665.68	3461.91	6667.43	3709.6	2723.37	1470.47	216.46	0	1110.95	650.419	1182.6	656	31	467	36	106616415	rna6977
gene4831_NW_013581274.1	0.4126	0.3135	0.3021	0.4314	0.353	0.2138	0.3141	0.2727	470728	190857	209366	350680	254595	117810	140384	89477.5	52303.1	21206.3	44587.2	58446.7	47832.9	20895.9	560	30	467	33	106616521	rna7167
gene6795_NW_013581353.1	3.2237	3.9051	5.6582	4.3576	4.9953	6.1918	6.1795	7.2265	3.67786e+06	2.3774e+06	3.92134e+06	3.54224e+06	3.60277e+06	3.41185e+06	2.76187e+06	2.37114e+06	408651	264155	835099	590374	676883	605160	595	37	467	41	106618693	rna10222
gene7478_NW_013581412.1	1.5077	1.061	0.9308	2.7393	2.4537	1.5006	1.7898	1.756	1.72011e+06	645929	645078	2.22674e+06	1.76968e+06	826871	799933	576173	191123	71769.9	137378	371124	332486	146662	5195	33	467	36	106619424	rna11141
gene935_NW_013581213.1	0	0	0	0	0	0	1.2938	1.3965	0	0	0	0	0	0	578251	458215	0	0	0	0	0	0	779	32	467	41	106621055	rna1407
gene13458_NW_013586872.1	0	0	0	0	0	0	0	0	0	0	0	0	0	0	0	0	0	0	0	0	0	0	540	48	468	51	106625846	rna18880
gene4293_NW_013581260.1	0	0	0	0.0055	0	0	0	0	0	0	0	4470.89	0	0	0	0	0	0	0	745.148	0	0	2139	36	468	56	106615982	rna6353
gene5173_NW_013581283.1	0.0077	0	0	0.011	0.0016	0.004	0.2935	0.3264	8784.78	0	0	8941.77	1153.97	2204.11	131177	107097	976.087	0	0	1490.3	216.806	390.943	5258	29	468	30	106616879	rna7721
gene5200_NW_013581285.1	0	0	0	0	0	0	0	0	0	0	0	0	0	0	0	0	0	0	0	0	0	0	542	52	468	54	106616971	rna7753
gene1074_NW_013581214.1	2.5142	3.6612	2.9842	2.9234	2.1198	0.9681	8.953	10.0237	2.8684e+06	2.22891e+06	2.06816e+06	2.3764e+06	1.52887e+06	533449	4.00145e+06	3.28895e+06	318711	247657	440441	396066	287241	94617.9	3450	34	470	36	106623632	rna1620
gene9980_NW_013581837.1	0	0	0	0	0	0	0.2025	0.1157	0	0	0	0	0	0	90505.4	37963.1	0	0	0	0	0	0	3304	38	470	36	106622160	gene9980
gene10185_NW_013581895.1	0	0	0	0	0	0	0.0083	0	0	0	0	0	0	0	3709.6	0	0	0	0	0	0	0	4570	30	471	48	106622379	rna14965
gene13260_NW_013585439.1	0	0	0	0	0	0	0	0	0	0	0	0	0	0	0	0	0	0	0	0	0	0	793	33	471	46	106625638	rna18678
gene14042_NW_013599368.1	0	0	0	0	0	0	0	0.0041	0	0	0	0	0	0	0	1345.28	0	0	0	0	0	0	1213	35	471	40	106626457	rna19443
gene3296_NW_013581241.1	0.5129	0.6271	0.6042	0.6292	0.6358	0.3913	0.3183	0.3305	585158	381774	418732	511469	458559	215617	142261	108443	65017.5	42419.4	89174.5	85244.9	86153.5	38244	529	32	471	33	106614898	rna4862
gene443_NW_013581210.1	0	0	0	0	0.0016	0.004	0.0041	0	0	0	0	0	1153.97	2204.11	1832.45	0	0	0	0	0	216.806	390.943	566	37	471	38	106615378	rna687
gene11476_NW_013582499.1	0	0	0	0	0	0	0	0	0	0	0	0	0	0	0	0	0	0	0	0	0	0	540	37	472	39	106623743	rna16667
gene13224_NW_013585208.1	0.3625	0.304	0.3062	0.3929	0.8003	1.9685	0.0537	0.0578	413569	185073	212208	319384	577201	1.0847e+06	24000.7	18965.2	45952.2	20563.7	45192.4	53230.6	108444	192393	865	33	472	38	106625600	rna18641
gene665_NW_013581212.1	0.4319	0.8045	0.7593	0.6099	0.5304	0.3469	0.4009	0.595	492747	489774	526222	495781	382541	191151	179178	195230	54749.6	54419.3	112066	82630.1	71871.3	33904.5	599	32	472	33	106618777	rna1026
gene9909_NW_013581813.1	0.1003	0.1805	0.1184	0.1429	0.1821	0.0565	0.0579	0.0661	114430	109887	82055.5	116162	131336	31133	25877.8	21688.5	12714.5	12209.7	17474.8	19360.3	24675.3	5522.06	13311	38	472	32	106622084	rna14621
gene9934_NW_013581823.1	2.4409	2.8789	3.1965	2.0744	2	2.3315	3.0215	3.9541	2.78478e+06	1.75265e+06	2.21529e+06	1.68626e+06	1.44246e+06	1.28472e+06	1.35043e+06	1.29741e+06	309420	194739	471775	281043	271008	227871	1279	30	472	37	106622112	rna14644
gene13693_NW_013591719.1	0	0	0	0	0	0	0.0207	0.0083	0	0	0	0	0	0	9251.66	2723.37	0	0	0	0	0	0	1451	38	473	51	106626095	rna19098
gene13875_NW_013594821.1	0	0.0095	0.0041	0.0082	0.0016	0.004	0	0	0	5783.53	2841.45	6665.68	1153.97	2204.11	0	0	0	642.615	605.123	1110.95	216.806	390.943	472	36	473	36	106626281	rna19279
gene14206_NW_013607515.1	0	0	0	0	0	0	0	0	0	0	0	0	0	0	0	0	0	0	0	0	0	0	829	39	473	45	106626617	rna19601
gene8148_NW_013581485.1	7.7971	12.8555	17.146	13.8695	16.4235	17.8412	4.1913	4.1359	8.89556e+06	7.82634e+06	1.18828e+07	1.12744e+07	1.18451e+07	9.83098e+06	1.87326e+06	1.35706e+06	988396	869593	2.53059e+06	1.87906e+06	2.22545e+06	1.74372e+06	722	36	473	41	106620140	rna12113
gene10930_NW_013582185.1	0	0	0	0	0	0	0.0041	0.0124	0	0	0	0	0	0	1832.45	4068.65	0	0	0	0	0	0	548	39	474	39	106623182	rna15970
gene12637_NW_013583695.1	0	0	0	0	0	0	0	0	0	0	0	0	0	0	0	0	0	0	0	0	0	0	534	42	474	43	106624984	rna18024
gene13518_NW_013587584.1	0	0	0	0.0027	0	0	0	0	0	0	0	2194.8	0	0	0	0	0	0	0	365.8	0	0	5526	6	474	43	106625910	gene13518
gene13872_NW_013594674.1	0	0	0	0	0	0	0.0041	0	0	0	0	0	0	0	1832.45	0	0	0	0	0	0	0	473	35	474	35	106626278	rna19276
gene1566_NW_013581217.1	0.0039	0.0095	0	0.0027	0	0.004	0.0083	0.0041	4449.44	5783.53	0	2194.8	0	2204.11	3709.6	1345.28	494.382	642.615	0	365.8	0	390.943	17441	33	474	37	106626906	rna2347
gene7487_NW_013581412.1	0	0.0032	0	0	0	0	0	0	0	1948.14	0	0	0	0	0	0	0	216.46	0	0	0	0	709	40	474	47	106619421	rna11155
gene8262_NW_013581502.1	0	0.0063	0.0041	0.0027	0.0016	0	0.0413	0.1281	0	3835.4	2841.45	2194.8	1153.97	0	18458.6	42031.8	0	426.155	605.123	365.8	216.806	0	2270	34	474	45	106620264	rna12280
gene13507_NW_013587445.1	0	0	0	0	0	0	0	0	0	0	0	0	0	0	0	0	0	0	0	0	0	0	532	41	475	42	106625899	rna18927
gene13684_NW_013591475.1	0	0	0.0041	0	0.0048	0.0081	0	0	0	0	2841.45	0	3461.91	4463.32	0	0	0	0	605.123	0	650.419	791.659	1523	36	475	45	106626087	rna19089
gene13766_NW_013592569.1	0	0	0	0	0	0	0.0041	0.0083	0	0	0	0	0	0	1832.45	2723.37	0	0	0	0	0	0	1417	38	475	44	106626169	rna19173
gene13881_NW_013594999.1	0	0	0	0	0	0	0	0	0	0	0	0	0	0	0	0	0	0	0	0	0	0	538	42	475	43	106626288	rna19286
gene14011_NW_013598361.1	0.2159	0.3072	0.1674	0.272	0.23	0.5768	0.1075	0.1529	246316	187021	116014	221106	165883	317832	48046.1	50169.1	27368.5	20780.1	24706.7	36850.9	31165.9	56373.9	893	33	475	36	106626426	rna19412
gene8830_NW_013581584.1	0	0	0	0	0	0	0.5373	0.2479	0	0	0	0	0	0	240141	81340.2	0	0	0	0	0	0	474	43	475	43	106620901	rna13080
gene9284_NW_013581655.1	0	0	0	0	0	0.004	0.0579	0.0124	0	0	0	0	0	2204.11	25877.8	4068.65	0	0	0	0	0	390.943	474	47	475	47	106621396	gene9284
gene11925_NW_013582820.1	0	0	0	0	0	0	0	0	0	0	0	0	0	0	0	0	0	0	0	0	0	0	1235	40	476	46	106624229	gene11925
gene8371_NW_013581512.1	3.7674	9.3494	5.7847	5.5994	6.2828	6.3168	3.3191	3.95	4.29816e+06	5.69185e+06	4.009e+06	4.55169e+06	4.53135e+06	3.48073e+06	1.48344e+06	1.29606e+06	477573	632428	853770	758614	851345	617377	3577	32	476	32	106620387	rna12440
gene8811_NW_013581577.1	7.4423	19.3924	18.1747	18.5485	21.0913	22.0525	4.1169	4.2227	8.49078e+06	1.1806e+07	1.25957e+07	1.50779e+07	1.52117e+07	1.21515e+07	1.84001e+06	1.38554e+06	943420	1.31177e+06	2.68242e+06	2.51298e+06	2.85796e+06	2.15532e+06	685	35	476	39	106620874	rna13053
gene12518_NW_013583518.1	0	0	0.0041	0	0	0.004	0.0124	0.0041	0	0	2841.45	0	0	2204.11	5542.06	1345.28	0	0	605.123	0	0	390.943	2093	35	477	47	106624861	rna17900
gene13704_NW_013591843.1	0	0	0	0	0	0	0	0	0	0	0	0	0	0	0	0	0	0	0	0	0	0	2626	8	477	42	106626105	rna19109
gene2518_NW_013581228.1	0.0154	0.0158	0.0204	0.0055	0.0335	0.0605	0.0041	0.0124	17569.6	9618.93	14137.9	4470.89	24161.2	33337.1	1832.45	4068.65	1952.17	1068.77	3010.86	745.148	4539.39	5913.01	692	27	477	33	106627972	rna3705
gene2874_NW_013581233.1	1.099	1.5044	1.2288	0.8874	0.738	0.6857	0.1819	0.1446	1.25383e+06	915868	851603	721357	532269	377839	81298.4	47445.7	139314	101763	181360	120226	100002	67017.3	476	37	477	37	106614484	rna4254
gene6472_NW_013581332.1	0	0	0	0.0055	0.0176	0.004	0	0.0124	0	0	0	4470.89	12693.7	2204.11	0	4068.65	0	0	0	745.148	2384.87	390.943	476	51	477	51	106618322	rna9750
gene803_NW_013581212.1	2.0052	3.7277	3.021	4.2477	5.5576	5.3326	0	0	2.28769e+06	2.2694e+06	2.09366e+06	3.45291e+06	4.00831e+06	2.93841e+06	0	0	254188	252155	445872	575484	753077	521185	476	38	477	39	106618819	rna1227
gene9370_NW_013581679.1	0.0116	0.0127	0.0286	0.011	0.0208	0.0161	0.0744	0.0496	13234.2	7731.67	19820.8	8941.77	15001.6	8871.53	33252.3	16274.6	1470.47	859.075	4221.1	1490.3	2818.48	1573.54	951	30	477	39	106621491	rna13887
gene11807_NW_013582720.1	0	0	0	0	0	0	0.0207	0.0083	0	0	0	0	0	0	9251.66	2723.37	0	0	0	0	0	0	23318	31	478	43	106624108	rna17081
gene12601_NW_013583632.1	0.1118	0.0412	0.0612	0.0659	0.0367	0.0202	0.0537	0.0165	127551	25082.3	42413.8	53569.3	26469.2	11130.7	24000.7	5413.93	14172.3	2786.92	9032.57	8928.22	4973	1974.26	556	37	478	39	106624951	rna17984
gene13145_NW_013584885.1	0	0	0.0041	0	0	0	0.0331	0.0083	0	0	2841.45	0	0	0	14793.7	2723.37	0	0	605.123	0	0	0	627	38	478	40	106625518	rna18555
gene14085_NW_013600886.1	0.0116	0.0063	0.0082	0.0055	0	0	0	0	13234.2	3835.4	5682.89	4470.89	0	0	0	0	1470.47	426.155	1210.25	745.148	0	0	1134	33	478	46	106626500	rna19485
gene1951_NW_013581220.1	0	0	0	0	0	0	0	0	0	0	0	0	0	0	0	0	0	0	0	0	0	0	593	35	478	37	106627307	rna2909
gene11549_NW_013582549.1	0	0	0	0	0.0032	0.0605	0.0083	0.0041	0	0	0	0	2307.94	33337.1	3709.6	1345.28	0	0	0	0	433.613	5913.01	593	31	479	34	106623822	rna16751
gene12859_NW_013584069.1	0.0501	0.1267	0.0572	0.0879	0.0479	0.0282	0.3761	0.4628	57158.1	77134.1	39641.7	71452.9	34547	15539	168094	151853	6350.9	8570.45	8442.2	11908.8	6490.64	2756.15	478	33	479	34	106625214	rna18260
gene13007_NW_013584495.1	1.6427	1.3049	1.3839	1.2336	1.1214	0.7624	0	0	1.87413e+06	794414	959092	1.00278e+06	808789	420103	0	0	208236	88268.2	204251	167130	151954	74513.7	1129	37	479	39	106625369	rna18412
gene13528_NW_013587785.1	0	0	0	0	0	0	0	0	0	0	0	0	0	0	0	0	0	0	0	0	0	0	478	47	479	47	106625921	gene13528
gene4830_NW_013581274.1	0.0193	0.0158	0.0204	0.0192	0.0112	0.0081	0.0124	0.0041	22019	9618.93	14137.9	15607.5	8077.79	4463.32	5542.06	1345.28	2446.56	1068.77	3010.86	2601.24	1517.65	791.659	2088	33	479	37	106616517	gene4830
gene9456_NW_013581699.1	0.8368	1.2669	0.9879	1.0138	0.8499	0.9197	0.4588	0.4834	954689	771280	684650	824106	612974	506779	205056	158612	106077	85697.8	145805	137351	115165	89887.5	533	32	479	33	106621585	rna14007
gene13410_NW_013586564.1	0	0	0	0	0	0	0	0	0	0	0	0	0	0	0	0	0	0	0	0	0	0	533	29	480	30	106625793	rna18832
gene13847_NW_013594165.1	0	0	0	0	0	0	0	0	0	0	0	0	0	0	0	0	0	0	0	0	0	0	1808	35	480	43	106626252	rna19251
gene11446_NW_013582477.1	0	0	0	0.0055	0.0112	0	0	0	0	0	0	4470.89	8077.79	0	0	0	0	0	0	745.148	1517.65	0	752	30	481	32	106623719	rna16633
gene11837_NW_013582748.1	0	0	0	0	0	0	0	0	0	0	0	0	0	0	0	0	0	0	0	0	0	0	480	58	481	58	106624139	rna17110
gene12783_NW_013583957.1	0	0	0	0	0	0	0.2025	0.4338	0	0	0	0	0	0	90505.4	142337	0	0	0	0	0	0	537	34	481	35	106625142	rna18183
gene13647_NW_013590966.1	0	0	0.0082	0	0	0	0	0	0	0	5682.89	0	0	0	0	0	0	0	1210.25	0	0	0	868	34	481	42	106626050	rna19056
gene6169_NW_013581318.1	3.3317	10.7841	5.6582	6.149	7.08	6.571	1.1326	1.2106	3.80107e+06	6.56529e+06	3.92134e+06	4.99845e+06	5.10632e+06	3.6208e+06	506204	397218	422342	729476	835099	833075	959369	642221	643	35	481	32	106618011	rna9272
gene8850_NW_013581585.1	0.0039	0	0	0	0	0	0	0	4449.44	0	0	0	0	0	0	0	494.382	0	0	0	0	0	632	42	481	44	106620916	rna13108
gene9612_NW_013581741.1	0.0116	0.0253	0.0163	0.0192	0.0128	0.0242	0.0868	0.1157	13234.2	15402.5	11296.5	15607.5	9231.76	13334.9	38794.4	37963.1	1470.47	1711.39	2405.73	2601.24	1734.45	2365.2	480	34	481	33	106621762	rna14208
gene12899_NW_013584144.1	0	0.0032	0	0	0	0	0	0	0	1948.14	0	0	0	0	0	0	0	216.46	0	0	0	0	682	37	482	38	106625258	gene12899
gene13303_NW_013585831.1	0	0	0	0	0	0	0	0	0	0	0	0	0	0	0	0	0	0	0	0	0	0	1546	35	482	45	106625680	rna18717
gene5188_NW_013581285.1	0	0	0	0	0	0	0	0	0	0	0	0	0	0	0	0	0	0	0	0	0	0	561	50	482	52	106616952	rna7740
gene13450_NW_013586810.1	0	0	0	0	0	0	0	0	0	0	0	0	0	0	0	0	0	0	0	0	0	0	1115	39	483	47	106625836	rna18871
gene13600_NW_013589409.1	0	0	0	0	0	0	0.0083	0.0083	0	0	0	0	0	0	3709.6	2723.37	0	0	0	0	0	0	543	38	483	39	106625997	rna19011
gene13808_NW_013593415.1	0	0	0	0	0	0	0	0	0	0	0	0	0	0	0	0	0	0	0	0	0	0	2072	23	483	43	106626211	rna19214
gene14086_NW_013600902.1	0	0	0	0	0	0	0	0	0	0	0	0	0	0	0	0	0	0	0	0	0	0	557	43	483	46	106626501	rna19486
gene14103_NW_013601662.1	0	0	0	0	0	0	0	0	0	0	0	0	0	0	0	0	0	0	0	0	0	0	1065	37	483	45	106626518	rna19502
gene2538_NW_013581228.1	1.6967	2.3342	2.9801	2.47	2.7764	2.8357	3.1579	3.7351	1.93573e+06	1.42104e+06	2.06532e+06	2.00783e+06	2.00243e+06	1.56255e+06	1.41139e+06	1.22555e+06	215081	157894	439836	334639	376213	277149	863	36	483	40	106627964	rna3739
gene3770_NW_013581248.1	0	0	0	0	0	0	0.0041	0	0	0	0	0	0	0	1832.45	0	0	0	0	0	0	0	546	37	483	39	106615423	rna5607
gene4052_NW_013581254.1	1.2417	1.5867	1.7432	1.2858	1.4393	1.3755	0.434	0.6322	1.41663e+06	965972	1.2081e+06	1.04521e+06	1.03807e+06	757937	193972	207436	157404	107330	257281	174202	195031	134435	617	35	483	38	106615723	rna6001
gene7393_NW_013581397.1	0	0	0	0	0	0	0	0	0	0	0	0	0	0	0	0	0	0	0	0	0	0	607	36	483	39	106619323	rna11026
gene795_NW_013581212.1	0	0.0063	0.0082	0	0.0016	0	0.062	0.1281	0	3835.4	5682.89	0	1153.97	0	27710.3	42031.8	0	426.155	1210.25	0	216.806	0	823	29	483	42	106618847	rna1218
gene12526_NW_013583522.1	0	0	0	0	0	0	0	0.0041	0	0	0	0	0	0	0	1345.28	0	0	0	0	0	0	2221	42	484	58	106624868	gene12526
gene13860_NW_013594427.1	0	0	0	0	0	0	0	0	0	0	0	0	0	0	0	0	0	0	0	0	0	0	541	43	484	45	106626265	rna19264
gene271_NW_013581209.1	0.7442	1.1877	1.0492	1.1595	1.1534	1.2545	0.5828	0.6487	849044	723064	727133	942544	831868	691263	260477	212850	94338.2	80340.4	154852	157091	156290	122609	483	33	484	33	106627204	rna444
gene3435_NW_013581242.1	0	0	0	0.0027	0.0032	0	0.0124	0.0083	0	0	0	2194.8	2307.94	0	5542.06	2723.37	0	0	0	365.8	433.613	0	786	38	484	44	106614953	rna5099
gene11221_NW_013582341.1	0	0	0	0	0	0.004	0.0041	0	0	0	0	0	0	2204.11	1832.45	0	0	0	0	0	0	390.943	484	36	485	35	106623488	rna16358
gene13398_NW_013586510.1	0.0077	0	0	0.0027	0.0016	0.004	0.0041	0.0041	8784.78	0	0	2194.8	1153.97	2204.11	1832.45	1345.28	976.087	0	0	365.8	216.806	390.943	3604	19	485	35	106625779	rna18820
gene14095_NW_013601297.1	0.135	0.1964	0.2694	0.1291	0.1566	0.1815	0.0207	0.0289	154019	119567	186704	104944	112945	100011	9251.66	9482.58	17113.2	13285.2	39761	17490.6	21219.9	17739	484	44	485	44	106626510	rna19495
gene5988_NW_013581311.1	0	0	0.0041	0	0.0016	0.004	10.2509	4.7516	0	0	2841.45	0	1153.97	2204.11	4.58154e+06	1.55908e+06	0	0	605.123	0	216.806	390.943	535	39	485	39	106617785	rna9001
gene7386_NW_013581397.1	0.0039	0	0	0.0027	0.0016	0	0	0	4449.44	0	0	2194.8	1153.97	0	0	0	494.382	0	0	365.8	216.806	0	572	43	485	46	106619330	rna11020
gene874_NW_013581213.1	1.0064	1.1908	1.6615	1.3738	1.3291	1.2505	0.2852	0.2851	1.14818e+06	724951	1.15148e+06	1.11675e+06	958588	689059	127467	93546.2	127576	80550.1	245222	186124	180098	122218	611	33	485	35	106620621	rna1328
gene9600_NW_013581739.1	1.0643	1.1085	1.3717	0.9946	1.0064	1.2343	0.3059	0.2975	1.21424e+06	674847	950637	808499	725847	680132	136719	97614.8	134916	74983	202451	134750	136371	120635	590	34	485	35	106621739	rna14194
gene10378_NW_013581978.1	0	0	0	0	0	0	0.0083	0.0041	0	0	0	0	0	0	3709.6	1345.28	0	0	0	0	0	0	485	46	486	45	106622594	rna15226
gene12735_NW_013583863.1	0	0	0	0	0	0	0	0	0	0	0	0	0	0	0	0	0	0	0	0	0	0	696	32	486	39	106625089	gene12735
gene12852_NW_013584039.1	0	0	0	0	0	0	0	0	0	0	0	0	0	0	0	0	0	0	0	0	0	0	486	56	486	56	106625208	rna18252
gene13460_NW_013586889.1	0	0	0	0	0	0	0	0	0	0	0	0	0	0	0	0	0	0	0	0	0	0	485	54	486	53	106625848	rna18882
gene8140_NW_013581485.1	0	0	0	0	0.0048	0	0.0455	0.0826	0	0	0	0	3461.91	0	20335.8	27102.5	0	0	0	0	650.419	0	1066	34	486	37	106620125	rna12105
gene9832_NW_013581789.1	0	0.0063	0	0	0.0016	0	0.0579	0.1116	0	3835.4	0	0	1153.97	0	25877.8	36617.9	0	426.155	0	0	216.806	0	23190	33	486	46	106621993	rna14495
gene12451_NW_013583400.1	0	0	0	0	0	0	0	0	0	0	0	0	0	0	0	0	0	0	0	0	0	0	1479	36	487	48	106624793	rna17829
gene12882_NW_013584108.1	4.5194	6.48	7.7524	8.042	10.35	11.8269	2.5999	3.322	5.1561e+06	3.94498e+06	5.37269e+06	6.53725e+06	7.46474e+06	6.51694e+06	1.162e+06	1.09e+06	572900	438331	1.14418e+06	1.08954e+06	1.40247e+06	1.15591e+06	4876	32	487	36	106625240	rna18287
gene14218_NW_013608295.1	0	0	0	0	0	0	0	0	0	0	0	0	0	0	0	0	0	0	0	0	0	0	486	56	487	56	106626629	rna19612
gene13205_NW_013585123.1	0	0	0	0.0027	0	0.004	0.0041	0	0	0	0	2194.8	0	2204.11	1832.45	0	0	0	0	365.8	0	390.943	704	30	488	33	106625581	rna18619
gene13217_NW_013585176.1	0	0	0	0	0	0.004	0.0041	0.0083	0	0	0	0	0	2204.11	1832.45	2723.37	0	0	0	0	0	390.943	487	43	488	43	106625591	rna18631
gene13630_NW_013590400.1	0.0501	0.0443	0.1143	0.0962	0.0495	0.0081	0.0083	0	57158.1	26969.5	79214	78199.8	35700.9	4463.32	3709.6	0	6350.9	2996.61	16869.6	13033.3	6707.45	791.659	487	39	488	40	106626030	rna19041
gene13814_NW_013593494.1	0	0	0	0	0	0	0	0	0	0	0	0	0	0	0	0	0	0	0	0	0	0	1710	36	488	39	106626218	rna19220
gene4694_NW_013581270.1	0.0039	0	0	0.1539	0.6709	0.2743	0	0	4449.44	0	0	125103	483874	151147	0	0	494.382	0	0	20850.6	90909.7	26808.9	487	39	488	39	106616403	rna6967
gene8479_NW_013581528.1	0.6401	0.8741	0.9471	1.2419	1.532	1.2908	0.3596	0.4049	730278	532146	656374	1.00953e+06	1.10493e+06	711266	160720	132855	81142	59127.3	139783	168254	207592	126157	17625	32	488	32	106620503	rna12570
gene881_NW_013581213.1	0	0	0	0	0	0	0	0	0	0	0	0	0	0	0	0	0	0	0	0	0	0	583	42	488	44	106620536	rna1335
gene9263_NW_013581652.1	0.2391	0.5574	0.3062	0.3709	0.3003	0.1533	0.1612	0.1653	272785	339341	212208	301500	216586	84472.4	72046.7	54237.7	30309.4	37704.6	45192.4	50250	40691.9	14982.9	13241	41	488	31	106621373	rna13722
gene10959_NW_013582200.1	0.0116	0	0	0.0082	0.0096	0.0081	0.0744	0.0289	13234.2	0	0	6665.68	6923.82	4463.32	33252.3	9482.58	1470.47	0	0	1110.95	1300.84	791.659	488	41	489	41	106623213	rna16010
gene11953_NW_013582842.1	0.0039	0.0032	0.0082	0	0	0	0	0	4449.44	1948.14	5682.89	0	0	0	0	0	494.382	216.46	1210.25	0	0	0	546	42	489	44	106624262	rna17234
gene1381_NW_013581217.1	0	0	0	0.0027	0	0	0	0	0	0	0	2194.8	0	0	0	0	0	0	0	365.8	0	0	488	51	489	51	106626878	rna2080
gene14066_NW_013600250.1	0	0	0	0	0	0	0.0289	0.0207	0	0	0	0	0	0	12916.6	6792.02	0	0	0	0	0	0	548	37	489	37	106626479	rna19467
gene2023_NW_013581221.1	0	0	0.0041	0	0	0	0	0	0	0	2841.45	0	0	0	0	0	0	0	605.123	0	0	0	1784	39	489	55	106627354	rna3008
gene5472_NW_013581293.1	0.1003	0.0412	0.0898	0.1154	0.0958	0.0968	0.0372	0.0083	114430	25082.3	62234.6	93807.3	69093.9	53339.4	16626.2	2723.37	12714.5	2786.92	13253.7	15634.5	12981.3	9460.81	680	31	489	33	106617229	rna8154
gene7434_NW_013581405.1	0.1003	0.1235	0.1102	0.1731	0.0415	0.0202	0	0.0124	114430	75185.9	76372.6	140711	29931.1	11130.7	0	4068.65	12714.5	8353.99	16264.5	23451.8	5623.42	1974.26	594	38	489	40	106619369	rna11085
gene13564_NW_013588557.1	0.0231	0.0127	0.0245	0.011	0.0016	0.004	0.0289	0.0207	26354.4	7731.67	16979.4	8941.77	1153.97	2204.11	12916.6	6792.02	2928.26	859.075	3615.98	1490.3	216.806	390.943	552	37	490	39	106625960	gene13564
gene14270_NW_013612745.1	0	0	0	0	0	0	0	0	0	0	0	0	0	0	0	0	0	0	0	0	0	0	605	41	490	46	106626681	rna19663
gene11205_NW_013582334.1	0	0	0	0	0	0	0	0	0	0	0	0	0	0	0	0	0	0	0	0	0	0	624	41	491	40	106623473	rna16338
gene11982_NW_013582885.1	0	0.0032	0	0	0	0	0.0413	0.0248	0	1948.14	0	0	0	0	18458.6	8137.3	0	216.46	0	0	0	0	7462	40	491	41	106624288	rna17265
gene13735_NW_013592163.1	0	0	0	0	0	0	0.0041	0	0	0	0	0	0	0	1832.45	0	0	0	0	0	0	0	490	48	491	48	106626137	rna19141
gene3767_NW_013581248.1	0.0039	0	0	0	0	0.004	0	0	4449.44	0	0	0	0	2204.11	0	0	494.382	0	0	0	0	390.943	581	38	491	38	106615429	rna5603
gene10680_NW_013582080.1	0.0116	0.0032	0.0327	0.0082	0.0144	0.0081	4.9808	10.8253	13234.2	1948.14	22662.3	6665.68	10385.7	4463.32	2.22612e+06	3.55197e+06	1470.47	216.46	4826.23	1110.95	1951.26	791.659	1248	36	492	45	106622917	rna15645
gene13333_NW_013586046.1	0	0	0	0	0	0	0.0579	0.0826	0	0	0	0	0	0	25877.8	27102.5	0	0	0	0	0	0	3856	32	492	34	106625709	rna18748
gene1628_NW_013581218.1	0	0.0032	0	0	0	0	0.0248	0.0289	0	1948.14	0	0	0	0	11084.1	9482.58	0	216.46	0	0	0	0	491	53	492	53	106627055	rna2463
gene2579_NW_013581228.1	0	0	0	0	0	0	0	0	0	0	0	0	0	0	0	0	0	0	0	0	0	0	20496	34	492	53	106627940	rna3793
gene2902_NW_013581233.1	0.7211	1.213	0.9716	0.8627	0.8083	1.0367	0.3224	0.3388	822689	738466	673354	701279	582971	571250	144093	111166	91409.9	82051.8	143399	116880	109528	101323	606	34	492	36	106614472	rna4299
gene3823_NW_013581249.1	0.0733	0.0887	0.0612	0.1072	0.0719	0.0565	0.0744	0.0909	83626.6	53999.9	42413.8	87141.6	51856.5	31133	33252.3	29825.8	9291.84	5999.99	9032.57	14523.6	9742.74	5522.06	565	31	492	32	106615485	rna5683
gene4292_NW_013581260.1	0	0	0	0	0	0	0.0041	0	0	0	0	0	0	0	1832.45	0	0	0	0	0	0	0	1159	40	492	52	106615981	rna6352
gene5187_NW_013581285.1	0	0	0	0	0	0	0	0	0	0	0	0	0	0	0	0	0	0	0	0	0	0	677	52	492	56	106616953	rna7738
gene6667_NW_013581344.1	0	0.0032	0.0041	0.0027	0.0016	0	0.0041	0.0124	0	1948.14	2841.45	2194.8	1153.97	0	1832.45	4068.65	0	216.46	605.123	365.8	216.806	0	1355	35	492	46	106618528	rna10043
gene7196_NW_013581378.1	0	0	0	0	0	0	0.0207	0.0041	0	0	0	0	0	0	9251.66	1345.28	0	0	0	0	0	0	30007	34	492	45	106619117	rna10768
gene11875_NW_013582776.1	0	0	0	0	0	0	0	0	0	0	0	0	0	0	0	0	0	0	0	0	0	0	544	43	493	44	106624178	rna17146
gene13140_NW_013584882.1	0.0154	0.0317	0.0122	0.0165	0.0064	0.0081	0	0	17569.6	19298.7	8455.04	13412.7	4615.88	4463.32	0	0	1952.17	2144.3	1800.61	2235.44	867.226	791.659	545	36	493	35	106625513	gene13140
gene7377_NW_013581396.1	0	0	0	0	0	0	0.1736	0.4586	0	0	0	0	0	0	77588.8	150474	0	0	0	0	0	0	559	31	493	32	106619321	rna11009
gene9368_NW_013581679.1	0	0	0	0	0	0.004	0	0	0	0	0	0	0	2204.11	0	0	0	0	0	0	0	390.943	585	39	493	40	106621490	rna13884
gene10793_NW_013582126.1	0.0039	0	0	0	0.0016	0.004	0.0124	0.0331	4449.44	0	0	0	1153.97	2204.11	5542.06	10860.7	494.382	0	0	0	216.806	390.943	26452	34	494	38	106623037	rna15785
gene12421_NW_013583374.1	0.1195	0.1647	0.1266	0.2335	0.4042	0.2461	1.0747	1.6982	136335	100268	87738.3	189809	291522	135608	480326	557208	15148.4	11140.9	18685	31634.9	54770.7	24052.7	13298	30	494	28	106624761	rna17798
gene12446_NW_013583396.1	0.027	0.0633	0.0367	0.0467	0.0288	0.0202	0.0041	0.0041	30803.8	38536.6	25434.4	37961.9	20771.5	11130.7	1832.45	1345.28	3422.64	4281.84	5416.59	6326.98	3902.52	1974.26	11713	33	494	34	106624788	rna17824
gene14290_NW_013615362.1	0.0193	0.0222	0.0082	0.0055	0.0048	0.0282	0.0083	0.0041	22019	13515.2	5682.89	4470.89	3461.91	15539	3709.6	1345.28	2446.56	1501.69	1210.25	745.148	650.419	2756.15	552	38	494	40	106626704	rna19683
gene12109_NW_013583004.1	0.0039	0	0	0.0055	0.0032	0.0161	0	0.0165	4449.44	0	0	4470.89	2307.94	8871.53	0	5413.93	494.382	0	0	745.148	433.613	1573.54	21175	34	495	35	106624428	rna17429
gene13012_NW_013584501.1	0	0	0	0	0	0	0	0	0	0	0	0	0	0	0	0	0	0	0	0	0	0	494	62	495	62	106625372	rna18418
gene14018_NW_013598471.1	0	0	0	0	0	0	0	0	0	0	0	0	0	0	0	0	0	0	0	0	0	0	716	38	495	43	106626433	rna19419
gene4591_NW_013581268.1	0.0116	0	0	0.0027	0.0016	0	0.0041	0	13234.2	0	0	2194.8	1153.97	0	1832.45	0	1470.47	0	0	365.8	216.806	0	494	50	495	49	106616293	rna6798
gene6757_NW_013581352.1	0.6555	0.6556	0.7879	0.6786	0.6598	0.48	0.3803	0.2768	747848	399125	546043	551626	475868	264493	169971	90822.8	83094.2	44347.2	116287	91937.7	89405.6	46913.1	658	33	495	36	106618681	rna10146
gene13868_NW_013594581.1	0	0	0	0	0	0	0	0	0	0	0	0	0	0	0	0	0	0	0	0	0	0	1178	40	496	50	106626274	rna19272
gene2291_NW_013581225.1	0.0154	0.0127	0.0082	0.011	0.0319	0.0121	0.4547	0.5247	17569.6	7731.67	5682.89	8941.77	23007.3	6667.43	203224	172163	1952.17	859.075	1210.25	1490.3	4322.58	1182.6	6691	38	496	34	106627698	rna3353
gene5510_NW_013581294.1	0	0	0	0	0	0	0	0	0	0	0	0	0	0	0	0	0	0	0	0	0	0	1452	37	496	43	106617277	gene5510
gene6912_NW_013581359.1	0.0154	0.0127	0.0408	0.0165	0.016	0.0202	0.0041	0.0124	17569.6	7731.67	28275.9	13412.7	11539.7	11130.7	1832.45	4068.65	1952.17	859.075	6021.71	2235.44	2168.06	1974.26	1758	31	496	37	106618808	gene6912
gene7294_NW_013581387.1	0.6825	1.08	0.9308	0.7995	0.8387	0.9358	0.5828	0.7479	778651	657497	645078	649904	604897	515651	260477	245399	86516.8	73055.2	137378	108317	113647	91461	878	30	496	38	106619223	rna10891
gene8494_NW_013581532.1	0	0	0	0.0027	0	0	0	0	0	0	0	2194.8	0	0	0	0	0	0	0	365.8	0	0	2340	32	496	40	106620524	gene8494
gene13901_NW_013595438.1	0	0.0032	0	0	0.0016	0	0	0	0	1948.14	0	0	1153.97	0	0	0	0	216.46	0	0	216.806	0	496	49	497	49	106626309	rna19306
gene13964_NW_013596793.1	0	0	0	0	0	0	0	0	0	0	0	0	0	0	0	0	0	0	0	0	0	0	1378	43	497	48	106626377	rna19368
gene4245_NW_013581259.1	0.0694	0.1077	0.0612	0.0687	0.0511	0.0161	0.0207	0.0248	79177.1	65567	42413.8	55845.4	36854.9	8871.53	9251.66	8137.3	8797.46	7285.22	9032.57	9307.57	6924.26	1573.54	1989	33	497	34	106615907	rna6272
gene10064_NW_013581856.1	0.0077	0.0095	0.0163	0.0055	0.0064	0	0.2935	0.4049	8784.78	5783.53	11296.5	4470.89	4615.88	0	131177	132855	976.087	642.615	2405.73	745.148	867.226	0	813	31	498	37	106622251	rna14814
gene10128_NW_013581875.1	0	0	0	0	0	0	0.0289	0.0124	0	0	0	0	0	0	12916.6	4068.65	0	0	0	0	0	0	36133	34	498	40	106622318	rna14893
gene10946_NW_013582195.1	0	0	0	0	0.0032	0	0.0165	0.0083	0	0	0	0	2307.94	0	7374.51	2723.37	0	0	0	0	433.613	0	4864	30	498	46	106623203	rna15990
gene11753_NW_013582682.1	0	0	0	0	0	0	0.0331	0	0	0	0	0	0	0	14793.7	0	0	0	0	0	0	0	646	39	498	40	106624050	rna17011
gene12062_NW_013582953.1	0.1542	0.1425	0.0694	0.1566	0.1438	0.125	0	0	175924	86753	48096.7	127298	103713	68878.4	0	0	19547.1	9639.22	10242.8	21216.4	19485.5	12217	497	36	498	36	106624376	gene12062
gene14302_NW_013617081.1	0	0	0	0	0	0	0	0	0	0	0	0	0	0	0	0	0	0	0	0	0	0	497	49	498	49	106626717	rna19694
gene5037_NW_013581279.1	0.0231	0.0127	0.0082	0.0055	0.008	0.0202	0.4671	0.5867	26354.4	7731.67	5682.89	4470.89	5769.85	11130.7	208766	192506	2928.26	859.075	1210.25	745.148	1084.03	1974.26	2085	21	498	47	106616730	rna7526
gene5212_NW_013581285.1	0	0	0	0	0	0	0	0	0	0	0	0	0	0	0	0	0	0	0	0	0	0	567	51	498	55	106616988	rna7765
gene766_NW_013581212.1	0.0116	0	0.0041	0	0.0096	0.004	0.0827	0.0289	13234.2	0	2841.45	0	6923.82	2204.11	36961.9	9482.58	1470.47	0	605.123	0	1300.84	390.943	3399	29	498	47	106618057	rna1186
gene9224_NW_013581648.1	2.9731	3.7372	4.8131	4.0746	4.8307	4.776	5.1089	5.6027	3.39195e+06	2.27518e+06	3.33565e+06	3.31219e+06	3.48405e+06	2.6317e+06	2.28337e+06	1.83834e+06	376884	252798	710370	552032	654579	466785	1540	32	498	38	106621338	rna13661
gene10883_NW_013582159.1	0	0	0	0	0	0	0	0	0	0	0	0	0	0	0	0	0	0	0	0	0	0	2055	35	499	39	106623128	rna15898
gene7765_NW_013581434.1	0.5591	0.4656	0.396	0.5962	0.6997	0.8552	0.2645	0.2934	637867	283454	274442	484644	504645	471238	118216	96269.5	70874.1	31494.9	58446	80774	94812.2	83583.5	600	33	499	36	106619742	rna11584
gene8438_NW_013581521.1	0	0	0	0	0	0.004	0	0	0	0	0	0	0	2204.11	0	0	0	0	0	0	0	390.943	790	41	499	46	106620459	gene8438
gene13186_NW_013585074.1	0	0	0.0082	0.0027	0.0016	0	0	0	0	0	5682.89	2194.8	1153.97	0	0	0	0	0	1210.25	365.8	216.806	0	577	47	500	49	106625561	rna18601
gene14087_NW_013600930.1	0.0077	0.0032	0.0041	0	0.008	0.0081	0	0	8784.78	1948.14	2841.45	0	5769.85	4463.32	0	0	976.087	216.46	605.123	0	1084.03	791.659	577	47	500	49	106626502	rna19487
gene7209_NW_013581380.1	0	0	0	0	0	0	0.0041	0	0	0	0	0	0	0	1832.45	0	0	0	0	0	0	0	499	49	500	49	106619136	rna10783
gene9831_NW_013581789.1	0	0.0032	0	0	0	0.004	0.0041	0.0124	0	1948.14	0	0	0	2204.11	1832.45	4068.65	0	216.46	0	0	0	390.943	891	35	500	38	106621994	rna14494
gene11095_NW_013582265.1	0	0.0032	0	0.0027	0.0016	0	0	0.0041	0	1948.14	0	2194.8	1153.97	0	0	1345.28	0	216.46	0	365.8	216.806	0	562	47	501	50	106623354	rna16194
gene11345_NW_013582413.1	0.108	0.0697	0.0449	0.0769	0.0719	0.0645	0.124	0.0785	123215	42432.9	31117.3	62511.1	51856.5	35541.2	55420.6	25757.2	13690.6	4714.76	6626.83	10418.5	9742.74	6303.95	621	33	501	34	106623619	rna16511
gene11788_NW_013582708.1	0	0	0	0	0	0	0.0041	0.0083	0	0	0	0	0	0	1832.45	2723.37	0	0	0	0	0	0	8305	35	501	41	106624089	rna17057
gene12018_NW_013582917.1	0	0	0	0	0	0	0.0041	0.0041	0	0	0	0	0	0	1832.45	1345.28	0	0	0	0	0	0	10742	35	501	39	106624326	rna17305
gene12244_NW_013583144.1	0	0	0	0	0	0	0	0.0041	0	0	0	0	0	0	0	1345.28	0	0	0	0	0	0	21681	33	501	43	106624580	rna17592
gene640_NW_013581212.1	0.4473	0.6176	0.5634	0.6154	0.5336	0.6615	0.1901	0.2975	510316	375991	390456	500251	384849	364504	84963.3	97614.8	56701.8	41776.7	83152.8	83375.2	72305	64652.1	568	35	501	36	106618129	rna988
gene8454_NW_013581525.1	0	0	0	0	0	0	0	0	0	0	0	0	0	0	0	0	0	0	0	0	0	0	1529	34	501	40	106620478	rna12538
gene8989_NW_013581605.1	0	0	0	0.0027	0.0032	0.004	0	0.0207	0	0	0	2194.8	2307.94	2204.11	0	6792.02	0	0	0	365.8	433.613	390.943	633	30	501	33	106621064	rna13307
gene12144_NW_013583033.1	0.0039	0	0	0	0	0	0	0	4449.44	0	0	0	0	0	0	0	494.382	0	0	0	0	0	689	29	502	31	106624469	rna17479
gene12533_NW_013583534.1	0	0	0	0	0	0	0	0.0041	0	0	0	0	0	0	0	1345.28	0	0	0	0	0	0	12852	34	502	42	106624877	rna17914
gene13407_NW_013586554.1	0	0	0	0	0	0	0.0083	0	0	0	0	0	0	0	3709.6	0	0	0	0	0	0	0	2325	35	502	44	106625789	rna18830
gene14152_NW_013603961.1	0	0	0	0	0	0	0	0	0	0	0	0	0	0	0	0	0	0	0	0	0	0	595	40	502	44	106626564	rna19548
gene3023_NW_013581235.1	0.0077	0.0127	0	0.0027	0.0064	0.004	0.0083	0.0207	8784.78	7731.67	0	2194.8	4615.88	2204.11	3709.6	6792.02	976.087	859.075	0	365.8	867.226	390.943	501	43	502	42	106614565	rna4463
gene8014_NW_013581467.1	0.3509	0.8266	0.347	0.2583	0.1709	0.1331	0.1323	0.1818	400335	503228	240483	209969	123258	73341.7	59130.2	59651.7	44481.7	55914.3	51214.1	34994.8	23157.6	13008.6	1276	30	502	31	106619990	rna11949
gene9786_NW_013581784.1	0	0	0	0	0	0	0.0083	0.0165	0	0	0	0	0	0	3709.6	5413.93	0	0	0	0	0	0	501	55	502	55	106621941	rna14442
gene10561_NW_013582042.1	0.4165	0.2724	0.2327	0.6979	0.6757	0.9802	0.2976	0.2603	475177	165835	161269	567315	487336	540117	133009	85408.9	52797.4	18426.1	34344.4	94552.4	91560.1	95800.5	502	39	503	39	106622783	rna15485
gene10302_NW_013581944.1	0	0	0	0	0	0	0	0	0	0	0	0	0	0	0	0	0	0	0	0	0	0	568	36	504	37	106622513	rna15132
gene10618_NW_013582064.1	0	0	0	0	0	0	0	0	0	0	0	0	0	0	0	0	0	0	0	0	0	0	3363	32	504	51	106622837	rna15562
gene12134_NW_013583023.1	0	0	0	0	0	0	0.0207	0.0248	0	0	0	0	0	0	9251.66	8137.3	0	0	0	0	0	0	16418	32	504	36	106624457	rna17463
gene12677_NW_013583755.1	0.0039	0.0032	0	0.0055	0.0048	0	0.0083	0	4449.44	1948.14	0	4470.89	3461.91	0	3709.6	0	494.382	216.46	0	745.148	650.419	0	2098	35	504	49	106625027	rna18068
gene12945_NW_013584326.1	0	0	0	0	0.0016	0	0	0	0	0	0	0	1153.97	0	0	0	0	0	0	0	216.806	0	574	47	504	50	106625304	rna18350
gene13243_NW_013585306.1	0	0	0	0	0	0	0	0	0	0	0	0	0	0	0	0	0	0	0	0	0	0	1588	33	504	41	106625618	rna18661
gene13691_NW_013591669.1	0	0	0	0	0	0	0	0	0	0	0	0	0	0	0	0	0	0	0	0	0	0	622	33	504	36	106626093	rna19096
gene13958_NW_013596746.1	0	0	0	0	0	0	0	0	0	0	0	0	0	0	0	0	0	0	0	0	0	0	622	33	504	36	106626371	rna19362
gene14225_NW_013609537.1	0.0039	0	0	0	0	0	0	0	4449.44	0	0	0	0	0	0	0	494.382	0	0	0	0	0	569	39	504	41	106626637	rna19618
gene14301_NW_013616977.1	0	0	0	0	0	0	0	0	0	0	0	0	0	0	0	0	0	0	0	0	0	0	503	49	504	49	106626716	rna19693
gene5201_NW_013581285.1	0	0	0	0	0	0	0	0.0041	0	0	0	0	0	0	0	1345.28	0	0	0	0	0	0	610	51	504	53	106616970	rna7754
gene663_NW_013581212.1	3.8754	5.5488	3.7231	1.1457	0.7109	0.121	0	0	4.42137e+06	3.37807e+06	2.58024e+06	931326	512723	66674.3	0	0	491263	375341	549496	155221	96329.8	11826	503	46	504	46	106618003	rna1024
gene13104_NW_013584769.1	0	0	0	0	0	0	0	0	0	0	0	0	0	0	0	0	0	0	0	0	0	0	7059	33	505	43	106625474	rna18514
gene13533_NW_013587887.1	0	0	0	0	0	0	0.0124	0.0083	0	0	0	0	0	0	5542.06	2723.37	0	0	0	0	0	0	504	56	505	56	106625927	rna18953
gene284_NW_013581209.1	0.3239	0.152	0.1225	0.3022	0.2476	0.2501	0.4464	0.4421	369531	92536.6	84896.9	245655	178577	137812	199514	145061	41059	10281.8	18079.9	40942.5	33550.8	24443.7	3501	37	505	35	106627443	rna468
gene730_NW_013581212.1	1.2494	1.7103	1.0573	1.8546	1.6342	0.5204	0.2852	0.3843	1.42542e+06	1.04122e+06	732747	1.50758e+06	1.17864e+06	286754	127467	126095	158380	115691	156048	251264	221441	50861.6	559	32	505	33	106619106	rna1133
gene10357_NW_013581967.1	0.1195	0.2122	0.2	0.1484	0.1214	0.0807	1.4632	1.4998	136335	129186	138607	120633	87557.5	44467.9	653963	492110	15148.4	14354	29518.2	20105.4	16450.2	7887.27	731	36	506	40	106622571	rna15201
gene13745_NW_013592265.1	0	0	0	0	0.0032	0	0	0.0041	0	0	0	0	2307.94	0	0	1345.28	0	0	0	0	433.613	0	2959	33	506	44	106626146	rna19152
gene7704_NW_013581429.1	0	0.0032	0.0041	0.0027	0.0032	0.004	0.5415	0.595	0	1948.14	2841.45	2194.8	2307.94	2204.11	242018	195230	0	216.46	605.123	365.8	433.613	390.943	564	34	506	35	106619656	rna11491
gene10878_NW_013582159.1	0	0	0	0	0	0	0.0083	0	0	0	0	0	0	0	3709.6	0	0	0	0	0	0	0	873	35	507	39	106623126	rna15892
gene1168_NW_013581215.1	0	0	0	0	0.0016	0	0.1405	0.2479	0	0	0	0	1153.97	0	62795.1	81340.2	0	0	0	0	216.806	0	698	39	507	44	106624346	rna1779
gene13008_NW_013584498.1	0	0	0	0	0	0	0	0	0	0	0	0	0	0	0	0	0	0	0	0	0	0	643	39	507	43	106625370	rna18413
gene14285_NW_013613967.1	0	0	0	0	0	0	0	0	0	0	0	0	0	0	0	0	0	0	0	0	0	0	585	41	507	43	106626698	rna19678
gene14300_NW_013616786.1	0	0	0	0	0	0	0	0	0	0	0	0	0	0	0	0	0	0	0	0	0	0	506	44	507	44	106626715	rna19692
gene2284_NW_013581225.1	0	0.0032	0.0082	0.0055	0.0048	0.004	0.0124	0.0041	0	1948.14	5682.89	4470.89	3461.91	2204.11	5542.06	1345.28	0	216.46	1210.25	745.148	650.419	390.943	506	40	507	39	106627789	rna3339
gene3998_NW_013581253.1	0.0039	0.0032	0.0041	0	0	0	0.0083	0	4449.44	1948.14	2841.45	0	0	0	3709.6	0	494.382	216.46	605.123	0	0	0	728	32	507	36	106615685	rna5937
gene11086_NW_013582260.1	0.0039	0	0	0	0	0.004	0	0	4449.44	0	0	0	0	2204.11	0	0	494.382	0	0	0	0	390.943	567	41	508	43	106623345	gene11086
gene13936_NW_013596135.1	0.0039	0	0	0.0275	0.4153	1.5772	0	0	4449.44	0	0	22354.4	299527	869080	0	0	494.382	0	0	3725.74	56274.8	154149	507	39	508	40	106626347	rna19340
gene14220_NW_013608519.1	0	0	0	0	0	0	0	0	0	0	0	0	0	0	0	0	0	0	0	0	0	0	590	43	508	46	106626631	rna19613
gene50_NW_013581209.1	0	0	0	0	0.0032	0.004	0.0165	0.0165	0	0	0	0	2307.94	2204.11	7374.51	5413.93	0	0	0	0	433.613	390.943	2041	35	508	38	106620319	rna71
gene7250_NW_013581383.1	1.0681	1.3904	1.0777	0.7611	0.484	0.4235	0.5663	0.5702	1.21858e+06	846466	746885	618689	349076	233360	253102	187092	135397	94051.8	159059	103115	65584	41391.1	633	28	508	29	106619169	rna10831
gene12112_NW_013583007.1	0.0039	0	0	0	0	0	0	0	4449.44	0	0	0	0	0	0	0	494.382	0	0	0	0	0	508	52	509	52	106624429	rna17432
gene13287_NW_013585651.1	0.0193	0.0032	0.0204	0.0137	0.008	0.0282	0	0	22019	1948.14	14137.9	11136.6	5769.85	15539	0	0	2446.56	216.46	3010.86	1856.09	1084.03	2756.15	9869	25	509	35	106625664	rna18701
gene13414_NW_013586581.1	0.0116	0.0063	0	0.0055	0.0032	0.0081	0.0041	0.0083	13234.2	3835.4	0	4470.89	2307.94	4463.32	1832.45	2723.37	1470.47	426.155	0	745.148	433.613	791.659	3561	33	509	43	106625797	rna18837
gene13495_NW_013587315.1	0	0.0032	0.0082	0.0055	0	0	0	0.0041	0	1948.14	5682.89	4470.89	0	0	0	1345.28	0	216.46	1210.25	745.148	0	0	566	36	509	37	106625886	rna18915
gene13818_NW_013593558.1	0	0	0	0	0	0	0	0	0	0	0	0	0	0	0	0	0	0	0	0	0	0	683	39	509	43	106626222	gene13818
gene14237_NW_013610255.1	0	0.0127	0.0245	0.0055	0.0144	0.0161	0	0	0	7731.67	16979.4	4470.89	10385.7	8871.53	0	0	0	859.075	3615.98	745.148	1951.26	1573.54	636	35	509	37	106626647	rna19630
gene14298_NW_013616598.1	0	0	0.0041	0	0	0	0	0	0	0	2841.45	0	0	0	0	0	0	0	605.123	0	0	0	508	44	509	44	106626713	rna19690
gene4062_NW_013581254.1	6.3857	6.5402	12.3573	8.9459	10.7845	12.0972	9.0398	10.4163	7.28532e+06	3.98163e+06	8.56405e+06	7.27202e+06	7.77812e+06	6.66588e+06	4.04025e+06	3.41777e+06	809480	442403	1.82383e+06	1.212e+06	1.46134e+06	1.18233e+06	686	38	509	42	106615719	rna6013
gene5898_NW_013581308.1	1.0373	2.1157	1.9759	1.7062	1.9697	1.7547	0.3844	0.6032	1.18344e+06	1.28802e+06	1.36937e+06	1.38695e+06	1.42061e+06	966887	171804	197920	131493	143114	291625	231158	266902	171497	867	34	509	35	106617704	rna8867
gene12439_NW_013583391.1	0.3355	0.4054	0.3797	0.3077	0.2109	0.1533	0.1488	0.1074	382766	246805	263146	250126	152108	84472.4	66504.7	35239.8	42529.5	27422.7	56040.3	41687.6	28577.8	14982.9	509	36	510	36	106624781	rna17816
gene13943_NW_013596333.1	0	0	0	0	0	0	0	0	0	0	0	0	0	0	0	0	0	0	0	0	0	0	678	38	510	43	106626354	rna19347
gene3779_NW_013581248.1	0.4126	0.6714	0.5797	0.6099	0.5495	0.5567	0.2728	0.2851	470728	408744	401753	495781	396317	306757	121925	93546.2	52303.1	45416	85558.5	82630.1	74459.5	54409.4	570	35	510	36	106615446	rna5624
gene4264_NW_013581259.1	0	0	0	0	0.0016	0	0	0	0	0	0	0	1153.97	0	0	0	0	0	0	0	216.806	0	567	49	510	51	106615910	rna6309
gene5210_NW_013581285.1	0	0	0	0	0	0	0.3307	0.2644	0	0	0	0	0	0	147803	86754.1	0	0	0	0	0	0	590	40	510	43	106616993	rna7763
gene785_NW_013581212.1	0.054	0.057	0.0408	0.0357	0.0319	0.0484	0.0165	0.0248	61607.6	34701.2	28275.9	29020.1	23007.3	26669.7	7374.51	8137.3	6845.29	3855.69	6021.71	4836.68	4322.58	4730.41	571	42	510	43	106618798	rna1207
gene9026_NW_013581609.1	2.9499	6.727	3.5721	3.6624	2.9601	1.791	0	0.0165	3.36549e+06	4.09535e+06	2.47559e+06	2.97712e+06	2.13492e+06	986889	0	5413.93	373943	455039	527210	496187	401106	175045	1037	32	510	36	106621117	rna13365
gene1505_NW_013581217.1	0.0193	0.019	0.0122	0.0137	0.0144	0.004	0.0124	0.0207	22019	11567.1	8455.04	11136.6	10385.7	2204.11	5542.06	6792.02	2446.56	1285.23	1800.61	1856.09	1951.26	390.943	1336	34	511	37	106626832	rna2263
gene1969_NW_013581221.1	0.4512	0.8013	0.6164	0.5962	0.3786	0.2017	0.1777	0.1157	514766	487826	427187	484644	273058	111142	79421.2	37963.1	57196.2	54202.9	90975.1	80774	51301.8	19713.3	510	33	511	33	106627374	rna2930
gene1990_NW_013581221.1	0	0	0	0	0	0	0.0331	0.0124	0	0	0	0	0	0	14793.7	4068.65	0	0	0	0	0	0	665	40	511	43	106627343	rna2966
gene11548_NW_013582548.1	0	0	0	0	0.0016	0.004	0.1199	0.0331	0	0	0	0	1153.97	2204.11	53588.1	10860.7	0	0	0	0	216.806	390.943	511	45	512	45	106623820	gene11548
gene12173_NW_013583061.1	0	0	0.0041	0	0	0	2.9099	2.1155	0	0	2841.45	0	0	0	1.30055e+06	694132	0	0	605.123	0	0	0	598	34	512	34	106624499	rna17511
gene13561_NW_013588447.1	0	0	0	0	0.0016	0	0	0	0	0	0	0	1153.97	0	0	0	0	0	0	0	216.806	0	576	42	512	44	106625957	rna18978
gene3909_NW_013581251.1	0.0154	0.0063	0.0041	0.0027	0.0064	0.004	0.0083	0.0083	17569.6	3835.4	2841.45	2194.8	4615.88	2204.11	3709.6	2723.37	1952.17	426.155	605.123	365.8	867.226	390.943	711	33	512	40	106615626	rna5811
gene10008_NW_013581845.1	0	0	0	0	0	0.004	0.062	0.0248	0	0	0	0	0	2204.11	27710.3	8137.3	0	0	0	0	0	390.943	512	39	513	39	106622181	rna14730
gene11015_NW_013582229.1	0	0	0	0	0	0	0	0.0083	0	0	0	0	0	0	0	2723.37	0	0	0	0	0	0	572	42	513	43	106623268	rna16075
gene12186_NW_013583085.1	0	0	0	0	0	0	0	0	0	0	0	0	0	0	0	0	0	0	0	0	0	0	587	51	513	54	106624516	rna17523
gene14051_NW_013599707.1	0	0	0	0	0	0	0	0	0	0	0	0	0	0	0	0	0	0	0	0	0	0	796	33	513	33	106626465	rna19452
gene3615_NW_013581246.1	0.0116	0	0	0.0027	0.0016	0	0.3885	0.4008	13234.2	0	0	2194.8	1153.97	0	173636	131509	1470.47	0	0	365.8	216.806	0	740	36	513	42	106615280	rna5388
gene9228_NW_013581648.1	0.8329	2.7142	1.3758	1.4067	1.3099	0.9036	0	0.0083	950240	1.65239e+06	953479	1.14349e+06	944741	497908	0	2723.37	105582	183598	203056	190582	177497	88313.9	572	28	513	28	106621335	rna13665
gene981_NW_013581214.1	0	0	0	0.0027	0	0	0.2521	0.1033	0	0	0	2194.8	0	0	112674	33894.5	0	0	0	365.8	0	0	2932	32	513	38	106622914	rna1476
gene13786_NW_013593101.1	0	0	0	0	0	0	0	0	0	0	0	0	0	0	0	0	0	0	0	0	0	0	1452	38	514	42	106626191	rna19193
gene14129_NW_013602950.1	0	0	0	0	0	0	0	0	0	0	0	0	0	0	0	0	0	0	0	0	0	0	513	51	514	52	106626541	rna19527
gene8777_NW_013581574.1	0.0463	0.0602	0.0531	0.0687	0.0383	0.0081	0.9424	1.2561	52822.8	36649.3	36800.2	55845.4	27623.2	4463.32	421196	412148	5869.2	4072.15	7837.08	9307.57	5189.8	791.659	677	41	514	42	106620831	rna12994
gene11692_NW_013582633.1	4.1685	6.6383	7.4952	6.9045	8.7397	10.5442	2.9389	3.136	4.75576e+06	4.04135e+06	5.19444e+06	5.61259e+06	6.30334e+06	5.81014e+06	1.31351e+06	1.02897e+06	528418	449039	1.10622e+06	935431	1.18426e+06	1.03054e+06	1007	33	515	37	106623982	rna16934
gene12148_NW_013583039.1	1.3998	1.97	1.9555	1.709	1.3483	0.5567	1.0954	1.0453	1.59701e+06	1.19932e+06	1.35523e+06	1.38923e+06	972436	306757	489578	342981	177445	133258	288614	231538	182700	54409.4	641	36	515	37	106624475	rna17484
gene12482_NW_013583468.1	0	0	0	0	0	0	0	0	0	0	0	0	0	0	0	0	0	0	0	0	0	0	1083	38	515	43	106624825	gene12482
gene426_NW_013581210.1	0.698	1.1053	1.0777	1.1237	1.0032	0.9479	0.3183	0.2438	796335	672899	746885	913442	723539	522318	142261	79994.9	88481.7	74766.6	159059	152240	135938	92643.6	695	29	515	32	106614914	rna666
gene4939_NW_013581277.1	0.0039	0	0	0	0	0.004	4.0921	2.7146	4449.44	0	0	0	0	2204.11	1.82892e+06	890706	494.382	0	0	0	0	390.943	514	42	515	42	106616689	rna7353
gene5871_NW_013581307.1	1.9203	2.9201	2.7474	2.514	2.8147	3.4004	0.7523	0.8305	2.19083e+06	1.77774e+06	1.90405e+06	2.0436e+06	2.03005e+06	1.87371e+06	336233	272501	243426	197526	405491	340600	381403	332340	902	34	515	38	106617687	rna8832
gene8015_NW_013581467.1	0.054	0.0412	0.0245	0.0357	0.016	0.0363	0.0372	0.0248	61607.6	25082.3	16979.4	29020.1	11539.7	20002.3	16626.2	8137.3	6845.29	2786.92	3615.98	4836.68	2168.06	3547.8	697	39	515	39	106619982	gene8015
gene8306_NW_013581506.1	0.1658	0.0443	0.0735	0.1511	0.0831	0.0928	0.0703	0.0454	189158	26969.5	50938.1	122827	59934.3	51135.3	31419.9	14896.5	21017.6	2996.61	10847.9	20471.2	11260.4	9069.87	582	43	515	45	106620311	gene8306
gene10740_NW_013582109.1	0.0039	0	0	0.0027	0	0	0.0124	0.0041	4449.44	0	0	2194.8	0	0	5542.06	1345.28	494.382	0	0	365.8	0	0	1266	36	516	41	106622976	rna15714
gene11623_NW_013582596.1	0	0	0	0	0	0	0	0	0	0	0	0	0	0	0	0	0	0	0	0	0	0	581	37	516	38	106623905	rna16847
gene12165_NW_013583056.1	0.9023	2.6097	1.6738	1.6952	1.5575	1.5651	0.2149	0.1942	1.02942e+06	1.58877e+06	1.16e+06	1.37801e+06	1.12332e+06	862412	96047.4	63720.3	114380	176530	247038	229668	211048	152966	580	32	516	33	106624494	rna17505
gene12566_NW_013583586.1	0	0	0	0	0	0	0	0	0	0	0	0	0	0	0	0	0	0	0	0	0	0	515	47	516	47	106624910	gene12566
gene13431_NW_013586679.1	0	0	0	0	0	0	0	0	0	0	0	0	0	0	0	0	0	0	0	0	0	0	1084	38	516	43	106625816	rna18852
gene14284_NW_013613814.1	0	0	0	0	0	0	0	0	0	0	0	0	0	0	0	0	0	0	0	0	0	0	515	48	516	48	106626697	rna19677
gene3187_NW_013581238.1	0	0	0	0	0.0048	0	0.0165	0.0289	0	0	0	0	3461.91	0	7374.51	9482.58	0	0	0	0	650.419	0	1675	38	516	47	106614733	rna4712
gene7387_NW_013581397.1	0.0039	0	0	0	0.0032	0	0.0041	0	4449.44	0	0	0	2307.94	0	1832.45	0	494.382	0	0	0	433.613	0	577	38	516	39	106619331	rna11021
gene8698_NW_013581561.1	0.0386	0.0412	0.0245	0.0275	0.0288	0.0484	0.0124	0.0124	44038	25082.3	16979.4	22354.4	20771.5	26669.7	5542.06	4068.65	4893.11	2786.92	3615.98	3725.74	3902.52	4730.41	669	38	516	41	106620742	rna12886
gene8957_NW_013581602.1	0.0039	0.0032	0	0.0055	0.0016	0	0.5249	0.4752	4449.44	1948.14	0	4470.89	1153.97	0	234599	155921	494.382	216.46	0	745.148	216.806	0	515	50	516	50	106621034	rna13265
gene902_NW_013581213.1	0.0039	0	0	0	0	0	0	0	4449.44	0	0	0	0	0	0	0	494.382	0	0	0	0	0	786	40	516	42	106621116	rna1356
gene992_NW_013581214.1	0.0964	0.076	0.1061	0.1264	0.0943	0.0484	0.0868	0.062	109981	46268.3	73531.1	102749	68012.1	26669.7	38794.4	20343.3	12220.1	5140.92	15659.4	17124.8	12778	4730.41	745	35	516	39	106622906	rna1487
gene11351_NW_013582417.1	0	0	0	0	0	0.0081	0.0041	0	0	0	0	0	0	4463.32	1832.45	0	0	0	0	0	0	791.659	579	38	517	39	106623624	rna16525
gene12990_NW_013584444.1	0.0231	0.0285	0.0408	0.0302	0.0208	0.0161	0.0248	0.0083	26354.4	17350.6	28275.9	24549.2	15001.6	8871.53	11084.1	2723.37	2928.26	1927.84	6021.71	4091.54	2818.48	1573.54	4719	34	517	35	106625350	rna18397
gene13524_NW_013587699.1	0	0.0032	0.0041	0.0027	0	0	0	0	0	1948.14	2841.45	2194.8	0	0	0	0	0	216.46	605.123	365.8	0	0	516	43	517	43	106625917	rna18945
gene13815_NW_013593502.1	0	0	0	0	0	0	0	0	0	0	0	0	0	0	0	0	0	0	0	0	0	0	594	36	517	38	106626219	rna19221
gene13892_NW_013595267.1	0	0	0	0	0	0	0	0	0	0	0	0	0	0	0	0	0	0	0	0	0	0	646	44	517	49	106626299	rna19297
gene2338_NW_013581225.1	0.8522	1.6818	1.6942	1.6897	1.9537	2.0411	0.434	0.4504	972259	1.02387e+06	1.17414e+06	1.37354e+06	1.40907e+06	1.1247e+06	193972	147784	108029	113763	250049	228923	264734	199488	634	35	517	37	106627708	rna3436
gene462_NW_013581211.1	0.5129	0.3516	0.4613	0.4643	0.508	0.7422	0.3555	0.3595	585158	214052	319697	377424	366385	408972	158887	117958	65017.5	23783.5	68083.7	62904	68836.1	72539.4	2761	28	517	33	106617227	rna721
gene12171_NW_013583060.1	0	0	0	0	0	0	0.0041	0	0	0	0	0	0	0	1832.45	0	0	0	0	0	0	0	5906	13	518	46	106624497	rna17510
gene12478_NW_013583456.1	0	0	0	0	0	0	0	0.0041	0	0	0	0	0	0	0	1345.28	0	0	0	0	0	0	2123	24	518	43	106624821	rna17855
gene12663_NW_013583731.1	0.0386	0.0475	0.0245	0.022	0.0383	0.2178	0.0455	0.0909	44038	28917.7	16979.4	17883.5	27623.2	120014	20335.8	29825.8	4893.11	3213.07	3615.98	2980.59	5189.8	21286.8	3634	32	518	38	106625011	rna18051
gene13271_NW_013585524.1	0	0	0	0	0	0	0	0.0165	0	0	0	0	0	0	0	5413.93	0	0	0	0	0	0	5362	35	518	37	106625650	rna18686
gene1683_NW_013581218.1	0.0039	0	0	0	0.0016	0.004	0.0124	0.0331	4449.44	0	0	0	1153.97	2204.11	5542.06	10860.7	494.382	0	0	0	216.806	390.943	592	46	518	47	106626976	rna2535
gene4176_NW_013581258.1	0.0039	0	0	0.0027	0.0096	0.0081	0	0	4449.44	0	0	2194.8	6923.82	4463.32	0	0	494.382	0	0	365.8	1300.84	791.659	577	44	518	46	106615862	rna6178
gene7375_NW_013581396.1	0	0	0	0	0	0	0.0041	0.0083	0	0	0	0	0	0	1832.45	2723.37	0	0	0	0	0	0	3678	33	518	36	106619317	rna11007
gene10630_NW_013582071.1	0	0	0	0	0	0	0.0372	0.0826	0	0	0	0	0	0	16626.2	27102.5	0	0	0	0	0	0	579	38	519	39	106622858	rna15576
gene11255_NW_013582357.1	0	0	0	0	0	0	0	0.0083	0	0	0	0	0	0	0	2723.37	0	0	0	0	0	0	518	53	519	53	106623523	rna16396
gene12946_NW_013584326.1	0.0463	0.057	0.0572	0.0247	0.0304	0.0242	0	0	52822.8	34701.2	39641.7	20078.3	21925.4	13334.9	0	0	5869.2	3855.69	8442.2	3346.39	4119.32	2365.2	2423	36	519	44	106625305	rna18351
gene13235_NW_013585266.1	0.4859	0.928	0.4736	0.7006	0.5096	0.2824	0.248	0.2727	554354	564960	328222	569509	367539	155610	110841	89477.5	61594.9	62773.3	69899.1	94918.2	69052.9	27600.5	11732	34	519	34	106625610	rna18653
gene13584_NW_013588943.1	0	0	0	0	0	0	0	0	0	0	0	0	0	0	0	0	0	0	0	0	0	0	1423	39	519	54	106625980	rna18997
gene13623_NW_013589974.1	0.0077	0	0.0082	0.0027	0.0016	0.0081	0.0041	0.0041	8784.78	0	5682.89	2194.8	1153.97	4463.32	1832.45	1345.28	976.087	0	1210.25	365.8	216.806	791.659	518	39	519	39	106626023	rna19034
gene13624_NW_013589993.1	0	0	0	0	0	0	0	0	0	0	0	0	0	0	0	0	0	0	0	0	0	0	583	43	519	44	106626024	rna19035
gene2820_NW_013581232.1	0	0	0	0	0.0016	0.004	0.0909	0.0992	0	0	0	0	1153.97	2204.11	40626.8	32549.2	0	0	0	0	216.806	390.943	1344	36	519	48	106614376	rna4177
gene4729_NW_013581271.1	0	0	0	0.0027	0	0	0	0.0041	0	0	0	2194.8	0	0	0	1345.28	0	0	0	365.8	0	0	3720	36	519	44	106616420	rna7013
gene708_NW_013581212.1	0.428	0.5543	0.9185	0.577	0.7891	0.9439	0.806	1.0082	488297	337454	636553	469036	569124	520114	360234	330808	54255.2	37494.9	135562	78172.7	106926	92252.7	598	38	519	40	106618250	rna1094
gene7459_NW_013581409.1	0.0039	0	0	0	0.0016	0	0	0.0041	4449.44	0	0	0	1153.97	0	0	1345.28	494.382	0	0	0	216.806	0	1377	36	519	39	106619390	rna11117
gene7730_NW_013581431.1	1.608	1.2985	1.5431	1.6265	1.7332	1.3836	0.6324	0.5785	1.83454e+06	790518	1.06942e+06	1.32216e+06	1.25004e+06	762401	282645	189816	203837	87835.3	227748	220360	234856	135227	576	32	519	34	106619703	rna11532
gene8275_NW_013581503.1	0.6285	0.9818	0.6328	0.9342	0.8067	0.3993	0.0083	0.0124	717044	597713	438553	759400	581817	220025	3709.6	4068.65	79671.5	66412.6	93395.6	126567	109311	39025.8	580	28	519	30	106620286	gene8275
gene8439_NW_013581521.1	0	0	0	0	0	0	0.0041	0	0	0	0	0	0	0	1832.45	0	0	0	0	0	0	0	6902	31	519	50	106620460	rna12521
gene9908_NW_013581812.1	0.0077	0.0063	0.0082	0.0055	0.0048	0	0.0041	0.0041	8784.78	3835.4	5682.89	4470.89	3461.91	0	1832.45	1345.28	976.087	426.155	1210.25	745.148	650.419	0	4304	18	519	45	106622081	rna14619
gene4448_NW_013581264.1	2.4024	3.7942	3.5353	2.9591	3.1678	2.6219	0.773	0.7933	2.74085e+06	2.30988e+06	2.45009e+06	2.40542e+06	2.28472e+06	1.44474e+06	345485	260295	304539	256654	521778	400903	429250	256253	575	30	520	30	106616105	rna6573
gene11694_NW_013582633.1	0.4435	0.4972	0.4042	0.2116	0.1534	0.0968	8.6513	10.6931	505981	302692	280125	172007	110637	53339.4	3.86661e+06	3.50859e+06	56220.1	33632.4	59656.3	28667.9	20786.3	9460.81	600	33	521	35	106623981	rna16939
gene1320_NW_013581216.1	0	0	0	0	0.0016	0	0	0	0	0	0	0	1153.97	0	0	0	0	0	0	0	216.806	0	2580	36	521	46	106625934	rna2009
gene13859_NW_013594384.1	0	0	0	0	0	0	0.0951	0.0537	0	0	0	0	0	0	42504	17619.9	0	0	0	0	0	0	598	38	521	39	106626264	rna19263
gene5094_NW_013581281.1	0.3471	0.4687	0.5103	0.3517	0.4249	0.6091	0.1695	0.1694	396000	285341	353656	285893	306451	335630	75756.3	55583	44000	31704.6	75315.7	47648.8	57575.7	59530.8	1289	21	521	32	106616830	rna7609
gene8272_NW_013581503.1	0.0077	0.0127	0	0.0137	0.0064	0.004	0.0248	0.0124	8784.78	7731.67	0	11136.6	4615.88	2204.11	11084.1	4068.65	976.087	859.075	0	1856.09	867.226	390.943	657	30	521	33	106620268	rna12297
gene9461_NW_013581701.1	0	0	0	0	0	0	0.0124	0.0041	0	0	0	0	0	0	5542.06	1345.28	0	0	0	0	0	0	756	33	521	38	106621587	gene9461
gene6355_NW_013581325.1	0	0.0032	0	0.0055	0.0288	0.0766	0	0.0041	0	1948.14	0	4470.89	20771.5	42208.7	0	1345.28	0	216.46	0	745.148	3902.52	7486.55	2982	34	522	51	106618205	rna9586
gene7042_NW_013581367.1	0.0039	0	0	0.0027	0.0032	0	84.7849	91.2426	4449.44	0	0	2194.8	2307.94	0	3.78938e+07	2.99383e+07	494.382	0	0	365.8	433.613	0	582	39	522	40	106618953	rna10567
gene11706_NW_013582645.1	0	0	0	0	0	0	0	0	0	0	0	0	0	0	0	0	0	0	0	0	0	0	522	51	523	51	106623998	rna16952
gene11772_NW_013582688.1	1.608	2.3152	1.7187	1.1704	0.7939	0.2864	0.3968	0.4669	1.83454e+06	1.40948e+06	1.19112e+06	951404	572585	157814	177346	153198	203837	156609	253665	158567	107577	27991.5	523	31	524	31	106624070	rna17038
gene12189_NW_013583085.1	0	0	0	0	0	0	0.0041	0.0083	0	0	0	0	0	0	1832.45	2723.37	0	0	0	0	0	0	724	49	524	56	106624520	rna17526
gene13650_NW_013591016.1	0	0.0032	0	0	0	0	0	0	0	1948.14	0	0	0	0	0	0	0	216.46	0	0	0	0	583	43	524	43	106626053	rna19059
gene14092_NW_013601103.1	0	0	0	0	0	0	0	0	0	0	0	0	0	0	0	0	0	0	0	0	0	0	1130	41	524	47	106626507	rna19492
gene3688_NW_013581247.1	0.0771	0.0317	0.0449	0.0357	0.0335	0.0282	0.1033	0.095	87961.9	19298.7	31117.3	29020.1	24161.2	15539	46168.9	31171.1	9773.55	2144.3	6626.83	4836.68	4539.39	2756.15	2333	22	524	30	106615359	rna5495
gene6395_NW_013581327.1	0.4666	0.8805	0.6777	0.5935	0.4233	0.0887	0.3183	0.3058	532335	536042	469670	482449	305297	48876.1	142261	100338	59148.3	59560.3	100022	80408.2	57358.9	8669.15	592	32	524	32	106618239	rna9630
gene10626_NW_013582068.1	0	0	0	0.0055	0.0048	0.004	0.0041	0	0	0	0	4470.89	3461.91	2204.11	1832.45	0	0	0	0	745.148	650.419	390.943	7205	36	525	46	106622849	gene10626
gene11098_NW_013582265.1	0	0	0	0	0	0	0.0124	0.0165	0	0	0	0	0	0	5542.06	5413.93	0	0	0	0	0	0	591	45	525	48	106623356	rna16197
gene11122_NW_013582288.1	0	0	0	0	0	0	0	0.0041	0	0	0	0	0	0	0	1345.28	0	0	0	0	0	0	608	36	525	39	106623383	rna16231
gene13829_NW_013593729.1	0	0	0	0.0027	0.0064	0	0	0	0	0	0	2194.8	4615.88	0	0	0	0	0	0	365.8	867.226	0	892	34	525	39	106626233	rna19234
gene14153_NW_013604051.1	0	0	0	0	0	0	0	0	0	0	0	0	0	0	0	0	0	0	0	0	0	0	757	40	525	43	106626565	rna19549
gene14245_NW_013610879.1	0	0	0	0	0.0032	0	0	0	0	0	0	0	2307.94	0	0	0	0	0	0	0	433.613	0	579	33	525	34	106626655	rna19638
gene14313_NC_005333.1	1.3265	1.7229	2.5923	1.9645	2.7397	4.0257	6.382	6.6729	1.51338e+06	1.04889e+06	1.79656e+06	1.59692e+06	1.97596e+06	2.21827e+06	2.85237e+06	2.18949e+06	168153	116543	382600	266153	371240	393454	524	23	525	22	2717266	gene14313
gene1946_NW_013581220.1	0	0	0	0	0	0	0.0041	0	0	0	0	0	0	0	1832.45	0	0	0	0	0	0	0	584	34	525	35	106627289	rna2904
gene4371_NW_013581262.1	8.8575	16.1683	18.9463	15.1004	16.2542	16.9135	4.679	3.7186	1.01054e+07	9.84315e+06	1.31305e+07	1.22749e+07	1.1723e+07	9.31979e+06	2.09123e+06	1.22014e+06	1.12282e+06	1.09368e+06	2.7963e+06	2.04582e+06	2.20251e+06	1.65305e+06	1142	34	525	40	106616020	rna6452
gene4719_NW_013581271.1	0	0	0	0	0	0	0	0.0207	0	0	0	0	0	0	0	6792.02	0	0	0	0	0	0	865	40	525	47	106616443	rna7003
gene8281_NW_013581503.1	0.0039	0	0	0	0.0016	0	0	0	4449.44	0	0	0	1153.97	0	0	0	494.382	0	0	0	216.806	0	2392	34	525	37	106620272	rna12307
gene11396_NW_013582453.1	0	0	0	0	0	0	0.0248	0.0248	0	0	0	0	0	0	11084.1	8137.3	0	0	0	0	0	0	5575	33	526	47	106623672	rna16580
gene11951_NW_013582841.1	0	0	0	0	0.0016	0	0.062	0.0578	0	0	0	0	1153.97	0	27710.3	18965.2	0	0	0	0	216.806	0	14445	33	526	37	106624260	rna17232
gene12191_NW_013583085.1	0	0	0	0	0	0.004	0	0	0	0	0	0	0	2204.11	0	0	0	0	0	0	0	390.943	690	51	526	57	106624521	gene12191
gene13403_NW_013586531.1	0.0077	0.0063	0.0041	0.0055	0.0016	0.004	0	0	8784.78	3835.4	2841.45	4470.89	1153.97	2204.11	0	0	976.087	426.155	605.123	745.148	216.806	390.943	660	35	526	39	106625785	rna18825
gene13565_NW_013588564.1	0	0	0	0	0	0	0	0.0041	0	0	0	0	0	0	0	1345.28	0	0	0	0	0	0	7563	11	526	37	106625961	rna18981
gene1366_NW_013581217.1	0	0	0	0	0	0	0.2811	1.3056	0	0	0	0	0	0	125635	428390	0	0	0	0	0	0	525	45	526	45	106626801	rna2065
gene14274_NW_013612821.1	0	0	0	0	0	0	0	0	0	0	0	0	0	0	0	0	0	0	0	0	0	0	587	35	526	37	106626685	rna19667
gene7317_NW_013581390.1	0.0039	0.0127	0.0041	0	0.0016	0	0	0.0041	4449.44	7731.67	2841.45	0	1153.97	0	0	1345.28	494.382	859.075	605.123	0	216.806	0	850	38	526	44	106619246	gene7317
gene7602_NW_013581423.1	1.0064	0.89	1.1308	1.0715	0.869	0.4356	0.1488	0.1735	1.14818e+06	541826	783685	871010	626750	240027	66504.7	56928.3	127576	60202.9	166896	145168	117753	42573.7	943	29	526	33	106619542	gene7602
gene891_NW_013581213.1	0	0	0	0	0	0	0.0083	0.0041	0	0	0	0	0	0	3709.6	1345.28	0	0	0	0	0	0	584	37	526	39	106620960	rna1345
gene11027_NW_013582231.1	0	0	0.0082	0	0.0032	0.004	0	0.0041	0	0	5682.89	0	2307.94	2204.11	0	1345.28	0	0	1210.25	0	433.613	390.943	669	37	527	41	106623280	rna16088
gene12047_NW_013582930.1	0	0.0063	0.0082	0.0027	0	0	0.0248	0.0041	0	3835.4	5682.89	2194.8	0	0	11084.1	1345.28	0	426.155	1210.25	365.8	0	0	670	32	527	33	106624359	rna17357
gene4217_NW_013581258.1	5.2713	4.6177	6.6257	5.5005	5.8323	6.5508	10.4038	11.474	6.01393e+06	2.81122e+06	4.59185e+06	4.47129e+06	4.20644e+06	3.60967e+06	4.64987e+06	3.76481e+06	668214	312358	977894	745215	790300	640247	526	38	527	38	106615899	rna6229
gene6641_NW_013581342.1	0.2776	0.4371	0.4164	0.3434	0.2636	0.1371	0.1075	0.1405	316709	266103	288580	279146	190117	75545.8	48046.1	46100.4	35189.8	29567.1	61456.9	46524.3	35718.9	13399.6	595	34	527	34	106618505	rna10007
gene882_NW_013581213.1	0	0	0	0	0	0	0	0	0	0	0	0	0	0	0	0	0	0	0	0	0	0	618	41	527	44	106620673	rna1336
gene12190_NW_013583085.1	0	0	0	0	0	0	0	0	0	0	0	0	0	0	0	0	0	0	0	0	0	0	651	50	528	55	106624519	rna17527
gene14145_NW_013603666.1	0	0	0	0	0	0	0	0	0	0	0	0	0	0	0	0	0	0	0	0	0	0	604	40	528	43	106626556	rna19543
gene1878_NW_013581220.1	0	0	0	0	0	0	0	0	0	0	0	0	0	0	0	0	0	0	0	0	0	0	2967	34	528	40	106627202	rna2826
gene6036_NW_013581314.1	0	0.0032	0.0041	0	0	0	0.0992	0.124	0	1948.14	2841.45	0	0	0	44336.5	40686.5	0	216.46	605.123	0	0	0	670	39	528	43	106617881	rna9068
gene6304_NW_013581323.1	0	0	0	0	0.0016	0	0.0579	0.0372	0	0	0	0	1153.97	0	25877.8	12206	0	0	0	0	216.806	0	2361	30	528	45	106618127	rna9498
gene6774_NW_013581352.1	0.0964	0.1204	0.0898	0.1126	0.115	0.0887	0.7358	0.69	109981	73298.7	62234.6	91531.2	82941.6	48876.1	328858	226401	12220.1	8144.3	13253.7	15255.2	15583	8669.15	933	34	528	39	106618630	rna10187
gene9779_NW_013581782.1	0.0154	0.0127	0.0082	0.0055	0.016	0.0081	0.1199	0.1198	17569.6	7731.67	5682.89	4470.89	11539.7	4463.32	53588.1	39308.4	1952.17	859.075	1210.25	745.148	2168.06	791.659	5617	34	528	40	106621933	rna14428
gene13842_NW_013594100.1	0	0	0	0	0	0	0	0	0	0	0	0	0	0	0	0	0	0	0	0	0	0	770	39	529	44	106626247	rna19246
gene13977_NW_013597290.1	0	0	0	0	0	0	0	0	0	0	0	0	0	0	0	0	0	0	0	0	0	0	588	38	529	39	106626390	rna19380
gene2933_NW_013581234.1	0.0347	0.0412	0.0898	0.033	0.0559	0.1291	0.0041	0.0041	39588.6	25082.3	62234.6	26825.3	40316.8	71137.6	1832.45	1345.28	4398.73	2786.92	13253.7	4470.89	7574.68	12617.7	25718	35	529	43	106614493	gene2933
gene3142_NW_013581237.1	0	0	0	0	0	0.004	0	0	0	0	0	0	0	2204.11	0	0	0	0	0	0	0	390.943	810	31	529	40	106614720	rna4653
gene1182_NW_013581215.1	0	0	0	0	0	0	6.8822	7.1398	0	0	0	0	0	0	3.07593e+06	2.34269e+06	0	0	0	0	0	0	529	41	530	41	106624552	rna1794
gene8040_NW_013581471.1	0	0	0	0	0	0	0.4919	0.4793	0	0	0	0	0	0	219850	157266	0	0	0	0	0	0	616	41	530	40	106620023	rna11984
gene8254_NW_013581499.1	0	0	0	0	0	0	0	0	0	0	0	0	0	0	0	0	0	0	0	0	0	0	657	36	530	38	106620245	rna12252
gene10183_NW_013581895.1	0	0	0	0	0	0	0	0	0	0	0	0	0	0	0	0	0	0	0	0	0	0	530	45	531	45	106622377	rna14963
gene12049_NW_013582932.1	0	0	0	0	0	0	0	0	0	0	0	0	0	0	0	0	0	0	0	0	0	0	530	44	531	44	106624362	rna17360
gene13462_NW_013586896.1	0	0	0	0.0027	0.0016	0	0	0	0	0	0	2194.8	1153.97	0	0	0	0	0	0	365.8	216.806	0	731	37	531	38	106625850	gene13462
gene13698_NW_013591756.1	0	0	0	0	0	0	0	0	0	0	0	0	0	0	0	0	0	0	0	0	0	0	596	45	531	48	106626099	rna19103
gene4246_NW_013581259.1	1.6311	3.9558	2.3514	2.3739	2.1518	1.7305	0.5167	0.5454	1.86089e+06	2.40826e+06	1.6296e+06	1.92972e+06	1.55195e+06	953552	230934	178955	206766	267585	347045	321619	291578	169132	654	30	531	31	106615925	rna6273
gene5221_NW_013581285.1	0.0039	0	0	0	0.0016	0	0	0	4449.44	0	0	0	1153.97	0	0	0	494.382	0	0	0	216.806	0	649	34	531	35	106616968	rna7774
gene13558_NW_013588410.1	0	0.0032	0	0	0	0	0.0041	0.0041	0	1948.14	0	0	0	0	1832.45	1345.28	0	216.46	0	0	0	0	1040	45	532	49	106625953	rna18975
gene13908_NW_013595603.1	0	0	0	0	0	0	0	0	0	0	0	0	0	0	0	0	0	0	0	0	0	0	1061	40	532	45	106626316	rna19313
gene12593_NW_013583616.1	0.0116	0.0633	0.0653	0.0385	0.0463	0.004	0.0372	0.0496	13234.2	38536.6	45255.2	31296.2	33393	2204.11	16626.2	16274.6	1470.47	4281.84	9637.69	5216.03	6273.84	390.943	650	34	533	35	106624939	rna17977
gene13461_NW_013586894.1	0.081	0.076	0.0653	0.1236	0.155	0.0968	0.0165	0.0248	92411.4	46268.3	45255.2	100473	111791	53339.4	7374.51	8137.3	10267.9	5140.92	9637.69	16745.5	21003.1	9460.81	3947	16	533	38	106625849	rna18883
gene14027_NW_013598745.1	0	0	0	0	0	0	0	0	0	0	0	0	0	0	0	0	0	0	0	0	0	0	532	64	533	64	106626442	rna19428
gene14161_NW_013604636.1	0	0	0	0	0	0	0.0041	0.0083	0	0	0	0	0	0	1832.45	2723.37	0	0	0	0	0	0	532	40	533	40	106626572	rna19557
gene14294_NW_013615922.1	0	0	0	0	0	0	0	0	0	0	0	0	0	0	0	0	0	0	0	0	0	0	532	46	533	46	106626709	rna19687
gene3968_NW_013581252.1	0	0	0	0	0	0	0	0	0	0	0	0	0	0	0	0	0	0	0	0	0	0	532	45	533	46	106615645	rna5899
gene4209_NW_013581258.1	1.6581	1.6374	2.0616	1.7337	1.6837	1.9362	0.7854	0.5661	1.89169e+06	996838	1.42876e+06	1.4093e+06	1.21434e+06	1.0669e+06	351027	185747	210188	110760	304274	234884	228148	189236	532	38	533	38	106615886	rna6221
gene9537_NW_013581717.1	0	0	0	0	0	0	0.0083	0	0	0	0	0	0	0	3709.6	0	0	0	0	0	0	0	1773	35	533	48	106621671	rna14107
gene9698_NW_013581762.1	0	0	0	0	0	0	0	0	0	0	0	0	0	0	0	0	0	0	0	0	0	0	6330	36	533	47	106621837	rna14327
gene9945_NW_013581826.1	16.7973	25.087	24.9964	18.271	21.5418	29.9949	0.0909	0.1322	1.91637e+07	1.52728e+07	1.73234e+07	1.48523e+07	1.55366e+07	1.6528e+07	40626.8	43377.1	2.1293e+06	1.69698e+06	3.68924e+06	2.47538e+06	2.919e+06	2.93157e+06	532	38	533	38	106622124	rna14663
gene14281_NW_013613559.1	0	0	0	0	0	0	0	0	0	0	0	0	0	0	0	0	0	0	0	0	0	0	593	38	534	39	106626694	rna19674
gene5489_NW_013581293.1	0	0	0	0	0.0032	0.004	0	0	0	0	0	0	2307.94	2204.11	0	0	0	0	0	0	433.613	390.943	663	39	534	42	106617217	gene5489
gene5564_NW_013581296.1	0	0.0063	0.0041	0.0027	0.0032	0	0.1033	0.1281	0	3835.4	2841.45	2194.8	2307.94	0	46168.9	42031.8	0	426.155	605.123	365.8	433.613	0	689	33	534	38	106617341	rna8280
gene6440_NW_013581330.1	0	0	0	0	0	0	0	0	0	0	0	0	0	0	0	0	0	0	0	0	0	0	658	43	534	48	106618286	rna9709
gene8151_NW_013581485.1	0.6016	0.9311	0.6287	0.7885	0.6502	0.5809	0.1736	0.1198	686354	566847	435712	640962	468945	320092	77588.8	39308.4	76261.6	62983	92790.4	106827	88104.7	56774.6	607	29	534	29	106620141	rna12116
gene10135_NW_013581885.1	0	0	0	0	0	0	0.0207	0.0207	0	0	0	0	0	0	9251.66	6792.02	0	0	0	0	0	0	35144	35	535	49	106622329	rna14902
gene13994_NW_013597902.1	0	0	0	0	0	0	0	0	0	0	0	0	0	0	0	0	0	0	0	0	0	0	591	44	535	46	106626407	rna19397
gene9625_NW_013581744.1	0	0	0	0	0.0032	0.0202	0.0372	0.0331	0	0	0	0	2307.94	11130.7	16626.2	10860.7	0	0	0	0	433.613	1974.26	1155	32	535	35	106621768	rna14224
gene12060_NW_013582946.1	0	0	0	0	0	0	4.5468	2.3055	0	0	0	0	0	0	2.03215e+06	756474	0	0	0	0	0	0	535	40	536	40	106624374	rna17371
gene13366_NW_013586301.1	0	0	0	0	0	0	0	0	0	0	0	0	0	0	0	0	0	0	0	0	0	0	592	44	536	47	106625744	rna18786
gene5929_NW_013581310.1	1.0373	1.8179	1.3635	1.4644	1.5352	1.2585	0.3885	0.4545	1.18344e+06	1.10672e+06	944954	1.19039e+06	1.10723e+06	693467	173636	149129	131493	122969	201240	198399	208026	123000	595	32	536	32	106617762	rna8923
gene6167_NW_013581318.1	7.7084	13.5142	13.529	10.012	11.0816	12.0085	1.7815	1.8717	8.79437e+06	8.22735e+06	9.37608e+06	8.13864e+06	7.9924e+06	6.61701e+06	796224	614137	977152	914150	1.99676e+06	1.35644e+06	1.5016e+06	1.17366e+06	1384	34	536	43	106617999	rna9269
gene9963_NW_013581833.1	0	0.0032	0.0041	0	0	0	6.8698	7.8959	0	1948.14	2841.45	0	0	0	3.07039e+06	2.59078e+06	0	216.46	605.123	0	0	0	601	39	536	41	106622150	rna14679
gene11358_NW_013582424.1	0.0154	0.0095	0.0122	0.011	0.0288	0.0363	0.0041	0.0041	17569.6	5783.53	8455.04	8941.77	20771.5	20002.3	1832.45	1345.28	1952.17	642.615	1800.61	1490.3	3902.52	3547.8	33762	34	537	38	106623631	rna16533
gene1227_NW_013581215.1	0.4435	0.1077	0.1429	0.25	0.0847	0.0444	0.248	0.1942	505981	65567	99034.8	203222	61088.3	24465.6	110841	63720.3	56220.1	7285.22	21090.8	33870.3	11477.2	4339.46	7635	35	537	50	106624047	rna1877
gene12443_NW_013583391.1	0.4203	0.7728	0.5838	0.3709	0.2636	0.1089	0.1116	0.1363	479512	470475	404594	301500	190117	60006.8	49878.5	44722.4	53279.1	52275	86163.6	50250	35718.9	10643.4	596	30	537	31	106624784	rna17821
gene12994_NW_013584462.1	0.0694	0.1362	0.1429	0.0659	0.1086	0.0645	0	0	79177.1	82917.6	99034.8	53569.3	78325.7	35541.2	0	0	8797.46	9213.07	21090.8	8928.22	14715.7	6303.95	674	31	537	35	106625356	rna18401
gene14289_NW_013615249.1	0	0	0	0	0	0	0	0	0	0	0	0	0	0	0	0	0	0	0	0	0	0	536	50	537	50	106626703	rna19682
gene1873_NW_013581220.1	0	0	0	0	0	0	0.0041	0.0041	0	0	0	0	0	0	1832.45	1345.28	0	0	0	0	0	0	2397	35	537	42	106627201	rna2821
gene4218_NW_013581258.1	0.5052	0.2249	0.4205	0.4341	0.3195	0.4397	0.5539	0.471	576373	136918	291422	352875	230433	242287	247560	154543	64041.5	15213.1	62062	58812.5	43293.5	42974.4	536	34	537	34	106615898	rna6230
gene7788_NW_013581436.1	0	0	0	0	0.0016	0.004	0	0	0	0	0	0	1153.97	2204.11	0	0	0	0	0	0	216.806	390.943	654	46	537	51	106619758	rna11610
gene8345_NW_013581511.1	0.1967	0.1425	0.1266	0.2802	0.2045	0.1371	0.2935	0.2892	224411	86753	87738.3	227771	147492	75545.8	131177	94891.4	24934.6	9639.22	18685	37961.9	27710.6	13399.6	794	35	537	36	106620359	rna12392
gene9262_NW_013581652.1	0	0.0063	0.0082	0.0055	0.0064	0	0.0207	0.0083	0	3835.4	5682.89	4470.89	4615.88	0	9251.66	2723.37	0	426.155	1210.25	745.148	867.226	0	930	40	537	42	106621372	rna13721
gene14013_NW_013598371.1	0	0	0	0	0	0	0	0	0	0	0	0	0	0	0	0	0	0	0	0	0	0	1324	32	538	49	106626428	rna19414
gene14187_NW_013606020.1	0	0	0	0	0	0	0	0	0	0	0	0	0	0	0	0	0	0	0	0	0	0	684	36	538	40	106626598	rna19582
gene400_NW_013581210.1	0	0	0	0	0	0	0	0.0041	0	0	0	0	0	0	0	1345.28	0	0	0	0	0	0	593	39	538	41	106615860	rna618
gene7015_NW_013581366.1	0.6324	0.9565	0.8655	0.8188	0.5096	0.2299	0.2728	0.2231	721493	582311	599823	665593	367539	126681	121925	73202.9	80165.9	64701.2	127740	110932	69052.9	22469.4	2166	31	538	38	106618938	rna10529
gene7879_NW_013581453.1	0	0.0032	0	0	0	0.0081	0	0	0	1948.14	0	0	0	4463.32	0	0	0	216.46	0	0	0	791.659	9706	34	538	44	106619855	rna11744
gene9799_NW_013581784.1	2.1941	3.0373	1.9391	1.6623	1.3483	0.9762	0.3431	0.3347	2.50321e+06	1.84909e+06	1.34387e+06	1.35126e+06	972436	537912	153345	109821	278134	205454	286194	225211	182700	95409.5	537	34	538	34	106621948	rna14457
gene9944_NW_013581826.1	3.9294	8.0826	5.5684	6.4841	6.6758	8.6483	0.0207	0.0124	4.48298e+06	4.92063e+06	3.8591e+06	5.27085e+06	4.8148e+06	4.76545e+06	9251.66	4068.65	498109	546737	821846	878475	904598	845247	537	37	538	37	106622125	rna14662
gene9567_NW_013581729.1	1.7931	2.0745	2.2331	1.5166	1.3227	0.9883	1.331	1.4503	2.04571e+06	1.26294e+06	1.54762e+06	1.23283e+06	953973	544580	594877	475868	227302	140327	329585	205471	179231	96592.2	601	35	539	37	106621708	rna14147
gene12012_NW_013582908.1	0	0	0	0	0	0	0	0	0	0	0	0	0	0	0	0	0	0	0	0	0	0	10384	31	540	44	106624319	rna17299
gene13710_NW_013591970.1	0	0	0	0	0	0	0	0	0	0	0	0	0	0	0	0	0	0	0	0	0	0	671	48	540	52	106626111	rna19115
gene4294_NW_013581260.1	0	0	0	0	0	0	0	0	0	0	0	0	0	0	0	0	0	0	0	0	0	0	2102	42	540	54	106615983	rna6354
gene4471_NW_013581264.1	0	0	0.0041	0.0137	0.008	0.004	0.0124	0.0083	0	0	2841.45	11136.6	5769.85	2204.11	5542.06	2723.37	0	0	605.123	1856.09	1084.03	390.943	1496	34	540	39	106616100	gene4471
gene4519_NW_013581266.1	0.0039	0.0063	0	0.0027	0.0016	0	0	0.0041	4449.44	3835.4	0	2194.8	1153.97	0	0	1345.28	494.382	426.155	0	365.8	216.806	0	600	48	540	50	106616244	rna6698
gene4623_NW_013581268.1	0	0	0	0.0055	0.0016	0	0.0041	0	0	0	0	4470.89	1153.97	0	1832.45	0	0	0	0	745.148	216.806	0	614	35	540	37	106616307	rna6856
gene761_NW_013581212.1	1.2687	1.5171	1.8289	1.5963	1.8355	1.6821	0.3017	0.2562	1.44744e+06	923600	1.26749e+06	1.29761e+06	1.32382e+06	926882	134842	84063.6	160826	102622	269929	216269	248718	164401	539	39	540	39	106619272	rna1180
gene9468_NW_013581705.1	0	0	0	0	0	0	0	0	0	0	0	0	0	0	0	0	0	0	0	0	0	0	1315	37	540	40	106621596	rna14024
gene13097_NW_013584724.1	0	0	0	0	0	0	0	0	0	0	0	0	0	0	0	0	0	0	0	0	0	0	1034	43	541	48	106625467	rna18508
gene5209_NW_013581285.1	0	0	0	0	0	0	0	0	0	0	0	0	0	0	0	0	0	0	0	0	0	0	614	52	541	54	106616987	rna7762
gene5843_NW_013581305.1	1.743	2.6984	2.4617	2.536	2.5687	2.0048	0.6283	0.6859	1.98856e+06	1.64277e+06	1.70605e+06	2.06148e+06	1.85263e+06	1.1047e+06	280812	225055	220951	182530	363325	343581	348069	195940	917	31	541	35	106617659	rna8792
gene6850_NW_013581356.1	0.4666	0.6049	0.3592	0.0962	0.0783	0.0807	0.0124	0.0041	532335	368259	248938	78199.8	56472.4	44467.9	5542.06	1345.28	59148.3	40917.7	53014.7	13033.3	10610	7887.27	601	32	541	33	106618758	rna10303
gene8160_NW_013581487.1	0	0	0	0	0	0	0.0041	0.0083	0	0	0	0	0	0	1832.45	2723.37	0	0	0	0	0	0	34547	34	541	50	106620148	rna12129
gene10080_NW_013581860.1	0	0	0	0	0.0016	0	0.0041	0	0	0	0	0	1153.97	0	1832.45	0	0	0	0	0	216.806	0	627	41	542	44	106622268	gene10080
gene13482_NW_013587142.1	0.0039	0.0032	0	0.0055	0.0032	0	0.0083	0.0165	4449.44	1948.14	0	4470.89	2307.94	0	3709.6	5413.93	494.382	216.46	0	745.148	433.613	0	1259	33	542	40	106625873	rna18902
gene13898_NW_013595417.1	0	0	0	0	0	0	0	0	0	0	0	0	0	0	0	0	0	0	0	0	0	0	823	42	542	47	106626305	rna19303
gene14215_NW_013608186.1	0	0	0	0	0	0	0.0041	0	0	0	0	0	0	0	1832.45	0	0	0	0	0	0	0	779	31	542	36	106626626	rna19610
gene5376_NW_013581289.1	0	0	0.0041	0.0027	0.0016	0	0	0	0	0	2841.45	2194.8	1153.97	0	0	0	0	0	605.123	365.8	216.806	0	541	42	542	42	106617115	rna7993
gene10932_NW_013582186.1	0	0	0	0	0	0	0.0579	0.0165	0	0	0	0	0	0	25877.8	5413.93	0	0	0	0	0	0	15064	33	543	47	106623185	rna15972
gene12699_NW_013583792.1	0	0	0	0	0	0.004	0.0083	0.0041	0	0	0	0	0	2204.11	3709.6	1345.28	0	0	0	0	0	390.943	4149	39	543	51	106625051	rna18085
gene13276_NW_013585579.1	0.0424	0.0158	0.0449	0.0302	0.0256	0.004	0.0124	0.0165	48373.4	9618.93	31117.3	24549.2	18463.5	2204.11	5542.06	5413.93	5374.82	1068.77	6626.83	4091.54	3468.9	390.943	666	44	543	45	106625656	rna18690
gene13419_NW_013586634.1	0	0	0	0	0	0	0	0	0	0	0	0	0	0	0	0	0	0	0	0	0	0	752	43	543	46	106625803	rna18842
gene14232_NW_013609854.1	0	0	0	0	0	0	0	0	0	0	0	0	0	0	0	0	0	0	0	0	0	0	608	46	543	49	106626644	rna19625
gene296_NW_013581210.1	0	0	0	0	0	0	0.8267	0.5082	0	0	0	0	0	0	369485	166749	0	0	0	0	0	0	810	33	543	34	106615802	rna483
gene3254_NW_013581239.1	0	0	0	0	0	0	0.0744	0	0	0	0	0	0	0	33252.3	0	0	0	0	0	0	0	601	37	543	39	106614820	rna4799
gene7573_NW_013581420.1	0	0	0	0.0027	0	0	0	0	0	0	0	2194.8	0	0	0	0	0	0	0	365.8	0	0	542	38	543	38	106619523	gene7573
gene13257_NW_013585429.1	0	0	0	0	0	0	0	0	0	0	0	0	0	0	0	0	0	0	0	0	0	0	629	45	544	47	106625633	rna18673
gene13889_NW_013595206.1	0	0	0	0	0	0	0	0	0	0	0	0	0	0	0	0	0	0	0	0	0	0	629	45	544	48	106626296	rna19294
gene5374_NW_013581289.1	26.0095	42.7312	54.0629	37.707	43.5724	46.8035	8.5893	9.4081	2.96737e+07	2.60145e+07	3.74675e+07	3.06516e+07	3.14258e+07	2.579e+07	3.8389e+06	3.08696e+06	3.29708e+06	2.8905e+06	7.9792e+06	5.1086e+06	5.90424e+06	4.57437e+06	833	38	544	44	106617106	rna7991
gene7860_NW_013581449.1	0	0	0	0	0	0	0	0.0041	0	0	0	0	0	0	0	1345.28	0	0	0	0	0	0	717	55	544	56	106619822	rna11718
gene10321_NW_013581948.1	0.9987	1.3302	1.5717	0.9781	0.7045	0.2824	1.2318	1.3718	1.1394e+06	809817	1.08924e+06	795086	508107	155610	550541	450111	126600	89979.6	231969	132514	95462.6	27600.5	592	38	545	38	106622534	rna15160
gene11628_NW_013582604.1	1.153	1.5392	1.4901	1.6046	1.4138	1.1698	0.9466	0.9751	1.31544e+06	937054	1.03269e+06	1.30436e+06	1.01968e+06	644591	423073	319947	146160	104117	219925	217393	191576	114331	11426	37	545	37	106623909	rna16852
gene1181_NW_013581215.1	0	0	0	0	0	0	0.0372	0.0454	0	0	0	0	0	0	16626.2	14896.5	0	0	0	0	0	0	544	44	545	44	106624575	rna1793
gene5471_NW_013581293.1	0.2661	0.1805	0.1796	0.228	0.2029	0.1008	0.0124	0.0454	303588	109887	124469	185339	146338	55543.5	5542.06	14896.5	33732.1	12209.7	26507.3	30889.8	27493.8	9851.75	601	30	545	32	106617230	rna8149
gene11563_NW_013582556.1	0	0	0	0	0	0	0.0165	0.0041	0	0	0	0	0	0	7374.51	1345.28	0	0	0	0	0	0	616	49	546	49	106623838	rna16770
gene12823_NW_013584013.1	0.0039	0	0	0	0	0	0	0	4449.44	0	0	0	0	0	0	0	494.382	0	0	0	0	0	4070	32	546	36	106625178	rna18224
gene13234_NW_013585259.1	0	0	0	0	0	0	0	0	0	0	0	0	0	0	0	0	0	0	0	0	0	0	621	44	546	46	106625609	rna18652
gene13288_NW_013585679.1	0	0	0	0	0	0	0	0	0	0	0	0	0	0	0	0	0	0	0	0	0	0	1653	35	546	43	106625665	rna18702
gene13601_NW_013589410.1	0	0	0	0	0	0	0	0	0	0	0	0	0	0	0	0	0	0	0	0	0	0	828	36	546	41	106625998	rna19012
gene14194_NW_013606580.1	0	0	0	0	0	0	0	0	0	0	0	0	0	0	0	0	0	0	0	0	0	0	809	37	546	41	106626604	rna19589
gene4154_NW_013581257.1	0	0	0	0	0.0016	0	0	0	0	0	0	0	1153.97	0	0	0	0	0	0	0	216.806	0	697	39	546	42	106615836	rna6147
gene6350_NW_013581325.1	0	0	0	0	0	0	0	0	0	0	0	0	0	0	0	0	0	0	0	0	0	0	1683	35	546	42	106618193	rna9579
gene7526_NW_013581416.1	0.027	0.0063	0.0082	0.0055	0.0096	0	0.0496	0.1281	30803.8	3835.4	5682.89	4470.89	6923.82	0	22168.2	42031.8	3422.64	426.155	1210.25	745.148	1300.84	0	1510	31	546	38	106619465	rna11203
gene8346_NW_013581511.1	0	0	0	0	0.0256	0.0081	0	0.0041	0	0	0	0	18463.5	4463.32	0	1345.28	0	0	0	0	3468.9	791.659	4185	32	546	42	106620364	rna12393
gene11438_NW_013582472.1	0	0	0	0	0	0	0.3389	0.5371	0	0	0	0	0	0	151468	176232	0	0	0	0	0	0	623	43	547	45	106623703	rna16624
gene12187_NW_013583085.1	0	0	0	0	0	0	0.0289	0.0372	0	0	0	0	0	0	12916.6	12206	0	0	0	0	0	0	685	46	547	52	106624518	rna17524
gene12821_NW_013584009.1	0	0	0	0	0.0016	0	0.0041	0	0	0	0	0	1153.97	0	1832.45	0	0	0	0	0	216.806	0	645	46	547	48	106625176	rna18222
gene13810_NW_013593428.1	0.027	0.0348	0.0735	0.0027	0.0016	0	0	0	30803.8	21186	50938.1	2194.8	1153.97	0	0	0	3422.64	2354	10847.9	365.8	216.806	0	611	35	547	37	106626212	rna19216
gene8441_NW_013581521.1	0	0	0	0	0	0	0	0.0041	0	0	0	0	0	0	0	1345.28	0	0	0	0	0	0	601	37	547	38	106620463	rna12523
gene7016_NW_013581366.1	1.3072	3.0025	2.7434	2.6101	2.877	2.9648	1.3847	1.6486	1.49136e+06	1.8279e+06	1.90127e+06	2.12172e+06	2.07498e+06	1.63368e+06	618878	540934	165707	203100	404901	353620	389845	289767	818	33	548	37	106618940	rna10530
gene1094_NW_013581214.1	0	0	0	0	0	0	0.0083	0	0	0	0	0	0	0	3709.6	0	0	0	0	0	0	0	609	37	549	37	106622734	rna1657
gene12426_NW_013583375.1	0	0	0	0	0	0	0.0331	0.0207	0	0	0	0	0	0	14793.7	6792.02	0	0	0	0	0	0	624	40	549	40	106624762	rna17803
gene12609_NW_013583650.1	0.0116	0	0	0.0027	0.0048	0.004	0	0.0041	13234.2	0	0	2194.8	3461.91	2204.11	0	1345.28	1470.47	0	0	365.8	650.419	390.943	23958	35	549	58	106624956	gene12609
gene13391_NW_013586487.1	0.0578	0.1077	0.1021	0.1181	0.0958	0.0282	0.0124	0.0248	65942.9	65567	70759	96002.1	69093.9	15539	5542.06	8137.3	7326.99	7285.22	15069	16000.3	12981.3	2756.15	618	32	549	32	106625771	rna18814
gene13633_NW_013590479.1	0	0	0	0	0	0	0	0	0	0	0	0	0	0	0	0	0	0	0	0	0	0	672	38	549	41	106626034	rna19044
gene14293_NW_013615681.1	0	0	0	0	0	0	0	0	0	0	0	0	0	0	0	0	0	0	0	0	0	0	548	48	549	48	106626707	rna19686
gene1439_NW_013581217.1	3.5322	5.3842	5.8051	4.6488	4.9298	5.8691	2.7239	3.293	4.02982e+06	3.27786e+06	4.02314e+06	3.77895e+06	3.55553e+06	3.23403e+06	1.21742e+06	1.08049e+06	447758	364207	856780	629826	668008	573620	630	41	549	43	106626767	rna2146
gene2943_NW_013581234.1	0	0	0	0	0	0	0	0	0	0	0	0	0	0	0	0	0	0	0	0	0	0	637	46	549	46	106614496	gene2943
gene6346_NW_013581325.1	0	0	0	0.0055	0.0032	0	0.0083	0.0454	0	0	0	4470.89	2307.94	0	3709.6	14896.5	0	0	0	745.148	433.613	0	1261	38	549	49	106618192	rna9575
gene13657_NW_013591177.1	0	0	0	0	0	0	0	0	0	0	0	0	0	0	0	0	0	0	0	0	0	0	1611	30	550	45	106626062	gene13657
gene14291_NW_013615526.1	0	0	0	0	0	0	0	0	0	0	0	0	0	0	0	0	0	0	0	0	0	0	549	46	550	46	106626705	rna19684
gene5522_NW_013581294.1	0.0039	0.0032	0	0	0.0032	0	0	0	4449.44	1948.14	0	0	2307.94	0	0	0	494.382	216.46	0	0	433.613	0	1697	38	550	43	106617281	rna8220
gene9617_NW_013581741.1	0.0154	0.0095	0.0122	0.0082	0.0112	0.0282	0.0083	0	17569.6	5783.53	8455.04	6665.68	8077.79	15539	3709.6	0	1952.17	642.615	1800.61	1110.95	1517.65	2756.15	610	36	550	36	106621761	rna14213
gene9895_NW_013581807.1	0.7828	0.6271	1.0002	0.6209	0.5399	0.5688	0.3513	0.4545	893082	381774	693175	504722	389393	313424	157010	149129	99231.3	42419.4	147620	84120.4	73158.6	55592	653	41	550	43	106622061	rna14596
gene10078_NW_013581860.1	0.027	0.0127	0.0163	0.0302	0.0304	0.0363	0.0124	0.0165	30803.8	7731.67	11296.5	24549.2	21925.4	20002.3	5542.06	5413.93	3422.64	859.075	2405.73	4091.54	4119.32	3547.8	627	39	551	41	106622266	rna14834
gene11177_NW_013582317.1	0	0	0.0082	0	0	0.004	0	0	0	0	5682.89	0	0	2204.11	0	0	0	0	1210.25	0	0	390.943	6339	33	551	35	106623444	rna16305
gene11806_NW_013582719.1	14.0478	29.5337	29.0502	29.4809	34.0819	37.8849	7.4774	7.9578	1.60269e+07	1.79799e+07	2.01328e+07	2.39647e+07	2.45809e+07	2.08756e+07	3.34195e+06	2.61109e+06	1.78076e+06	1.99777e+06	4.28755e+06	3.99411e+06	4.61824e+06	3.70271e+06	731	32	551	35	106624105	rna17080
gene12141_NW_013583029.1	0	0	0	0	0	0	1.1326	1.9709	0	0	0	0	0	0	506204	646686	0	0	0	0	0	0	550	47	551	47	106624465	rna17475
gene13513_NW_013587548.1	0	0	0	0	0	0	0	0	0	0	0	0	0	0	0	0	0	0	0	0	0	0	7029	12	551	45	106625906	rna18935
gene4488_NW_013581264.1	1.2995	2.8251	1.7636	1.97	2.254	2.0693	0.7895	0.6859	1.48257e+06	1.7199e+06	1.22224e+06	1.60139e+06	1.62566e+06	1.14024e+06	352859	225055	164731	191100	260291	266898	305426	202244	744	29	551	32	106616126	rna6648
gene5989_NW_013581311.1	0	0.0032	0	0	0.0016	0	3.3729	3.4294	0	1948.14	0	0	1153.97	0	1.50748e+06	1.12524e+06	0	216.46	0	0	216.806	0	632	42	551	43	106617804	rna9002
gene6358_NW_013581325.1	0.3509	0.2122	0.3429	0.3132	0.278	0.3469	0.1447	0.1735	400335	129186	237642	254597	200502	191151	64672.2	56928.3	44481.7	14354	50608.9	42432.8	37670.1	33904.5	642	38	551	38	106618211	rna9589
gene6963_NW_013581363.1	0.0848	0.0665	0.049	0.0687	0.0767	0.0968	0.1653	0.1446	96746.7	40484.7	33958.8	55845.4	55318.4	53339.4	73879.2	47445.7	10749.6	4498.3	7231.96	9307.57	10393.2	9460.81	2312	36	551	40	106618892	rna10455
gene7260_NW_013581384.1	0	0	0	0	0	0.004	0.0083	0.0207	0	0	0	0	0	2204.11	3709.6	6792.02	0	0	0	0	0	390.943	3245	35	551	41	106619180	rna10843
gene7785_NW_013581436.1	0.0077	0.0063	0	0.0055	0.0032	0.004	0	0	8784.78	3835.4	0	4470.89	2307.94	2204.11	0	0	976.087	426.155	0	745.148	433.613	390.943	639	44	551	47	106619757	rna11607
gene9978_NW_013581835.1	0.0154	0.0063	0.0041	0.011	0.008	0.004	0	0.0041	17569.6	3835.4	2841.45	8941.77	5769.85	2204.11	0	1345.28	1952.17	426.155	605.123	1490.3	1084.03	390.943	799	31	551	33	106622155	rna14699
gene11887_NW_013582791.1	0	0	0	0	0	0	0	0	0	0	0	0	0	0	0	0	0	0	0	0	0	0	551	46	552	46	106624191	rna17160
gene12866_NW_013584079.1	0.7597	0.8298	0.8124	0.5962	0.4265	0.2299	0.2439	0.2314	866727	505177	563022	484644	307605	126681	109009	75926.3	96303	56130.7	119903	80774	57792.5	22469.4	673	34	552	36	106625223	rna18267
gene12879_NW_013584105.1	0.1195	0.1679	0.1388	0.0769	0.1038	0.0363	0.0207	0.0331	136335	102216	96193.4	62511.1	74863.8	20002.3	9251.66	10860.7	15148.4	11357.4	20485.6	10418.5	14065.3	3547.8	614	34	552	35	106625237	rna18284
gene13162_NW_013584951.1	1.6466	2.407	2.5556	1.9123	2.1805	2.1984	4.1293	4.9582	1.87857e+06	1.46537e+06	1.77112e+06	1.55449e+06	1.57264e+06	1.21138e+06	1.84555e+06	1.62687e+06	208731	162818	377184	259081	295467	214862	749	35	552	38	106625535	rna18571
gene2887_NW_013581233.1	0	0	0	0	0	0	0.0207	0.0331	0	0	0	0	0	0	9251.66	10860.7	0	0	0	0	0	0	680	41	552	43	106614429	rna4276
gene5184_NW_013581285.1	0	0.0032	0	0	0	0	0.1695	0.4297	0	1948.14	0	0	0	0	75756.3	140992	0	216.46	0	0	0	0	9592	36	552	37	106616958	rna7734
gene1448_NW_013581217.1	1.5964	1.5931	1.3472	0.4121	0.3163	0.117	0.6283	0.3925	1.8213e+06	969868	933658	334991	228125	64470.1	280812	128786	202367	107763	198835	55831.9	42859.9	11435.1	958	37	553	46	106626776	rna2157
gene5534_NW_013581294.1	0.671	1.0547	0.7471	0.6841	0.3227	0.1977	0.4671	0.533	765531	642094	517767	556097	232741	108938	208766	174886	85059	71343.8	110265	92682.8	43727.2	19322.3	603	33	553	34	106617307	rna8239
gene7866_NW_013581452.1	0	0	0	0	0	0	0	0	0	0	0	0	0	0	0	0	0	0	0	0	0	0	621	30	553	31	106619840	rna11729
gene14006_NW_013598241.1	0	0	0	0	0	0	0	0	0	0	0	0	0	0	0	0	0	0	0	0	0	0	1063	35	554	39	106626420	rna19408
gene11665_NW_013582624.1	0.3239	0.2882	0.2694	0.0769	0.0847	0.4235	0.1943	0.2975	369531	175454	186704	62511.1	61088.3	233360	86840.4	97614.8	41059	19494.9	39761	10418.5	11477.2	41391.1	861	31	555	34	106623946	rna16895
gene12838_NW_013584023.1	0	0.0032	0.0041	0	0.0016	0	0.1447	0.1529	0	1948.14	2841.45	0	1153.97	0	64672.2	50169.1	0	216.46	605.123	0	216.806	0	719	38	555	43	106625196	rna18240
gene2366_NW_013581225.1	0.4435	0.4307	0.5103	0.5935	0.6006	0.839	0.2728	0.2644	505981	262207	353656	482449	433171	462312	121925	86754.1	56220.1	29134.1	75315.7	80408.2	81383.7	82000.2	618	31	555	32	106627744	rna3479
gene10436_NW_013581990.1	0	0	0	0	0	0	0	0	0	0	0	0	0	0	0	0	0	0	0	0	0	0	648	46	556	49	106622645	rna15299
gene13128_NW_013584849.1	0	0.0032	0	0	0	0	0.0372	0.0248	0	1948.14	0	0	0	0	16626.2	8137.3	0	216.46	0	0	0	0	2175	35	556	52	106625501	rna18538
gene14073_NW_013600370.1	0	0	0	0	0	0	0.0041	0.0041	0	0	0	0	0	0	1832.45	1345.28	0	0	0	0	0	0	1173	32	556	43	106626487	gene14073
gene2020_NW_013581221.1	0	0	0	0	0.0016	0	0	0	0	0	0	0	1153.97	0	0	0	0	0	0	0	216.806	0	622	39	556	41	106627351	rna3005
gene13626_NW_013590145.1	0	0	0	0	0	0	0	0	0	0	0	0	0	0	0	0	0	0	0	0	0	0	843	39	557	42	106626026	rna19037
gene2517_NW_013581228.1	0.0039	0.019	0	0	0.008	0.0081	0	0.0041	4449.44	11567.1	0	0	5769.85	4463.32	0	1345.28	494.382	1285.23	0	0	1084.03	791.659	2148	27	557	34	106627973	rna3704
gene6747_NW_013581352.1	0	0	0	0	0.0016	0	0.0744	0.0165	0	0	0	0	1153.97	0	33252.3	5413.93	0	0	0	0	216.806	0	633	43	557	45	106618629	rna10134
gene10842_NW_013582152.1	0	0	0	0	0	0	0	0	0	0	0	0	0	0	0	0	0	0	0	0	0	0	624	48	558	51	106623091	rna15856
gene12683_NW_013583761.1	0	0	0	0	0	0	0	0	0	0	0	0	0	0	0	0	0	0	0	0	0	0	557	42	558	42	106625033	rna18073
gene4981_NW_013581278.1	0	0	0	0.0027	0.0048	0	0	0.0041	0	0	0	2194.8	3461.91	0	0	1345.28	0	0	0	365.8	650.419	0	623	38	558	39	106616710	rna7446
gene5466_NW_013581293.1	0.0116	0.0063	0.0041	0.0137	0.0032	0.0081	0.0165	0.0124	13234.2	3835.4	2841.45	11136.6	2307.94	4463.32	7374.51	4068.65	1470.47	426.155	605.123	1856.09	433.613	791.659	971	42	558	50	106617240	rna8123
gene6014_NW_013581313.1	4.905	7.6962	11.3123	7.8607	10.0928	11.5809	1.736	1.8428	5.59602e+06	4.68539e+06	7.83983e+06	6.38987e+06	7.27924e+06	6.38139e+06	775888	604654	621780	520599	1.66959e+06	1.06498e+06	1.36762e+06	1.13187e+06	1245	35	558	42	106617834	rna9036
gene9337_NW_013581672.1	0.2314	0.3009	0.2858	0.2006	0.2316	0.1815	0.1364	0.2603	264000	183186	198070	163065	167037	100011	60962.6	85408.9	29333.3	20354	42181.5	27177.6	31382.7	17739	797	31	559	34	106621461	rna13835
gene13803_NW_013593365.1	0	0	0	0	0	0	0	0	0	0	0	0	0	0	0	0	0	0	0	0	0	0	994	45	560	48	106626206	rna19209
gene3437_NW_013581243.1	0.6478	0.3579	0.298	0.25	0.3355	0.9116	0.0827	0.0826	739063	217887	206525	203222	241973	502316	36961.9	27102.5	82118.1	24209.7	43982.1	33870.3	45461.6	89095.8	2574	34	560	39	106615051	rna5100
gene5319_NW_013581288.1	0.5861	0.4149	0.4899	0.6017	0.4074	0.3832	0.0868	0.0785	668670	252588	339518	489115	293830	211154	38794.4	25757.2	74296.7	28065.4	72304.8	81519.1	55204.3	37452.3	615	38	560	39	106617092	rna7920
gene6007_NW_013581312.1	0	0	0	0	0.0016	0	0.9383	1.1197	0	0	0	0	1153.97	0	419364	367393	0	0	0	0	216.806	0	2378	22	560	36	106617826	rna9023
gene8396_NW_013581513.1	0.0116	0.0063	0	0.0027	0	0	0.0041	0	13234.2	3835.4	0	2194.8	0	0	1832.45	0	1470.47	426.155	0	365.8	0	0	626	37	560	40	106620411	rna12472
gene11280_NW_013582372.1	0	0	0.0041	0	0.0016	0	0.0083	0.0041	0	0	2841.45	0	1153.97	0	3709.6	1345.28	0	0	605.123	0	216.806	0	971	33	561	38	106623550	rna16428
gene12604_NW_013583632.1	0.4512	0.2534	0.3307	0.2857	0.1885	0.0444	0.0455	0.0289	514766	154268	229187	232242	135952	24465.6	20335.8	9482.58	57196.2	17140.9	48808.3	38707	25542.5	4339.46	721	42	561	46	106624948	rna17988
gene12934_NW_013584292.1	0	0	0	0	0	0	0	0	0	0	0	0	0	0	0	0	0	0	0	0	0	0	1236	43	561	51	106625292	gene12934
gene13230_NW_013585236.1	0	0	0	0	0	0	0	0	0	0	0	0	0	0	0	0	0	0	0	0	0	0	1267	37	561	41	106625605	rna18648
gene13350_NW_013586190.1	0	0	0	0	0	0.004	0	0	0	0	0	0	0	2204.11	0	0	0	0	0	0	0	390.943	717	37	561	40	106625728	rna18767
gene215_NW_013581209.1	0.5013	0.7474	0.4776	0.1978	0.1326	0.0726	0.2521	0.2975	571924	455012	330994	160789	95635.3	40004.6	112674	97614.8	63547.1	50556.9	70489.5	26798.2	17967.8	7095.61	673	34	561	35	106626823	rna352
gene276_NW_013581209.1	0	0.0032	0.0082	0	0.0064	0	0.0083	0.0124	0	1948.14	5682.89	0	4615.88	0	3709.6	4068.65	0	216.46	1210.25	0	867.226	0	721	34	561	36	106622305	rna449
gene4291_NW_013581260.1	0	0	0	0	0	0	0	0	0	0	0	0	0	0	0	0	0	0	0	0	0	0	1242	43	561	55	106615979	rna6351
gene4509_NW_013581265.1	0	0	0	0	0.0016	0.004	0.0083	0.0041	0	0	0	0	1153.97	2204.11	3709.6	1345.28	0	0	0	0	216.806	390.943	3293	39	561	52	106616196	rna6688
gene5291_NW_013581288.1	4.0836	4.206	7.3809	6.2946	8.3068	9.7375	2.2734	2.3882	4.6589e+06	2.56058e+06	5.11523e+06	5.11681e+06	5.99112e+06	5.36562e+06	1.01607e+06	783609	517656	284509	1.08935e+06	852801	1.1256e+06	951701	623	37	561	38	106617047	rna7879
gene7091_NW_013581370.1	0	0.0032	0	0	0.0032	0	0.0041	0	0	1948.14	0	0	2307.94	0	1832.45	0	0	216.46	0	0	433.613	0	1380	50	561	55	106619004	rna10636
gene7786_NW_013581436.1	0	0	0	0	0	0	0	0	0	0	0	0	0	0	0	0	0	0	0	0	0	0	632	40	561	43	106619750	rna11608
gene9682_NW_013581757.1	0	0	0	0	0	0	0	0.0041	0	0	0	0	0	0	0	1345.28	0	0	0	0	0	0	1321	39	561	47	106621823	rna14303
gene12869_NW_013584081.1	0	0	0	0	0	0	0.0041	0	0	0	0	0	0	0	1832.45	0	0	0	0	0	0	0	802	28	562	33	106625226	rna18274
gene1292_NW_013581216.1	0.6131	0.6303	0.3837	0.1072	0.0863	0.0847	0.0703	0.0496	699474	383722	265918	87141.6	62242.3	46672	31419.9	16274.6	77719.4	42635.8	56630.7	14523.6	11694	8278.21	561	41	562	41	106625352	gene1292
gene136_NW_013581209.1	0.162	0.1489	0.1674	0.055	0.0208	0.004	0.1323	0.1446	184823	90649.3	116014	44708.9	15001.6	2204.11	59130.2	47445.7	20535.9	10072.1	24706.7	7451.48	2818.48	390.943	617	43	562	45	106621134	rna192
gene2119_NW_013581222.1	4.2494	6.0683	9.4017	6.0583	7.8324	9.3623	2.1329	2.3097	4.84806e+06	3.69434e+06	6.51572e+06	4.92472e+06	5.64897e+06	5.15888e+06	953278	757852	538673	410482	1.38761e+06	820787	1.06132e+06	915031	2187	34	562	41	106627540	rna3127
gene5881_NW_013581307.1	13.0298	19.8992	29.6421	20.2712	23.7096	27.7158	6.4606	6.3795	1.48655e+07	1.21145e+07	2.0543e+07	1.64782e+07	1.71001e+07	1.52722e+07	2.8875e+06	2.09322e+06	1.65172e+06	1.34606e+06	4.37491e+06	2.74637e+06	3.21275e+06	2.70882e+06	623	44	562	46	106617695	rna8845
gene8413_NW_013581516.1	0	0	0	0.0027	0	0	0	0	0	0	0	2194.8	0	0	0	0	0	0	0	365.8	0	0	705	35	562	39	106620434	gene8413
gene11926_NW_013582823.1	0.2044	0.3294	0.249	0.1099	0.0879	0.0403	0.0083	0.0041	233196	200536	172566	89336.4	63396.2	22206.4	3709.6	1345.28	25910.7	22281.8	36750.2	14889.4	11910.8	3938.75	6507	36	563	39	106624234	rna17202
gene13302_NW_013585824.1	0.0039	0	0	0	0	0	0	0	4449.44	0	0	0	0	0	0	0	494.382	0	0	0	0	0	691	37	563	38	106625679	gene13302
gene13822_NW_013593635.1	0.0039	0	0.0041	0.0027	0	0	0	0	4449.44	0	2841.45	2194.8	0	0	0	0	494.382	0	605.123	365.8	0	0	812	37	563	41	106626227	rna19227
gene2605_NW_013581229.1	0	0.0063	0.0122	0.0055	0.0192	0.0121	0.0372	0.0289	0	3835.4	8455.04	4470.89	13847.6	6667.43	16626.2	9482.58	0	426.155	1800.61	745.148	2601.68	1182.6	783	38	563	43	106614181	rna3839
gene8740_NW_013581566.1	0.0154	0.0665	0.0408	0.0385	0.0655	0.0686	0.1447	0.219	17569.6	40484.7	28275.9	31296.2	47240.6	37800.4	64672.2	71857.6	1952.17	4498.3	6021.71	5216.03	8875.51	6704.67	39043	34	563	40	106620788	rna12953
gene9234_NW_013581648.1	0.0424	0.0412	0.0367	0.033	0.0415	0.0161	0	0	48373.4	25082.3	25434.4	26825.3	29931.1	8871.53	0	0	5374.82	2786.92	5416.59	4470.89	5623.42	1573.54	562	36	563	36	106621344	rna13673
gene10068_NW_013581857.1	0.3933	0.2755	0.2817	0.4643	0.6166	0.4881	0.1199	0.1322	448709	167723	195228	377424	444711	268956	53588.1	43377.1	49856.5	18635.8	41576.4	62904	83551.8	47704.8	616	34	564	34	106622260	rna14823
gene12550_NW_013583559.1	0	0	0	0	0	0	0.0165	0.0165	0	0	0	0	0	0	7374.51	5413.93	0	0	0	0	0	0	13628	33	564	46	106624894	rna17933
gene13245_NW_013585338.1	0	0.0063	0.0041	0	0	0.0121	0	0	0	3835.4	2841.45	0	0	6667.43	0	0	0	426.155	605.123	0	0	1182.6	563	26	564	26	106625620	gene13245
gene13899_NW_013595428.1	0	0	0	0	0	0	0.0289	0.0124	0	0	0	0	0	0	12916.6	4068.65	0	0	0	0	0	0	563	48	564	48	106626308	rna19304
gene13914_NW_013595679.1	0.0308	0.019	0.0408	0.0302	0.0415	0.0242	0.0289	0.0207	35139.1	11567.1	28275.9	24549.2	29931.1	13334.9	12916.6	6792.02	3904.35	1285.23	6021.71	4091.54	5623.42	2365.2	563	36	564	36	106626323	rna19319
gene14246_NW_013610956.1	0	0	0	0	0	0	0.62	0.814	0	0	0	0	0	0	277103	267087	0	0	0	0	0	0	706	45	564	49	106626656	rna19639
gene2635_NW_013581229.1	0	0	0	0	0	0	0	0	0	0	0	0	0	0	0	0	0	0	0	0	0	0	629	46	564	47	106614159	rna3895
gene2945_NW_013581234.1	0	0	0	0	0	0	0.0041	0	0	0	0	0	0	0	1832.45	0	0	0	0	0	0	0	631	38	564	40	106614516	rna4357
gene2946_NW_013581234.1	0	0	0	0	0	0	0.0041	0.0041	0	0	0	0	0	0	1832.45	1345.28	0	0	0	0	0	0	629	38	564	39	106614515	rna4358
gene6936_NW_013581360.1	0.0039	0	0.0041	0.0082	0.0144	0.004	0.0124	0.0124	4449.44	0	2841.45	6665.68	10385.7	2204.11	5542.06	4068.65	494.382	0	605.123	1110.95	1951.26	390.943	629	44	564	46	106618834	rna10418
gene7252_NW_013581383.1	0.0077	0.0063	0.0122	0.022	0.0208	0	0	0.0083	8784.78	3835.4	8455.04	17883.5	15001.6	0	0	2723.37	976.087	426.155	1800.61	2980.59	2818.48	0	12129	26	564	38	106619166	rna10833
gene7517_NW_013581415.1	0.0077	0.0032	0	0.0055	0	0.0081	0.0124	0	8784.78	1948.14	0	4470.89	0	4463.32	5542.06	0	976.087	216.46	0	745.148	0	791.659	53573	35	564	52	106619462	rna11195
gene884_NW_013581213.1	0	0	0	0.011	0.0064	0.004	0	0	0	0	0	8941.77	4615.88	2204.11	0	0	0	0	0	1490.3	867.226	390.943	1799	28	564	41	106620654	rna1338
gene13966_NW_013596960.1	0	0	0	0	0	0	0	0	0	0	0	0	0	0	0	0	0	0	0	0	0	0	1455	34	565	42	106626379	rna19370
gene11805_NW_013582719.1	0.0193	0.0538	0.0286	0.0302	0.0256	0.0242	0.0661	0.0785	22019	32753.1	19820.8	24549.2	18463.5	13334.9	29542.7	25757.2	2446.56	3639.23	4221.1	4091.54	3468.9	2365.2	25022	34	566	33	106624106	rna17079
gene13629_NW_013590313.1	0	0.0032	0.0082	0	0.0016	0	0	0.0083	0	1948.14	5682.89	0	1153.97	0	0	2723.37	0	216.46	1210.25	0	216.806	0	565	34	566	34	106626029	rna19040
gene1814_NW_013581219.1	0.0077	0	0.0041	0	0.0016	0	0.0124	0.0207	8784.78	0	2841.45	0	1153.97	0	5542.06	6792.02	976.087	0	605.123	0	216.806	0	726	43	566	48	106627147	rna2730
gene6030_NW_013581313.1	3.7019	6.3818	8.128	5.1626	5.8946	6.2846	2.2197	2.2436	4.22343e+06	3.8852e+06	5.633e+06	4.19662e+06	4.25137e+06	3.46298e+06	992073	736163	469270	431688	1.19962e+06	699436	798742	614230	3601	33	566	42	106617858	rna9061
gene7606_NW_013581423.1	0.937	1.0293	0.8818	1.0908	1.0112	0.6777	0.2769	0.2562	1.06901e+06	626631	611119	886698	729309	373431	123758	84063.6	118778	69625.6	130146	147783	137022	66235.5	826	30	566	34	106619561	rna11333
gene8365_NW_013581512.1	0.0039	0	0.0041	0.0027	0.0016	0	0	0.0083	4449.44	0	2841.45	2194.8	1153.97	0	0	2723.37	494.382	0	605.123	365.8	216.806	0	619	29	566	30	106620379	rna12428
gene2085_NW_013581222.1	0.0077	0	0	0	0	0	0.186	0.0496	8784.78	0	0	0	0	0	83130.8	16274.6	976.087	0	0	0	0	0	690	37	567	39	106627480	rna3087
gene9490_NW_013581710.1	0.7558	0.6714	0.6491	0.9177	0.9249	0.9681	0.124	0.124	862278	408744	449850	745988	667067	533449	55420.6	40686.5	95808.7	45416	95801.3	124331	125328	94617.9	632	36	567	37	106621630	rna14048
gene2427_NW_013581226.1	0.0039	0.0032	0.0163	0.011	0.008	0.004	0.0248	0.0207	4449.44	1948.14	11296.5	8941.77	5769.85	2204.11	11084.1	6792.02	494.382	216.46	2405.73	1490.3	1084.03	390.943	637	39	568	40	106627847	rna3577
gene12315_NW_013583232.1	0	0	0	0	0	0	0	0	0	0	0	0	0	0	0	0	0	0	0	0	0	0	568	48	569	48	106624653	rna17684
gene13206_NW_013585136.1	0.0116	0.0127	0.0041	0	0.0016	0	0.0083	0.0041	13234.2	7731.67	2841.45	0	1153.97	0	3709.6	1345.28	1470.47	859.075	605.123	0	216.806	0	633	31	569	33	106625582	rna18620
gene13641_NW_013590687.1	0	0	0	0	0	0	0	0	0	0	0	0	0	0	0	0	0	0	0	0	0	0	898	35	569	34	106626043	gene13641
gene3140_NW_013581237.1	0	0	0	0	0	0.004	1.703	2.9584	0	0	0	0	0	2204.11	761139	970701	0	0	0	0	0	390.943	694	43	569	46	106614718	rna4651
gene5866_NW_013581305.1	0.0656	0.095	0.0898	0.0824	0.0431	0.0121	1.393	0.847	74841.8	57835.3	62234.6	66982	31085.1	6667.43	622587	277915	8315.76	6426.15	13253.7	11163.7	5840.22	1182.6	679	38	569	40	106617671	rna8826
gene883_NW_013581213.1	0	0	0	0	0	0	0	0	0	0	0	0	0	0	0	0	0	0	0	0	0	0	643	37	569	40	106621076	rna1337
gene10760_NW_013582114.1	0	0	0	0.0027	0	0	0	0.0041	0	0	0	2194.8	0	0	0	1345.28	0	0	0	365.8	0	0	569	56	570	56	106622988	rna15734
gene10761_NW_013582114.1	0	0.0032	0.0041	0.0027	0.0016	0	0	0.0041	0	1948.14	2841.45	2194.8	1153.97	0	0	1345.28	0	216.46	605.123	365.8	216.806	0	569	56	570	56	106622989	rna15735
gene12795_NW_013583975.1	0.0039	0	0	0	0.0016	0	0.0041	0.0124	4449.44	0	0	0	1153.97	0	1832.45	4068.65	494.382	0	0	0	216.806	0	5367	34	570	35	106625155	rna18193
gene13266_NW_013585498.1	0	0.0032	0.0041	0.0027	0.0032	0.004	0.0041	0	0	1948.14	2841.45	2194.8	2307.94	2204.11	1832.45	0	0	216.46	605.123	365.8	433.613	390.943	645	38	570	40	106625644	rna18683
gene14166_NW_013604841.1	0	0	0	0	0	0	0	0	0	0	0	0	0	0	0	0	0	0	0	0	0	0	569	56	570	56	106626578	rna19562
gene664_NW_013581212.1	4.9435	6.1854	4.8417	1.7639	1.409	0.8673	0.0041	0.0041	5.63995e+06	3.76563e+06	3.35547e+06	1.43385e+06	1.01621e+06	477906	1832.45	1345.28	626661	418403	714591	238976	190925	84766.1	641	37	570	38	106618689	rna1025
gene6806_NW_013581353.1	3.0116	4.6304	4.8376	4.5526	5.3004	5.6956	0.5043	0.7726	3.43588e+06	2.81896e+06	3.35263e+06	3.70075e+06	3.82281e+06	3.13843e+06	225392	253503	381764	313217	713986	616792	718226	556663	627	35	570	37	106618703	rna10239
gene8435_NW_013581521.1	0	0	0	0	0	0	0.0248	0.0248	0	0	0	0	0	0	11084.1	8137.3	0	0	0	0	0	0	624	39	570	41	106620464	rna12518
gene12471_NW_013583446.1	0.0771	0.0728	0.0735	0.0302	0.0224	0.0081	0.0083	0.0124	87961.9	44320.1	50938.1	24549.2	16155.6	4463.32	3709.6	4068.65	9773.55	4924.46	10847.9	4091.54	3035.29	791.659	3786	32	571	41	106624813	rna17849
gene9784_NW_013581783.1	0	0	0	0	0.0064	0.0121	0.0083	0.0124	0	0	0	0	4615.88	6667.43	3709.6	4068.65	0	0	0	0	867.226	1182.6	633	44	571	44	106621938	rna14440
gene10574_NW_013582044.1	0	0	0	0	0	0	0	0	0	0	0	0	0	0	0	0	0	0	0	0	0	0	1281	29	572	34	106622794	gene10574
gene12958_NW_013584372.1	0	0	0	0	0	0	0.0041	0.0083	0	0	0	0	0	0	1832.45	2723.37	0	0	0	0	0	0	631	38	572	39	106625319	rna18364
gene13706_NW_013591939.1	0	0	0	0	0	0	0	0	0	0	0	0	0	0	0	0	0	0	0	0	0	0	696	38	572	39	106626108	rna19111
gene14272_NW_013612805.1	0	0	0	0	0	0	0	0	0	0	0	0	0	0	0	0	0	0	0	0	0	0	633	45	572	47	106626683	rna19665
gene58_NW_013581209.1	0.0039	0	0	0	0	0	0.0041	0	4449.44	0	0	0	0	0	1832.45	0	494.382	0	0	0	0	0	571	40	572	40	106621374	rna79
gene6866_NW_013581356.1	9.7483	14.8539	21.5345	15.6554	19.2958	22.121	3.4183	3.6732	1.11217e+07	9.04295e+06	1.49242e+07	1.27261e+07	1.39167e+07	1.21893e+07	1.52778e+06	1.20524e+06	1.23574e+06	1.00477e+06	3.1783e+06	2.12101e+06	2.61466e+06	2.16201e+06	1716	35	572	44	106618755	rna10329
gene717_NW_013581212.1	0.0039	0.0032	0.0041	0	0.0032	0.0121	0.0413	0.0413	4449.44	1948.14	2841.45	0	2307.94	6667.43	18458.6	13551.2	494.382	216.46	605.123	0	433.613	1182.6	634	34	572	34	106618809	rna1115
gene12325_NW_013583249.1	0.0116	0.0095	0.0082	0.0027	0.0048	0.0121	0	0	13234.2	5783.53	5682.89	2194.8	3461.91	6667.43	0	0	1470.47	642.615	1210.25	365.8	650.419	1182.6	572	41	573	41	106624661	rna17694
gene56_NW_013581209.1	0	0	0	0	0	0	0.0165	0.0165	0	0	0	0	0	0	7374.51	5413.93	0	0	0	0	0	0	7833	36	573	50	106622218	rna77
gene6648_NW_013581343.1	0	0	0	0	0	0	0	0.0041	0	0	0	0	0	0	0	1345.28	0	0	0	0	0	0	572	54	573	54	106618520	rna10014
gene7197_NW_013581378.1	0	0	0	0.0027	0.0016	0	0.0165	0.0413	0	0	0	2194.8	1153.97	0	7374.51	13551.2	0	0	0	365.8	216.806	0	28667	31	573	45	106619118	gene7197
gene11896_NW_013582793.1	0	0	0	0	0	0	0.062	0.0785	0	0	0	0	0	0	27710.3	25757.2	0	0	0	0	0	0	943	47	574	50	106624194	rna17168
gene12344_NW_013583280.1	0	0	0	0	0	0	0	0	0	0	0	0	0	0	0	0	0	0	0	0	0	0	639	38	574	40	106624681	rna17713
gene13306_NW_013585859.1	0	0	0	0	0	0	0	0	0	0	0	0	0	0	0	0	0	0	0	0	0	0	835	38	574	43	106625681	rna18720
gene14021_NW_013598560.1	0	0	0	0	0	0	1.1822	1.1197	0	0	0	0	0	0	528372	367393	0	0	0	0	0	0	1276	38	574	46	106626437	rna19422
gene2826_NW_013581232.1	8.9616	14.7589	19.3504	12.2512	15.9203	17.4258	7.5435	7.8876	1.02241e+07	8.98512e+06	1.34105e+07	9.95886e+06	1.14822e+07	9.60208e+06	3.37149e+06	2.58806e+06	1.13601e+06	998346	2.85594e+06	1.65981e+06	2.15727e+06	1.70312e+06	731	38	574	41	106614417	rna4184
gene5067_NW_013581280.1	0.0116	0.0063	0.0163	0.0055	0.016	0.0202	0.1943	0.2644	13234.2	3835.4	11296.5	4470.89	11539.7	11130.7	86840.4	86754.1	1470.47	426.155	2405.73	745.148	2168.06	1974.26	648	35	574	37	106616796	rna7572
gene10435_NW_013581990.1	0	0	0	0	0.0016	0.004	0	0	0	0	0	0	1153.97	2204.11	0	0	0	0	0	0	216.806	390.943	574	48	575	48	106622638	rna15298
gene10656_NW_013582073.1	2.9615	3.3128	4.3518	3.8603	4.4649	4.6428	4.4558	4.8921	3.37872e+06	2.01681e+06	3.01595e+06	3.13799e+06	3.22023e+06	2.55831e+06	1.99148e+06	1.60518e+06	375413	224090	642286	522999	605012	453767	634	35	575	37	106622883	rna15610
gene13493_NW_013587297.1	0.0039	0.0063	0	0.0027	0	0	0.0041	0	4449.44	3835.4	0	2194.8	0	0	1832.45	0	494.382	426.155	0	365.8	0	0	630	44	575	44	106625884	rna18913
gene13682_NW_013591447.1	0	0	0	0	0	0	0	0	0	0	0	0	0	0	0	0	0	0	0	0	0	0	697	43	575	46	106626085	rna19087
gene8236_NW_013581498.1	0.0193	0.0253	0.0163	0.0385	0.0288	0.0242	0.0041	0	22019	15402.5	11296.5	31296.2	20771.5	13334.9	1832.45	0	2446.56	1711.39	2405.73	5216.03	3902.52	2365.2	674	37	575	39	106620236	rna12233
gene9399_NW_013581688.1	0	0.0032	0	0.011	0.0128	0.0081	0	0	0	1948.14	0	8941.77	9231.76	4463.32	0	0	0	216.46	0	1490.3	1734.45	791.659	58470	33	575	38	106621524	rna13921
gene10558_NW_013582042.1	0.0193	0.0032	0.0082	0.0165	0.0032	0.0081	0.0124	0.0207	22019	1948.14	5682.89	13412.7	2307.94	4463.32	5542.06	6792.02	2446.56	216.46	1210.25	2235.44	433.613	791.659	698	40	576	43	106622792	gene10558
gene1078_NW_013581214.1	0.9987	1.7863	1.486	1.2117	1.1741	1.2706	0.5869	0.785	1.1394e+06	1.08749e+06	1.02985e+06	984977	846798	700135	262309	257572	126600	120832	219320	164163	159095	124183	762	32	576	35	106622518	rna1638
gene11930_NW_013582827.1	0.0039	0	0	0	0	0	0.0041	0	4449.44	0	0	0	0	0	1832.45	0	494.382	0	0	0	0	0	1392	41	576	52	106624238	rna17206
gene12770_NW_013583925.1	0	0	0	0	0	0	0	0	0	0	0	0	0	0	0	0	0	0	0	0	0	0	575	46	576	46	106625127	rna18166
gene13242_NW_013585292.1	0	0	0.0041	0	0	0	0	0	0	0	2841.45	0	0	0	0	0	0	0	605.123	0	0	0	1598	36	576	42	106625617	rna18660
gene13514_NW_013587552.1	0	0	0	0	0	0	0	0	0	0	0	0	0	0	0	0	0	0	0	0	0	0	575	43	576	43	106625907	rna18936
gene13712_NW_013591972.1	0	0	0	0	0	0	0.0248	0.0207	0	0	0	0	0	0	11084.1	6792.02	0	0	0	0	0	0	3092	36	576	50	106626113	rna19117
gene14033_NW_013599005.1	0	0	0	0	0	0	0	0	0	0	0	0	0	0	0	0	0	0	0	0	0	0	575	49	576	49	106626448	rna19434
gene4589_NW_013581268.1	0	0.0032	0.0041	0.0027	0	0	0	0	0	1948.14	2841.45	2194.8	0	0	0	0	0	216.46	605.123	365.8	0	0	664	33	576	34	106616305	rna6796
gene962_NW_013581214.1	10.3614	11.0217	21.5141	17.727	22.3006	25.2674	4.6088	4.4128	1.18211e+07	6.70993e+06	1.491e+07	1.44101e+07	1.60839e+07	1.3923e+07	2.05986e+06	1.44791e+06	1.31346e+06	745548	3.17529e+06	2.40168e+06	3.02182e+06	2.46953e+06	1039	38	576	45	106622401	rna1446
gene10833_NW_013582151.1	0.1812	0.2977	0.2694	0.4396	0.5815	0.7704	0.3637	0.5495	206728	181238	186704	357346	419396	424511	162552	180300	22969.7	20137.5	39761	59557.6	78795.6	75295.6	4200	34	577	32	106623083	rna15843
gene11340_NW_013582409.1	0	0	0	0	0	0	0	0.0041	0	0	0	0	0	0	0	1345.28	0	0	0	0	0	0	10959	27	577	44	106623613	rna16506
gene13517_NW_013587578.1	0	0	0	0.0055	0.0463	0.0081	0	0	0	0	0	4470.89	33393	4463.32	0	0	0	0	0	745.148	6273.84	791.659	576	41	577	41	106625909	rna18939
gene1660_NW_013581218.1	0.5784	0.3484	0.298	0.4094	0.2668	0.234	0.0827	0.0331	659886	212104	206525	332796	192424	128940	36961.9	10860.7	73320.6	23567.1	43982.1	55466.1	36152.5	22870.1	639	42	577	42	106627024	rna2501
gene1725_NW_013581218.1	0	0	0	0	0	0	0.2935	0.3223	0	0	0	0	0	0	131177	105752	0	0	0	0	0	0	727	46	577	47	106626972	rna2605
gene9590_NW_013581735.1	0	0	0	0.011	0.0415	0.0242	0	0	0	0	0	8941.77	29931.1	13334.9	0	0	0	0	0	1490.3	5623.42	2365.2	576	42	577	42	106621731	rna14183
gene11017_NW_013582229.1	0	0	0	0	0	0	0.0248	0.0413	0	0	0	0	0	0	11084.1	13551.2	0	0	0	0	0	0	881	35	578	40	106623278	rna16077
gene11147_NW_013582303.1	0.0116	0.0095	0.0163	0.0165	0.0096	0.0081	0.1033	0.2231	13234.2	5783.53	11296.5	13412.7	6923.82	4463.32	46168.9	73202.9	1470.47	642.615	2405.73	2235.44	1300.84	791.659	3555	33	578	42	106623412	rna16266
gene42_NW_013581209.1	0.8483	1.1972	1.1227	1.0715	1.0224	1.1698	0.3307	0.3016	967809	728847	778071	871010	737387	644591	147803	98960.1	107534	80983	165700	145168	138539	114331	625	33	578	34	106620402	rna60
gene13900_NW_013595428.1	0	0	0	0	0	0	0.1447	0.1322	0	0	0	0	0	0	64672.2	43377.1	0	0	0	0	0	0	578	46	579	46	106626307	rna19305
gene4365_NW_013581262.1	0	0	0	0.0082	0.0096	0	0	0	0	0	0	6665.68	6923.82	0	0	0	0	0	0	1110.95	1300.84	0	644	49	579	51	106616014	rna6445
gene7117_NW_013581373.1	0.0077	0.0032	0.0041	0.0082	0.0048	0.004	0	0	8784.78	1948.14	2841.45	6665.68	3461.91	2204.11	0	0	976.087	216.46	605.123	1110.95	650.419	390.943	765	41	579	45	106619032	rna10662
gene12309_NW_013583227.1	0	0	0	0	0	0	0.0041	0	0	0	0	0	0	0	1832.45	0	0	0	0	0	0	0	3135	36	580	43	106624646	gene12309
gene12638_NW_013583699.1	3.2121	7.0722	3.4169	3.9399	3.0176	2.4122	0.682	0.847	3.66462e+06	4.30551e+06	2.36803e+06	3.2027e+06	2.17639e+06	1.32919e+06	304813	277915	407180	478390	504304	533783	408897	235758	638	31	580	32	106624985	rna18025
gene13681_NW_013591412.1	0	0	0	0	0	0	0	0	0	0	0	0	0	0	0	0	0	0	0	0	0	0	3961	20	580	40	106626084	gene13681
gene14183_NW_013605963.1	0	0	0	0	0	0	0	0	0	0	0	0	0	0	0	0	0	0	0	0	0	0	885	36	580	41	106626595	rna19578
gene2696_NW_013581230.1	5.6878	19.3069	18.7136	14.4162	17.1216	18.0671	3.2323	2.9005	6.4891e+06	1.17539e+07	1.29692e+07	1.17188e+07	1.23486e+07	9.95546e+06	1.44464e+06	951703	721011	1.30599e+06	2.76196e+06	1.95313e+06	2.32005e+06	1.7658e+06	1662	34	580	43	106614284	rna3996
gene13531_NW_013587873.1	0.0463	0.0538	0.0572	0.0357	0.0367	0.004	0.0083	0.0165	52822.8	32753.1	39641.7	29020.1	26469.2	2204.11	3709.6	5413.93	5869.2	3639.23	8442.2	4836.68	4973	390.943	580	32	581	32	106625925	rna18951
gene13906_NW_013595571.1	0	0	0	0	0	0	0	0	0	0	0	0	0	0	0	0	0	0	0	0	0	0	1642	24	581	48	106626314	rna19311
gene13949_NW_013596546.1	0	0	0	0	0	0	0	0	0	0	0	0	0	0	0	0	0	0	0	0	0	0	642	43	581	44	106626361	rna19353
gene7205_NW_013581379.1	0	0	0	0	0	0	0	0	0	0	0	0	0	0	0	0	0	0	0	0	0	0	1115	35	581	35	106619126	rna10777
gene9140_NW_013581629.1	0.0039	0	0	0	0	0	0	0	4449.44	0	0	0	0	0	0	0	494.382	0	0	0	0	0	770	39	581	41	106621239	rna13522
gene9362_NW_013581674.1	0	0	0	0	0	0	0.0289	0.0496	0	0	0	0	0	0	12916.6	16274.6	0	0	0	0	0	0	580	45	581	45	106621474	rna13878
gene11152_NW_013582304.1	0	0	0	0	0	0	0	0	0	0	0	0	0	0	0	0	0	0	0	0	0	0	1893	39	582	47	106623426	rna16270
gene11575_NW_013582560.1	0.027	0.0602	0.0572	0.0275	0.0543	0.0363	0.0165	0.0248	30803.8	36649.3	39641.7	22354.4	39162.9	20002.3	7374.51	8137.3	3422.64	4072.15	8442.2	3725.74	7357.87	3547.8	1008	43	582	50	106623849	gene11575
gene13920_NW_013595815.1	0	0	0	0	0	0	0	0	0	0	0	0	0	0	0	0	0	0	0	0	0	0	581	50	582	50	106626329	rna19325
gene2084_NW_013581222.1	0	0	0	0	0	0	0	0	0	0	0	0	0	0	0	0	0	0	0	0	0	0	5576	36	582	41	106627479	rna3086
gene3987_NW_013581252.1	0	0	0.0041	0.0027	0	0	0.1777	0.0992	0	0	2841.45	2194.8	0	0	79421.2	32549.2	0	0	605.123	365.8	0	0	581	43	582	43	106615641	rna5924
gene66_NW_013581209.1	0	0	0	0	0	0	0	0	0	0	0	0	0	0	0	0	0	0	0	0	0	0	1339	37	582	50	106618929	rna88
gene10516_NW_013582019.1	0	0	0	0	0	0	0	0.0041	0	0	0	0	0	0	0	1345.28	0	0	0	0	0	0	1102	30	583	37	106622733	rna15410
gene451_NW_013581211.1	0	0	0	0	0.0032	0	0.0124	0.0248	0	0	0	0	2307.94	0	5542.06	8137.3	0	0	0	0	433.613	0	1716	31	583	33	106616797	rna695
gene5765_NW_013581301.1	1.4653	2.274	2.1024	1.4067	0.9106	0.3267	0.6035	0.5908	1.67173e+06	1.3844e+06	1.45704e+06	1.14349e+06	656753	180020	269728	193852	185748	153822	310295	190582	123390	31930.2	642	32	583	33	106617542	rna8646
gene8215_NW_013581493.1	0	0	0	0	0	0	0	0	0	0	0	0	0	0	0	0	0	0	0	0	0	0	678	42	583	45	106620208	rna12201
gene8515_NW_013581535.1	0.6401	0.285	0.4286	0.3022	0.1965	0.1856	0.0455	0.062	730278	173506	297035	245655	141722	102271	20335.8	20343.3	81142	19278.4	63257.5	40942.5	26626.5	18139.7	648	46	583	46	106620542	rna12617
gene9266_NW_013581654.1	0.5476	0.6714	0.6042	0.5468	0.4441	0.3106	0.1447	0.2149	624746	408744	418732	444487	320299	171149	64672.2	70512.3	69416.3	45416	89174.5	74081.2	60177.3	30356.7	1833	39	583	37	106621389	rna13728
gene12896_NW_013584131.1	0.0077	0	0.0041	0.0055	0.0016	0.0081	0	0	8784.78	0	2841.45	4470.89	1153.97	4463.32	0	0	976.087	0	605.123	745.148	216.806	791.659	1561	32	584	36	106625254	gene12896
gene12912_NW_013584203.1	0	0	0	0	0	0	0	0	0	0	0	0	0	0	0	0	0	0	0	0	0	0	1856	33	584	36	106625273	rna18319
gene13453_NW_013586842.1	0.0039	0	0	0.0027	0.0032	0	0.0041	0	4449.44	0	0	2194.8	2307.94	0	1832.45	0	494.382	0	0	365.8	433.613	0	2539	12	584	45	106625840	rna18874
gene13988_NW_013597642.1	0	0	0	0	0	0	0	0	0	0	0	0	0	0	0	0	0	0	0	0	0	0	1318	36	584	42	106626402	rna19391
gene10839_NW_013582152.1	0	0	0	0.0027	0	0	0	0	0	0	0	2194.8	0	0	0	0	0	0	0	365.8	0	0	672	50	585	52	106623089	rna15853
gene14101_NW_013601601.1	0	0	0	0	0	0	0	0	0	0	0	0	0	0	0	0	0	0	0	0	0	0	917	37	585	43	106626516	rna19500
gene14287_NW_013614699.1	0	0	0	0	0	0	0	0	0	0	0	0	0	0	0	0	0	0	0	0	0	0	584	44	585	44	106626701	rna19680
gene2786_NW_013581231.1	0	0	0	0	0	0.0363	0	0	0	0	0	0	0	20002.3	0	0	0	0	0	0	0	3547.8	584	50	585	50	106614337	rna4124
gene6090_NW_013581316.1	0.0039	0	0	0	0	0	0.0041	0.0207	4449.44	0	0	0	0	0	1832.45	6792.02	494.382	0	0	0	0	0	849	34	585	38	106617915	gene6090
gene8045_NW_013581471.1	0.0039	0.0032	0	0	0	0	0.4919	0.1859	4449.44	1948.14	0	0	0	0	219850	60997	494.382	216.46	0	0	0	0	1910	36	585	44	106620027	rna11989
gene11235_NW_013582345.1	0	0	0.0041	0.0055	0.0016	0	0	0.0041	0	0	2841.45	4470.89	1153.97	0	0	1345.28	0	0	605.123	745.148	216.806	0	677	41	586	42	106623500	rna16373
gene13240_NW_013585287.1	0	0	0	0	0	0	0	0	0	0	0	0	0	0	0	0	0	0	0	0	0	0	792	41	586	46	106625614	rna18658
gene14256_NW_013611445.1	0	0	0	0	0	0	0	0	0	0	0	0	0	0	0	0	0	0	0	0	0	0	654	40	586	42	106626666	rna19649
gene4924_NW_013581276.1	16.8937	16.9696	28.8175	18.7903	19.628	23.2787	8.6678	8.7636	1.92737e+07	1.0331e+07	1.99716e+07	1.52744e+07	1.41563e+07	1.28272e+07	3.87399e+06	2.87549e+06	2.14152e+06	1.14789e+06	4.2532e+06	2.54574e+06	2.65967e+06	2.27516e+06	909	37	586	42	106616635	rna7323
gene8815_NW_013581578.1	0	0	0	0	0	0	0	0	0	0	0	0	0	0	0	0	0	0	0	0	0	0	585	59	586	59	106620879	rna13059
gene1180_NW_013581215.1	0	0	0	0	0	0	0.062	0.0124	0	0	0	0	0	0	27710.3	4068.65	0	0	0	0	0	0	586	46	587	46	106624512	rna1792
gene13222_NW_013585203.1	0	0	0	0	0	0	0.0083	0.0041	0	0	0	0	0	0	3709.6	1345.28	0	0	0	0	0	0	703	34	587	36	106625596	rna18639
gene1351_NW_013581217.1	0	0	0	0	0	0	0.0041	0	0	0	0	0	0	0	1832.45	0	0	0	0	0	0	0	2508	31	588	39	106626720	rna2050
gene14143_NW_013603628.1	0	0	0	0	0	0	0	0	0	0	0	0	0	0	0	0	0	0	0	0	0	0	645	44	588	46	106626554	rna19541
gene494_NW_013581211.1	2.117	1.6216	2.4494	1.915	1.8594	1.4521	1.393	1.3883	2.41525e+06	987219	1.69752e+06	1.55668e+06	1.34106e+06	800146	622587	455525	268361	109691	361509	259447	251956	141922	7125	35	588	35	106617368	rna774
gene8067_NW_013581475.1	0	0	0	0	0	0.0121	0.0372	0.0124	0	0	0	0	0	6667.43	16626.2	4068.65	0	0	0	0	0	1182.6	40658	33	588	48	106620046	rna12019
gene8089_NW_013581476.1	0	0	0	0	0	0	0	0.0083	0	0	0	0	0	0	0	2723.37	0	0	0	0	0	0	662	46	588	49	106620056	rna12041
gene8640_NW_013581551.1	0	0	0	0	0	0	0	0	0	0	0	0	0	0	0	0	0	0	0	0	0	0	647	43	588	45	106620678	rna12775
gene942_NW_013581213.1	0.0154	0.019	0.0082	0.0165	0.0096	0.004	0	0.0041	17569.6	11567.1	5682.89	13412.7	6923.82	2204.11	0	1345.28	1952.17	1285.23	1210.25	2235.44	1300.84	390.943	773	32	588	35	106621026	rna1415
gene952_NW_013581213.1	0.3625	0.5131	0.298	0.0714	0.0559	0.0484	0.1364	0.1322	413569	312372	206525	58040.2	40316.8	26669.7	60962.6	43377.1	45952.2	34708	43982.1	9673.37	7574.68	4730.41	982	32	588	37	106620981	rna1434
gene13290_NW_013585683.1	0.0193	0.0222	0.0245	0.0082	0.0176	0.0161	0.0124	0	22019	13515.2	16979.4	6665.68	12693.7	8871.53	5542.06	0	2446.56	1501.69	3615.98	1110.95	2384.87	1573.54	6372	34	589	34	106625667	rna18704
gene13820_NW_013593588.1	0	0	0	0	0	0	0	0	0	0	0	0	0	0	0	0	0	0	0	0	0	0	660	45	589	47	106626224	rna19225
gene6150_NW_013581317.1	13.8242	25.3213	31.0709	26.0053	29.1649	31.7012	5.9811	5.8341	1.57718e+07	1.54154e+07	2.15332e+07	2.11394e+07	2.10346e+07	1.74682e+07	2.67319e+06	1.91427e+06	1.75242e+06	1.71283e+06	4.58578e+06	3.52323e+06	3.95196e+06	3.09834e+06	846	35	589	40	106617981	rna9240
gene700_NW_013581212.1	1.5733	1.2003	2.1024	1.1622	1.0096	0.4437	0.1364	0.1694	1.79495e+06	730734	1.45704e+06	944739	728155	244491	60962.6	55583	199439	81192.7	310295	157456	136805	43365.3	588	38	589	38	106619778	rna1083
gene10686_NW_013582080.1	0	0	0	0.0027	0.0064	0.0363	0	0.0041	0	0	0	2194.8	4615.88	20002.3	0	1345.28	0	0	0	365.8	867.226	3547.8	2002	26	590	49	106622913	rna15651
gene11029_NW_013582233.1	0.3895	0.6398	0.5552	0.4863	0.4872	0.5567	0.3968	0.4958	444373	389506	384774	395308	351384	306757	177346	162680	49374.8	43278.4	81942.5	65884.6	66017.6	54409.4	7880	33	590	38	106623282	rna16090
gene14151_NW_013603945.1	0	0	0	0	0	0	0	0	0	0	0	0	0	0	0	0	0	0	0	0	0	0	656	40	590	42	106626563	gene14151
gene14219_NW_013608469.1	0	0	0	0	0	0	0	0	0	0	0	0	0	0	0	0	0	0	0	0	0	0	656	40	590	42	106626630	gene14219
gene1934_NW_013581220.1	0	0.0032	0.0041	0.0027	0	0	0.0248	0.0248	0	1948.14	2841.45	2194.8	0	0	11084.1	8137.3	0	216.46	605.123	365.8	0	0	667	37	590	38	106627275	rna2890
gene3401_NW_013581242.1	0.0231	0.0285	0.0245	0.0385	0.024	0	0.0083	0.0041	26354.4	17350.6	16979.4	31296.2	17309.5	0	3709.6	1345.28	2928.26	1927.84	3615.98	5216.03	3252.1	0	15183	34	590	37	106614963	rna5043
gene7300_NW_013581388.1	0	0.0032	0	0.0632	0.5208	1.0528	0	0.0041	0	1948.14	0	51374.5	375617	580121	0	1345.28	0	216.46	0	8562.42	70570.5	102896	589	32	590	32	106619232	rna10901
gene8478_NW_013581528.1	0.7442	1.6184	1.1798	1.0248	1.0799	0.5768	0.3059	0.3843	849044	985271	817644	833048	778858	317832	136719	126095	94338.2	109475	174128	138841	146331	56373.9	663	35	590	36	106620502	rna12569
gene9168_NW_013581633.1	0.0039	0.0032	0	0	0	0	21.932	25.6296	4449.44	1948.14	0	0	0	0	9.80229e+06	8.40951e+06	494.382	216.46	0	0	0	0	9988	29	590	35	106621272	rna13566
gene10927_NW_013582182.1	0	0.0032	0	0	0.0016	0	0	0	0	1948.14	0	0	1153.97	0	0	0	0	216.46	0	0	216.806	0	730	39	591	43	106623177	rna15966
gene12210_NW_013583105.1	0	0	0	0	0	0	0	0	0	0	0	0	0	0	0	0	0	0	0	0	0	0	590	65	591	65	106624541	rna17546
gene13269_NW_013585521.1	0.0463	0.0348	0.0286	0.0302	0.0319	0.0121	0.0041	0.0124	52822.8	21186	19820.8	24549.2	23007.3	6667.43	1832.45	4068.65	5869.2	2354	4221.1	4091.54	4322.58	1182.6	661	35	591	36	106625649	rna18684
gene13396_NW_013586507.1	0	0	0	0	0	0	0	0	0	0	0	0	0	0	0	0	0	0	0	0	0	0	4193	11	591	38	106625777	rna18818
gene13416_NW_013586626.1	0	0	0	0	0	0	0	0	0	0	0	0	0	0	0	0	0	0	0	0	0	0	718	45	591	48	106625799	rna18839
gene11076_NW_013582256.1	0	0	0	0	0	0	0	0	0	0	0	0	0	0	0	0	0	0	0	0	0	0	669	46	592	48	106623335	rna16151
gene1146_NW_013581215.1	0.4203	0.6081	0.5715	0.4616	0.4824	0.4316	0.3265	0.314	479512	370207	396070	375229	347922	237823	145926	103029	53279.1	41134.1	84348.2	62538.2	65367.2	42182.7	758	33	592	35	106625044	rna1750
gene13020_NW_013584525.1	0.0154	0.038	0.0327	0.0275	0.0639	0.0282	0	0.0207	17569.6	23134.1	22662.3	22354.4	46086.7	15539	0	6792.02	1952.17	2570.46	4826.23	3725.74	8658.71	2756.15	756	42	592	46	106625383	rna18426
gene14125_NW_013602702.1	0	0	0	0	0	0	0	0.0041	0	0	0	0	0	0	0	1345.28	0	0	0	0	0	0	870	34	592	40	106626537	rna19523
gene2203_NW_013581223.1	0.1851	0.1552	0.3266	0.2143	0.262	0.3429	0.5332	0.3553	211177	94484.7	226346	174202	188963	188947	238308	116580	23464.1	10498.3	48203.2	29033.7	35502.1	33513.6	1107	39	592	43	106627579	rna3233
gene2988_NW_013581235.1	0.0039	0.0032	0.0041	0	0	0	3.7738	4.6689	4449.44	1948.14	2841.45	0	0	0	1.68666e+06	1.53195e+06	494.382	216.46	605.123	0	0	0	696	35	592	36	106614560	rna4409
gene7351_NW_013581394.1	0	0.0032	0.0041	0	0.0032	0.0202	0.0041	0	0	1948.14	2841.45	0	2307.94	11130.7	1832.45	0	0	216.46	605.123	0	433.613	1974.26	593	38	592	38	106619288	rna10977
gene13253_NW_013585402.1	0	0	0	0	0	0	0	0	0	0	0	0	0	0	0	0	0	0	0	0	0	0	592	56	593	56	106625630	rna18670
gene13736_NW_013592170.1	0	0	0	0	0	0	0	0	0	0	0	0	0	0	0	0	0	0	0	0	0	0	697	41	593	44	106626138	rna19142
gene13996_NW_013597968.1	0.0386	0.0412	0.0612	0.0385	0.0511	0.0121	0.1529	0.1405	44038	25082.3	42413.8	31296.2	36854.9	6667.43	68337.1	46100.4	4893.11	2786.92	9032.57	5216.03	6924.26	1182.6	732	39	593	44	106626409	rna19399
gene14247_NW_013611038.1	0.0116	0.0158	0.0122	0.0055	0.008	0.0121	0.0041	0	13234.2	9618.93	8455.04	4470.89	5769.85	6667.43	1832.45	0	1470.47	1068.77	1800.61	745.148	1084.03	1182.6	658	42	593	41	106626657	rna19640
gene1583_NW_013581218.1	0.0077	0.0348	0.0286	0.0137	0.0256	0.0121	0.0083	0.0165	8784.78	21186	19820.8	11136.6	18463.5	6667.43	3709.6	5413.93	976.087	2354	4221.1	1856.09	3468.9	1182.6	592	45	593	45	106627011	rna2384
gene11074_NW_013582256.1	0	0	0.0041	0	0.0016	0	0.0041	0	0	0	2841.45	0	1153.97	0	1832.45	0	0	0	605.123	0	216.806	0	739	42	594	45	106623339	rna16149
gene12094_NW_013582981.1	0.0193	0.0222	0.0286	0.0192	0.0032	0	0.0083	0	22019	13515.2	19820.8	15607.5	2307.94	0	3709.6	0	2446.56	1501.69	4221.1	2601.24	433.613	0	662	38	594	40	106624412	rna17414
gene13246_NW_013585352.1	0	0	0	0	0	0.004	0	0	0	0	0	0	0	2204.11	0	0	0	0	0	0	0	390.943	593	42	594	42	106625622	rna18663
gene14050_NW_013599603.1	0	0	0	0	0	0	0	0	0	0	0	0	0	0	0	0	0	0	0	0	0	0	721	37	594	38	106626464	rna19451
gene14071_NW_013600322.1	0	0	0	0	0.0016	0	0.4547	0.5537	0	0	0	0	1153.97	0	203224	181678	0	0	0	0	216.806	0	663	36	594	38	106626485	rna19472
gene2152_NW_013581222.1	0	0	0.0041	0.0027	0.0032	0	0.0289	0.0289	0	0	2841.45	2194.8	2307.94	0	12916.6	9482.58	0	0	605.123	365.8	433.613	0	16426	30	594	53	106627489	rna3167
gene2565_NW_013581228.1	10.1223	9.5838	5.1928	1.2941	0.8722	0.117	2.4759	2.9584	1.15483e+07	5.83455e+06	3.5988e+06	1.05196e+06	629058	64470.1	1.10658e+06	970701	1.28315e+06	648283	766410	175326	118187	11435.1	593	41	594	41	106627939	rna3778
gene27_NW_013581209.1	0	0	0.0041	0	0	0	0	0	0	0	2841.45	0	0	0	0	0	0	0	605.123	0	0	0	593	45	594	45	106614090	rna41
gene5195_NW_013581285.1	0	0	0	0	0	0	0	0	0	0	0	0	0	0	0	0	0	0	0	0	0	0	651	49	594	52	106616973	rna7748
gene598_NW_013581212.1	0.0039	0.0158	0	0.0027	0.0128	0.0242	0	0	4449.44	9618.93	0	2194.8	9231.76	13334.9	0	0	494.382	1068.77	0	365.8	1734.45	2365.2	5394	5	594	40	106617928	rna927
gene6381_NW_013581326.1	0.0386	0.0285	0.0612	0.0302	0.016	0	0	0	44038	17350.6	42413.8	24549.2	11539.7	0	0	0	4893.11	1927.84	9032.57	4091.54	2168.06	0	8020	32	594	42	106618218	rna9613
gene7367_NW_013581395.1	0.0077	0	0	0.0082	0.0032	0	0	0.0083	8784.78	0	0	6665.68	2307.94	0	0	2723.37	976.087	0	0	1110.95	433.613	0	9268	38	594	49	106619302	rna10997
gene11701_NW_013582640.1	0.3779	0.4656	0.5021	0.1099	0.0655	0.1129	0.1529	0.1777	431139	283454	347973	89336.4	47240.6	62210.9	68337.1	58306.4	47904.3	31494.9	74105.4	14889.4	8875.51	11034.4	721	31	595	32	106623994	rna16947
gene12348_NW_013583281.1	0.1311	0.1204	0.049	0.0742	0.0559	0.0524	0	0	149570	73298.7	33958.8	60316.3	40316.8	28873.8	0	0	16618.8	8144.3	7231.96	10052.7	7574.68	5121.35	1199	26	595	34	106624685	rna17717
gene2882_NW_013581233.1	0.644	1.3714	1.3227	1.2721	1.3914	1.791	1.331	1.6486	734727	834899	916679	1.03408e+06	1.00352e+06	986889	594877	540934	81636.4	92766.5	195219	172346	188540	175045	1763	36	595	39	106614449	rna4267
gene5009_NW_013581279.1	11.6879	15.3195	29.5768	20.5624	25.724	31.8383	5.1668	5.6275	1.33345e+07	9.32641e+06	2.04978e+07	1.67149e+07	1.8553e+07	1.75438e+07	2.30925e+06	1.84648e+06	1.48161e+06	1.03627e+06	4.36527e+06	2.78582e+06	3.48571e+06	3.11174e+06	964	40	595	46	106616736	rna7482
gene5869_NW_013581307.1	0	0	0	0	0	0	0.0496	0.1033	0	0	0	0	0	0	22168.2	33894.5	0	0	0	0	0	0	594	48	595	48	106617680	rna8830
gene1147_NW_013581215.1	1.3612	0.928	1.0777	1.2721	0.7923	0.6091	0.4216	0.3181	1.55297e+06	564960	746885	1.03408e+06	571431	335630	188430	104374	172552	62773.3	159059	172346	107360	59530.8	860	34	596	37	106625063	rna1751
gene11698_NW_013582636.1	2.0553	3.4427	4.4253	3.3245	3.7397	3.465	7.3203	7.3422	2.34485e+06	2.09589e+06	3.06689e+06	2.70245e+06	2.69719e+06	1.90931e+06	3.27174e+06	2.4091e+06	260539	232877	653134	450408	506744	338654	19541	38	596	32	106623989	rna16943
gene12894_NW_013584130.1	1.6234	1.8211	2.0167	1.8106	2.0256	1.194	1.0912	0.5206	1.85211e+06	1.10867e+06	1.39765e+06	1.47182e+06	1.46093e+06	657926	487701	170818	205790	123186	297647	245303	274477	116696	701	40	596	43	106625253	rna18299
gene13255_NW_013585429.1	0	0	0	0	0	0	0	0	0	0	0	0	0	0	0	0	0	0	0	0	0	0	675	45	596	48	106625632	gene13255
gene13739_NW_013592208.1	0	0	0	0	0	0	0	0.0041	0	0	0	0	0	0	0	1345.28	0	0	0	0	0	0	2512	37	596	47	106626140	rna19145
gene7033_NW_013581367.1	1.3728	2.3374	2.229	1.8546	1.4457	0.9802	0.4712	0.5413	1.5662e+06	1.42299e+06	1.54478e+06	1.50758e+06	1.04268e+06	540117	210598	177610	174022	158110	328980	251264	195898	95800.5	664	34	596	35	106618952	rna10550
gene9997_NW_013581844.1	0.027	0.038	0.049	0.0055	0.0192	0.0081	0.0041	0	30803.8	23134.1	33958.8	4470.89	13847.6	4463.32	1832.45	0	3422.64	2570.46	7231.96	745.148	2601.68	791.659	802	32	596	35	106622176	rna14718
gene1173_NW_013581215.1	0	0	0	0	0	0	0.8846	0.3305	0	0	0	0	0	0	395363	108443	0	0	0	0	0	0	596	46	597	46	106624466	rna1785
gene12130_NW_013583016.1	0.0501	0.0348	0.0408	0.0385	0.0288	0.0524	0	0	57158.1	21186	28275.9	31296.2	20771.5	28873.8	0	0	6350.9	2354	6021.71	5216.03	3902.52	5121.35	672	37	597	38	106624453	rna17457
gene12226_NW_013583120.1	0	0	0	0	0	0	0	0	0	0	0	0	0	0	0	0	0	0	0	0	0	0	674	49	597	51	106624559	rna17562
gene12746_NW_013583886.1	0	0	0	0	0	0	0	0	0	0	0	0	0	0	0	0	0	0	0	0	0	0	12633	34	597	48	106625101	rna18143
gene13853_NW_013594224.1	0	0	0	0	0	0	0	0	0	0	0	0	0	0	0	0	0	0	0	0	0	0	1589	37	597	44	106626258	rna19257
gene3310_NW_013581241.1	0	0	0	0	0	0	0.0041	0	0	0	0	0	0	0	1832.45	0	0	0	0	0	0	0	596	47	597	47	106614872	rna4883
gene4945_NW_013581277.1	0	0	0	0	0.0016	0	0.0124	0.0041	0	0	0	0	1153.97	0	5542.06	1345.28	0	0	0	0	216.806	0	746	51	597	53	106616673	rna7376
gene9147_NW_013581630.1	0.0039	0	0	0	0	0	0	0	4449.44	0	0	0	0	0	0	0	494.382	0	0	0	0	0	37561	36	597	35	106621243	gene9147
gene9803_NW_013581784.1	0	0	0	0	0	0	0	0	0	0	0	0	0	0	0	0	0	0	0	0	0	0	596	53	597	53	106621953	rna14463
gene12779_NW_013583941.1	0	0	0	0	0	0	0	0	0	0	0	0	0	0	0	0	0	0	0	0	0	0	1513	35	598	45	106625137	rna18177
gene1338_NW_013581216.1	0.8445	0.8235	0.7716	0.6567	0.5064	0.3025	0.5621	0.6239	963474	501341	534747	533824	365231	166686	251225	204712	107053	55704.6	113881	88970.6	68619.2	29565	652	37	598	39	106626680	rna2037
gene13843_NW_013594105.1	0	0	0	0	0	0	0	0	0	0	0	0	0	0	0	0	0	0	0	0	0	0	747	41	598	45	106626248	rna19247
gene13884_NW_013595028.1	0	0	0	0	0	0	0	0	0	0	0	0	0	0	0	0	0	0	0	0	0	0	736	43	598	46	106626291	rna19289
gene4955_NW_013581277.1	0	0	0.0041	0	0	0	0.0041	0	0	0	2841.45	0	0	0	1832.45	0	0	0	605.123	0	0	0	741	34	598	36	106616687	rna7397
gene6841_NW_013581356.1	0.6016	0.4022	0.4001	0.2473	0.1853	0.1654	0.1777	0.1777	686354	244857	277284	201027	133644	91139.8	79421.2	58306.4	76261.6	27206.3	59051.2	33504.5	25108.9	16165.5	597	37	598	36	106618737	rna10287
gene6880_NW_013581357.1	0	0	0	0	0.0016	0	2.1949	2.3469	0	0	0	0	1153.97	0	980989	770058	0	0	0	0	216.806	0	5295	31	598	46	106618775	rna10347
gene6893_NW_013581358.1	0	0	0	0	0	0	0	0	0	0	0	0	0	0	0	0	0	0	0	0	0	0	715	36	598	37	106618801	rna10367
gene7681_NW_013581427.1	0	0.0095	0.0041	0.0082	0.0224	0.0161	0	0.0041	0	5783.53	2841.45	6665.68	16155.6	8871.53	0	1345.28	0	642.615	605.123	1110.95	3035.29	1573.54	666	39	598	41	106619637	rna11453
gene11041_NW_013582243.1	0	0	0	0	0	0	0.0041	0	0	0	0	0	0	0	1832.45	0	0	0	0	0	0	0	656	32	599	32	106623296	rna16107
gene1184_NW_013581215.1	0	0	0	0.0055	0.0016	0	0.0041	0	0	0	0	4470.89	1153.97	0	1832.45	0	0	0	0	745.148	216.806	0	598	42	599	42	106624523	rna1796
gene13591_NW_013589270.1	0	0	0	0	0	0	0	0	0	0	0	0	0	0	0	0	0	0	0	0	0	0	719	36	599	37	106625987	gene13591
gene14254_NW_013611382.1	0	0	0	0	0	0	0	0	0	0	0	0	0	0	0	0	0	0	0	0	0	0	676	48	599	49	106626664	rna19647
gene8276_NW_013581503.1	1.18	1.7578	1.6819	1.7914	1.5623	1.1456	1.7236	2.0411	1.34624e+06	1.07014e+06	1.16562e+06	1.45621e+06	1.12678e+06	631256	770346	669720	149582	118904	248233	242701	211698	111966	1206	30	599	37	106620285	rna12300
gene10841_NW_013582152.1	0	0	0	0.0027	0.0048	0	0	0	0	0	0	2194.8	3461.91	0	0	0	0	0	0	365.8	650.419	0	666	50	600	52	106623085	rna15855
gene12960_NW_013584380.1	0	0	0	0	0	0	0	0	0	0	0	0	0	0	0	0	0	0	0	0	0	0	599	48	600	48	106625323	rna18366
gene13082_NW_013584670.1	1.018	1.9066	1.6207	1.654	1.5783	0.9076	0.9548	1.1776	1.16142e+06	1.16072e+06	1.1232e+06	1.34452e+06	1.13832e+06	500112	426738	386391	129046	128969	239201	224086	213866	88704.9	737	36	600	38	106625451	rna18492
gene13295_NW_013585719.1	0	0	0	0	0	0	0	0	0	0	0	0	0	0	0	0	0	0	0	0	0	0	682	52	600	54	106625671	rna18710
gene13866_NW_013594493.1	0.0308	0.0127	0.0367	0.022	0.0144	0.0081	0.0083	0	35139.1	7731.67	25434.4	17883.5	10385.7	4463.32	3709.6	0	3904.35	859.075	5416.59	2980.59	1951.26	791.659	599	50	600	50	106626272	rna19270
gene14286_NW_013614300.1	0	0	0	0	0	0	0	0	0	0	0	0	0	0	0	0	0	0	0	0	0	0	599	41	600	42	106626700	rna19679
gene3763_NW_013581248.1	0	0	0	0	0	0	0	0	0	0	0	0	0	0	0	0	0	0	0	0	0	0	907	35	600	36	106615424	rna5599
gene6429_NW_013581330.1	0	0	0	0	0	0	0	0	0	0	0	0	0	0	0	0	0	0	0	0	0	0	1310	35	600	44	106618279	rna9694
gene10622_NW_013582066.1	0	0	0	0	0	0	0	0.0041	0	0	0	0	0	0	0	1345.28	0	0	0	0	0	0	728	37	601	37	106622846	rna15566
gene13344_NW_013586136.1	0.0039	0	0	0	0	0	0.0041	0	4449.44	0	0	0	0	0	1832.45	0	494.382	0	0	0	0	0	908	37	601	41	106625721	rna18762
gene390_NW_013581210.1	0	0.0032	0	0	0.0032	0	0	0	0	1948.14	0	0	2307.94	0	0	0	0	216.46	0	0	433.613	0	600	48	601	48	106615502	rna602
gene8426_NW_013581519.1	0.7519	0.8203	0.8165	0.8627	0.8594	0.6535	0.2604	0.2231	857828	499393	565864	701279	619826	360096	116383	73202.9	95314.3	55488.1	120508	116880	116452	63870.3	17251	35	601	35	106620451	rna12504
gene8860_NW_013581586.1	0.725	0.795	1.0043	0.5468	0.524	0.5325	0.8184	0.9255	827139	483991	696016	444487	377925	293422	365776	303672	91904.3	53776.7	148226	74081.2	71004.1	52044.2	724	35	601	35	106620928	rna13132
gene9322_NW_013581666.1	0.0424	0.0412	0.0612	0.0385	0.1054	0.0645	0.0579	0.1116	48373.4	25082.3	42413.8	31296.2	76017.8	35541.2	25877.8	36617.9	5374.82	2786.92	9032.57	5216.03	14282.1	6303.95	25047	29	601	43	106621436	rna13816
gene11799_NW_013582713.1	0.6902	0.7348	0.5715	0.2225	0.1933	0.1775	0.4919	0.4462	787436	447341	396070	180868	139414	97807.3	219850	146406	87492.9	49704.6	84348.2	30144.6	26192.9	17348.1	722	35	602	38	106624102	rna17069
gene3516_NW_013581244.1	2.1864	2.7649	3.1638	1.7749	1.5911	1.5207	4.2781	4.5161	2.49442e+06	1.68325e+06	2.19263e+06	1.4428e+06	1.14755e+06	837947	1.91205e+06	1.48181e+06	277158	187028	466948	240466	215600	148627	861	37	602	40	106615140	rna5229
gene9448_NW_013581697.1	3.0618	5.2575	7.2013	5.4978	6.8228	8.3781	1.7154	1.6858	3.49315e+06	3.20073e+06	4.99076e+06	4.4691e+06	4.92082e+06	4.61656e+06	766681	553140	388128	355637	1.06285e+06	744849	924517	818839	718	40	602	41	106621574	rna13998
gene10649_NW_013582073.1	1.0874	0.7158	0.7307	0.6072	0.3371	0.2622	0.3513	0.2975	1.24059e+06	435774	506401	493586	243127	144479	157010	97614.8	137844	48419.3	107845	82264.3	45678.4	25626.3	1937	37	603	34	106622888	rna15601
gene10725_NW_013582100.1	1.4615	1.2542	0.8981	0.4533	0.3003	0.1331	0.6861	0.4752	1.6674e+06	763548	622416	368482	216586	73341.7	306646	155921	185266	84838.7	132551	61413.7	40691.9	13008.6	602	33	603	33	106622961	rna15699
gene11111_NW_013582275.1	0	0.0032	0	0	0	0.004	0	0.0083	0	1948.14	0	0	0	2204.11	0	2723.37	0	216.46	0	0	0	390.943	25803	36	603	50	106623371	rna16213
gene13905_NW_013595546.1	0	0	0	0	0	0	0	0	0	0	0	0	0	0	0	0	0	0	0	0	0	0	734	46	603	51	106626313	rna19310
gene14146_NW_013603679.1	0	0	0	0	0	0	0	0	0	0	0	0	0	0	0	0	0	0	0	0	0	0	668	40	603	42	106626558	rna19544
gene2031_NW_013581221.1	1.0836	1.4189	1.7391	1.5139	1.6853	1.4199	0.959	0.8718	1.23626e+06	863817	1.20526e+06	1.23063e+06	1.21549e+06	782403	428615	286052	137362	95979.6	256675	205105	228365	138775	670	37	603	38	106627453	rna3016
gene8016_NW_013581467.1	0.0077	0	0	0.0027	0	0	0.2604	0.3636	8784.78	0	0	2194.8	0	0	116383	119303	976.087	0	0	365.8	0	0	666	31	603	31	106619993	rna11950
gene9390_NW_013581685.1	1.0951	1.7958	1.3798	1.7886	1.6342	1.3836	0.4133	0.3801	1.24938e+06	1.09327e+06	956251	1.45393e+06	1.17864e+06	762401	184720	124717	138820	121475	203646	242322	221441	135227	820	33	603	35	106621512	rna13908
gene9676_NW_013581756.1	0	0	0	0	0	0	0.4505	0.3884	0	0	0	0	0	0	201346	127441	0	0	0	0	0	0	682	34	603	35	106621818	rna14290
gene11798_NW_013582713.1	32.2719	41.9489	60.2354	38.2565	40.296	45.6055	12.2019	13.1639	3.68184e+07	2.55382e+07	4.17453e+07	3.10983e+07	2.90627e+07	2.51299e+07	5.45352e+06	4.3193e+06	4.09093e+06	2.83758e+06	8.8902e+06	5.18304e+06	5.46027e+06	4.45728e+06	1001	35	604	41	106624103	rna17068
gene13845_NW_013594124.1	0	0	0	0	0	0	0	0	0	0	0	0	0	0	0	0	0	0	0	0	0	0	1890	41	604	40	106626250	rna19249
gene14052_NW_013599747.1	0	0	0	0	0	0	0	0	0	0	0	0	0	0	0	0	0	0	0	0	0	0	1192	37	604	43	106626466	rna19453
gene2125_NW_013581222.1	1.0412	0.9026	1.4084	0.8435	0.9122	0.9479	0.4505	0.5082	1.18789e+06	549497	976072	685671	657907	522318	201346	166749	131987	61055.2	207867	114279	123607	92643.6	784	34	604	39	106627500	rna3134
gene2446_NW_013581226.1	0.0077	0	0	0	0.0016	0	0.0083	0	8784.78	0	0	0	1153.97	0	3709.6	0	976.087	0	0	0	216.806	0	69635	35	604	45	106627806	rna3597
gene3733_NW_013581247.1	1.6928	2.9803	2.0371	2.5305	1.9058	0.9278	2.2445	2.8716	1.93128e+06	1.81439e+06	1.41178e+06	2.05701e+06	1.37452e+06	511243	1.00316e+06	942221	214587	201598	300658	342836	258244	90679.1	787	34	604	37	106615350	rna5561
gene5582_NW_013581297.1	1.9551	2.7364	2.7883	2.4096	2.0192	1.3634	0.0785	0.0578	2.23054e+06	1.6659e+06	1.93239e+06	1.95874e+06	1.45631e+06	751270	35084.8	18965.2	247837	185100	411528	326456	273610	133253	1037	29	604	32	106617372	rna8312
gene9466_NW_013581703.1	1.8587	4.9724	3.0046	2.9234	2.8371	2.4485	1.0582	0.6983	2.12056e+06	3.02716e+06	2.0823e+06	2.3764e+06	2.04621e+06	1.34919e+06	472952	229124	235617	336351	443452	396066	384439	239306	2737	37	604	34	106621590	rna14021
gene11456_NW_013582478.1	0	0	0	0.0055	0	0	0.0041	0.0041	0	0	0	4470.89	0	0	1832.45	1345.28	0	0	0	745.148	0	0	722	44	605	46	106623723	rna16647
gene11924_NW_013582820.1	0	0	0	0	0	0	0.0124	0.0041	0	0	0	0	0	0	5542.06	1345.28	0	0	0	0	0	0	721	40	605	43	106624228	rna17201
gene13188_NW_013585085.1	0.0116	0.0063	0	0.0192	0.0176	0.0121	0.0207	0.0372	13234.2	3835.4	0	15607.5	12693.7	6667.43	9251.66	12206	1470.47	426.155	0	2601.24	2384.87	1182.6	876	43	605	50	106625564	rna18603
gene2065_NW_013581221.1	0.2776	0.3737	0.5348	0.3874	0.3179	0.1856	0.0165	0.0083	316709	227506	370636	314913	229279	102271	7374.51	2723.37	35189.8	25278.4	78931.7	52485.5	43076.7	18139.7	894	30	605	33	106627446	rna3067
gene6323_NW_013581324.1	0.0116	0.0222	0.0286	0.011	0.0112	0.0161	0.0124	0.0041	13234.2	13515.2	19820.8	8941.77	8077.79	8871.53	5542.06	1345.28	1470.47	1501.69	4221.1	1490.3	1517.65	1573.54	1176	34	605	35	106618177	rna9539
gene9581_NW_013581733.1	0	0.0095	0.0041	0.011	0.008	0.0081	0	0	0	5783.53	2841.45	8941.77	5769.85	4463.32	0	0	0	642.615	605.123	1490.3	1084.03	791.659	645	37	605	37	106621721	rna14165
gene10840_NW_013582152.1	0	0	0	0.0027	0	0	0	0	0	0	0	2194.8	0	0	0	0	0	0	0	365.8	0	0	658	50	606	52	106623090	rna15854
gene10898_NW_013582166.1	0	0	0	0.0055	0	0	0.0083	0.0083	0	0	0	4470.89	0	0	3709.6	2723.37	0	0	0	745.148	0	0	715	39	606	41	106623149	rna15929
gene11786_NW_013582707.1	0	0	0	0	0	0	0	0	0	0	0	0	0	0	0	0	0	0	0	0	0	0	670	33	606	33	106624086	rna17056
gene12807_NW_013583997.1	0	0	0	0	0	0	0.0041	0.0083	0	0	0	0	0	0	1832.45	2723.37	0	0	0	0	0	0	3489	39	606	48	106625165	rna18207
gene14273_NW_013612810.1	0	0	0	0	0	0.004	0	0	0	0	0	0	0	2204.11	0	0	0	0	0	0	0	390.943	605	41	606	41	106626684	rna19666
gene7989_NW_013581465.1	0	0	0	0	0.0032	0	0.0041	0	0	0	0	0	2307.94	0	1832.45	0	0	0	0	0	433.613	0	699	43	606	46	106619961	rna11921
gene9709_NW_013581764.1	0.1465	0.1235	0.1266	0.0907	0.0319	0.0928	0.062	0.0537	167139	75185.9	87738.3	73729	23007.3	51135.3	27710.3	17619.9	18571	8353.99	18685	12288.2	4322.58	9069.87	742	33	606	35	106621859	rna14338
gene11608_NW_013582588.1	0	0	0	0	0	0	0.1571	0.1735	0	0	0	0	0	0	70214.3	56928.3	0	0	0	0	0	0	606	34	607	34	106623888	rna16827
gene1407_NW_013581217.1	1.5039	1.3017	1.4288	0.9094	0.5831	0.1896	0.5043	0.5123	1.71577e+06	792466	990210	739241	420550	104475	225392	168094	190641	88051.8	210878	123207	79012.4	18530.7	713	33	607	35	106626818	rna2108
gene2155_NW_013581222.1	0.6478	1.4949	0.9512	1.2254	0.9745	0.9197	0.0703	0.0744	739063	910085	659216	996113	702840	506779	31419.9	24411.9	82118.1	101121	140389	166019	132049	89887.5	606	34	607	34	106627513	rna3170
gene7187_NW_013581377.1	7.0875	12.5102	18.4891	13.2348	16.9076	18.8416	4.1913	4.8879	8.08599e+06	7.61612e+06	1.28136e+07	1.07584e+07	1.21943e+07	1.03822e+07	1.87326e+06	1.6038e+06	898444	846236	2.72882e+06	1.79307e+06	2.29105e+06	1.8415e+06	884	35	607	42	106619081	rna10757
gene10717_NW_013582099.1	0.0848	0.1774	0.1919	0.1923	0.1709	0.1936	0.2728	0.2272	96746.7	108000	132994	156318	123258	106679	121925	74548.2	10749.6	12000	28322.7	26053.1	23157.6	18921.6	53360	31	608	31	106622950	rna15686
gene10811_NW_013582140.1	0	0	0	0	0	0	0	0	0	0	0	0	0	0	0	0	0	0	0	0	0	0	607	46	608	46	106623055	rna15806
gene13580_NW_013588833.1	0	0	0	0	0	0	0	0	0	0	0	0	0	0	0	0	0	0	0	0	0	0	677	41	608	41	106625975	rna18994
gene13819_NW_013593586.1	0	0	0	0	0	0	0	0.0041	0	0	0	0	0	0	0	1345.28	0	0	0	0	0	0	776	38	608	41	106626223	rna19224
gene3960_NW_013581251.1	0.617	0.9501	0.9267	0.6182	0.476	0.2299	0.2976	0.3719	703924	578414	642236	502527	343306	126681	133009	122027	78213.7	64268.3	136773	83754.6	64499.9	22469.4	739	33	608	35	106615592	rna5882
gene4622_NW_013581268.1	0.0039	0	0.0041	0.0082	0	0	0	0.0083	4449.44	0	2841.45	6665.68	0	0	0	2723.37	494.382	0	605.123	1110.95	0	0	696	33	608	35	106616304	rna6855
gene6584_NW_013581340.1	0.0154	0.0222	0.0163	0.0055	0.0048	0.0081	0.1653	0.2107	17569.6	13515.2	11296.5	4470.89	3461.91	4463.32	73879.2	69134.3	1952.17	1501.69	2405.73	745.148	650.419	791.659	55601	34	608	33	106618455	rna9916
gene12032_NW_013582921.1	0.4627	0.4719	0.4082	0.7666	0.7252	0.5365	0.1488	0.1611	527886	287289	282897	623160	523037	295626	66504.7	52859.7	58654	31921.1	60246.6	103860	98267.5	52435.2	723	31	609	33	106624342	rna17326
gene12211_NW_013583105.1	0	0	0	0	0	0	0	0	0	0	0	0	0	0	0	0	0	0	0	0	0	0	608	66	609	66	106624543	rna17547
gene12742_NW_013583871.1	0.0039	0	0	0	0	0	0.0041	0.0083	4449.44	0	0	0	0	0	1832.45	2723.37	494.382	0	0	0	0	0	608	32	609	32	106625096	rna18139
gene13956_NW_013596707.1	0	0	0	0	0	0	0	0	0	0	0	0	0	0	0	0	0	0	0	0	0	0	608	55	609	55	106626369	rna19360
gene5745_NW_013581301.1	0.4743	0.6493	0.5511	0.6099	0.5176	0.4155	0.0868	0.0826	541120	395289	381932	495781	373309	228952	38794.4	27102.5	60124.4	43921	81337.4	82630.1	70136.9	40609.2	4224	28	609	30	106617517	rna8615
gene8197_NW_013581492.1	0	0	0	0	0	0	0	0	0	0	0	0	0	0	0	0	0	0	0	0	0	0	674	41	609	43	106620196	rna12179
gene8493_NW_013581532.1	0	0	0	0	0.0048	0	0.0413	0.0661	0	0	0	0	3461.91	0	18458.6	21688.5	0	0	0	0	650.419	0	3378	34	609	38	106620522	rna12588
gene10271_NW_013581931.1	0.2275	0.3642	0.3184	0.1429	0.155	0.0605	0.2521	0.2934	259550	221722	220663	116162	111791	33337.1	112674	96269.5	28838.9	24635.8	46993	19360.3	21003.1	5913.01	677	29	610	30	106622477	rna15085
gene12289_NW_013583194.1	0.1658	0.2185	0.1919	0.2857	0.2077	0.2178	0.9962	1.1073	189158	133021	132994	232242	149800	120014	445242	363324	21017.6	14780.1	28322.7	38707	28144.2	21286.8	25398	26	610	37	106624626	rna17648
gene13430_NW_013586669.1	0	0	0	0	0.0016	0	0.0207	0.0165	0	0	0	0	1153.97	0	9251.66	5413.93	0	0	0	0	216.806	0	809	35	610	37	106625815	gene13430
gene5837_NW_013581305.1	0.0193	0.0158	0.0204	0.0302	0.024	0.0202	0.0207	0.0083	22019	9618.93	14137.9	24549.2	17309.5	11130.7	9251.66	2723.37	2446.56	1068.77	3010.86	4091.54	3252.1	1974.26	609	45	610	45	106617644	rna8778
gene7679_NW_013581427.1	0.0231	0.019	0.0245	0.033	0.0192	0.004	0.0041	0.0248	26354.4	11567.1	16979.4	26825.3	13847.6	2204.11	1832.45	8137.3	2928.26	1285.23	3615.98	4470.89	2601.68	390.943	57578	33	610	42	106619639	rna11451
gene12600_NW_013583632.1	0.0077	0.0032	0.0082	0.0027	0.0064	0	0	0.0124	8784.78	1948.14	5682.89	2194.8	4615.88	0	0	4068.65	976.087	216.46	1210.25	365.8	867.226	0	770	37	611	38	106624950	gene12600
gene12643_NW_013583712.1	0	0	0	0	0	0	0.0041	0.0207	0	0	0	0	0	0	1832.45	6792.02	0	0	0	0	0	0	651	50	611	51	106624991	rna18031
gene4280_NW_013581259.1	1.0797	1.6057	1.2206	1.3985	1.2604	0.9681	0.2397	0.2149	1.23181e+06	977539	845920	1.13682e+06	909040	533449	107132	70512.3	136868	108615	180150	189471	170789	94617.9	731	34	611	35	106615934	rna6335
gene11439_NW_013582472.1	0	0	0	0	0	0	0.5993	0.657	0	0	0	0	0	0	267851	215573	0	0	0	0	0	0	724	41	612	42	106623704	rna16625
gene1149_NW_013581215.1	1.3226	1.5614	1.4247	1.2721	1.2093	1.3392	0.4588	0.3512	1.50893e+06	950570	987368	1.03408e+06	872185	737935	205056	115235	167659	105619	210273	172346	163865	130888	781	31	612	33	106625055	rna1758
gene12903_NW_013584164.1	0	0	0	0	0	0	0.0248	0.0372	0	0	0	0	0	0	11084.1	12206	0	0	0	0	0	0	611	51	612	51	106625263	rna18307
gene13119_NW_013584823.1	0	0	0	0	0	0	0	0	0	0	0	0	0	0	0	0	0	0	0	0	0	0	611	42	612	42	106625491	rna18529
gene13232_NW_013585251.1	0	0	0	0	0	0	0	0	0	0	0	0	0	0	0	0	0	0	0	0	0	0	4781	16	612	38	106625607	rna18650
gene3336_NW_013581242.1	0.6748	1.0293	1.0288	1.1622	1.3642	1.2384	0.5869	0.6611	769867	626631	712995	944739	983904	682392	262309	216918	85540.7	69625.6	151842	157456	184855	121036	611	34	612	34	106614946	rna4938
gene7638_NW_013581425.1	0	0	0	0.0055	0.0032	0	0.0124	0.0041	0	0	0	4470.89	2307.94	0	5542.06	1345.28	0	0	0	745.148	433.613	0	1794	30	612	37	106619573	rna11381
gene12954_NW_013584369.1	0	0	0	0	0	0	0	0	0	0	0	0	0	0	0	0	0	0	0	0	0	0	612	44	613	44	106625314	rna18359
gene14031_NW_013598948.1	0	0	0	0	0	0	0	0.0041	0	0	0	0	0	0	0	1345.28	0	0	0	0	0	0	689	42	613	44	106626446	rna19432
gene31_NW_013581209.1	0.4782	0.4719	0.5266	0.6209	0.6214	0.5083	0.1281	0.1198	545569	287289	364953	504722	448173	280087	57253	39308.4	60618.8	31921.1	77721.4	84120.4	84202.2	49679	612	38	613	38	106614622	rna46
gene3513_NW_013581244.1	0.0424	0.0443	0.0694	0.0907	0.0511	0.0524	0.2067	0.1529	48373.4	26969.5	48096.7	73729	36854.9	28873.8	92382.5	50169.1	5374.82	2996.61	10242.8	12288.2	6924.26	5121.35	14702	34	613	44	106615130	rna5226
gene3771_NW_013581248.1	0	0	0	0.0027	0	0.004	0	0	0	0	0	2194.8	0	2204.11	0	0	0	0	0	365.8	0	390.943	764	38	613	41	106615421	rna5609
gene3969_NW_013581252.1	0	0	0	0	0	0	0.0041	0	0	0	0	0	0	0	1832.45	0	0	0	0	0	0	0	612	46	613	46	106615642	rna5900
gene9404_NW_013581689.1	0.8252	2.0301	1.4492	1.0798	0.6374	0.2057	0.2604	0.2107	941455	1.23591e+06	1.00435e+06	877757	459713	113346	116383	69134.3	104606	137323	213889	146293	86370.3	20104.2	732	30	613	30	106621526	rna13929
gene1357_NW_013581217.1	0	0	0	0	0.0032	0	2.4553	3.4418	0	0	0	0	2307.94	0	1.09737e+06	1.12931e+06	0	0	0	0	433.613	0	696	37	614	39	106626790	rna2056
gene13987_NW_013597594.1	0.0347	0.0475	0.0286	0.0385	0.0511	0.0081	0.0124	0.0083	39588.6	28917.7	19820.8	31296.2	36854.9	4463.32	5542.06	2723.37	4398.73	3213.07	4221.1	5216.03	6924.26	791.659	676	36	614	36	106626401	rna19390
gene9815_NW_013581786.1	16.5003	21.9357	38.9254	25.5767	30.9141	36.2553	9.077	9.247	1.88249e+07	1.33543e+07	2.69767e+07	2.0791e+07	2.22962e+07	1.99776e+07	4.05687e+06	3.0341e+06	2.09165e+06	1.48381e+06	5.74504e+06	3.46517e+06	4.18899e+06	3.54344e+06	953	38	614	43	106621978	rna14474
gene10928_NW_013582182.1	0	0	0	0	0	0	0	0.0041	0	0	0	0	0	0	0	1345.28	0	0	0	0	0	0	763	43	615	46	106623180	rna15967
gene11131_NW_013582291.1	0	0	0	0	0	0	0	0	0	0	0	0	0	0	0	0	0	0	0	0	0	0	614	55	615	55	106623387	rna16246
gene12629_NW_013583681.1	0	0	0	0	0	0	0	0	0	0	0	0	0	0	0	0	0	0	0	0	0	0	614	59	615	59	106624976	rna18016
gene1429_NW_013581217.1	0	0	0	0	0	0	0	0	0	0	0	0	0	0	0	0	0	0	0	0	0	0	1783	27	615	38	106626803	rna2134
gene1491_NW_013581217.1	0	0.0032	0	0.0055	0.0016	0.004	0.0248	0.0248	0	1948.14	0	4470.89	1153.97	2204.11	11084.1	8137.3	0	216.46	0	745.148	216.806	390.943	1034	31	615	35	106626804	rna2224
gene3271_NW_013581240.1	0	0	0	0	0.0016	0	0.0041	0	0	0	0	0	1153.97	0	1832.45	0	0	0	0	0	216.806	0	614	43	615	43	106614846	rna4825
gene7394_NW_013581397.1	0	0	0	0	0	0	0	0	0	0	0	0	0	0	0	0	0	0	0	0	0	0	1729	34	615	42	106619324	rna11027
gene9034_NW_013581610.1	0	0	0	0	0.016	0.0323	0.0744	0.0992	0	0	0	0	11539.7	17798.2	33252.3	32549.2	0	0	0	0	2168.06	3156.86	27887	36	615	53	106621125	rna13380
gene9144_NW_013581630.1	0	0	0	0	0	0	0	0	0	0	0	0	0	0	0	0	0	0	0	0	0	0	735	35	615	37	106621247	rna13527
gene10963_NW_013582202.1	0	0	0	0	0.0032	0	4.3277	4.3756	0	0	0	0	2307.94	0	1.93422e+06	1.43571e+06	0	0	0	0	433.613	0	1180	29	616	33	106623218	rna16014
gene11272_NW_013582368.1	2.1671	4.4973	3.221	2.3601	2.2221	1.1456	1.4384	1.5329	2.4724e+06	2.73793e+06	2.23227e+06	1.9185e+06	1.60265e+06	631256	642879	502971	274711	304214	475391	319750	301104	111966	829	30	616	31	106623543	rna16414
gene11859_NW_013582762.1	0	0	0	0	0.0016	0.004	0.1943	0.252	0	0	0	0	1153.97	2204.11	86840.4	82685.5	0	0	0	0	216.806	390.943	975	30	616	33	106624162	rna17131
gene3766_NW_013581248.1	0	0	0	0	0	0	0	0.0041	0	0	0	0	0	0	0	1345.28	0	0	0	0	0	0	829	35	616	38	106615417	rna5602
gene1506_NW_013581217.1	4.0913	5.7072	9.6507	6.9979	9.3004	9.6406	1.9923	2.2146	4.66769e+06	3.4745e+06	6.68828e+06	5.68851e+06	6.70774e+06	5.31223e+06	890439	726648	518632	386056	1.42436e+06	948085	1.26024e+06	942230	1261	36	617	43	106626901	rna2264
gene3850_NW_013581249.1	12.7908	17.6252	29.7564	20.6833	22.6265	24.8358	5.1999	4.9953	1.45928e+07	1.07301e+07	2.06223e+07	1.68132e+07	1.63189e+07	1.36852e+07	2.32404e+06	1.63904e+06	1.62142e+06	1.19223e+06	4.39178e+06	2.8022e+06	3.06598e+06	2.42734e+06	1024	38	617	45	106615462	rna5720
gene4233_NW_013581259.1	28.408	39.583	51.7726	50.4802	56.2515	65.4798	10.966	9.5527	3.24101e+07	2.40979e+07	3.58803e+07	4.10348e+07	4.05703e+07	3.60811e+07	4.90114e+06	3.1344e+06	3.60113e+06	2.67754e+06	7.64117e+06	6.83913e+06	7.62231e+06	6.39971e+06	616	40	617	40	106615917	rna6254
gene59_NW_013581209.1	0	0	0	0	0	0	0.0041	0.0124	0	0	0	0	0	0	1832.45	4068.65	0	0	0	0	0	0	616	38	617	39	106621514	rna80
gene11213_NW_013582336.1	0	0	0	0	0	0	0	0	0	0	0	0	0	0	0	0	0	0	0	0	0	0	1108	33	618	37	106623480	rna16349
gene12836_NW_013584023.1	0	0	0	0	0	0	0.0165	0.0083	0	0	0	0	0	0	7374.51	2723.37	0	0	0	0	0	0	1601	38	618	44	106625192	rna18238
gene13003_NW_013584488.1	0	0	0	0	0	0	0	0	0	0	0	0	0	0	0	0	0	0	0	0	0	0	751	36	618	39	106625365	gene13003
gene2467_NW_013581227.1	0	0	0	0	0	0	0.0124	0.0124	0	0	0	0	0	0	5542.06	4068.65	0	0	0	0	0	0	3385	33	618	47	106627883	rna3630
gene3316_NW_013581241.1	0	0	0	0	0	0	0	0.0124	0	0	0	0	0	0	0	4068.65	0	0	0	0	0	0	778	34	618	36	106614875	rna4889
gene4726_NW_013581271.1	0	0	0	0	0	0	0	0	0	0	0	0	0	0	0	0	0	0	0	0	0	0	713	47	618	50	106616417	rna7010
gene5167_NW_013581283.1	0.0039	0	0	0	0	0.0081	0.2356	0.2686	4449.44	0	0	0	0	4463.32	105299	88132.2	494.382	0	0	0	0	791.659	4506	31	618	52	106616883	rna7710
gene5245_NW_013581286.1	0	0	0	0	0.0016	0	0	0	0	0	0	0	1153.97	0	0	0	0	0	0	0	216.806	0	1354	41	618	48	106617008	rna7817
gene5261_NW_013581286.1	0.9447	1.1307	1.3594	1.0083	0.9281	1.1173	0.3224	0.2892	1.07779e+06	688362	942113	819635	669375	615662	144093	94891.4	119754	76484.7	200635	136606	125761	109200	687	40	618	42	106617018	rna7839
gene7142_NW_013581375.1	0	0	0	0	0	0	0	0	0	0	0	0	0	0	0	0	0	0	0	0	0	0	770	49	618	50	106619062	rna10693
gene9037_NW_013581611.1	0	0	0	0	0	0	0.0041	0	0	0	0	0	0	0	1832.45	0	0	0	0	0	0	0	733	36	618	39	106621128	rna13382
gene9494_NW_013581710.1	0	0.0032	0.0041	0	0.0032	0	0	0.0041	0	1948.14	2841.45	0	2307.94	0	0	1345.28	0	216.46	605.123	0	433.613	0	681	36	618	38	106621626	rna14052
gene9658_NW_013581752.1	0.0039	0	0	0	0	0	0.0165	0.0083	4449.44	0	0	0	0	0	7374.51	2723.37	494.382	0	0	0	0	0	18757	26	618	42	106621802	rna14267
gene13169_NW_013585010.1	0	0	0	0	0	0	0	0	0	0	0	0	0	0	0	0	0	0	0	0	0	0	746	45	619	47	106625542	rna18577
gene13563_NW_013588530.1	0	0	0	0	0	0	0	0	0	0	0	0	0	0	0	0	0	0	0	0	0	0	688	41	619	42	106625959	rna18980
gene13890_NW_013595242.1	0.0039	0.0095	0.0082	0.0082	0.0224	0.0121	0	0	4449.44	5783.53	5682.89	6665.68	16155.6	6667.43	0	0	494.382	642.615	1210.25	1110.95	3035.29	1182.6	618	38	619	38	106626297	rna19295
gene3735_NW_013581247.1	1.6273	1.8655	2.5474	1.8079	2.1071	2.1177	0.6159	0.628	1.85656e+06	1.1357e+06	1.76544e+06	1.46962e+06	1.51971e+06	1.16691e+06	275270	206057	206284	126189	375973	244937	285521	206975	40224	33	619	40	106615385	rna5563
gene760_NW_013581212.1	1.2725	1.5772	1.8616	1.632	1.8658	1.7426	0.3224	0.2479	1.45177e+06	960188	1.29016e+06	1.32663e+06	1.34567e+06	960219	144093	81340.2	161308	106688	274755	221106	252823	170314	679	36	619	38	106619262	rna1179
gene8372_NW_013581512.1	0.2198	0.4022	0.3225	0.1813	0.2764	0.2017	0.1653	0.1529	250766	244857	223504	147377	199348	111142	73879.2	50169.1	27862.9	27206.3	47598.1	24562.8	37453.3	19713.3	1064	30	619	34	106620377	rna12441
gene9268_NW_013581654.1	1.0797	1.8433	1.6248	1.4617	1.4585	1.9322	0	0.0083	1.23181e+06	1.12219e+06	1.12604e+06	1.1882e+06	1.05192e+06	1.06469e+06	0	2723.37	136868	124688	239806	198033	197633	188845	759	32	619	33	106621376	rna13730
gene9551_NW_013581722.1	1.5887	1.2574	0.7471	0.25	0.1166	0.0202	0.3679	0.3264	1.81252e+06	765496	517767	203222	84095.6	11130.7	164429	107097	201391	85055.2	110265	33870.3	15799.8	1974.26	2445	32	619	39	106621686	rna14129
gene11388_NW_013582444.1	0.7558	0.985	1.388	0.8929	1.1646	1.2827	1.0086	1.0619	862278	599661	961934	725828	839946	706802	450784	348427	95808.7	66629	204856	120971	157808	125366	923	36	620	44	106623663	rna16572
gene11572_NW_013582560.1	0.0463	0.0032	0.0122	0.033	0.016	0	0.0207	0.0289	52822.8	1948.14	8455.04	26825.3	11539.7	0	9251.66	9482.58	5869.2	216.46	1800.61	4470.89	2168.06	0	5394	35	620	49	106623848	rna16784
gene12671_NW_013583740.1	0.0039	0.0032	0.0122	0	0.0016	0.004	0.0207	0.0165	4449.44	1948.14	8455.04	0	1153.97	2204.11	9251.66	5413.93	494.382	216.46	1800.61	0	216.806	390.943	15529	22	620	46	106625020	rna18062
gene1360_NW_013581217.1	0	0	0	0	0.0064	0.0081	0.3761	0.5041	0	0	0	0	4615.88	4463.32	168094	165404	0	0	0	0	867.226	791.659	699	41	620	42	106626751	rna2059
gene11921_NW_013582820.1	0.0154	0.0095	0.0082	0.011	0.0064	0	0.0124	0.0083	17569.6	5783.53	5682.89	8941.77	4615.88	0	5542.06	2723.37	1952.17	642.615	1210.25	1490.3	867.226	0	1053	35	621	42	106624226	gene11921
gene13982_NW_013597453.1	0.0039	0	0.0082	0.0082	0.008	0	0	0	4449.44	0	5682.89	6665.68	5769.85	0	0	0	494.382	0	1210.25	1110.95	1084.03	0	1332	30	621	36	106626396	rna19385
gene2066_NW_013581221.1	9.9295	14.3345	24.7065	16.8505	21.3693	25.0334	4.5592	4.3343	1.13284e+07	8.72674e+06	1.71225e+07	1.36976e+07	1.54122e+07	1.37941e+07	2.03769e+06	1.42216e+06	1.25871e+06	969638	3.64646e+06	2.28293e+06	2.89563e+06	2.44666e+06	1338	35	621	41	106627447	rna3068
gene2089_NW_013581222.1	0.0039	0	0.0041	0.0027	0	0	0	0.0041	4449.44	0	2841.45	2194.8	0	0	0	1345.28	494.382	0	605.123	365.8	0	0	748	34	621	37	106627483	rna3091
gene2359_NW_013581225.1	0.0039	0.0063	0	0.0027	0.0016	0	0.1819	0.1033	4449.44	3835.4	0	2194.8	1153.97	0	81298.4	33894.5	494.382	426.155	0	365.8	216.806	0	2729	33	621	43	106627710	rna3465
gene2505_NW_013581227.1	0.1812	0.133	0.1184	0.2171	0.1518	0.1129	0.0496	0.0207	206728	80969.5	82055.5	176478	109483	62210.9	22168.2	6792.02	22969.7	8996.61	17474.8	29413	20569.5	11034.4	20489	35	621	42	106627900	rna3689
gene2846_NW_013581232.1	0.5553	0.9248	0.7593	0.838	0.9377	1.2222	0.0951	0.1157	633531	563012	526222	681200	676298	673465	42504	37963.1	70392.4	62556.9	112066	113533	127062	119453	1080	29	621	32	106614396	rna4208
gene3721_NW_013581247.1	0	0.0032	0	0	0	0	0.0083	0.0124	0	1948.14	0	0	0	0	3709.6	4068.65	0	216.46	0	0	0	0	620	37	621	37	106615345	rna5539
gene505_NW_013581211.1	0	0.0032	0.0041	0.0027	0.0144	0	0	0	0	1948.14	2841.45	2194.8	10385.7	0	0	0	0	216.46	605.123	365.8	1951.26	0	620	45	621	45	106616984	rna797
gene5197_NW_013581285.1	0	0	0	0.0027	0	0	0	0.0041	0	0	0	2194.8	0	0	0	1345.28	0	0	0	365.8	0	0	8634	38	621	62	106616932	rna7750
gene5484_NW_013581293.1	0.0039	0.0063	0.0082	0	0.0032	0.0081	0.0041	0.0165	4449.44	3835.4	5682.89	0	2307.94	4463.32	1832.45	5413.93	494.382	426.155	1210.25	0	433.613	791.659	685	30	621	32	106617241	rna8177
gene2060_NW_013581221.1	1.5617	1.289	0.3878	0.0495	0.0831	0.0484	0.6159	0.5702	1.78171e+06	784734	268759	40238	59934.3	26669.7	275270	187092	197968	87192.7	57235.8	6706.33	11260.4	4730.41	802	34	622	35	106627448	rna3056
gene9742_NW_013581769.1	0	0	0	0.0027	0	0.004	0	0	0	0	0	2194.8	0	2204.11	0	0	0	0	0	365.8	0	390.943	1066	35	622	36	106621886	rna14385
gene13934_NW_013596119.1	0.0077	0.0095	0.0082	0	0.0016	0	0	0	8784.78	5783.53	5682.89	0	1153.97	0	0	0	976.087	642.615	1210.25	0	216.806	0	1251	27	623	43	106626345	rna19338
gene14159_NW_013604320.1	0	0	0	0	0	0	0	0	0	0	0	0	0	0	0	0	0	0	0	0	0	0	937	42	623	48	106626570	rna19555
gene2791_NW_013581231.1	0	0	0	0.0027	0.008	0.0242	0.0124	0.0083	0	0	0	2194.8	5769.85	13334.9	5542.06	2723.37	0	0	0	365.8	1084.03	2365.2	622	47	623	47	106614346	rna4129
gene5562_NW_013581296.1	0.2198	0.3009	0.3552	0.3105	0.2061	0.0363	0.2315	0.1818	250766	183186	246166	252402	148646	20002.3	103467	59651.7	27862.9	20354	52424.3	42067	27927.4	3547.8	1041	32	623	36	106617337	rna8278
gene6463_NW_013581331.1	1.0257	1.4062	1.0818	1.0853	1.0224	1.0004	0.2025	0.3595	1.1702e+06	856085	749726	882228	737387	551247	90505.4	117958	130022	95120.5	159664	147038	138539	97774.8	747	36	623	38	106618318	rna9735
gene8214_NW_013581493.1	0	0	0	0	0	0	0	0	0	0	0	0	0	0	0	0	0	0	0	0	0	0	723	42	623	46	106620206	rna12200
gene10847_NW_013582153.1	0.0116	0.0127	0.0082	0	0.0048	0	0.0372	0.0083	13234.2	7731.67	5682.89	0	3461.91	0	16626.2	2723.37	1470.47	859.075	1210.25	0	650.419	0	623	47	624	47	106623096	rna15861
gene10972_NW_013582208.1	0	0	0	0	0	0	0.0041	0	0	0	0	0	0	0	1832.45	0	0	0	0	0	0	0	1018	44	624	43	106623227	rna16025
gene11833_NW_013582741.1	0.0501	0.0538	0.0612	0.0522	0.0655	0.0645	0.31	0.2603	57158.1	32753.1	42413.8	42432.8	47240.6	35541.2	138551	85408.9	6350.9	3639.23	9032.57	7072.13	8875.51	6303.95	21478	34	624	35	106624135	rna17107
gene12778_NW_013583941.1	0	0	0	0	0	0	0.0041	0	0	0	0	0	0	0	1832.45	0	0	0	0	0	0	0	3543	36	624	49	106625136	rna18176
gene2703_NW_013581230.1	2.0515	2.8536	2.3637	0.6979	0.4201	0.3792	1.5707	1.9213	2.34052e+06	1.73725e+06	1.63813e+06	567315	302989	208949	702009	630411	260058	193028	348861	94552.4	56925.2	37061.4	742	33	624	35	106614226	rna4003
gene5378_NW_013581290.1	0.0077	0.0032	0.0041	0.0027	0	0	0.0041	0.0124	8784.78	1948.14	2841.45	2194.8	0	0	1832.45	4068.65	976.087	216.46	605.123	365.8	0	0	623	42	624	42	106617151	rna7995
gene10111_NW_013581869.1	0.0039	0	0.0041	0	0.0016	0	0	0.0041	4449.44	0	2841.45	0	1153.97	0	0	1345.28	494.382	0	605.123	0	216.806	0	692	40	625	41	106622296	rna14872
gene11851_NW_013582756.1	0	0	0	0	0	0	0	0	0	0	0	0	0	0	0	0	0	0	0	0	0	0	1143	35	625	39	106624153	rna17123
gene13155_NW_013584929.1	0	0	0	0	0	0	0	0	0	0	0	0	0	0	0	0	0	0	0	0	0	0	680	40	625	41	106625528	rna18563
gene13434_NW_013586686.1	0	0	0	0	0	0.004	0.0289	0.0083	0	0	0	0	0	2204.11	12916.6	2723.37	0	0	0	0	0	390.943	2738	10	625	38	106625819	gene13434
gene2712_NW_013581230.1	0	0	0.0041	0	0.0016	0	0.062	0.0826	0	0	2841.45	0	1153.97	0	27710.3	27102.5	0	0	605.123	0	216.806	0	2355	35	625	39	106614244	rna4017
gene92_NW_013581209.1	1.8432	1.9731	2.5801	1.9562	2.1678	2.6663	3.5672	3.9459	2.10287e+06	1.20121e+06	1.7881e+06	1.59017e+06	1.56348e+06	1.4692e+06	1.59432e+06	1.29472e+06	233652	133468	380799	265029	293746	260593	736	38	625	40	106626997	rna125
gene12046_NW_013582930.1	4.1183	3.3065	5.0866	3.6899	3.7045	3.3803	13.8801	12.7507	4.69849e+06	2.01297e+06	3.5252e+06	2.99948e+06	2.6718e+06	1.86264e+06	6.20357e+06	4.18372e+06	522055	223664	750736	499913	501975	330376	1707	31	626	39	106624357	rna17356
gene9827_NW_013581788.1	3.6286	4.4277	3.6864	1.7447	1.4489	0.9439	0.8184	0.6652	4.1398e+06	2.69555e+06	2.55481e+06	1.41825e+06	1.04499e+06	520114	365776	218263	459978	299506	544079	236374	196332	92252.7	825	36	626	38	106621988	rna14490
gene10442_NW_013581994.1	0	0	0	0	0	0	0	0	0	0	0	0	0	0	0	0	0	0	0	0	0	0	949	42	627	45	106622657	rna15313
gene11556_NW_013582550.1	0.7635	0.6461	0.8614	0.9204	0.9409	0.8229	0.31	0.2644	871063	393341	596981	748182	678606	453440	138551	86754.1	96784.7	43704.6	127135	124697	127496	80426.7	820	35	627	36	106623830	rna16759
gene3988_NW_013581252.1	0.4203	0.5447	0.5552	0.3792	0.1741	0.1654	0.1323	0.1033	479512	331610	384774	308247	125566	91139.8	59130.2	33894.5	53279.1	36845.5	81942.5	51374.5	23591.3	16165.5	837	32	627	35	106615640	rna5925
gene12054_NW_013582938.1	0	0	0	0	0	0	0.0372	0.062	0	0	0	0	0	0	16626.2	20343.3	0	0	0	0	0	0	627	49	628	49	106624367	rna17365
gene12806_NW_013583997.1	0	0	0	0	0	0	0	0	0	0	0	0	0	0	0	0	0	0	0	0	0	0	692	38	628	39	106625167	rna18206
gene13774_NW_013592719.1	0	0	0	0	0	0	0	0	0	0	0	0	0	0	0	0	0	0	0	0	0	0	1228	41	628	46	106626178	rna19181
gene14253_NW_013611341.1	0.0347	0.0317	0.0449	0.0192	0.0288	0.0202	0.0083	0	39588.6	19298.7	31117.3	15607.5	20771.5	11130.7	3709.6	0	4398.73	2144.3	6626.83	2601.24	3902.52	1974.26	693	34	628	35	106626662	rna19646
gene3760_NW_013581248.1	0.0039	0	0	0	0	0	0	0	4449.44	0	0	0	0	0	0	0	494.382	0	0	0	0	0	1428	35	628	34	106615433	rna5596
gene3974_NW_013581252.1	1.2725	1.5931	1.535	1.1402	1.0895	0.8471	0.806	0.909	1.45177e+06	969868	1.06381e+06	926855	785781	466775	360234	298258	161308	107763	226552	154476	147632	82791.9	699	37	628	38	106615635	rna5907
gene5259_NW_013581286.1	0.4473	0.4846	0.547	0.5275	0.3754	0.1654	0.372	0.2892	510316	295021	379091	428799	270750	91139.8	166262	94891.4	56701.8	32780.1	80732.3	71466.4	50868.2	16165.5	627	35	628	35	106617015	rna7837
gene9706_NW_013581764.1	0	0	0	0	0.0016	0	0.0041	0	0	0	0	0	1153.97	0	1832.45	0	0	0	0	0	216.806	0	763	40	628	42	106621851	rna14335
gene1359_NW_013581217.1	0	0	0	0	0	0	0.0041	0	0	0	0	0	0	0	1832.45	0	0	0	0	0	0	0	713	45	629	46	106626721	rna2058
gene3033_NW_013581235.1	0.0039	0	0.0041	0.0055	0.008	0.004	0	0	4449.44	0	2841.45	4470.89	5769.85	2204.11	0	0	494.382	0	605.123	745.148	1084.03	390.943	782	37	629	39	106614608	rna4472
gene3424_NW_013581242.1	1.2532	1.5614	1.6289	1.2446	0.8467	0.2783	0.3968	0.2603	1.42975e+06	950570	1.12889e+06	1.01172e+06	610666	153351	177346	85408.9	158861	105619	240411	168620	114731	27199.8	707	39	629	39	106615019	rna5083
gene6187_NW_013581319.1	0.0039	0.0032	0	0.0027	0.0016	0.0202	0.0041	0.0124	4449.44	1948.14	0	2194.8	1153.97	11130.7	1832.45	4068.65	494.382	216.46	0	365.8	216.806	1974.26	827	41	629	45	106618025	rna9300
gene11567_NW_013582559.1	0.027	0.0095	0.0367	0.0027	0.0064	0.0081	0	0	30803.8	5783.53	25434.4	2194.8	4615.88	4463.32	0	0	3422.64	642.615	5416.59	365.8	867.226	791.659	830	39	630	44	106623843	rna16777
gene12837_NW_013584023.1	0	0.0032	0.0122	0	0.0064	0	0.0951	0.0496	0	1948.14	8455.04	0	4615.88	0	42504	16274.6	0	216.46	1800.61	0	867.226	0	735	48	630	51	106625193	rna18239
gene13282_NW_013585606.1	0	0	0	0.0055	0	0	0.0124	0	0	0	0	4470.89	0	0	5542.06	0	0	0	0	745.148	0	0	629	42	630	42	106625659	rna18696
gene13604_NW_013589517.1	0	0	0	0	0	0	0	0	0	0	0	0	0	0	0	0	0	0	0	0	0	0	834	35	630	38	106626002	rna19015
gene13802_NW_013593364.1	0	0.0032	0	0	0.0032	0.004	0	0	0	1948.14	0	0	2307.94	2204.11	0	0	0	216.46	0	0	433.613	390.943	859	40	630	48	106626205	rna19208
gene1502_NW_013581217.1	0.6363	0.966	1.0451	0.8984	1.0719	1.2787	0.3141	0.3925	725943	588094	724292	730299	773088	704598	140384	128786	80660.3	65343.8	154247	121716	145247	124975	1103	30	630	34	106626830	rna2257
gene1778_NW_013581219.1	0.0039	0.0032	0	0	0.0032	0	0	0	4449.44	1948.14	0	0	2307.94	0	0	0	494.382	216.46	0	0	433.613	0	872	44	630	46	106627100	rna2682
gene4068_NW_013581255.1	0	0	0	0	0	0	0	0	0	0	0	0	0	0	0	0	0	0	0	0	0	0	698	45	630	48	106615735	rna6027
gene4261_NW_013581259.1	0	0.0032	0	0	0	0	0.0165	0.0413	0	1948.14	0	0	0	0	7374.51	13551.2	0	216.46	0	0	0	0	2231	34	630	41	106615909	rna6306
gene9313_NW_013581663.1	10.7239	15.0788	19.4035	12.2897	13.9986	15.1306	4.8196	4.5656	1.22347e+07	9.17987e+06	1.34473e+07	9.99015e+06	1.00962e+07	8.33737e+06	2.15407e+06	1.49805e+06	1.35941e+06	1.01999e+06	2.86378e+06	1.66503e+06	1.89687e+06	1.4788e+06	946	38	630	43	106621428	rna13795
gene13004_NW_013584491.1	0.0154	0	0.0041	0.011	0	0	0.0083	0.0248	17569.6	0	2841.45	8941.77	0	0	3709.6	8137.3	1952.17	0	605.123	1490.3	0	0	763	33	631	36	106625366	rna18409
gene13173_NW_013585018.1	0	0	0.0041	0.0027	0	0	0	0	0	0	2841.45	2194.8	0	0	0	0	0	0	605.123	365.8	0	0	715	35	631	38	106625546	rna18580
gene2151_NW_013581222.1	0	0.0032	0	0	0	0	0.2191	0.2355	0	1948.14	0	0	0	0	97924.6	77271.6	0	216.46	0	0	0	0	21753	36	631	47	106627514	rna3166
gene3449_NW_013581243.1	0	0.0032	0	0	0.0032	0.0202	0.0207	0.0124	0	1948.14	0	0	2307.94	11130.7	9251.66	4068.65	0	216.46	0	0	433.613	1974.26	4197	34	631	37	106615072	rna5113
gene7650_NW_013581425.1	3.0232	5.6059	5.401	4.6213	4.7109	4.8768	4.8361	5.5945	3.44911e+06	3.41283e+06	3.74309e+06	3.7566e+06	3.39765e+06	2.68725e+06	2.16145e+06	1.83565e+06	383235	379204	797139	626100	638346	476637	762	32	631	35	106619577	rna11402
gene7920_NW_013581458.1	1.5887	4.4625	2.7066	2.7228	2.1134	1.0689	0.7234	0.7107	1.81252e+06	2.71674e+06	1.87577e+06	2.21333e+06	1.52425e+06	588993	323316	233193	201391	301860	399470	368889	286374	104470	688	30	631	30	106619910	rna11810
gene8367_NW_013581512.1	1.8972	6.1886	3.1434	2.6266	1.9026	1.8071	0.7151	0.9668	2.16448e+06	3.76758e+06	2.17849e+06	2.13513e+06	1.37221e+06	995761	319607	317224	240498	418620	463937	355855	257810	176618	3827	37	631	35	106620373	rna12433
gene9384_NW_013581684.1	0.0039	0	0	0	0	0	0	0	4449.44	0	0	0	0	0	0	0	494.382	0	0	0	0	0	831	36	631	41	106621508	rna13902
gene10632_NW_013582071.1	0.4396	0.4212	0.3143	0.0934	0.0607	0.0121	0.1033	0.095	501531	256424	217821	75923.8	43778.7	6667.43	46168.9	31171.1	55725.7	28491.5	46387.8	12654	8225.1	1182.6	716	40	632	43	106622863	rna15578
gene13428_NW_013586655.1	0	0	0	0	0	0	0	0	0	0	0	0	0	0	0	0	0	0	0	0	0	0	631	49	632	49	106625813	gene13428
gene13798_NW_013593313.1	0.0077	0	0	0	0.0032	0.0081	0.0124	0.0165	8784.78	0	0	0	2307.94	4463.32	5542.06	5413.93	976.087	0	0	0	433.613	791.659	631	37	632	37	106626203	rna19204
gene1938_NW_013581220.1	0.1311	0.2407	0.1225	0.1786	0.1885	0.2178	0.0537	0.0289	149570	146537	84896.9	145182	135952	120014	24000.7	9482.58	16618.8	16281.8	18079.9	24197	25542.5	21286.8	690	38	632	39	106627217	rna2895
gene5382_NW_013581290.1	0	0	0	0	0	0	0.0248	0.0165	0	0	0	0	0	0	11084.1	5413.93	0	0	0	0	0	0	863	37	632	44	106617153	rna8000
gene13821_NW_013593611.1	0	0	0	0	0	0	0	0	0	0	0	0	0	0	0	0	0	0	0	0	0	0	2075	37	633	42	106626226	rna19226
gene14019_NW_013598491.1	0	0	0	0	0	0	0	0	0	0	0	0	0	0	0	0	0	0	0	0	0	0	1183	51	633	59	106626435	rna19420
gene14162_NW_013604650.1	0	0	0	0	0	0	0	0	0	0	0	0	0	0	0	0	0	0	0	0	0	0	944	38	633	45	106626573	rna19558
gene1690_NW_013581218.1	0	0	0	0	0	0	0.0041	0	0	0	0	0	0	0	1832.45	0	0	0	0	0	0	0	1588	38	633	48	106626977	rna2544
gene4017_NW_013581253.1	0	0	0	0	0	0.004	2.5627	2.3345	0	0	0	0	0	2204.11	1.14537e+06	765989	0	0	0	0	0	390.943	1433	37	633	47	106615660	rna5965
gene4728_NW_013581271.1	0	0	0	0	0	0	0	0.0041	0	0	0	0	0	0	0	1345.28	0	0	0	0	0	0	730	48	633	51	106616440	rna7012
gene5157_NW_013581283.1	3.4011	2.103	1.7473	1.3985	0.7508	0.5567	1.8766	1.9833	3.88025e+06	1.28029e+06	1.21094e+06	1.13682e+06	541500	306757	838728	650754	431139	142255	257886	189471	101736	54409.4	10840	33	633	37	106616905	rna7697
gene7062_NW_013581368.1	0.3856	0.7664	0.8246	0.4204	0.5192	0.4235	0.3431	0.3429	439924	466579	571477	341738	374463	233360	153345	112511	48880.4	51842.1	121704	56956.4	70353.7	41391.1	763	29	633	31	106618969	rna10600
gene9097_NW_013581620.1	0	0	0	0	0.0048	0	0.0165	0.0248	0	0	0	0	3461.91	0	7374.51	8137.3	0	0	0	0	650.419	0	25119	33	633	41	106621189	rna13460
gene13113_NW_013584805.1	0.8792	0.928	1.1757	1.0798	1.0655	0.8188	0.3307	0.4876	1.00306e+06	564960	814802	877757	768472	451181	147803	159990	111451	62773.3	173523	146293	144380	80026	703	36	634	37	106625483	rna18522
gene1532_NW_013581217.1	1.9705	2.9898	3.1393	2.6953	3.024	3.3399	0.2149	0.2396	2.24811e+06	1.82017e+06	2.17565e+06	2.19098e+06	2.181e+06	1.84037e+06	96047.4	78616.8	249790	202241	463332	365163	409764	326427	749	36	634	39	106626841	rna2297
gene2520_NW_013581228.1	1.7584	2.4102	1.9677	1.7145	1.3323	0.3953	0.8102	0.7437	2.00613e+06	1.46731e+06	1.36369e+06	1.3937e+06	960896	217821	362111	244021	222903	163035	290415	232283	180532	38634.9	758	34	634	35	106627944	rna3707
gene6162_NW_013581318.1	0	0	0	0	0	0	0.0083	0.0124	0	0	0	0	0	0	3709.6	4068.65	0	0	0	0	0	0	10164	33	634	49	106617995	rna9263
gene9257_NW_013581651.1	0.9409	0.7443	1.1227	0.9122	0.8099	0.2743	0.3885	0.3636	1.07346e+06	453125	778071	741517	584125	151147	173636	119303	119273	50347.2	165700	123586	109745	26808.9	633	35	634	35	106621357	rna13714
gene10323_NW_013581948.1	2.009	4.0191	3.4863	2.8629	3.2876	3.0253	0.0083	0	2.29203e+06	2.4468e+06	2.41613e+06	2.32722e+06	2.37112e+06	1.66702e+06	3709.6	0	254670	271867	514546	387870	445483	295680	634	34	635	34	106622533	rna15164
gene10487_NW_013582008.1	0.1234	0.1204	0.1347	0.0659	0.0543	0.0282	0.1695	0.2149	140785	73298.7	93351.9	53569.3	39162.9	15539	75756.3	70512.3	15642.7	8144.3	19880.5	8928.22	7357.87	2756.15	881	38	635	42	106622714	rna15373
gene11320_NW_013582397.1	0	0.0032	0.0041	0	0	0	0	0	0	1948.14	2841.45	0	0	0	0	0	0	216.46	605.123	0	0	0	825	33	635	34	106623591	rna16482
gene11322_NW_013582398.1	0	0	0	0	0	0	0	0	0	0	0	0	0	0	0	0	0	0	0	0	0	0	933	52	635	55	106623593	rna16485
gene13955_NW_013596702.1	0	0	0	0	0	0	0	0	0	0	0	0	0	0	0	0	0	0	0	0	0	0	1029	33	635	40	106626368	rna19359
gene4799_NW_013581274.1	0.6324	0.7474	0.7512	0.7913	0.6837	0.3509	0.4216	0.4669	721493	455012	520609	643238	493106	193355	188430	153198	80165.9	50556.9	110870	107206	92644.1	34295.4	1011	32	635	32	106616527	rna7116
gene10182_NW_013581895.1	0	0	0	0	0	0.004	0	0	0	0	0	0	0	2204.11	0	0	0	0	0	0	0	390.943	761	47	636	51	106622376	rna14962
gene14016_NW_013598439.1	0	0	0	0	0	0	0	0	0	0	0	0	0	0	0	0	0	0	0	0	0	0	635	53	636	53	106626431	rna19417
gene594_NW_013581211.1	0.9062	1.2447	0.8042	1.0825	0.7876	0.5083	0.4877	0.3925	1.03387e+06	757765	557339	879951	568042	280087	217973	128786	114874	84196.1	118693	146659	106723	49679	748	32	636	33	106616555	rna923
gene6137_NW_013581317.1	0.7365	1.4189	1.0165	1.1045	0.9936	0.7624	0.1033	0.124	840259	863817	704471	897835	716615	420103	46168.9	40686.5	93362.1	95979.6	150026	149639	134637	74513.7	692	27	636	28	106617943	rna9220
gene7980_NW_013581464.1	0	0	0	0	0	0	0.0124	0.0083	0	0	0	0	0	0	5542.06	2723.37	0	0	0	0	0	0	635	41	636	41	106619951	rna11904
gene866_NW_013581213.1	0.0077	0.0032	0.0082	0.0027	0.0064	0.0081	0	0.0248	8784.78	1948.14	5682.89	2194.8	4615.88	4463.32	0	8137.3	976.087	216.46	1210.25	365.8	867.226	791.659	1048	36	636	42	106620748	rna1316
gene8943_NW_013581601.1	0	0	0	0	0	0	0.0041	0	0	0	0	0	0	0	1832.45	0	0	0	0	0	0	0	3184	38	636	50	106621019	rna13241
gene904_NW_013581213.1	0	0	0	0	0	0	0	0	0	0	0	0	0	0	0	0	0	0	0	0	0	0	775	47	636	52	106620261	rna1358
gene10671_NW_013582079.1	0.2622	0.3104	0.3552	0.2308	0.2859	0.2622	0.1281	0.1116	299139	188969	246166	187615	206200	144479	57253	36617.9	33237.7	20996.6	52424.3	31269.1	38740.6	25626.3	815	33	637	36	106622905	rna15632
gene2409_NW_013581226.1	0.0154	0.0285	0.0122	0.0165	0.0272	0.0202	0.0289	0.0578	17569.6	17350.6	8455.04	13412.7	19617.5	11130.7	12916.6	18965.2	1952.17	1927.84	1800.61	2235.44	3685.71	1974.26	1095	30	637	32	106627846	rna3541
gene4502_NW_013581265.1	0.0077	0	0	0	0.0048	0	0.0041	0.0124	8784.78	0	0	0	3461.91	0	1832.45	4068.65	976.087	0	0	0	650.419	0	829	42	637	45	106616193	gene4502
gene5559_NW_013581296.1	0.7712	1.2954	1.2696	1.2062	1.1166	0.597	0.6985	0.7644	879847	788631	879878	980506	805327	328963	312188	250813	97760.8	87625.6	187382	163418	151304	58348.2	729	37	637	37	106617350	rna8275
gene7223_NW_013581380.1	0.4396	0.7348	0.6124	0.7611	0.7668	0.8552	0.1075	0.1446	501531	447341	424415	618689	553040	471238	48046.1	47445.7	55725.7	49704.6	90384.7	103115	103905	83583.5	705	34	637	35	106619145	rna10800
gene8260_NW_013581501.1	0.0039	0.0032	0.0082	0.0055	0.0016	0.004	0.0372	0.062	4449.44	1948.14	5682.89	4470.89	1153.97	2204.11	16626.2	20343.3	494.382	216.46	1210.25	745.148	216.806	390.943	15847	37	637	39	106620257	rna12278
gene9794_NW_013581784.1	0.4435	0.2882	0.3633	0.3489	0.222	0.1815	0.2273	0.2231	505981	175454	251780	283617	160113	100011	101589	73202.9	56220.1	19494.9	53619.8	47269.4	30081.9	17739	636	39	637	40	106621957	rna14451
gene10571_NW_013582042.1	1.8162	3.9874	2.7148	2.7338	1.9249	0.5688	3.8896	5.0243	2.07207e+06	2.4275e+06	1.88145e+06	2.22227e+06	1.3883e+06	313424	1.73842e+06	1.64856e+06	230230	269722	400680	370379	260832	55592	637	32	638	32	106622786	rna15494
gene10956_NW_013582199.1	0	0	0	0	0	0	0.0041	0.0041	0	0	0	0	0	0	1832.45	1345.28	0	0	0	0	0	0	1957	36	638	48	106623210	rna16007
gene13329_NW_013586026.1	0.7057	0.9723	0.6083	1.3325	1.008	0.6252	0.3472	0.3677	805120	591930	421574	1.08317e+06	727001	344502	155178	120649	89457.8	65769.9	89779.6	180529	136588	61104.3	1206	31	638	32	106625704	rna18745
gene13812_NW_013593442.1	0	0	0	0	0	0	0	0	0	0	0	0	0	0	0	0	0	0	0	0	0	0	1977	37	638	45	106626216	rna19218
gene446_NW_013581210.1	0	0	0	0.0027	0	0	0	0.0041	0	0	0	2194.8	0	0	0	1345.28	0	0	0	365.8	0	0	716	35	638	35	106615030	rna690
gene12977_NW_013584420.1	0	0	0	0.0027	0	0	0	0	0	0	0	2194.8	0	0	0	0	0	0	0	365.8	0	0	2514	26	639	44	106625340	rna18384
gene13941_NW_013596293.1	1.3535	1.5931	0.1837	0.022	0.0687	0.004	0	0	1.54418e+06	969868	127311	17883.5	49548.6	2204.11	0	0	171576	107763	27112.5	2980.59	9309.13	390.943	638	35	639	35	106626352	rna19345
gene1446_NW_013581217.1	0.0231	0.0412	0.0367	0.0275	0.0383	0.0766	0.0579	0.0661	26354.4	25082.3	25434.4	22354.4	27623.2	42208.7	25877.8	21688.5	2928.26	2786.92	5416.59	3725.74	5189.8	7486.55	1823	26	639	30	106626838	rna2155
gene2025_NW_013581221.1	0	0.0032	0.0041	0.0027	0	0	0	0.0041	0	1948.14	2841.45	2194.8	0	0	0	1345.28	0	216.46	605.123	365.8	0	0	3375	36	639	55	106627355	rna3010
[truncated: 15,998 more rows]

## Sheet: Embryos used
	1H	2H	3H	4H	5H	6H
Number of embryos used	300	144	108	100	110	109
Amount of total RNA used for cDNA (ug)	0.3	0.3	0.3	0.3	0.3	0.3
Total amount of RNA isolated from all embryos (ug)	10	4.8	6.9	5	6.2	5.8
Proportion of embryos giving 0.3 ug Total RNA	9	9	4.69565	6	5.32258	5.63793

## Sheet: Illumina_genes
gene_id	transcript_id(s)	length	TPM_1H	TPM_2H	TPM_3H	TPM_4H	TPM_5H	TPM_6H	TPM_female_heads	TPM_male_heads	TPM_5H_repeat	TPM_6H_repeat			FPKM_1H	FPKM_2H	FPKM_3H	FPKM_4H	FPKM_5H	FPKM_6H	FPKM_female_heads	FPKM_male_heads	FPKM_5H_repeat	FPKM_6H_repeat
ERCC-00002	DQ459430	1061	25.79	14.59	9.87	19.39	21.99	16.43	14	31.95	1315.21	8107.65			30.26	20.31	13.41	24.92	29.78	22.54	16.06	35.51	1286.59	8516.64
ERCC-00003	DQ516784	1023	4.21	1.3	2.1	1.88	4.51	3.09	1.83	0	79.3	532.35			4.94	1.81	2.85	2.42	6.11	4.24	2.1	0	77.58	559.21
ERCC-00004	DQ516752	523	91.77	77.34	70.76	108.62	158.29	106.87	45.68	43.07	937.01	5599.28			107.67	107.67	96.2	139.6	214.33	146.57	52.4	47.87	916.62	5881.73
ERCC-00009	DQ668364	984	1.73	1.56	0.18	1.48	1.07	0.54	0.96	0	74.79	411.14			2.03	2.17	0.25	1.9	1.45	0.74	1.1	0	73.16	431.88
ERCC-00012	DQ883670	994	0	0	0	0	0	0	0	0	0.03	0.06			0	0	0	0	0	0	0	0	0.03	0.06
ERCC-00013	EF011062	808	0	0	0	0	0	0	0	0	0.16	0.6			0	0	0	0	0	0	0	0	0.15	0.63
ERCC-00014	DQ875385	1957	0	0	0	0	0	0	0	0	0.19	1.22			0	0	0	0	0	0	0	0	0.19	1.28
ERCC-00016	DQ883664	844	0	0	0	0	0	0	0	0	0.02	0.14			0	0	0	0	0	0	0	0	0.02	0.14
ERCC-00017	DQ459420	1136	0	0	0	0	0	0	0	0	0.01	0.06			0	0	0	0	0	0	0	0	0.01	0.07
ERCC-00019	DQ883651	644	0	0	0	0	0	0	0	0	3.77	25.2			0	0	0	0	0	0	0	0	3.69	26.47
ERCC-00022	DQ855004	751	0.8	1.08	0.26	2.4	2.09	1	0	8.84	23.4	136.16			0.94	1.51	0.35	3.09	2.83	1.37	0	9.83	22.89	143.03
ERCC-00024	DQ854993	536	0	0	0	0	0	0	0	0	0	0.08			0	0	0	0	0	0	0	0	0	0.09
ERCC-00025	DQ883689	1994	0.09	0	0	0.11	0.19	0.16	0.43	0	4.33	26.26			0.1	0	0	0.14	0.26	0.22	0.49	0	4.24	27.58
ERCC-00028	DQ459419	1130	0	0	0	0	0	0	0	0	0.49	2.85			0	0	0	0	0	0	0	0	0.48	3
ERCC-00031	DQ459431	1138	0	0	0	0	0.18	0	0	0	0.04	0.77			0	0	0	0	0.24	0	0	0	0.04	0.81
ERCC-00033	DQ516796	2022	0	0	0	0	0	0	0	0	0.1	0.76			0	0	0	0	0	0	0	0	0.1	0.8
ERCC-00034	DQ855001	1019	0	0	0	0	0	0.17	0	0	1.38	8.91			0	0	0	0	0	0.24	0	0	1.35	9.36
ERCC-00035	DQ459413	1130	0.49	0.17	0.16	0.84	0	0.31	0	0	9.34	54.98			0.57	0.23	0.21	1.08	0	0.42	0	0	9.14	57.75
ERCC-00039	DQ883656	740	0	0	0	0	0	0	0	0	0.6	2.52			0	0	0	0	0	0	0	0	0.58	2.65
ERCC-00040	DQ883661	744	0	0	0	0	0	0	0	0	0.12	0.64			0	0	0	0	0	0	0	0	0.12	0.67
ERCC-00041	EF011069	1122	0	0	0	0	0	0	0	0	0.03	0.2			0	0	0	0	0	0	0	0	0.03	0.2
ERCC-00042	DQ516783	1023	0.55	0.74	0.35	1.65	0.61	1.89	1.83	0	49.75	348.25			0.64	1.03	0.47	2.12	0.83	2.59	2.1	0	48.67	365.82
ERCC-00043	DQ516787	1023	2.38	1.3	1.57	5.41	3.69	1.37	3.65	3.03	50.05	326.33			2.79	1.81	2.14	6.96	5	1.88	4.19	3.37	48.96	342.79
ERCC-00044	DQ459424	1156	0	0	0	0	0	0.15	0	0	13.35	69.78			0	0	0	0	0	0.2	0	0	13.06	73.3
ERCC-00046	DQ516748	522	27.91	21.15	22.95	36.31	48.69	35.99	21.81	43.19	511.92	3444.45			32.75	29.45	31.21	46.66	65.93	49.36	25.02	48	500.78	3618.2
ERCC-00048	DQ883671	992	0	0	0	0	0	0	0	0	0	0			0	0	0	0	0	0	0	0	0	0
ERCC-00051	DQ516740	274	0	0	0	0	1.49	0	0	0	7.11	41.16			0	0	0	0	2.02	0	0	0	6.95	43.23
ERCC-00053	DQ516785	1023	0	0	0.17	0.47	0.2	0	0	0	2.12	14.14			0	0	0.24	0.6	0.28	0	0	0	2.07	14.85
ERCC-00054	DQ516731	274	0	0	0	0	0	0	0	0	1.78	13.58			0	0	0	0	0	0	0	0	1.74	14.26
ERCC-00057	DQ668366	1021	0	0	0	0	0	0	0	0	0	0.04			0	0	0	0	0	0	0	0	0	0.04
ERCC-00058	DQ459418	1136	0	0	0	0	0	0	0	0	0.24	1.15			0	0	0	0	0	0	0	0	0.23	1.21
ERCC-00059	DQ668356	525	0.43	0	0	0	0	0	0	0	2.43	14.18			0.51	0	0	0	0	0	0	0	2.38	14.89
ERCC-00060	DQ516763	523	3.48	4.39	4.99	7.24	3.88	2.86	4.35	0	44.15	282.86			4.08	6.12	6.79	9.31	5.26	3.92	4.99	0	43.19	297.12
ERCC-00061	DQ459426	1136	0	0	0	0	0	0	0	0	0	0.1			0	0	0	0	0	0	0	0	0	0.1
ERCC-00062	DQ516786	1023	0.37	0.37	1.92	0.47	1.64	1.2	1.83	0	5.92	31.9			0.43	0.52	2.61	0.6	2.22	1.65	2.1	0	5.79	33.51
ERCC-00067	DQ883653	644	0	0	0	0	0	0	0	0	0.33	1.63			0	0	0	0	0	0	0	0	0.32	1.72
ERCC-00069	DQ459421	1137	0	0	0	0	0	0	0	0	0.22	1.67			0	0	0	0	0	0	0	0	0.22	1.75
ERCC-00071	DQ883654	642	0	0	0	0.42	0	0.31	0	0	6.41	42.28			0	0	0	0.54	0	0.42	0	0	6.27	44.41
ERCC-00073	DQ668358	603	0	0	0	0	0	0	0	0	0.06	0.8			0	0	0	0	0	0	0	0	0.06	0.84
ERCC-00074	DQ516754	522	235.08	155.54	190.32	289.34	394.87	274.45	100.35	187.16	2971.8	19137.9			275.79	216.54	258.75	371.86	534.66	376.41	115.11	207.99	2907.15	20103.3
ERCC-00075	DQ516778	1023	0	0	0	0	0	0	0	0	0	0			0	0	0	0	0	0	0	0	0	0
ERCC-00076	DQ883650	642	0.66	0.99	0	0	0	0	0	0	22.98	135.89			0.77	1.39	0	0	0	0	0	0	22.48	142.74
ERCC-00077	DQ516742	273	0	0	0	0	0	0	0	0	1.07	5.5			0	0	0	0	0	0	0	0	1.05	5.78
ERCC-00078	DQ883673	993	0.19	0.19	0	0	0.42	0	0	0	3.74	22.82			0.22	0.27	0	0	0.57	0	0	0	3.65	23.97
ERCC-00079	DQ883652	644	0.65	0	0.31	0.42	0	0.31	0	0	7.54	47.39			0.77	0	0.42	0.54	0	0.42	0	0	7.38	49.78
ERCC-00081	DQ854991	534	0	0	0	0	0	0	0	0	0	0.12			0	0	0	0	0	0	0	0	0	0.13
ERCC-00083	DQ516780	1022	0	0	0	0	0	0	0	0	0	0.09			0	0	0	0	0	0	0	0	0	0.1
ERCC-00084	DQ883682	994	0	0	0	0	0	0	0	0	3.45	21.18			0	0	0	0	0	0	0	0	3.38	22.25
ERCC-00085	DQ883669	844	0	0	0	0	0	0	0	0	0.82	5.38			0	0	0	0	0	0	0	0	0.81	5.65
ERCC-00086	DQ516791	1020	0	0	0	0	0	0	0	0	0.03	0.04			0	0	0	0	0	0	0	0	0.03	0.04
ERCC-00092	DQ459425	1124	0	0.33	0.63	0.21	0.18	0.31	0	0	28.69	170.27			0	0.46	0.85	0.27	0.25	0.42	0	0	28.07	178.86
ERCC-00095	DQ516759	521	0.44	0.44	0	0	0	0	0	0	24.31	151.9			0.51	0.62	0	0	0	0	0	0	23.78	159.56
ERCC-00096	DQ459429	1107	27.71	13.03	9.23	16.3	21.11	12.51	8.33	22.11	1600.53	9908.88			32.51	18.15	12.54	20.95	28.59	17.16	9.55	24.57	1565.71	10408.7
ERCC-00097	DQ516758	523	0	0	0	0	0	0	0	0	0	0.42			0	0	0	0	0	0	0	0	0	0.45
ERCC-00098	DQ459415	1143	0	0	0	0	0	0	0	0	0.03	0.05			0	0	0	0	0	0	0	0	0.03	0.05
ERCC-00099	DQ875387	1350	0	0	0	0	0	0.25	0	0	1.02	6.53			0	0	0	0	0	0.34	0	0	1	6.86
ERCC-00104	DQ516815	2022	0	0	0	0	0	0	0	0	0.01	0.09			0	0	0	0	0	0	0	0	0.01	0.1
ERCC-00108	DQ668365	1022	0.92	0.37	0.52	1.41	2.67	0.69	0	0	77.7	472.59			1.08	0.52	0.71	1.82	3.61	0.94	0	0	76.01	496.43
ERCC-00109	DQ854998	536	0	0	0	0	0	0	0	0	0.08	0.57			0	0	0	0	0	0	0	0	0.07	0.6
ERCC-00111	DQ883685	994	1.14	0.38	0.36	0.24	1.06	0.36	0.95	0	53.32	331.56			1.33	0.53	0.49	0.31	1.44	0.49	1.08	0	52.16	348.28
ERCC-00112	DQ459422	1136	0.16	0	0	0	0.18	0	0.81	0	14.97	68.11			0.19	0	0	0	0.25	0	0.93	0	14.64	71.55
ERCC-00113	DQ883663	840	16.04	8.48	6.87	12.53	13.52	8.06	13.92	11.54	502.78	2960.26			18.81	11.8	9.34	16.11	18.3	11.05	15.97	12.82	491.85	3109.59
ERCC-00116	DQ668367	1991	0.09	0.09	0	0.11	0	0.08	0	0	20.1	110.91			0.1	0.12	0	0.14	0	0.11	0	0	19.67	116.51
ERCC-00117	DQ459412	1136	0	0	0	0	0	0	0	0	0	0.03			0	0	0	0	0	0	0	0	0	0.03
ERCC-00120	DQ854992	536	0	0	0	0	0	0	0	0	0.15	0.29			0	0	0	0	0	0	0	0	0.15	0.3
ERCC-00123	DQ516782	1022	0	0	0	0	0	0	0	0	0.05	0.24			0	0	0	0	0	0	0	0	0.05	0.25
ERCC-00126	DQ459427	1118	0	0	0	0	0	0	0	0	0.97	3.77			0	0	0	0	0	0	0	0	0.95	3.96
ERCC-00130	EF011072	1059	61.54	42.61	41.06	73.89	84.22	49.25	34.21	43.67	2050.53	13781.3			72.2	59.32	55.82	94.96	114.04	67.54	39.24	48.53	2005.92	14476.5
ERCC-00131	DQ855003	771	0.78	0	0.25	0	0.29	0.48	0	0	15.37	88.79			0.91	0	0.34	0	0.39	0.66	0	0	15.04	93.27
ERCC-00134	DQ516739	274	0	0	0	0	0	0	0	0	0.12	1.52			0	0	0	0	0	0	0	0	0.12	1.6
ERCC-00136	EF011063	1033	1.45	1.47	0.35	1.86	1.42	0.85	0	0	126.71	889.53			1.7	2.04	0.47	2.39	1.92	1.16	0	0	123.96	934.4
ERCC-00137	DQ855000	537	0	0	0	0	0	0	0	0	0.08	0.65			0	0	0	0	0	0	0	0	0.07	0.69
ERCC-00138	DQ516777	1024	0	0	0	0	0	0	0	0	0.02	0.09			0	0	0	0	0	0	0	0	0.02	0.09
ERCC-00142	DQ883646	493	0	0	0	0	0	0	0	0	0	0.09			0	0	0	0	0	0	0	0	0	0.1
ERCC-00143	DQ668362	784	0	0	0	0	0	0	0	0	0.58	2.85			0	0	0	0	0	0	0	0	0.57	2.99
ERCC-00144	DQ854995	538	0.42	0.42	0	0	0	0	0	0	2.91	17.29			0.49	0.59	0	0	0	0	0	0	2.85	18.16
ERCC-00145	DQ875386	1042	0.9	0.73	0.51	0.92	0.6	0.67	0	14.84	50.8	317.96			1.05	1.01	0.7	1.18	0.81	0.92	0	16.49	49.7	334
ERCC-00147	DQ516790	1023	0	0.19	0	0	0	0	0	0	0.12	0.45			0	0.26	0	0	0	0	0	0	0.11	0.48
ERCC-00148	DQ883642	494	0	0	0	0	0	1.33	0	0	1.75	9.11			0	0	0	0	0	1.82	0	0	1.71	9.57
ERCC-00150	DQ883659	743	0	0	0	0.35	0.3	0.25	0	0	0.4	2.96			0	0	0	0.45	0.41	0.35	0	0	0.39	3.11
ERCC-00154	DQ854997	537	0	0	0	0	0	0	0	0	1.06	7.48			0	0	0	0	0	0	0	0	1.04	7.86
ERCC-00156	DQ883643	494	0	0	0	0	0	0	0	0	0.04	0.28			0	0	0	0	0	0	0	0	0.04	0.29
ERCC-00157	DQ839618	1019	0	0	0	0	0	0	0	0	1.3	6.28			0	0	0	0	0	0	0	0	1.27	6.59
ERCC-00158	DQ516795	1027	0	0	0	0	0	0	0	0	0.05	0.27			0	0	0	0	0	0	0	0	0.05	0.28
ERCC-00160	DQ883658	743	0	0	0	0	0	0	0	0	2.08	11.15			0	0	0	0	0	0	0	0	2.03	11.71
ERCC-00162	DQ516750	523	0.43	0	1.25	1.11	0.49	0.41	0	0	11.78	67.33			0.51	0	1.7	1.43	0.66	0.56	0	0	11.52	70.73
ERCC-00163	DQ668359	543	0.41	0.42	0	0	0.46	0	0	0	2.39	11.76			0.48	0.58	0	0	0.62	0	0	0	2.34	12.35
ERCC-00164	DQ516779	1022	0	0	0	0	0	0	0	0	0.02	0.29			0	0	0	0	0	0	0	0	0.02	0.3
ERCC-00165	DQ668363	872	0	0.22	0	0	0	0	0	0	6.13	36.31			0	0.31	0	0	0	0	0	0	6	38.14
ERCC-00168	DQ516776	1024	0	0	0	0	0.2	0	0	0	0.05	0.36			0	0	0	0	0.28	0	0	0	0.05	0.38
ERCC-00170	DQ516773	1023	0.55	0	0.17	1.41	0.2	0.69	0	0	2.05	13			0.64	0	0.24	1.81	0.28	0.94	0	0	2	13.66
ERCC-00171	DQ854994	505	31.11	34.2	23.65	33.39	47.5	32.19	27.47	22.65	565.55	3222.44			36.5	47.61	32.16	42.92	64.31	44.14	31.51	25.17	553.24	3385
PB.10014.1.path1	PB.10014.1.mrna1	526	0	0	0	0	0	0	0	0	0.23	0.21			0	0	0	0	0	0	0	0	0.23	0.22
PB.10022.8.path1	PB.10022.8.mrna1	2848	0	0.18	0	0.08	0.26	0	0.29	0	0.63	0.4			0	0.25	0	0.1	0.36	0	0.34	0	0.62	0.42
PB.10027.1.path1	PB.10027.1.mrna1	1185	0	0	0	0	0	0	0	0	0.66	1.69			0	0	0	0	0	0	0	0	0.65	1.78
PB.10030.3.path1	PB.10030.3.mrna1	2499	0.27	0.48	0.32	0.17	0.38	0.38	0.34	0	0.07	0.11			0.32	0.67	0.44	0.22	0.51	0.52	0.39	0	0.07	0.11
PB.10031.1.path1	PB.10031.1.mrna1	1299	0	0	0	0	0	0.26	0	0	12.11	9.95			0	0	0	0	0	0.36	0	0	11.85	10.45
PB.10036.1.path1	PB.10036.1.mrna1	638	0	0	0.32	0	0	0	0	0	8.73	10.93			0	0	0.43	0	0	0	0	0	8.54	11.48
PB.10037.5.path1	PB.10037.5.mrna1	573	0	0	0	0	0	0	0	0	4.36	2.78			0	0	0	0	0	0	0	0	4.27	2.92
PB.10038.1.path1	PB.10038.1.mrna1	561	6.69	7.56	0.75	1.51	0.44	1.11	0	0	0.75	0.19			7.85	10.53	1.02	1.95	0.6	1.52	0	0	0.73	0.2
PB.1004.1.path1	PB.1004.1.mrna1	2376	0	0	0	0	0	0	0	0	0.04	0.01			0	0	0	0	0	0	0	0	0.04	0.01
PB.10041.4.path1	PB.10041.4.mrna1	1579	0.45	0.9	0.42	0.57	0.25	0.1	0	0	7.12	3.53			0.52	1.26	0.58	0.74	0.34	0.14	0	0	6.96	3.71
PB.10043.25.path1	PB.10043.25.mrna1	512	0	0.45	0	0	0	0	0	0	15.75	7.96			0	0.63	0	0	0	0	0	0	15.41	8.36
PB.10047.1.path1	PB.10047.1.mrna1	681	192.25	298.02	150.29	106.98	51.52	22.45	305.95	385.99	21.02	10.93			225.54	414.91	204.34	137.49	69.76	30.79	350.96	428.95	20.56	11.48
PB.1005.5.path1	PB.1005.5.mrna1	5413	0	0.06	0	0	0.04	0	0.15	0.5	0.41	0.13			0	0.09	0	0	0.06	0	0.17	0.56	0.4	0.14
PB.10058.19.path1	PB.10058.19.mrna1	2126	2347.14	1794.48	1994.09	3391.16	3212.74	2658.82	377.16	425.33	0.69	1.06			2753.63	2498.32	2711.1	4358.26	4350.08	3646.55	432.65	472.67	0.67	1.11
PB.10071.59.path1	PB.10071.59.mrna1	2292	0.15	0.08	0.14	0.1	0	0	0.37	1.23	3.93	1.72			0.17	0.1	0.19	0.12	0	0	0.42	1.37	3.84	1.81
PB.10074.2.path1	PB.10074.2.mrna1	844	76.7	46.35	53.56	35.9	18.09	5.41	26.52	26.76	1.03	0.64			89.99	64.53	72.81	46.14	24.49	7.42	30.42	29.74	1.01	0.67
PB.10075.23.path1	PB.10075.23.mrna1	522	11.9	12.78	12.6	10.12	12.66	5.32	0	0	6.22	2.46			13.96	17.79	17.13	13.01	17.14	7.29	0	0	6.08	2.59
PB.10076.2.path1	PB.10076.2.mrna1	1344	0.27	0.14	0	0	0.3	0	0	0	1.5	1.79			0.31	0.19	0	0	0.4	0	0	0	1.46	1.88
PB.10077.1.path1	PB.10077.1.mrna1	864	0.22	0.23	0.21	0.29	0.25	0	1.12	11.14	4.47	1.13			0.26	0.32	0.29	0.37	0.34	0	1.29	12.38	4.38	1.19
PB.10082.1.path1	PB.10082.1.mrna1	200	3.09	0	0	0	0	0	0	0	1.98	0			3.62	0	0	0	0	0	0	0	1.94	0
PB.10090.2.path1	PB.10090.2.mrna1	1266	0	0	0	0	0	0	0.71	0	0.04	0.07			0	0	0	0	0	0	0.82	0	0.04	0.07
PB.10091.3.path1	PB.10091.3.mrna1	1391	0	0.13	0.37	0.5	0	0	0	0	2.7	1.01			0	0.18	0.5	0.64	0	0	0	0	2.64	1.06
PB.10096.1.path1	PB.10096.1.mrna1	252	1.63	0	0	0	0	0	0	0	13.17	7.81			1.92	0	0	0	0	0	0	0	12.88	8.2
PB.10099.1.path1	PB.10099.1.mrna1	1389	0	0	0	0	0	0	0	0	0.71	0.91			0	0	0	0	0	0	0	0	0.69	0.96
PB.101.2.path1	PB.101.2.mrna1	1072	0	0	0	0	0	0	0	0	0.89	1.39			0	0	0	0	0	0	0	0	0.87	1.46
PB.1010.14.path1	PB.1010.14.mrna1	891	0.22	0	0	0	0	0.2	0	0	14.57	12.3			0.25	0	0	0	0	0.28	0	0	14.26	12.92
PB.10109.1.path1	PB.10109.1.mrna1	987	0.76	0.19	0	0.74	0	0	0	0	61.71	14.01			0.9	0.27	0	0.95	0	0	0	0	60.37	14.72
PB.1011.86.path1	PB.1011.86.mrna1	448	0	0.55	0	0.7	0.61	0	0	0	15.41	4.73			0	0.77	0	0.9	0.83	0	0	0	15.08	4.97
PB.10112.9.path1	PB.10112.9.mrna1	2456	0.07	0.07	0.2	0	0.15	0	0.34	0	18.43	10.18			0.08	0.1	0.27	0	0.21	0	0.39	0	18.03	10.69
PB.10115.9.path1	PB.10115.9.mrna1	1697	0	0	0	0	0	0	0	0	0.92	2.42			0	0	0	0	0	0	0	0	0.9	2.54
PB.10119.1.path1	PB.10119.1.mrna1	3084	0	0	0	0	0.12	0	3.5	1.79	0.19	0.17			0	0	0	0	0.16	0	4.02	1.99	0.19	0.18
PB.10121.1.path1	PB.10121.1.mrna1	486	34.86	50.84	42.66	29.74	36.74	21.34	0	0	0.31	0.19			40.9	70.77	57.99	38.23	49.74	29.27	0	0	0.3	0.2
PB.10122.7.path1	PB.10122.7.mrna1	1523	8.12	13.54	11.38	7.91	8.57	3.26	0	0	3.58	2.12			9.53	18.85	15.47	10.16	11.61	4.47	0	0	3.5	2.22
PB.10129.1.path1	PB.10129.1.mrna1	500	0	0	0.44	0	0	0	0	0	0.59	0.45			0	0	0.6	0	0	0	0	0	0.57	0.47
PB.10132.1.path1	PB.10132.1.mrna1	560	0	0	0	0	0	0	0	0	1.22	0.46			0	0	0	0	0	0	0	0	1.19	0.49
PB.10133.1.path1	PB.10133.1.mrna1	900	0	0.22	0.41	0.27	0.24	0.2	0	0	4.57	1.39			0	0.3	0.55	0.35	0.32	0.27	0	0	4.47	1.46
PB.10138.1.path1	PB.10138.1.mrna1	171	86.3	21.22	0	0	5.9	0	0	0	78.28	7.58			101.24	29.55	0	0	7.99	0	0	0	76.58	7.96
PB.10139.6.path1	PB.10139.6.mrna1	514	0	0	0	0	0	0	0	0	0.28	0			0	0	0	0	0	0	0	0	0.28	0
PB.1014.50.path1	PB.1014.50.mrna1	832	0.24	0	0.22	0	0	0	0	0	4.34	1.81			0.28	0	0.31	0	0	0	0	0	4.25	1.9
PB.10144.5.path1	PB.10144.5.mrna1	414	0	0	0	0	0	0	0	0	2.46	1.56			0	0	0	0	0	0	0	0	2.41	1.64
PB.10147.1.path1	PB.10147.1.mrna1	444	17.77	19.61	7.45	14.2	5.57	3.65	0	0	0.95	0.38			20.85	27.3	10.14	18.26	7.55	5	0	0	0.93	0.4
PB.1015.35.path1	PB.1015.35.mrna1	1551	3.07	1.5	1.73	1.9	3.31	1.49	0	0	0.02	0.03			3.6	2.09	2.35	2.44	4.48	2.04	0	0	0.02	0.04
PB.10154.2.path1	PB.10154.2.mrna1	303	2.18	4.36	2.1	2.76	0	0	0	0	277.98	227.58			2.55	6.07	2.86	3.55	0	0	0	0	271.93	239.06
PB.10156.3.path1	PB.10156.3.mrna1	1145	0.96	0.16	0.31	1.24	0.18	0	1.6	0	16.45	5.8			1.13	0.23	0.42	1.59	0.24	0	1.84	0	16.09	6.1
PB.10157.2.path1	PB.10157.2.mrna1	1488	0	0	0	0	0	0	0	0	0.01	0			0	0	0	0	0	0	0	0	0.01	0
PB.10159.2.path1	PB.10159.2.mrna1	932	0.41	0	0.2	0	0	0	0	0	31.79	37.12			0.48	0	0.27	0	0	0	0	0	31.1	38.99
PB.1016.2.path1	PB.1016.2.mrna1	1337	0.67	0.55	0.51	0.17	0	0	0	0	0.33	0.09			0.79	0.76	0.7	0.22	0	0	0	0	0.33	0.1
PB.10165.1.path1	PB.10165.1.mrna1	711	0	0	0	0	0.32	0	0	0	8.55	3.61			0	0	0	0	0.43	0	0	0	8.36	3.79
PB.10169.1.path1	PB.10169.1.mrna1	654	0	0	0	0.82	0.36	0	1.6	0	10.28	7.85			0	0	0	1.05	0.48	0	1.83	0	10.05	8.24
PB.1017.4.path1	PB.1017.4.mrna1	767	0	0	0	0	0	0	0	0	0	0.05			0	0	0	0	0	0	0	0	0	0.05
PB.10171.1.path1	PB.10171.1.mrna1	382	2.84	1.43	0	0	0	0	0	0	97.13	67.44			3.33	1.99	0	0	0	0	0	0	95.01	70.84
PB.10177.1.path1	PB.10177.1.mrna1	1429	0	0	0	0	0	0	1.86	2.06	0.69	0.23			0	0	0	0	0	0	2.14	2.29	0.67	0.25
PB.10178.64.path1	PB.10178.64.mrna1	1517	0.12	0	0	0.3	0.13	0	1.74	1.93	17.86	18.92			0.14	0	0	0.39	0.18	0	2	2.15	17.47	19.88
PB.10179.61.path1	PB.10179.61.mrna1	1710	0	0	0	0	0	0.1	0	0	0.32	0.81			0	0	0	0	0	0.13	0	0	0.31	0.85
PB.10185.2.path1	PB.10185.2.mrna1	530	0.43	0	0	0	0	0	0	0	9.08	8.41			0.5	0	0	0	0	0	0	0	8.89	8.84
PB.10187.1.path1	PB.10187.1.mrna1	402	0	0	0	0	0	0	0	0	3.39	2.76			0	0	0	0	0	0	0	0	3.31	2.9
PB.10190.1.path1	PB.10190.1.mrna1	1056	0.53	0	0	0	0	0	0	2.92	19.88	6.02			0.62	0	0	0	0	0	0	3.25	19.45	6.32
PB.10198.1.path1	PB.10198.1.mrna1	907	0	0	0	0	0	0	0	0	0	0.08			0	0	0	0	0	0	0	0	0	0.09
PB.10199.2.path1	PB.10199.2.mrna1	495	0	0	0	0	0	0	0	0	0	0			0	0	0	0	0	0	0	0	0	0
PB.10208.2.path1	PB.10208.2.mrna1	434	2.3	1.74	2.76	2.94	2.57	2.7	0	0	0.41	0.11			2.7	2.42	3.75	3.78	3.48	3.7	0	0	0.41	0.12
PB.10209.2.path1	PB.10209.2.mrna1	1030	3.09	4.79	2.08	3.5	5.9	3.4	0	0	0.75	0.32			3.62	6.67	2.83	4.5	7.98	4.67	0	0	0.73	0.34
PB.10211.1.path1	PB.10211.1.mrna1	1182	0.31	0	0	0	0.17	0.14	0	0	0.34	0.9			0.36	0	0	0	0.23	0.2	0	0	0.33	0.95
PB.10214.2.path1	PB.10214.2.mrna1	1010	0	0	0	0	0	0	0	0	0.43	0.28			0	0	0	0	0	0	0	0	0.42	0.29
PB.10214.8.path1	PB.10214.8.mrna1	492	0	0	0	0	0	1.78	0	0	2.19	2.5			0	0	0	0	0	2.45	0	0	2.14	2.63
PB.10218.4.path1	PB.10218.4.mrna1	1059	0.31	0	0	0.35	0	0.25	0	2.91	77.77	55.43			0.36	0	0	0.45	0	0.35	0	3.24	76.08	58.23
PB.10226.2.path1	PB.10226.2.mrna1	1083	0.51	0.69	0	0	0	0	0	0	13.75	14.42			0.6	0.97	0	0	0	0	0	0	13.45	15.14
PB.10227.1.path1	PB.10227.1.mrna1	457	0	0	0	0	0	0	7.98	0	1.2	0.67			0	0	0	0	0	0	9.15	0	1.17	0.7
PB.10228.1.path1	PB.10228.1.mrna1	1474	2.77	4.76	2.75	0.62	0.67	0.11	0.6	0	1.05	0.7			3.25	6.63	3.74	0.8	0.91	0.15	0.69	0	1.03	0.74
PB.10235.2.path1	PB.10235.2.mrna1	1521	0	0.12	0	0	0	0	0	0	7.48	2.32			0	0.16	0	0	0	0	0	0	7.32	2.44
PB.10236.3.path1	PB.10236.3.mrna1	364	2.31	0.78	0	1.97	0	3.62	0	0	29.74	29.66			2.71	1.08	0	2.53	0	4.96	0	0	29.09	31.16
PB.10239.1.path1	PB.10239.1.mrna1	779	0.51	0	0	0	0	0	0	4.22	37.84	18.4			0.6	0	0	0	0	0	0	4.69	37.02	19.33
PB.10243.20.path1	PB.10243.20.mrna1	719	0	0	0	0	0.32	2.91	0	0	3.71	17.26			0	0	0	0	0.43	4	0	0	3.63	18.13
PB.10244.1.path1	PB.10244.1.mrna1	2266	4.43	4.35	4.07	3.67	3.2	0.91	0	0	1.15	0.55			5.2	6.05	5.54	4.72	4.33	1.25	0	0	1.13	0.58
PB.10245.1.path1	PB.10245.1.mrna1	522	0	0	0	0	0	0	0	0	0	0.13			0	0	0	0	0	0	0	0	0	0.13
PB.10246.3.path1	PB.10246.3.mrna1	1122	0	0.17	0	0.42	0	0	0	0	1.69	1.35			0	0.23	0	0.54	0	0	0	0	1.65	1.42
PB.10247.1.path1	PB.10247.1.mrna1	285	0	0	0	0	0	0	0	0	2.07	0.82			0	0	0	0	0	0	0	0	2.03	0.86
PB.10248.1.path1	PB.10248.1.mrna1	1567	0.11	0	0	0	0	0	0	0	2.94	1.13			0.13	0	0	0	0	0	0	0	2.88	1.18
PB.10249.78.path1	PB.10249.78.mrna1	830	0.24	0	0	0.3	0	0.44	0	0	55.05	35.89			0.28	0	0	0.39	0	0.61	0	0	53.85	37.7
PB.10267.2.path1	PB.10267.2.mrna1	1305	0	0	0	0.18	0	0	0	0	0.75	0.37			0	0	0	0.23	0	0	0	0	0.73	0.39
PB.10270.1.path1	PB.10270.1.mrna1	518	0	0	0	0	0	0	0	0	1.6	0.91			0	0	0	0	0	0	0	0	1.56	0.96
PB.10274.1.path1	PB.10274.1.mrna1	195	0	13.26	3.29	16.67	3.69	15.81	16.95	0	2212.27	2332.7			0	18.47	4.47	21.43	4.99	21.68	19.44	0	2164.14	2450.37
PB.10275.3.path1	PB.10275.3.mrna1	965	0	0	0	0	0	0	0	0	2	0.2			0	0	0	0	0	0	0	0	1.95	0.21
PB.1028.1.path1	PB.1028.1.mrna1	970	0	0	0	0	0	0	0	0	0	0			0	0	0	0	0	0	0	0	0	0
PB.1028.2.path1	PB.1028.2.mrna1	6406	0.03	0	0	0	0.11	0.46	1.25	2.49	2.78	2			0.04	0	0	0	0.15	0.63	1.43	2.77	2.72	2.1
PB.10280.1.path1	PB.10280.1.mrna1	691	0	0	0	0	0	0	0	0	0	0.03			0	0	0	0	0	0	0	0	0	0.03
PB.10284.1.path1	PB.10284.1.mrna1	1520	0	0	0	0	0	0	0.58	0	0.01	0.08			0	0	0	0	0	0	0.66	0	0.01	0.08
PB.10286.1.path1	PB.10286.1.mrna1	857	1.36	2.76	0.43	2.91	0.51	0.42	0	3.75	83.77	24.62			1.6	3.84	0.59	3.74	0.69	0.58	0	4.17	81.94	25.86
PB.10296.1.path1	PB.10296.1.mrna1	443	0	0	0	0	0	0.52	0	0	2.4	2.59			0	0	0	0	0	0.72	0	0	2.35	2.72
PB.1030.1.path1	PB.1030.1.mrna1	1137	0	0	0	0	0	0	0	0	0.19	0.18			0	0	0	0	0	0	0	0	0.19	0.19
PB.10300.1.path1	PB.10300.1.mrna1	1933	0	0	0	0	0	0	0.89	0	0.1	0.12			0	0	0	0	0	0	1.02	0	0.1	0.12
PB.10302.1.path1	PB.10302.1.mrna1	249	0	0	0	4.24	1.86	1.58	42.35	0	6.78	15.28			0	0	0	5.45	2.52	2.17	48.59	0	6.63	16.05
PB.10304.1.path1	PB.10304.1.mrna1	1784	0.49	0.2	0.56	0.5	0.65	0	2.43	0	82.55	51.04			0.57	0.28	0.76	0.64	0.89	0	2.78	0	80.76	53.61
PB.10306.1.path1	PB.10306.1.mrna1	972	0.97	2.17	0.37	1.25	0.87	0.36	0.97	0	2.23	1.94			1.14	3.02	0.5	1.61	1.18	0.5	1.11	0	2.18	2.04
PB.10307.35.path1	PB.10307.35.mrna1	387	4.16	5.59	3.33	1.77	6.18	4.56	3.48	0	152.34	106.28			4.88	7.78	4.53	2.28	8.37	6.25	3.99	0	149.02	111.64
PB.1031.125.path1	PB.1031.125.mrna1	444	0	0.56	0	0.71	0	1.56	2.78	0	1.3	6.35			0	0.78	0	0.91	0	2.14	3.19	0	1.27	6.67
PB.1031.7.path1	PB.1031.7.mrna1	1280	759.1	578.39	606.58	343.36	274.97	177.96	1231.01	1697.47	3.19	2.24			890.57	805.25	824.68	441.28	372.31	244.07	1412.11	1886.41	3.12	2.35
PB.10314.5.path1	PB.10314.5.mrna1	610	0	0	2.35	2.7	0	0	0	0	1.36	0.35			0	0	3.19	3.47	0	0	0	0	1.33	0.37
PB.10318.1.path1	PB.10318.1.mrna1	879	0	0	0	0	0	0	0	0	0.28	0.11			0	0	0	0	0	0	0	0	0.28	0.12
PB.10319.3.path1	PB.10319.3.mrna1	2124	0	0	0	0	0	0	0	0	3.85	4.94			0	0	0	0	0	0	0	0	3.76	5.19
PB.10320.2.path1	PB.10320.2.mrna1	583	0	1.13	0.36	0.48	0	0	0	18.5	14.74	11.47			0	1.58	0.49	0.62	0	0	0	20.56	14.42	12.05
PB.10321.2.path1	PB.10321.2.mrna1	261	0	0	0	0	0	0	0	0	11.22	9.6			0	0	0	0	0	0	0	0	10.97	10.09
PB.10323.1.path1	PB.10323.1.mrna1	737	0	0	0	0	0	0	0	0	7.75	2.26			0	0	0	0	0	0	0	0	7.58	2.38
PB.10329.1.path1	PB.10329.1.mrna1	537	0	0	0	0	0	0	0	0	4.78	0.9			0	0	0	0	0	0	0	0	4.68	0.94
PB.10335.1.path1	PB.10335.1.mrna1	761	0.26	0	0	0	0	0	0	0	3.39	1.22			0.31	0	0	0	0	0	0	0	3.32	1.28
PB.10344.1.path1	PB.10344.1.mrna1	1443	0.25	0	0	0	0	0.12	0	0	8.88	5.12			0.29	0	0	0	0	0.16	0	0	8.69	5.38
PB.10346.1.path1	PB.10346.1.mrna1	453	1.08	1.63	0.52	2.75	0.6	0	0	0	41	12.1			1.26	2.27	0.7	3.54	0.81	0	0	0	40.11	12.71
PB.10347.1.path1	PB.10347.1.mrna1	1360	60.34	25.13	24.85	27.28	7.52	2.47	34.81	24.01	0.07	0.01			70.79	34.99	33.78	35.05	10.19	3.38	39.94	26.68	0.07	0.01
PB.10348.4.path1	PB.10348.4.mrna1	734	1.1	1.39	0.53	0.35	0	0	0	0	18.28	4.17			1.29	1.94	0.71	0.45	0	0	0	0	17.88	4.38
PB.10349.1.path1	PB.10349.1.mrna1	424	0	0	0.57	0	0	0	0	0	3.54	1.68			0	0	0.78	0	0	0	0	0	3.47	1.76
PB.1035.2.path1	PB.1035.2.mrna1	1217	1.2	1.37	0.71	0.19	0.67	0.56	0.75	0	7.85	1.82			1.4	1.9	0.97	0.25	0.91	0.77	0.86	0	7.68	1.91
PB.10354.1.path1	PB.10354.1.mrna1	1406	0.25	0.39	0.48	0.49	5.4	21.99	5.06	4.2	3.3	1.83			0.3	0.54	0.66	0.63	7.31	30.15	5.81	4.67	3.23	1.92
PB.10355.1.path1	PB.10355.1.mrna1	1583	42.89	34.62	34.17	30.3	19.78	5.93	198.28	156.5	0.77	3.47			50.32	48.2	46.46	38.94	26.79	8.13	227.45	173.92	0.75	3.65
PB.10356.3.path1	PB.10356.3.mrna1	1406	0	0.13	0	0	0	0.12	0	0	0.86	0.33			0	0.18	0	0	0	0.16	0	0	0.84	0.34
PB.1036.331.path1	PB.1036.331.mrna1	407	5.1	2.57	0	2.44	3.56	2.99	6.39	10.51	76.74	83.29			5.99	3.58	0	3.14	4.81	4.11	7.33	11.68	75.07	87.49
PB.10366.3.path1	PB.10366.3.mrna1	1684	0.1	0.21	0.2	0.27	0.12	0.19	0.52	3.44	1.56	0.53			0.12	0.29	0.27	0.34	0.16	0.27	0.59	3.82	1.53	0.55
PB.10369.1.path1	PB.10369.1.mrna1	897	0	0.43	0	0.28	0	0	0	0	12.38	7.58			0	0.61	0	0.35	0	0	0	0	12.11	7.96
PB.10372.1.path1	PB.10372.1.mrna1	252	2.06	0.9	0	1.76	0	0	0	0	2.53	3.82			2.41	1.25	0	2.26	0	0	0	0	2.48	4.02
PB.10375.3.path1	PB.10375.3.mrna1	1465	0	0	0	0	0	0	0	0	2.98	2.56			0	0	0	0	0	0	0	0	2.91	2.69
PB.1038.36.path1	PB.1038.36.mrna1	2694	0.1	0.19	0	0	0	0.1	1.24	0	12.59	5.28			0.12	0.26	0	0	0	0.13	1.43	0	12.32	5.55
PB.10383.1.path1	PB.10383.1.mrna1	867	0	0	0	0	0	0	0	0	1.04	1.54			0	0	0	0	0	0	0	0	1.02	1.62
PB.10384.1.path1	PB.10384.1.mrna1	1129	0	0	0	0.01	0	0	0	0	4.4	3.28			0	0	0	0.01	0	0	0	0	4.31	3.45
PB.10385.1.path1	PB.10385.1.mrna1	556	0	0	0	0	0	0	1.99	0	0	0			0	0	0	0	0	0	2.29	0	0	0
PB.1039.1.path1	PB.1039.1.mrna1	1025	0	0	0	0	0	0	0.91	3.03	0	0			0	0	0	0	0	0	1.05	3.36	0	0
PB.10390.1.path1	PB.10390.1.mrna1	1918	0	0.09	0	0	0	0	0	0	2.52	0.32			0	0.13	0	0	0	0	0	0	2.47	0.34
PB.10396.1.path1	PB.10396.1.mrna1	323	6.71	7.7	4.63	6.1	2.13	1.8	0	31.5	145.15	114.55			7.88	10.73	6.29	7.84	2.89	2.47	0	35	142	120.33
PB.10399.2.path1	PB.10399.2.mrna1	1212	0	0	0	0	0	0	0.75	0	0	0			0	0	0	0	0	0	0.86	0	0	0
PB.1040.1.path1	PB.1040.1.mrna1	1477	0	0	0	0	0	0	0	1.99	0	0			0	0	0	0	0	0	0	2.21	0	0
PB.1040.11.path1	PB.1040.11.mrna1	925	0.41	0.21	0	0.27	0	0	0	0	0	0			0.48	0.29	0	0.34	0	0	0	0	0	0
PB.10403.6.path1	PB.10403.6.mrna1	1533	0.46	0.12	0.22	0	0	0	0	0	3.62	1.19			0.54	0.16	0.3	0	0	0	0	0	3.54	1.25
PB.10406.1.path1	PB.10406.1.mrna1	462	0	0	0	0	0	0	0	0	0.52	0.3			0	0	0	0	0	0	0	0	0.51	0.32
PB.10407.1.path1	PB.10407.1.mrna1	505	0	0	0.44	0	0	0	0	0	4.18	8.4			0	0	0.6	0	0	0	0	0	4.09	8.82
PB.10408.1.path1	PB.10408.1.mrna1	1068	0.52	0	0.33	0.22	0	0.49	0	0	1.47	1.17			0.61	0	0.45	0.29	0	0.67	0	0	1.44	1.23
PB.10409.1.path1	PB.10409.1.mrna1	511	0	0	0	0	0	0	0	0	3.26	1.1			0	0	0	0	0	0	0	0	3.18	1.15
PB.1041.2.path1	PB.1041.2.mrna1	545	0	0	0	0	0	0	4.1	0	0	0			0	0	0	0	0	0	4.71	0	0	0
PB.10410.1.path1	PB.10410.1.mrna1	508	0	0	0	0	0	0	2.27	0	0.37	0.04			0	0	0	0	0	0	2.6	0	0.36	0.05
PB.10411.1.path1	PB.10411.1.mrna1	737	0.27	0	0	0	0	0	0	0	13.86	5.92			0.32	0	0	0	0	0	0	0	13.56	6.22
PB.10414.2.path1	PB.10414.2.mrna1	781	0	0	0.24	0	0.57	0.48	0	0	5.09	1.45			0	0	0.33	0	0.77	0.65	0	0	4.97	1.53
PB.10415.1.path1	PB.10415.1.mrna1	937	0	0	0	0	0	0	0	0	0.02	0			0	0	0	0	0	0	0	0	0.02	0
PB.10417.1.path1	PB.10417.1.mrna1	1018	0	0	0	0	0	0.52	0.92	0	5.68	1.38			0	0	0	0	0	0.71	1.05	0	5.55	1.45
PB.10419.2.path1	PB.10419.2.mrna1	1155	3.34	3.38	1.51	0.41	1.24	0.45	0	0	7.84	3.54			3.91	4.71	2.06	0.52	1.69	0.61	0	0	7.67	3.72
PB.1042.23.path1	PB.1042.23.mrna1	472	0	0	0	0	0	0	0	0	0	0			0	0	0	0	0	0	0	0	0	0
PB.10421.1.path1	PB.10421.1.mrna1	444	0	0	0	0	0	0	2.78	0	4.66	4.09			0	0	0	0	0	0	3.19	0	4.56	4.3
PB.10423.1.path1	PB.10423.1.mrna1	1431	0	0.13	0.12	0.32	0	0	0	0	2.05	1.78			0	0.18	0.16	0.41	0	0	0	0	2.01	1.87
PB.10432.1.path1	PB.10432.1.mrna1	480	0	0	0	0	0	0	0	0	0	0.05			0	0	0	0	0	0	0	0	0	0.05
PB.10433.1.path1	PB.10433.1.mrna1	386	0	0	0	0	0	0	0	0	0.25	0			0	0	0	0	0	0	0	0	0.24	0
PB.10436.1.path1	PB.10436.1.mrna1	1110	0	0	0	0	0	0	0	0	0.02	0.02			0	0	0	0	0	0	0	0	0.01	0.02
PB.10446.1.path1	PB.10446.1.mrna1	897	0	0.76	0	0	0	0.2	0	0	4.23	1.07			0	1.05	0	0	0	0.28	0	0	4.14	1.12
PB.10452.1.path1	PB.10452.1.mrna1	1206	0.3	0.61	0	0.36	0.34	0.71	0	2.5	35.96	13.55			0.35	0.85	0	0.46	0.46	0.97	0	2.78	35.17	14.23
PB.10458.1.path1	PB.10458.1.mrna1	252	0	0	0	0	0	0	0	0	0	0.15			0	0	0	0	0	0	0	0	0	0.16
PB.10462.10.path1	PB.10462.10.mrna1	902	0	0	0	0	0	0	0	0	2.77	4.27			0	0	0	0	0	0	0	0	2.71	4.48
PB.10470.1.path1	PB.10470.1.mrna1	603	0	0	0	0	0	0	0	0	1.43	0.35			0	0	0	0	0	0	0	0	1.39	0.37
PB.10472.1.path1	PB.10472.1.mrna1	1224	0.3	0.15	0.28	0.38	0	0	0	0	3.01	0.81			0.35	0.21	0.38	0.49	0	0	0	0	2.95	0.85
PB.10476.2.path1	PB.10476.2.mrna1	2161	2.77	3.37	1.5	2.03	0.53	0.74	0	0	1.47	0.93			3.24	4.69	2.05	2.61	0.72	1.01	0	0	1.44	0.98
PB.10477.1.path1	PB.10477.1.mrna1	305	0	0	0	0	1.19	0	0	0	0.19	0.1			0	0	0	0	1.62	0	0	0	0.19	0.11
PB.10483.1.path1	PB.10483.1.mrna1	1093	0	0.17	0	0	0	0	0	0	2.47	1.36			0	0.24	0	0	0	0	0	0	2.42	1.43
PB.10484.1.path1	PB.10484.1.mrna1	127	0	0	0	0	0	0	0	0	0	0			0	0	0	0	0	0	0	0	0	0
PB.10485.1.path1	PB.10485.1.mrna1	1331	0	0	0	0	0	0	0	2.24	0.16	0.01			0	0	0	0	0	0	0	2.49	0.16	0.01
PB.10487.6.path1	PB.10487.6.mrna1	509	0	0	0	0	0	0	0	0	0.25	0.11			0	0	0	0	0	0	0	0	0.24	0.12
PB.10489.1.path1	PB.10489.1.mrna1	1069	0	0	0	0	0	0	0	0	2.39	0.62			0	0	0	0	0	0	0	0	2.34	0.65
PB.10493.1.path1	PB.10493.1.mrna1	797	0.99	0	0	0.64	0.55	0.46	0	0	0.14	0.05			1.16	0	0	0.82	0.75	0.64	0	0	0.13	0.05
PB.10494.3.path1	PB.10494.3.mrna1	330	0	0	0	0	0	0	0	0	0	0			0	0	0	0	0	0	0	0	0	0
PB.10497.1.path1	PB.10497.1.mrna1	566	0.39	0	0	0	0	0	0	0	0.47	0			0.46	0	0	0	0	0	0	0	0.46	0
PB.1050.4.path1	PB.1050.4.mrna1	1593	0	0	0	0	0	0	0.55	0	6.94	2.96			0	0	0	0	0	0	0.63	0	6.79	3.11
PB.10502.1.path1	PB.10502.1.mrna1	363	2.32	4.67	3.72	3.95	1.72	2.91	3.88	0	308.45	253.01			2.73	6.51	5.06	5.08	2.33	3.99	4.46	0	301.74	265.77
PB.10504.2.path1	PB.10504.2.mrna1	910	0.84	0	0	0	0	0.2	0	0	49.56	48.29			0.99	0	0	0	0	0.27	0	0	48.48	50.72
PB.10505.3.path1	PB.10505.3.mrna1	458	0	0	0	0	0	0	0	0	15.64	8.65			0	0	0	0	0	0	0	0	15.3	9.09
PB.10508.1.path1	PB.10508.1.mrna1	384	0.7	0	0.68	0	0	0	0	11.57	2.2	1.29			0.82	0	0.92	0	0	0	0	12.85	2.15	1.35
PB.10509.1.path1	PB.10509.1.mrna1	517	0	0.89	0	0	0.49	0	0	0	2.28	1.12			0	1.24	0	0	0.67	0	0	0	2.23	1.18
PB.10516.1.path1	PB.10516.1.mrna1	230	0	0	0	0	0	0	0	0	2.52	0.96			0	0	0	0	0	0	0	0	2.46	1.01
PB.10517.2.path1	PB.10517.2.mrna1	742	0.81	2.2	0.78	0.7	0.61	0	1.36	0	5.23	2.66			0.96	3.06	1.06	0.9	0.82	0	1.56	0	5.11	2.8
PB.10521.1.path1	PB.10521.1.mrna1	259	308.98	148.22	120.2	9.67	13.57	17.28	192.65	49.97	0	0			362.49	206.36	163.42	12.42	18.37	23.69	220.99	55.54	0	0
PB.10525.2.path1	PB.10525.2.mrna1	318	0	0	0	0	0	0	0	0	1.84	0.19			0	0	0	0	0	0	0	0	1.8	0.2
PB.10526.3.path1	PB.10526.3.mrna1	1193	0	0	0	0	0	0.14	6.11	0	7.09	1.61			0	0	0	0	0	0.2	7	0	6.93	1.69
PB.10529.1.path1	PB.10529.1.mrna1	391	0	0	0	0	0	0.86	0	11.22	147.09	487.01			0	0	0	0	0	1.17	0	12.47	143.89	511.57
PB.10531.1.path1	PB.10531.1.mrna1	868	0.22	0.23	0	0	0.25	0.21	0	0	0.2	0.02			0.26	0.31	0	0	0.34	0.29	0	0	0.2	0.02
PB.10532.1.path1	PB.10532.1.mrna1	858	69.51	68.14	43.41	52.92	43.31	20.37	0	0	0.58	0.42			81.55	94.86	59.02	68.01	58.64	27.93	0	0	0.57	0.45
PB.10533.1.path1	PB.10533.1.mrna1	1246	2.77	4.58	2.22	0.94	0.81	0	0	0	13.33	7.17			3.24	6.37	3.02	1.2	1.1	0	0	0	13.04	7.53
PB.10535.2.path1	PB.10535.2.mrna1	957	0	0	0.57	0.25	0	0	0.99	0	23.3	2.58			0	0	0.77	0.33	0	0	1.14	0	22.79	2.71
PB.10543.1.path1	PB.10543.1.mrna1	605	0.71	0.72	0	0.46	0	0.83	0	5.86	122.9	151.68			0.83	1	0	0.58	0	1.14	0	6.52	120.23	159.33
PB.10548.1.path1	PB.10548.1.mrna1	379	0.86	0	0.17	0	0	0	0	0	7.03	2.33			1.01	0	0.24	0	0	0	0	0	6.87	2.45
PB.10554.1.path1	PB.10554.1.mrna1	300	0.65	0	1.98	0	0	0	0	0	0	1.14			0.76	0	2.69	0	0	0	0	0	0	1.19
PB.10556.2.path1	PB.10556.2.mrna1	293	0	0	0	0	0	0	0	0	0.75	0.13			0	0	0	0	0	0	0	0	0.73	0.13
PB.10561.1.path1	PB.10561.1.mrna1	428	0	0	0	0	0	0	0	0	0	0.23			0	0	0	0	0	0	0	0	0	0.24
PB.10562.1.path1	PB.10562.1.mrna1	1524	0	0	0	0	0	0	0.58	3.84	0.15	0.49			0	0	0	0	0	0	0.66	4.27	0.15	0.52
PB.10565.3.path1	PB.10565.3.mrna1	1425	0.37	0.25	0.36	0.32	0.28	0	1.87	2.07	6.83	3.21			0.44	0.35	0.49	0.41	0.38	0	2.14	2.3	6.68	3.37
PB.10566.3.path1	PB.10566.3.mrna1	685	0	0.3	0	0	0	0	0	0	6.33	1.49			0	0.42	0	0	0	0	0	0	6.19	1.56
PB.10568.1.path1	PB.10568.1.mrna1	652	26.97	26.64	19.63	21.83	18.66	8.13	6.42	5.31	53.46	57.69			31.64	37.09	26.69	28.05	25.27	11.14	7.36	5.9	52.29	60.6
PB.10569.1.path1	PB.10569.1.mrna1	470	4.07	7.71	1.95	1.95	2.84	0.96	15.29	25.18	11.71	9.05			4.78	10.73	2.65	2.51	3.84	1.31	17.54	27.99	11.46	9.51
PB.1057.45.path1	PB.1057.45.mrna1	1936	0	0	0	0	0	0	2.22	0	0.56	0.19			0	0	0	0	0	0	2.54	0	0.54	0.2
PB.10577.1.path1	PB.10577.1.mrna1	301	0	0	0	0	0	0	5.54	0	11.51	7.39			0	0	0	0	0	0	6.36	0	11.26	7.77
PB.1058.186.path1	PB.1058.186.mrna1	908	0.21	0	0	0	0	0	1.05	0	0.14	0.04			0.25	0	0	0	0	0	1.21	0	0.13	0.04
PB.10581.1.path1	PB.10581.1.mrna1	303	0	0	0	0	0	0	0	17.84	0	0			0	0	0	0	0	0	0	19.82	0	0
PB.10582.1.path1	PB.10582.1.mrna1	708	1.15	0.58	1.65	1.48	0.97	1.62	4.32	0	118.04	186.91			1.35	0.81	2.25	1.9	1.31	2.22	4.96	0	115.47	196.34
PB.10585.1.path1	PB.10585.1.mrna1	1391	0	0	0	0	0	0	0	0	25.58	70.47			0	0	0	0	0	0	0	0	25.02	74.02
PB.10589.1.path1	PB.10589.1.mrna1	669	0	0	0	0	0	0	0	0	0.18	0.06			0	0	0	0	0	0	0	0	0.18	0.06
PB.10591.1.path1	PB.10591.1.mrna1	465	2.44	0	1.89	3.23	0	0	0	0	3.44	1.71			2.86	0	2.57	4.15	0	0	0	0	3.36	1.8
PB.10593.1.path1	PB.10593.1.mrna1	573	0	0	0	0	0	0	5.73	0	0.38	0.26			0	0	0	0	0	0	6.58	0	0.38	0.28
PB.10600.1.path1	PB.10600.1.mrna1	681	0	0	0	0	0.34	0.85	12.12	0	0.77	6.05			0	0	0	0	0.46	1.17	13.9	0	0.76	6.35
PB.10601.1.path1	PB.10601.1.mrna1	665	0	0	0	0	0	0	0	0	1.51	1.17			0	0	0	0	0	0	0	0	1.48	1.23
PB.10605.1.path1	PB.10605.1.mrna1	668	206.18	90.96	122.08	138.03	67.43	61.5	338.65	591.16	0.2	0.09			241.89	126.63	165.97	177.4	91.3	84.35	388.47	656.96	0.19	0.1
PB.10607.1.path1	PB.10607.1.mrna1	414	0	0	0	0	0	0	0	0	0.06	0.06			0	0	0	0	0	0	0	0	0.05	0.06
PB.10617.1.path1	PB.10617.1.mrna1	419	0	0.18	0	0	0	0	0	0	7.49	2.85			0	0.24	0	0	0	0	0	0	7.33	3
PB.10622.2.path1	PB.10622.2.mrna1	1067	0	0.18	0.33	0	0	0	0	0	24.28	9.02			0	0.25	0.45	0	0	0	0	0	23.75	9.47
PB.10629.2.path1	PB.10629.2.mrna1	521	0.87	0	0.42	0	0	0.41	0	0	52.66	40.33			1.03	0	0.57	0	0	0.56	0	0	51.52	42.37
PB.10631.1.path1	PB.10631.1.mrna1	947	0.58	0.61	0	0	0	0	0	6.65	38.15	16.97			0.68	0.85	0	0	0	0	0	7.39	37.32	17.82
PB.10636.1.path1	PB.10636.1.mrna1	436	1.14	0	0.55	0	0	1.07	0	0	151.43	207.41			1.34	0	0.74	0	0	1.47	0	0	148.13	217.88
PB.10640.2.path1	PB.10640.2.mrna1	310	0	0	0	0	0	0	0	0	6.72	6.22			0	0	0	0	0	0	0	0	6.58	6.54
PB.10641.2.path1	PB.10641.2.mrna1	210	15.95	23.74	18.19	43.2	11.72	10.02	80.57	43.07	2.32	1.48			18.71	33.05	24.72	55.53	15.88	13.74	92.42	47.86	2.27	1.56
PB.10645.1.path1	PB.10645.1.mrna1	415	12.98	34.89	9.49	9.48	8.27	4.06	0	0	0.56	1.97			15.23	48.57	12.9	12.18	11.2	5.57	0	0	0.54	2.07
PB.10646.1.path1	PB.10646.1.mrna1	911	0.63	0.21	0	0.27	0	0.59	0	3.48	5.76	1.33			0.74	0.3	0	0.35	0	0.81	0	3.87	5.64	1.4
PB.10649.3.path1	PB.10649.3.mrna1	333	0	0	0	0	0	0	0	0	28.52	9.25			0	0	0	0	0	0	0	0	27.9	9.71
PB.1065.9.path1	PB.1065.9.mrna1	2648	0	0	0	0	0	0	0.63	0	0	0			0	0	0	0	0	0	0.73	0	0	0
PB.10653.1.path1	PB.10653.1.mrna1	318	0.99	0	0	0	0	0	0	0	14.47	6.31			1.16	0	0	0	0	0	0	0	14.15	6.63
PB.10654.1.path1	PB.10654.1.mrna1	611	1.05	1.04	0.33	0	0	0	2.04	0	7.38	2.36			1.23	1.45	0.46	0	0	0	2.34	0	7.22	2.48
PB.10656.1.path1	PB.10656.1.mrna1	350	0	0	0	0	0	0	0	0	15.49	5.13			0	0	0	0	0	0	0	0	15.15	5.39
PB.10658.3.path1	PB.10658.3.mrna1	832	0.71	0.48	0	0.6	1.32	3.75	1.17	0	1.33	0.84			0.83	0.66	0	0.78	1.78	5.14	1.35	0	1.3	0.88
PB.10660.3.path1	PB.10660.3.mrna1	300	5.55	3.34	1.07	1.41	0	0	0	0	3.14	1.26			6.51	4.65	1.46	1.81	0	0	0	0	3.07	1.33
PB.10662.1.path1	PB.10662.1.mrna1	309	2.09	0	0	0	0	0	0	0	1.95	4.28			2.45	0	0	0	0	0	0	0	1.9	4.49
PB.10665.2.path1	PB.10665.2.mrna1	390	0	0	0	0	0.76	0	0	0	2.88	3.69			0	0	0	0	1.03	0	0	0	2.82	3.88
PB.10669.1.path1	PB.10669.1.mrna1	280	5.13	2.57	0	0	1.42	2.41	12.92	0	38.91	24.48			6.02	3.58	0	0	1.93	3.31	14.82	0	38.06	25.72
PB.1067.1.path1	PB.1067.1.mrna1	2069	0	0.17	0	0	0	0	0	1.37	7.6	3.46			0	0.23	0	0	0	0	0	1.53	7.43	3.63
PB.1067.140.path1	PB.1067.140.mrna1	238	0	0	0	0	0	0	0	0	0	0.18			0	0	0	0	0	0	0	0	0	0.18
PB.1067.148.path1	PB.1067.148.mrna1	1720	0.3	0	0.29	0.26	0	0.09	0.51	0	6.92	4.82			0.36	0	0.39	0.34	0	0.13	0.58	0	6.77	5.06
PB.10671.1.path1	PB.10671.1.mrna1	346	0.42	0	0	0	1.68	0.24	0	0	29.04	22.22			0.5	0	0	0	2.27	0.33	0	0	28.41	23.34
PB.10673.1.path1	PB.10673.1.mrna1	607	0	0	0	0	0	0	0	0	0	0			0	0	0	0	0	0	0	0	0	0
PB.10678.1.path1	PB.10678.1.mrna1	253	0	0	0	0	0	0	0	0	5.72	1.23			0	0	0	0	0	0	0	0	5.59	1.29
PB.1068.109.path1	PB.1068.109.mrna1	1637	0	0	0	0	0	0	0	0	3.2	0.89			0	0	0	0	0	0	0	0	3.13	0.93
PB.1068.16.path1	PB.1068.16.mrna1	1583	0	0	0	0.29	0	0	0.55	5.52	1.61	1.66			0	0	0	0.37	0	0	0.64	6.14	1.58	1.75
PB.10681.1.path1	PB.10681.1.mrna1	324	1.91	0.96	0	2.43	0	0	0	0	107.36	45.21			2.24	1.33	0	3.12	0	0	0	0	105.03	47.49
PB.10683.1.path1	PB.10683.1.mrna1	682	0.3	0	0	0	0	0	0	0	3.43	0.38			0.36	0	0	0	0	0	0	0	3.35	0.39
PB.10684.1.path1	PB.10684.1.mrna1	445	1.11	0	0	0.71	0	0	0	0	2.44	0.23			1.3	0	0	0.91	0	0	0	0	2.39	0.24
PB.10685.1.path1	PB.10685.1.mrna1	782	0.76	0.77	0.97	1.96	1.42	1.19	0	0	235.43	201.46			0.89	1.07	1.32	2.51	1.92	1.63	0	0	230.31	211.62
PB.10687.1.path1	PB.10687.1.mrna1	101	0	0	0	0	0	0	0	0	0	0			0	0	0	0	0	0	0	0	0	0
PB.10688.1.path1	PB.10688.1.mrna1	322	0	1.94	0	0	0	0	4.85	0	1.2	0.55			0	2.7	0	0	0	0	5.56	0	1.17	0.58
PB.1069.2.path1	PB.1069.2.mrna1	681	0	0	0	0	0	0	0	0	1.22	0.69			0	0	0	0	0	0	0	0	1.19	0.72
PB.10690.1.path1	PB.10690.1.mrna1	405	0	0	0	0	0	0	0	0	41.19	12.34			0	0	0	0	0	0	0	0	40.3	12.97
PB.10691.1.path1	PB.10691.1.mrna1	480	0	0	0	0	0	0	0	0	4.94	6.15			0	0	0	0	0	0	0	0	4.84	6.46
PB.10692.1.path1	PB.10692.1.mrna1	479	0.99	0	0	0	0	0	0	0	14.56	3.03			1.16	0	0	0	0	0	0	0	14.25	3.18
PB.10695.1.path1	PB.10695.1.mrna1	137	0	0	0	0	0	0	0	0	0	0			0	0	0	0	0	0	0	0	0	0
PB.10696.1.path1	PB.10696.1.mrna1	278	1.3	2.61	0	0	1.45	0	0	0	0.92	0.86			1.53	3.63	0	0	1.96	0	0	0	0.9	0.9
PB.10698.1.path1	PB.10698.1.mrna1	408	0	0	0	0	0	0	0	0	5.35	3.1			0	0	0	0	0	0	0	0	5.23	3.26
PB.10702.1.path1	PB.10702.1.mrna1	320	0	0	0	3.73	0	0	0	0	0.78	0.56			0	0	0	4.79	0	0	0	0	0.76	0.59
PB.10709.1.path1	PB.10709.1.mrna1	429	0	0	0	0	0	0	0	0	3.74	5.09			0	0	0	0	0	0	0	0	3.66	5.35
PB.10710.1.path1	PB.10710.1.mrna1	542	0	0.42	0	0	0	0	0	0	1.27	0.28			0	0.58	0	0	0	0	0	0	1.25	0.3
PB.10711.1.path1	PB.10711.1.mrna1	359	0	0	0	0	0	0	0	0	1.27	5.76			0	0	0	0	0	0	0	0	1.24	6.05
PB.10717.1.path1	PB.10717.1.mrna1	174	0	0	0	0	0	0	0	0	0.89	0.47			0	0	0	0	0	0	0	0	0.87	0.49
PB.10718.1.path1	PB.10718.1.mrna1	579	0	0	0	0	0	0	3.77	0	19.03	6.84			0	0	0	0	0	0	4.32	0	18.62	7.19
PB.10719.1.path1	PB.10719.1.mrna1	169	0	0	5.59	20.83	0	5.35	0	0	102.34	22.3			0	0	7.6	26.78	0	7.34	0	0	100.12	23.43
PB.1072.10.path1	PB.1072.10.mrna1	338	0	0	0	0	0	0	0	0	3.21	1.52			0	0	0	0	0	0	0	0	3.14	1.59
PB.1072.24.path1	PB.1072.24.mrna1	495	0	0	0	0	0	0	2.36	15.55	6.18	1.74			0	0	0	0	0	0	2.7	17.28	6.04	1.83
PB.10721.1.path1	PB.10721.1.mrna1	236	0	0	0	0	0	0	0	0	4.7	2.06			0	0	0	0	0	0	0	0	4.6	2.16
PB.1075.14.path1	PB.1075.14.mrna1	424	0	0	0	0	0	0	0	0	0.11	0			0	0	0	0	0	0	0	0	0.11	0
PB.1075.35.path1	PB.1075.35.mrna1	1908	0.45	0.28	0.26	0	0.41	0.51	0.45	1.5	0	0			0.53	0.38	0.35	0	0.55	0.7	0.52	1.67	0	0
PB.1078.85.path1	PB.1078.85.mrna1	1860	1.3	0.94	1.24	0.84	0.63	0.17	4.17	3.08	21.59	8.53			1.53	1.31	1.69	1.08	0.85	0.24	4.79	3.43	21.12	8.96
PB.108.37.path1	PB.108.37.mrna1	800	0	0	0	0	0	0.46	0	4.08	2.23	0.88			0	0	0	0	0	0.63	0	4.54	2.18	0.92
PB.108.48.path1	PB.108.48.mrna1	707	0	0	0	0	0	0	0	0	0	0			0	0	0	0	0	0	0	0	0	0
PB.1081.2.path1	PB.1081.2.mrna1	1574	703.54	480.17	466.78	604.91	571.26	466.33	625.95	735.59	0.12	0.33			825.39	668.5	634.62	777.42	773.49	639.56	718.03	817.46	0.12	0.35
PB.1083.384.path1	PB.1083.384.mrna1	766	0.52	0	0	0	0	0.24	0	0	94.7	47.4			0.61	0	0	0	0	0.34	0	0	92.64	49.79
PB.1085.66.path1	PB.1085.66.mrna1	300	0	2.23	0	0	0	0	11.16	0	4.22	1.58			0	3.1	0	0	0	0	12.8	0	4.13	1.66
PB.109.4.path1	PB.109.4.mrna1	1511	0	0	0	0	0	0.11	0.58	0	0.3	0.41			0	0	0	0	0	0.15	0.67	0	0.29	0.43
PB.1091.1.path1	PB.1091.1.mrna1	1183	1015.23	645.93	456.58	115.61	74.55	142	2368.19	2147.21	0	0.02			1191.06	899.28	620.76	148.58	100.95	194.75	2716.56	2386.21	0	0.02
PB.1092.1.path1	PB.1092.1.mrna1	1230	0.3	0	0	0.19	0	0.69	25.05	44.05	0.38	1.07			0.35	0	0	0.24	0	0.95	28.73	48.95	0.37	1.12
PB.1102.31.path1	PB.1102.31.mrna1	866	1.12	0	1.07	0	0.75	0.63	0	0	109.63	73.93			1.31	0	1.45	0	1.02	0.86	0	0	107.24	77.66
PB.1103.8.path1	PB.1103.8.mrna1	945	0.2	0	0.38	0	0	0	0	0	0.17	0.06			0.24	0	0.52	0	0	0	0	0	0.16	0.06
PB.1108.2.path1	PB.1108.2.mrna1	811	0	0	0	0	0	0	0	0	3.1	2.66			0	0	0	0	0	0	0	0	3.04	2.79
PB.1111.2.path1	PB.1111.2.mrna1	3610	237.87	65.76	27.95	19.83	13.87	8.76	22.84	14.44	0.01	0			279.06	91.55	38	25.48	18.78	12.01	26.19	16.05	0.01	0
PB.1117.3.path1	PB.1117.3.mrna1	789	0	0.25	0	0.65	0	0.47	3.76	8.31	0.5	3.12			0	0.35	0	0.83	0	0.65	4.32	9.24	0.49	3.28
PB.1118.25.path1	PB.1118.25.mrna1	2100	0	0	0	0	0	0.08	0	0	0.35	0.94			0	0	0	0	0	0.1	0	0	0.34	0.99
PB.1118.27.path1	PB.1118.27.mrna1	3030	0.28	0	0.1	0.07	0.12	0	0	0	3.97	1.67			0.32	0	0.14	0.09	0.17	0	0	0	3.89	1.75
PB.1118.417.path1	PB.1118.417.mrna1	1049	11.38	7.39	4.07	14.4	13.33	10.33	23.95	52.99	2449.42	2474.79			13.35	10.29	5.53	18.5	18.05	14.16	27.47	58.89	2396.14	2599.63
PB.1125.73.path1	PB.1125.73.mrna1	605	0.71	0.72	0	0.46	0	0	3.55	0	5.41	1.92			0.83	1	0	0.58	0	0	4.07	0	5.29	2.02
PB.1129.5.path1	PB.1129.5.mrna1	1261	298.8	296.58	255.93	507.85	455.24	329.64	418.86	497.08	2.83	2.72			350.55	412.9	347.96	652.68	616.4	452.1	480.47	552.41	2.77	2.85
PB.113.1.path1	PB.113.1.mrna1	247	0	0	0	0	0	1.61	0	0	4	25.16			0	0	0	0	0	2.21	0	0	3.91	26.43
PB.1130.1.path1	PB.1130.1.mrna1	1645	0.21	0	0	0	0	0.1	1.59	3.53	37.78	30.17			0.25	0	0	0	0	0.14	1.83	3.92	36.96	31.69
PB.1135.1.path1	PB.1135.1.mrna1	1819	4.77	2.9	2.36	2.45	2.14	0.54	5.23	3.16	0.12	0.07			5.59	4.04	3.21	3.15	2.89	0.73	5.99	3.51	0.12	0.07
PB.1137.124.path1	PB.1137.124.mrna1	1286	0.14	0	0.27	0	0	0	1.4	0	4.33	1.84			0.16	0	0.36	0	0	0	1.61	0	4.24	1.93
PB.1139.1.path1	PB.1139.1.mrna1	1369	14.91	7.03	8.1	13.12	6.15	4.41	80.19	99.65	0.32	0.18			17.49	9.79	11.01	16.86	8.33	6.05	91.99	110.74	0.32	0.19
PB.1142.18.path1	PB.1142.18.mrna1	1758	0	0	0	0	0	0.19	0	0	0	0			0	0	0	0	0	0.25	0	0	0	0
PB.1142.4.path1	PB.1142.4.mrna1	2302	0	0	0	0	0	0	0	0	0.03	0.01			0	0	0	0	0	0	0	0	0.03	0.01
PB.1142.66.path1	PB.1142.66.mrna1	1891	0.45	0.56	0	0	0	0.09	2.6	0	12.46	5.43			0.53	0.77	0	0	0	0.12	2.98	0	12.19	5.71
PB.1143.136.path1	PB.1143.136.mrna1	1313	0.82	0	0	0	0.15	0	0	0	140.62	62.12			0.97	0	0	0	0.21	0	0	0	137.56	65.26
PB.1146.7.path1	PB.1146.7.mrna1	773	479.19	484.3	143.91	342.49	319.1	144.21	48.9	59.69	0.02	0.13			562.18	674.26	195.66	440.17	432.07	197.78	56.1	66.34	0.02	0.13
PB.1150.7.path1	PB.1150.7.mrna1	406	11.53	10.97	6.15	1.64	6.42	13.83	417.31	706.72	34.84	12.61			13.53	15.27	8.36	2.1	8.7	18.97	478.7	785.39	34.08	13.25
PB.1152.30.path1	PB.1152.30.mrna1	637	0	0	0	0	0	0	0	0	2.8	2.66			0	0	0	0	0	0	0	0	2.74	2.8
PB.1153.177.path1	PB.1153.177.mrna1	311	0	0	0	0	0	0	0	0	2.2	1.67			0	0	0	0	0	0	0	0	2.15	1.75
PB.1155.24.path1	PB.1155.24.mrna1	539	2.5	2.95	0.4	4.27	4.19	9.38	8.33	6.88	0.98	0.61			2.93	4.1	0.54	5.49	5.67	12.86	9.56	7.64	0.96	0.64
PB.1161.1.path1	PB.1161.1.mrna1	611	0.7	0.71	0.33	0	0	0	14	34.72	1.56	1.03			0.82	0.99	0.46	0	0	0	16.06	38.58	1.53	1.08
PB.1161.34.path1	PB.1161.34.mrna1	1508	0	0	0	0	0.13	0.11	0.58	0	0	0			0	0	0	0	0.18	0.15	0.67	0	0	0
PB.1168.2.path1	PB.1168.2.mrna1	1360	1.05	1.2	0.38	1.02	0.59	1.11	0.66	0	43.85	16.6			1.24	1.67	0.51	1.31	0.8	1.52	0.75	0	42.9	17.43
PB.1173.19.path1	PB.1173.19.mrna1	2345	291.22	117.23	113.57	104.78	51.97	81.87	383.7	537.53	0.01	0.06			341.66	163.21	154.41	134.66	70.37	112.28	440.14	597.36	0.01	0.07
PB.1180.111.path1	PB.1180.111.mrna1	538	0	0.84	0	0	0	0	0	0	6.06	2.9			0	1.18	0	0	0	0	0	0	5.92	3.04
PB.1180.31.path1	PB.1180.31.mrna1	372	2.23	0.75	0.71	0	0.83	0.7	0	0	3.52	1.99			2.61	1.04	0.97	0	1.12	0.96	0	0	3.44	2.09
PB.1184.11.path1	PB.1184.11.mrna1	474	0	0	0	0	0	0	0	0	0	0.05			0	0	0	0	0	0	0	0	0	0.05
PB.1187.78.path1	PB.1187.78.mrna1	957	1352.26	785.61	1100.64	1204.59	836.31	766.95	2714.06	3193.97	0.09	0.08			1586.46	1093.74	1496.4	1548.12	1132.38	1051.87	3113.31	3549.47	0.09	0.08
PB.1189.82.path1	PB.1189.82.mrna1	1445	0	0	0	0	0	0	0	0	0	0.01			0	0	0	0	0	0	0	0	0	0.01
PB.1189.88.path1	PB.1189.88.mrna1	1328	0	0	0	0	0	0	0	0	0	0.01			0	0	0	0	0	0	0	0	0	0.01
PB.1200.195.path1	PB.1200.195.mrna1	2305	0	0	0	0	0	0	2.94	0	0.03	0.02			0	0	0	0	0	0	3.37	0	0.03	0.02
PB.1200.216.path1	PB.1200.216.mrna1	563	0	0.4	0	0	0	0	0	0	0.82	0.15			0	0.55	0	0	0	0	0	0	0.8	0.16
PB.1203.12.path1	PB.1203.12.mrna1	647	0	0	0	0	0	0.91	0	0	1.89	5.79			0	0	0	0	0	1.25	0	0	1.85	6.08
PB.1204.2.path1	PB.1204.2.mrna1	1088	0	0	0	0	0	0	0	0	3.17	3.75			0	0	0	0	0	0	0	0	3.1	3.94
PB.1215.1.path1	PB.1215.1.mrna1	1028	0	0	0	0	0	0	7.27	3.01	0.18	0.5			0	0	0	0	0	0	8.34	3.35	0.18	0.53
PB.1216.4.path1	PB.1216.4.mrna1	625	0	0	0	0	0	0	1.7	0	48.29	25.98			0	0	0	0	0	0	1.95	0	47.24	27.29
PB.1225.11.path1	PB.1225.11.mrna1	911	0.84	0.21	0	0	0.24	0.2	0	0	13.09	1.68			0.99	0.3	0	0	0.32	0.27	0	0	12.81	1.77
PB.1226.1.path1	PB.1226.1.mrna1	1010	37238	40213.7	46557.3	37266.4	41040.1	40537.2	31006.8	29477	1.67	3.58			43687.2	55986.4	63297.8	47894.2	55568.8	55596.4	35568.1	32758	1.63	3.77
PB.1242.1.path1	PB.1242.1.mrna1	998	0	0	0	0	0	0	0	0	0	0.04			0	0	0	0	0	0	0	0	0	0.04
PB.1242.13.path1	PB.1242.13.mrna1	374	0	0	0	0	0	0	0	0	0	0			0	0	0	0	0	0	0	0	0	0
PB.1243.2.path1	PB.1243.2.mrna1	708	0	0	0	0	0	0	0	0	0	0			0	0	0	0	0	0	0	0	0	0
PB.1245.102.path1	PB.1245.102.mrna1	1684	0	0	0	0	0	0	0	3.44	3.24	2			0	0	0	0	0	0	0	3.82	3.17	2.1
PB.1247.1.path1	PB.1247.1.mrna1	346	26265.8	41197.7	40963.7	40979.2	42381.5	42168.4	18244.3	15431.5	0.6	1.13			30814.8	57356.3	55692.9	52665.7	57385	57833.6	20928.2	17149.2	0.59	1.19
PB.1248.4.path1	PB.1248.4.mrna1	1974	0.09	0	0	0	0	0	0.43	0	1.99	2.48			0.1	0	0	0	0	0	0.5	0	1.95	2.6
PB.1250.1.path1	PB.1250.1.mrna1	1302	1134.31	998.04	1029.79	1629.53	1287.17	765.28	3.45	9.17	0.04	0.05			1330.77	1389.49	1400.06	2094.25	1742.85	1049.57	3.96	10.19	0.04	0.06
PB.1254.11.path1	PB.1254.11.mrna1	975	0.19	0	0.37	0	0	0	0	0	32.08	7.23			0.23	0	0.5	0	0	0	0	0	31.38	7.59
PB.1255.84.path1	PB.1255.84.mrna1	998	0	0	0	0	0	0	0	0	7.82	2.11			0	0	0	0	0	0	0	0	7.65	2.21
PB.1256.2.path1	PB.1256.2.mrna1	319	0	0	0	0	0	0	0	0	0	0.28			0	0	0	0	0	0	0	0	0	0.29
PB.1257.146.path1	PB.1257.146.mrna1	531	0	0	0	0	0	0	0	0	8.4	1.95			0	0	0	0	0	0	0	0	8.22	2.05
PB.1260.4.path1	PB.1260.4.mrna1	275	0	0	0	0	0	0	6.72	0	0.24	0			0	0	0	0	0	0	7.71	0	0.23	0
PB.1262.1.path1	PB.1262.1.mrna1	286	0	0	0	0	0	0	0	0	0	0.12			0	0	0	0	0	0	0	0	0	0.12
PB.1264.3.path1	PB.1264.3.mrna1	1043	1.43	0.54	0.34	1.38	1.4	0.17	6.25	2.96	60.62	21.91			1.68	0.76	0.46	1.77	1.9	0.23	7.17	3.29	59.3	23.02
PB.1265.1.path1	PB.1265.1.mrna1	1173	0	0	0	0	1.05	5.41	21.01	38.77	0	0.02			0	0	0	0	1.42	7.42	24.1	43.08	0	0.02
PB.1266.11.path1	PB.1266.11.mrna1	1583	0	0	0	0	0	0	2.22	3.68	0.18	0.72			0	0	0	0	0	0	2.54	4.09	0.18	0.75
PB.127.3.path1	PB.127.3.mrna1	1845	44.85	20.77	13.76	46	17.34	10.46	302.13	384.16	0	0.03			52.62	28.91	18.7	59.11	23.48	14.34	346.57	426.92	0	0.03
PB.1270.1.path1	PB.1270.1.mrna1	554	0	0	0	0	0	0	2	0	0	0			0	0	0	0	0	0	2.3	0	0	0
PB.1272.2.path1	PB.1272.2.mrna1	520	0	0	0	0	0	0	0	0	2.78	1.92			0	0	0	0	0	0	0	0	2.72	2.02
PB.1272.97.path1	PB.1272.97.mrna1	435	0.57	1.73	0	0.73	2.56	0.54	2.87	0	1.65	1.06			0.67	2.42	0	0.94	3.46	0.74	3.29	0	1.62	1.11
PB.1273.1.path1	PB.1273.1.mrna1	312	2.05	7.21	0	3.91	0	0	0	0	5.18	2.15			2.41	10.03	0	5.03	0	0	0	0	5.07	2.26
PB.1278.21.path1	PB.1278.21.mrna1	1000	46.29	34.53	32.11	69.15	35.37	15.87	49.75	62.3	6.58	2.83			54.3	48.07	43.65	88.87	47.9	21.76	57.07	69.24	6.44	2.97
PB.1279.7.path1	PB.1279.7.mrna1	2455	0	0	0	0.09	0	0	0	0	1.29	0.73			0	0	0	0.11	0	0	0	0	1.26	0.76
PB.1282.11.path1	PB.1282.11.mrna1	705	0	0	0	0	0	0	0	0	0	0			0	0	0	0	0	0	0	0	0	0
PB.1283.135.path1	PB.1283.135.mrna1	2004	3	2.09	1.63	1.66	2.21	1.2	8.55	18.48	0.18	0.11			3.52	2.91	2.22	2.13	2.99	1.65	9.8	20.53	0.18	0.12
PB.1283.172.path1	PB.1283.172.mrna1	2602	0	0	0	0	0.22	0.12	10	9.66	0.43	0.5			0	0	0	0	0.29	0.17	11.47	10.74	0.42	0.52
PB.1283.19.path1	PB.1283.19.mrna1	2533	613.09	278.51	257.64	428.23	212.19	117	169.67	164.63	0.06	0.15			719.27	387.74	350.28	550.35	287.31	160.47	194.63	182.95	0.06	0.15
PB.1283.2.path1	PB.1283.2.mrna1	685	0	0	0	0	0	0	0	0	0.34	0.12			0	0	0	0	0	0	0	0	0.33	0.13
PB.1284.280.path1	PB.1284.280.mrna1	1514	1.63	1.66	0.33	0.9	1.05	0.33	0.58	3.87	9.96	4.6			1.92	2.31	0.45	1.16	1.42	0.45	0.67	4.3	9.75	4.83
PB.1293.33.path1	PB.1293.33.mrna1	1014	0.37	0	0	0	0	0	0.92	3.06	1.71	0.51			0.43	0	0	0	0	0	1.06	3.41	1.68	0.54
PB.1299.135.path1	PB.1299.135.mrna1	1995	592.6	393.45	353.35	181.28	74.13	11.94	791.03	1004.14	0.35	1.98			695.23	547.78	480.4	232.98	100.38	16.38	907.39	1115.91	0.34	2.08
PB.1300.4.path1	PB.1300.4.mrna1	4624	0.07	0.11	0	0.09	0	0	0	0	2.07	0.71			0.08	0.15	0	0.12	0	0	0	0	2.02	0.74
PB.1301.5.path1	PB.1301.5.mrna1	1889	485.24	296.65	189.26	34.47	24.58	23.72	548.31	600.26	0.13	0.21			569.28	413	257.31	44.31	33.29	32.54	628.97	667.07	0.13	0.22
PB.1303.6.path1	PB.1303.6.mrna1	483	0	0	0	0	0	0	0	0	5.97	0.62			0	0	0	0	0	0	0	0	5.84	0.65
PB.1305.159.path1	PB.1305.159.mrna1	2646	1.34	0.71	0.91	0.98	1.5	0.36	1.9	3.16	0.01	0			1.57	0.99	1.23	1.26	2.03	0.49	2.18	3.52	0.01	0
PB.1305.170.path1	PB.1305.170.mrna1	2589	0.46	0.53	0.56	0.59	0.58	0	0.32	2.16	1.24	0.17			0.53	0.74	0.76	0.75	0.79	0	0.37	2.4	1.21	0.18
PB.1305.212.path1	PB.1305.212.mrna1	1815	0.67	0.29	0.64	0.25	0.43	1.07	603.31	370.53	0.34	0.14			0.78	0.41	0.87	0.32	0.58	1.47	692.06	411.77	0.34	0.15
PB.1311.69.path1	PB.1311.69.mrna1	1727	0.2	0	0	0.13	0	0	0	0	18.21	12.81			0.24	0	0	0.17	0	0	0	0	17.82	13.45
PB.1312.11.path1	PB.1312.11.mrna1	1940	0	0	0	0	0	0	0	0	1.21	2.82			0	0	0	0	0	0	0	0	1.18	2.97
PB.1312.15.path1	PB.1312.15.mrna1	614	0	0	0	0	0	0	0	0	4.01	8.42			0	0	0	0	0	0	0	0	3.92	8.85
PB.1314.2.path1	PB.1314.2.mrna1	583	0	0	0	0	0	0	0	0	0	0			0	0	0	0	0	0	0	0	0	0
PB.1315.1.path1	PB.1315.1.mrna1	3560	0	0	0	0.06	0.05	0	0	0	0.02	0.03			0	0	0	0.08	0.07	0	0	0	0.02	0.03
PB.1318.2.path1	PB.1318.2.mrna1	758	0	0	0	0	0	0	0	0	1.11	7.07			0	0	0	0	0	0	0	0	1.09	7.43
PB.1319.156.path1	PB.1319.156.mrna1	2013	0	0.26	0	0	0.1	0.08	0	0	7.97	21.49			0	0.36	0	0	0.13	0.11	0	0	7.8	22.58
PB.1319.184.path1	PB.1319.184.mrna1	3041	0	0	0	0	0	0.1	0.27	0	3.48	8.94			0	0	0	0	0	0.14	0.31	0	3.4	9.4
PB.1319.202.path1	PB.1319.202.mrna1	739	1.09	0	0.52	0	0	0.26	0	0	13.07	3.14			1.28	0	0.71	0	0	0.35	0	0	12.79	3.3
PB.1319.3.path1	PB.1319.3.mrna1	729	0	0	0	0	0	0.26	0	0	24.48	34.82			0	0	0	0	0	0.36	0	0	23.95	36.58
PB.1324.60.path1	PB.1324.60.mrna1	1101	0	0.17	0	0	0	0	0	0	18.3	8.29			0	0.24	0	0	0	0	0	0	17.91	8.71
PB.1328.1.path1	PB.1328.1.mrna1	2774	134.24	70.6	32.75	95.62	55.85	35.23	85.6	141.44	0.04	0.06			157.49	98.3	44.53	122.89	75.63	48.32	98.19	157.18	0.04	0.06
PB.133.1.path1	PB.133.1.mrna1	504	0	0	0	0	0	0	0	0	0	0			0	0	0	0	0	0	0	0	0	0
PB.1330.93.path1	PB.1330.93.mrna1	1644	0.64	0.43	0.3	0.55	0.6	0.4	7.44	15.89	6.61	18.95			0.75	0.6	0.41	0.7	0.81	0.55	8.53	17.66	6.47	19.91
PB.1334.1.path1	PB.1334.1.mrna1	3615	578.58	254.23	245.37	165.65	80.89	45.17	301.9	394.75	0.02	0.04			678.79	353.95	333.59	212.89	109.53	61.95	346.31	438.68	0.02	0.04
PB.1335.11.path1	PB.1335.11.mrna1	2360	15.89	9.05	5.27	3.52	2.25	3.37	47.28	71.5	6.46	2.58			18.64	12.6	7.16	4.52	3.05	4.62	54.23	79.46	6.32	2.71
PB.1335.2.path1	PB.1335.2.mrna1	718	0	0	0	0	0	0	0	0	0	0			0	0	0	0	0	0	0	0	0	0
PB.1335.265.path1	PB.1335.265.mrna1	334	0	0	0	0	0	0	0	0	3.04	6.36			0	0	0	0	0	0	0	0	2.98	6.69
PB.1335.283.path1	PB.1335.283.mrna1	884	0	0	0	0	0	0	1.09	0	8.88	9.89			0	0	0	0	0	0	1.25	0	8.69	10.39
PB.1335.5.path1	PB.1335.5.mrna1	1830	277.13	109.48	121.86	202.94	82.72	23.41	361.47	412.72	0.03	0.2			325.13	152.42	165.68	260.81	112	32.1	414.65	458.66	0.03	0.21
PB.1337.4.path1	PB.1337.4.mrna1	2229	0.84	1.79	1.09	1.67	1.11	0.5	7.62	13.94	1.91	1.75			0.99	2.49	1.48	2.15	1.51	0.69	8.74	15.49	1.87	1.84
PB.1337.41.path1	PB.1337.41.mrna1	1994	3.36	2.01	2.05	2.22	1.26	0.73	43.83	51.45	0.2	0.2			3.94	2.8	2.79	2.85	1.7	1	50.27	57.18	0.19	0.21
PB.134.1.path1	PB.134.1.mrna1	738	0	0	0	0.35	0	0	0	0	2.29	2.49			0	0	0	0.45	0	0	0	0	2.24	2.62
PB.1346.1.path1	PB.1346.1.mrna1	475	0	0	0	0	0	0	0	0	0.09	0			0	0	0	0	0	0	0	0	0.09	0
PB.1349.143.path1	PB.1349.143.mrna1	605	0	0	0	0	0	0	0	0	0	0			0	0	0	0	0	0	0	0	0	0
PB.1350.5.path1	PB.1350.5.mrna1	2262	0.08	0	0	0	0	0	0	0	1.57	2.49			0.09	0	0	0	0	0	0	0	1.53	2.62
PB.1353.38.path1	PB.1353.38.mrna1	446	0	0	0	0	0	0	0	0	0.7	1.98			0	0	0	0	0	0	0	0	0.68	2.08
PB.136.11.path1	PB.136.11.mrna1	2721	11934.8	8964.5	10911.9	8794.9	5027.6	1790.16	223.36	196.58	0.34	0.22			14001.8	12480.6	14835.4	11303	6807.42	2455.18	256.21	218.46	0.33	0.23
PB.1365.2.path1	PB.1365.2.mrna1	1504	0	0	0	0	0	0	0	0	1.21	0.91			0	0	0	0	0	0	0	0	1.18	0.96
PB.1369.2.path1	PB.1369.2.mrna1	1044	0.36	0	0.17	0	0	0.17	0.89	0	1.21	0.32			0.42	0	0.23	0	0	0.23	1.02	0	1.19	0.33
PB.137.1.path1	PB.137.1.mrna1	368	0	0	0	0	0	0	0	0	5.14	1.45			0	0	0	0	0	0	0	0	5.02	1.53
PB.1370.1.path1	PB.1370.1.mrna1	2940	0	0.06	0	0	0	0	0.28	0	0.01	0			0	0.08	0	0	0	0	0.33	0	0.01	0
PB.1371.4.path1	PB.1371.4.mrna1	1340	0	0	0	0	0.15	0.13	0	0	0.09	0.09			0	0	0	0	0.2	0.17	0	0	0.08	0.1
PB.1377.105.path1	PB.1377.105.mrna1	716	0.17	0.09	0.24	0	0	0.04	3.09	10.94	28.84	34.32			0.2	0.13	0.33	0	0	0.06	3.54	12.16	28.21	36.05
PB.1377.37.path1	PB.1377.37.mrna1	5896	0.4	0.19	0.03	0.18	0.03	0.23	1.22	2.95	7.19	8.68			0.47	0.26	0.04	0.23	0.04	0.31	1.4	3.28	7.03	9.12
PB.1377.58.path1	PB.1377.58.mrna1	862	0	0	0	0	0	0	3.3	0.83	0	0			0	0	0	0	0	0	3.78	0.92	0	0
PB.1379.30.path1	PB.1379.30.mrna1	1319	1.09	0.14	0.39	0	0.31	0.51	0.68	2.26	31.65	35.07			1.28	0.19	0.53	0	0.41	0.7	0.78	2.51	30.96	36.84
PB.1380.5.path1	PB.1380.5.mrna1	2860	1.11	1.61	0.84	0.83	0.53	1.15	0.29	0	21.6	8.24			1.31	2.24	1.14	1.07	0.71	1.58	0.33	0	21.13	8.66
PB.1381.1.path1	PB.1381.1.mrna1	1638	0.53	0	0.1	0	0	0.2	0	1.77	6.33	12.49			0.63	0	0.14	0	0	0.27	0	1.97	6.2	13.12
PB.1381.8.path1	PB.1381.8.mrna1	5694	0.11	0	0.11	0	0	0.03	0.14	0.47	0.83	1.27			0.13	0	0.15	0	0	0.04	0.16	0.53	0.81	1.33
PB.1382.13.path1	PB.1382.13.mrna1	3529	0.38	0.14	0.36	0.3	0.11	0.13	3.27	0.78	31.04	15.03			0.44	0.2	0.49	0.39	0.14	0.18	3.76	0.87	30.36	15.79
PB.1383.6.path1	PB.1383.6.mrna1	688	0	0	0	0	0	0	0	0	0	0			0	0	0	0	0	0	0	0	0	0
PB.1384.19.path1	PB.1384.19.mrna1	582	0.75	0	0	0	0	0	3.74	0	19.02	9.08			0.88	0	0	0	0	0	4.29	0	18.61	9.54
PB.1384.3.path1	PB.1384.3.mrna1	1832	0.38	0	0	0.24	0.11	0.09	0.47	0	44.61	21.66			0.44	0	0	0.31	0.14	0.12	0.54	0	43.64	22.75
PB.1385.140.path1	PB.1385.140.mrna1	2637	0.13	0.21	0	0.33	0.24	0.16	0.82	3.18	10.17	12.08			0.15	0.3	0	0.42	0.32	0.21	0.94	3.53	9.95	12.69
PB.1385.165.path1	PB.1385.165.mrna1	1097	0	0.13	0.48	0	0.13	0.16	2.04	0	0.06	0			0	0.17	0.66	0	0.18	0.21	2.34	0	0.06	0
PB.1385.185.path1	PB.1385.185.mrna1	692	0	0	0	0	0	0.11	0	0	8.34	7			0	0	0	0	0	0.15	0	0	8.16	7.35
PB.1385.69.path1	PB.1385.69.mrna1	1624	0.11	0.22	0.1	0.14	0.24	0.4	2.69	3.58	19.16	7.93			0.13	0.31	0.14	0.18	0.33	0.55	3.09	3.98	18.74	8.33
PB.1388.3.path1	PB.1388.3.mrna1	2730	1.11	0.87	0.47	1.58	0.34	0.17	1.23	2.04	22.22	9.32			1.3	1.22	0.64	2.04	0.47	0.24	1.41	2.27	21.74	9.79
PB.1389.4.path1	PB.1389.4.mrna1	6049	0.19	0.08	0.03	0.14	0.15	0.18	0.27	0.45	25.52	14.97			0.22	0.11	0.03	0.18	0.2	0.24	0.31	0.5	24.97	15.73
PB.139.3.path1	PB.139.3.mrna1	522	0	0	0	0	0	0	2.18	0	0.36	0.17			0	0	0	0	0	0	2.5	0	0.35	0.18
PB.1390.1.path1	PB.1390.1.mrna1	1086	0	0	0	0	0	0	0	0	0.09	0.08			0	0	0	0	0	0	0	0	0.09	0.09
PB.1391.1.path1	PB.1391.1.mrna1	2516	223.78	153.86	103.79	402.64	286.66	237.14	142.13	131.32	0.11	0.13			262.54	214.2	141.11	517.46	388.15	325.23	163.04	145.93	0.11	0.13
PB.1392.6.path1	PB.1392.6.mrna1	1061	0	0	0	0	0	0	0	0	20.15	10.86			0	0	0	0	0	0	0	0	19.71	11.41
PB.1404.12.path1	PB.1404.12.mrna1	751	0.27	0	0	0	0	0.25	0	0	5.95	1.95			0.31	0	0	0	0	0.34	0	0	5.82	2.05
PB.1405.1.path1	PB.1405.1.mrna1	1898	0.36	0.37	0.61	0.35	0.2	0.43	0	1.51	3.84	3.15			0.43	0.51	0.82	0.45	0.28	0.58	0	1.68	3.76	3.31
PB.1422.1.path1	PB.1422.1.mrna1	1452	6.98	11.05	11.42	11.65	8.91	3.09	0	0	1.29	0.51			8.18	15.39	15.53	14.97	12.06	4.24	0	0	1.26	0.54
PB.1423.1.path1	PB.1423.1.mrna1	1668	3.36	3.94	3.49	3.24	2.7	1.08	0	0	0.91	0.47			3.94	5.48	4.75	4.16	3.66	1.48	0	0	0.89	0.49
PB.1424.2.path1	PB.1424.2.mrna1	1510	2.34	5.47	3.68	6.18	3.93	1.75	0	0	0.43	0.21			2.75	7.61	5	7.94	5.33	2.41	0	0	0.42	0.22
PB.1425.1.path1	PB.1425.1.mrna1	1047	0.18	0	0	0	0	0	0	0	0.16	0.09			0.21	0	0	0	0	0	0	0	0.16	0.09
PB.1427.155.path1	PB.1427.155.mrna1	1850	0.09	0	0	0	0	0	0	0	10.86	2.09			0.11	0	0	0	0	0	0	0	10.62	2.2
PB.1427.164.path1	PB.1427.164.mrna1	573	1.53	1.55	0	1.47	0.43	1.79	3.82	0	0.35	0.37			1.79	2.15	0	1.89	0.58	2.46	4.39	0	0.34	0.39
PB.1427.212.path1	PB.1427.212.mrna1	900	0	0	0	0	0	0	0	0	5.35	9.55			0	0	0	0	0	0	0	0	5.24	10.03
PB.1427.216.path1	PB.1427.216.mrna1	1366	0	0	0	0	0	0	0	0	1.12	2.29			0	0	0	0	0	0	0	0	1.1	2.4
PB.1427.218.path1	PB.1427.218.mrna1	719	0	0	0	0	0	0	0	0	2.35	4.98			0	0	0	0	0	0	0	0	2.29	5.23
PB.1427.32.path1	PB.1427.32.mrna1	247	0	0	0	0	0	0	0	0	2.1	0.16			0	0	0	0	0	0	0	0	2.06	0.17
PB.1427.55.path1	PB.1427.55.mrna1	1157	0	0	0	0	0	0	0.79	0	0.03	0			0	0	0	0	0	0	0.91	0	0.03	0
PB.1427.81.path1	PB.1427.81.mrna1	389	0	0	0	0	0.77	0.65	0	0	2.46	0.66			0	0	0	0	1.04	0.89	0	0	2.41	0.7
PB.1432.20.path1	PB.1432.20.mrna1	367	0	0	1.46	0	0	0	11.43	0	9.91	3.21			0	0	1.99	0	0	0	13.11	0	9.7	3.37
PB.1433.1.path1	PB.1433.1.mrna1	268	0	0	0	0	0	0	0	0	1.49	0.67			0	0	0	0	0	0	0	0	1.46	0.7
PB.1441.16.path1	PB.1441.16.mrna1	194	0	0	0	4.24	0	0	34.48	0	28.28	4.75			0	0	0	5.45	0	0	39.56	0	27.67	4.99
PB.1441.56.path1	PB.1441.56.mrna1	2030	0	0	0	0	0.09	0	0	0	3.24	0.49			0	0	0	0	0.13	0	0	0	3.17	0.51
PB.1441.58.path1	PB.1441.58.mrna1	875	0.66	1.34	1.05	1.42	0.99	0.21	0	0	0.93	0.11			0.78	1.87	1.43	1.82	1.34	0.28	0	0	0.91	0.11
PB.1445.13.path1	PB.1445.13.mrna1	1419	0	0	0	0	0	0	1.25	6.24	0	0			0	0	0	0	0	0	1.44	6.94	0	0
PB.1447.9.path1	PB.1447.9.mrna1	245	0	0	0	0	0	0	0	0	0	0			0	0	0	0	0	0	0	0	0	0
PB.1452.3.path1	PB.1452.3.mrna1	2230	0	0	0.07	0	0	0	0	0	0.01	0			0	0	0.1	0	0	0	0	0	0.01	0
PB.1453.7.path1	PB.1453.7.mrna1	1344	0	0	0	0	0	0	0.67	0	0	0			0	0	0	0	0	0	0.76	0	0	0
PB.1456.34.path1	PB.1456.34.mrna1	820	0.48	0	0	0.31	0	1.35	1.2	3.96	0.63	0.76			0.56	0	0	0.4	0	1.85	1.37	4.4	0.62	0.79
PB.1461.24.path1	PB.1461.24.mrna1	1537	0	0	0	0	0	0	0	1.9	14.07	8.98			0	0	0	0	0	0	0	2.11	13.77	9.44
PB.1461.31.path1	PB.1461.31.mrna1	1358	0	0	0	0	0	0	0	0	11.83	4.84			0	0	0	0	0	0	0	0	11.57	5.08
PB.1463.8.path1	PB.1463.8.mrna1	1692	0	0	0	0	0	0	0.51	0	1.03	0.4			0	0	0	0	0	0	0.59	0	1.01	0.42
PB.1467.1.path1	PB.1467.1.mrna1	658	31.09	21.51	22.73	50.46	29.78	17.54	595.85	571.51	0.03	0.03			36.47	29.94	30.9	64.85	40.32	24.06	683.5	635.12	0.03	0.03
PB.1474.24.path1	PB.1474.24.mrna1	629	0	0	0	0	0	0	1.68	5.57	0	0			0	0	0	0	0	0	1.93	6.19	0	0
PB.1477.1.path1	PB.1477.1.mrna1	1423	0.25	0.13	0.12	0.32	0.28	0	1.25	6.22	1.72	0.67			0.29	0.18	0.16	0.41	0.38	0	1.43	6.91	1.69	0.7
PB.1479.2.path1	PB.1479.2.mrna1	689	0.3	0	0	0	0	0	2.98	0	0.82	0.12			0.35	0	0	0	0	0	3.42	0	0.8	0.12
PB.1480.219.path1	PB.1480.219.mrna1	570	0	0	0	0	0	0	1.93	0	0.42	0.34			0	0	0	0	0	0	2.21	0	0.41	0.36
PB.1480.70.path1	PB.1480.70.mrna1	256	0	0	0	0	0	0	0	0	18.9	7.08			0	0	0	0	0	0	0	0	18.49	7.44
PB.1496.2.path1	PB.1496.2.mrna1	492	42.31	30.24	35.96	35.91	28.65	20.07	2.38	15.69	0.43	0.6			49.64	42.11	48.9	46.15	38.79	27.52	2.73	17.43	0.42	0.63
PB.1497.24.path1	PB.1497.24.mrna1	1010	0	0	0	0	1.66	2.44	0	3.08	0.02	0			0	0	0	0	2.25	3.34	0	3.42	0.02	0
PB.1499.22.path1	PB.1499.22.mrna1	673	0	0	0	0	0	0	0	0	0.11	0.6			0	0	0	0	0	0	0	0	0.11	0.64
PB.1499.23.path1	PB.1499.23.mrna1	851	0	0	0	0	0	0	0	0	2.57	7.15			0	0	0	0	0	0	0	0	2.52	7.52
PB.1499.24.path1	PB.1499.24.mrna1	1612	0	0	0	0	0	0	0	1.8	2.07	5.07			0	0	0	0	0	0	0	2.01	2.03	5.32
PB.1499.26.path1	PB.1499.26.mrna1	1595	0	0	0	0	0	0	0	0	0.82	2			0	0	0	0	0	0	0	0	0.8	2.1
PB.1499.35.path1	PB.1499.35.mrna1	694	0	0	0	0	0	0	0	0	1.13	2.76			0	0	0	0	0	0	0	0	1.11	2.9
PB.1499.38.path1	PB.1499.38.mrna1	3727	0	0	0	0.06	0	0.08	0	0	2.6	4.31			0	0	0	0.07	0	0.11	0	0	2.55	4.53
PB.1499.48.path1	PB.1499.48.mrna1	366	0	0	0	0	0	0	0	0	17.66	36.06			0	0	0	0	0	0	0	0	17.28	37.88
PB.150.15.path1	PB.150.15.mrna1	1142	0	0	0	0	0	0	0	0	0.03	0.06			0	0	0	0	0	0	0	0	0.03	0.07
PB.1504.14.path1	PB.1504.14.mrna1	2172	0	0	0	0	0	0	1.17	1.3	0.03	0			0	0	0	0	0	0	1.35	1.45	0.03	0
PB.1504.23.path1	PB.1504.23.mrna1	2609	0	0	0	0	0	0	0.32	1.07	0.09	0.03			0	0	0	0	0	0	0.37	1.19	0.09	0.03
PB.1504.309.path1	PB.1504.309.mrna1	1524	0.23	0.35	0	0	0.13	0.11	0	0	2.55	1.39			0.27	0.49	0	0	0.18	0.15	0	0	2.49	1.46
PB.1504.4.path1	PB.1504.4.mrna1	2150	0	0	0	0	0	0	4.36	5.27	0	0.02			0	0	0	0	0	0	5	5.86	0	0.02
PB.1505.3.path1	PB.1505.3.mrna1	1105	0	0	0	0	0	0	0	0	0.37	0.36			0	0	0	0	0	0	0	0	0.36	0.38
PB.1506.1.path1	PB.1506.1.mrna1	267	0	0	0	0	0	0	0	0	5.27	4.3			0	0	0	0	0	0	0	0	5.15	4.51
PB.151.134.path1	PB.151.134.mrna1	810	0.49	0	0	0	0.54	0.46	1.21	8.04	0.44	0.38			0.57	0	0	0	0.74	0.62	1.39	8.94	0.43	0.4
PB.151.209.path1	PB.151.209.mrna1	798	8.42	9.03	3.78	6.04	6.09	1.39	1.24	0	0	0.07			9.88	12.57	5.14	7.77	8.25	1.91	1.42	0	0	0.08
PB.1510.326.path1	PB.1510.326.mrna1	410	0	0	0	0	0	0	0	0	0	0.12			0	0	0	0	0	0	0	0	0	0.13
PB.1511.2.path1	PB.1511.2.mrna1	279	0	0	0	1.64	2.87	0	0	0	43.54	10.99			0	0	0	2.11	3.89	0	0	0	42.59	11.54
PB.1512.1.path1	PB.1512.1.mrna1	1733	0.2	0.1	0	0.13	0	0	3.01	0	0	0.02			0.24	0.14	0	0.17	0	0	3.45	0	0	0.02
PB.1515.50.path1	PB.1515.50.mrna1	863	0	0	0	0	0.25	0.21	0	0	0.53	2			0	0	0	0	0.34	0.29	0	0	0.52	2.1
PB.1516.3.path1	PB.1516.3.mrna1	51	0	0	0	0	0	0	0	0	0	0			0	0	0	0	0	0	0	0	0	0
PB.1519.2.path1	PB.1519.2.mrna1	494	53.87	32.93	19.01	24.2	14.24	2.22	26.01	54.58	0.21	0.78			63.21	45.84	25.84	31.1	19.28	3.04	29.84	60.65	0.21	0.82
PB.1522.222.path1	PB.1522.222.mrna1	3317	0.25	0	0.1	0	0.17	0.23	0.25	0	15.1	5.53			0.29	0	0.13	0	0.23	0.32	0.29	0	14.77	5.81
PB.1522.297.path1	PB.1522.297.mrna1	308	1.05	0	0	1.34	0	0	0	0	3.92	1.8			1.23	0	0	1.72	0	0	0	0	3.83	1.89
PB.1533.4.path1	PB.1533.4.mrna1	1506	0.91	0	0	0	0	0	0	0	14.15	31.58			1.07	0	0	0	0	0	0	0	13.84	33.17
PB.1539.2.path1	PB.1539.2.mrna1	926	0	0	0	0	0	0	2.06	0	24.84	15.3			0	0	0	0	0	0	2.36	0	24.3	16.07
PB.1545.1.path1	PB.1545.1.mrna1	607	0	0	0	0	0	0	0	0	1.86	0.73			0	0	0	0	0	0	0	0	1.82	0.76
PB.1546.10.path1	PB.1546.10.mrna1	2304	0	0	0	0	0	0.27	0	2.45	11.51	3.45			0	0	0	0	0	0.37	0	2.72	11.26	3.62
PB.1549.15.path1	PB.1549.15.mrna1	1174	0	0	0	0	0	0	0	0	0.13	0.03			0	0	0	0	0	0	0	0	0.13	0.03
PB.1549.81.path1	PB.1549.81.mrna1	1051	0	0	0	0	0	0	0.88	11.75	0.03	0.21			0	0	0	0	0	0	1.02	13.06	0.03	0.22
PB.1551.65.path1	PB.1551.65.mrna1	1119	0	0	0	0	0	0	0	0	0.74	0.9			0	0	0	0	0	0	0	0	0.72	0.94
PB.1551.67.path1	PB.1551.67.mrna1	886	0	0	0	0	0	0	0	0	0.94	0.19			0	0	0	0	0	0	0	0	0.92	0.2
PB.1555.20.path1	PB.1555.20.mrna1	1595	0.88	1.45	1.68	2.69	1.11	0.21	0	3.65	1.39	0.41			1.03	2.02	2.28	3.46	1.5	0.28	0	4.06	1.36	0.44
PB.1557.1.path1	PB.1557.1.mrna1	668	0	0	0	0	0	0	0	0	0	0.03			0	0	0	0	0	0	0	0	0	0.03
PB.1558.22.path1	PB.1558.22.mrna1	3262	0	0	0	0	0	0	0.76	0.85	0	0			0	0	0	0	0	0	0.87	0.94	0	0
PB.1558.29.path1	PB.1558.29.mrna1	767	0	0	0	0	0	0	0	0	0	0			0	0	0	0	0	0	0	0	0	0
PB.1562.52.path1	PB.1562.52.mrna1	593	0	0	0	0	0	0.34	1.82	0	6.59	8.14			0	0	0	0	0	0.47	2.09	0	6.45	8.55
PB.1568.1.path1	PB.1568.1.mrna1	292	634.94	532.66	617.25	598.77	364.99	129.14	1452.23	1538.38	0	0.11			744.9	741.59	839.19	769.53	494.2	177.11	1665.87	1709.61	0	0.12
PB.1573.137.path1	PB.1573.137.mrna1	1848	0	0	0.09	0	0	0	0	0	8.07	3.58			0	0	0.12	0	0	0	0	0	7.9	3.76
PB.1578.1.path1	PB.1578.1.mrna1	1319	0	0	0	0	0	0	0	0	0.41	0.26			0	0	0	0	0	0	0	0	0.4	0.27
PB.1580.1.path1	PB.1580.1.mrna1	1605	0.11	0.11	0.1	0.14	0	0	0	0	4.86	2.04			0.13	0.15	0.14	0.18	0	0	0	0	4.75	2.14
PB.1581.2.path1	PB.1581.2.mrna1	1758	0.3	0.5	0.09	0.13	0	0	0	0	16.04	4.91			0.35	0.7	0.13	0.16	0	0	0	0	15.69	5.16
PB.1582.1.path1	PB.1582.1.mrna1	677	0	0	0	1.96	1.71	1.72	39.69	90.93	1.42	1.26			0	0	0	2.52	2.31	2.36	45.52	101.05	1.39	1.32
PB.1583.6.path1	PB.1583.6.mrna1	878	0.66	0.45	0	0	0	0.21	10.98	0	0.77	0.61			0.77	0.62	0	0	0	0.28	12.6	0	0.75	0.64
PB.1584.1.path1	PB.1584.1.mrna1	663	0	0	0	0	0	0	0	0	0	0			0	0	0	0	0	0	0	0	0	0
PB.1584.1r.path1	PB.1584.1r.mrna1	868	0.45	0.68	1.06	0.29	0.25	0.63	2.23	0	79.09	77.03			0.52	0.94	1.45	0.37	0.34	0.86	2.56	0	77.37	80.91
PB.1585.2.path1	PB.1585.2.mrna1	804	0	0	0	0	0	0	0	0	0.36	0.15			0	0	0	0	0	0	0	0	0.35	0.15
PB.1586.2.path1	PB.1586.2.mrna1	4339	1.29	0.96	0.9	0.58	0.38	0.21	2.45	4.39	54.38	10.75			1.51	1.34	1.22	0.75	0.52	0.29	2.81	4.88	53.19	11.29
PB.1587.2.path1	PB.1587.2.mrna1	441	0	0	0	0	0	0	0	0	0	0.11			0	0	0	0	0	0	0	0	0	0.11
PB.1587.91.path1	PB.1587.91.mrna1	1133	13.32	10.87	11.3	13.99	14.55	15.68	23.5	32.28	2716.72	2878.38			15.63	15.14	15.37	17.98	19.7	21.5	26.96	35.88	2657.61	3023.58
PB.1588.1.path1	PB.1588.1.mrna1	828	21523.8	24853.3	24426.9	21555.7	22192.8	24458.5	18763.1	18016.4	0.65	1.7			25251.4	34601.3	33210	27703	30049.2	33544.7	21523.3	20021.7	0.63	1.79
PB.1589.1.path1	PB.1589.1.mrna1	961	695.94	535.07	574.56	1051.81	922.01	395.06	12.8	9.8	0.14	0.16			816.47	744.93	781.16	1351.77	1248.41	541.81	14.68	10.89	0.14	0.16
PB.159.7.path1	PB.159.7.mrna1	709	0	0	0	0	0	0	0	0	0.21	0.2			0	0	0	0	0	0	0	0	0.21	0.21
PB.1591.1.path1	PB.1591.1.mrna1	382	0	0	0	0	0	0	56.88	70	0	0			0	0	0	0	0	0	65.25	77.79	0	0
PB.1592.32.path1	PB.1592.32.mrna1	3118	2.11	1.41	1.25	1.79	1.86	0.95	0.53	0	329.37	147.61			2.48	1.97	1.7	2.3	2.51	1.3	0.61	0	322.2	155.06
PB.1592.511.path1	PB.1592.511.mrna1	927	0.3	0	0.08	0	0	0	0	0	0	0			0.35	0	0.1	0	0	0	0	0	0	0
PB.1592.570.path1	PB.1592.570.mrna1	2224	0	0	0	0.1	0	0	0.38	0	0.01	0.06			0	0	0	0.13	0	0	0.44	0	0.01	0.06
[truncated: 17,404 more rows]

## Sheet: Illumina_isoforms
transcript_id	gene_id	length	effective_length	TPM_1H	FPKM_1H	IsoPct_1H		TPM_2H	FPKM_2H	IsoPct_2H		TPM_3H	FPKM_3H	IsoPct_3H		TPM_4H	FPKM_4H	IsoPct_4H		TPM_5H	FPKM_5H	IsoPct_5H		TPM_6H	FPKM_6H	IsoPct_6H		TPM_female_heads	FPKM_female_heads	IsoPct_female_heads		TPM_male_heads	FPKM_male_heads	IsoPct_male_heads				TPM_5H_repeat	FPKM_5H_repeat	IsoPct_5H_repeat		TPM_6H_repeat	FPKM_6H_repeat	IsoPct_6H_repeat
[truncated: 23,720 more rows]
