# Supplementary material for: Nanopore long-read RNA-seq and absolute quantification delineate transcription dynamics in early embryo development of an insect pest
Source: Sci Rep. 2021 Apr 12;11:7878. doi: 10.1038/s41598-021-86753-7 (PMC8042104; doi:10.1038/s41598-021-86753-7)
Supplement: Supplementary file 2 — Supplementary Information 2. [file 41598_2021_86753_MOESM2_ESM.txt]

##gff-version 3
#!gff-spec-version 1.21
#!processor GMAP aligner GFF3 production command
#!genome-build gapfilled_joined_lt9474.gt500.covgt10 mainly but with some genes taken from another assembly now on NCBI; NCBI_Assembly:GCF_001188975.4
#!genome-build-accession NCBI_Assembly:GCF_001188975.1 AND GCF_001188975.4
#!annotation-date 21 September 2019
#!annotation-source Alignment of Nanopore long read RNA-seq data
##sequence-region
##species https://www.ncbi.nlm.nih.gov/Taxonomy/Browser/wwwtax.cgi?id=104688
###
NW_013581209.1	ont_tofu	gene	2459754	2460563	.	+	.	ID=PB.151.134.path1;Name=PB.151.134
NW_013581209.1	ont_tofu	mRNA	2459754	2460563	.	+	.	ID=PB.151.134.mrna1;Name=PB.151.134;Parent=PB.151.134.path1;coverage=100.0;identity=100.0;matches=810;mismatches=0;indels=0;unknowns=0
NW_013581209.1	ont_tofu	exon	2459754	2460563	100	+	.	ID=PB.151.134.mrna1.exon1;Name=PB.151.134;Parent=PB.151.134.mrna1;Target=PB.151.134 810 1 .
NW_013581209.1	ont_tofu	CDS	2459755	2460075	100	+	0	ID=PB.151.134.mrna1.cds1;Name=PB.151.134;Parent=PB.151.134.mrna1;Target=PB.151.134 322 2 .
###
NW_013581209.1	ont_tofu	gene	2941446	2942136	.	+	.	ID=PB.173.1.path1;Name=PB.173.1
NW_013581209.1	ont_tofu	mRNA	2941446	2942136	.	+	.	ID=PB.173.1.mrna1;Name=PB.173.1;Parent=PB.173.1.path1;coverage=100.0;identity=100.0;matches=691;mismatches=0;indels=0;unknowns=0
NW_013581209.1	ont_tofu	exon	2941446	2942136	100	+	.	ID=PB.173.1.mrna1.exon1;Name=PB.173.1;Parent=PB.173.1.mrna1;Target=PB.173.1 691 1 .
NW_013581209.1	ont_tofu	CDS	2941623	2941697	100	+	0	ID=PB.173.1.mrna1.cds1;Name=PB.173.1;Parent=PB.173.1.mrna1;Target=PB.173.1 252 178 .
###
NW_013581209.1	ont_tofu	gene	2509999	2510796	.	+	.	ID=PB.151.209.path1;Name=PB.151.209
NW_013581209.1	ont_tofu	mRNA	2509999	2510796	.	+	.	ID=PB.151.209.mrna1;Name=PB.151.209;Parent=PB.151.209.path1;coverage=100.0;identity=100.0;matches=798;mismatches=0;indels=0;unknowns=0
NW_013581209.1	ont_tofu	exon	2509999	2510796	100	+	.	ID=PB.151.209.mrna1.exon1;Name=PB.151.209;Parent=PB.151.209.mrna1;Target=PB.151.209 798 1 .
NW_013581209.1	ont_tofu	CDS	2510001	2510072	100	+	0	ID=PB.151.209.mrna1.cds1;Name=PB.151.209;Parent=PB.151.209.mrna1;Target=PB.151.209 74 3 .
###
NW_013581209.1	ont_tofu	gene	2625869	2626577	.	+	.	ID=PB.159.7.path1;Name=PB.159.7
NW_013581209.1	ont_tofu	mRNA	2625869	2626577	.	+	.	ID=PB.159.7.mrna1;Name=PB.159.7;Parent=PB.159.7.path1;coverage=100.0;identity=100.0;matches=709;mismatches=0;indels=0;unknowns=0
NW_013581209.1	ont_tofu	exon	2625869	2626577	100	+	.	ID=PB.159.7.mrna1.exon1;Name=PB.159.7;Parent=PB.159.7.mrna1;Target=PB.159.7 709 1 .
NW_013581209.1	ont_tofu	CDS	2625869	2625958	100	+	0	ID=PB.159.7.mrna1.cds1;Name=PB.159.7;Parent=PB.159.7.mrna1;Target=PB.159.7 90 1 .
###
NW_013581209.1	ont_tofu	gene	1634295	1634798	.	+	.	ID=PB.133.1.path1;Name=PB.133.1
NW_013581209.1	ont_tofu	mRNA	1634295	1634798	.	+	.	ID=PB.133.1.mrna1;Name=PB.133.1;Parent=PB.133.1.path1;coverage=100.0;identity=100.0;matches=504;mismatches=0;indels=0;unknowns=0
NW_013581209.1	ont_tofu	exon	1634295	1634798	100	+	.	ID=PB.133.1.mrna1.exon1;Name=PB.133.1;Parent=PB.133.1.mrna1;Target=PB.133.1 504 1 .
NW_013581209.1	ont_tofu	CDS	1634627	1634734	100	+	0	ID=PB.133.1.mrna1.cds1;Name=PB.133.1;Parent=PB.133.1.mrna1;Target=PB.133.1 440 333 .
###
NW_013581209.1	ont_tofu	gene	3915559	3915839	.	-	.	ID=PB.208.42.path1;Name=PB.208.42
NW_013581209.1	ont_tofu	mRNA	3915559	3915839	.	-	.	ID=PB.208.42.mrna1;Name=PB.208.42;Parent=PB.208.42.path1;coverage=100.0;identity=100.0;matches=281;mismatches=0;indels=0;unknowns=0
NW_013581209.1	ont_tofu	exon	3915559	3915839	100	-	.	ID=PB.208.42.mrna1.exon1;Name=PB.208.42;Parent=PB.208.42.mrna1;Target=PB.208.42 281 1 .
NW_013581209.1	ont_tofu	CDS	3915568	3915612	100	-	0	ID=PB.208.42.mrna1.cds1;Name=PB.208.42;Parent=PB.208.42.mrna1;Target=PB.208.42 272 228 .
###
NW_013581209.1	ont_tofu	gene	499591	500662	.	-	.	ID=PB.101.2.path1;Name=PB.101.2
NW_013581209.1	ont_tofu	mRNA	499591	500662	.	-	.	ID=PB.101.2.mrna1;Name=PB.101.2;Parent=PB.101.2.path1;coverage=100.0;identity=100.0;matches=1072;mismatches=0;indels=0;unknowns=0
NW_013581209.1	ont_tofu	exon	499591	500662	100	-	.	ID=PB.101.2.mrna1.exon1;Name=PB.101.2;Parent=PB.101.2.mrna1;Target=PB.101.2 1072 1 .
NW_013581209.1	ont_tofu	CDS	499784	499918	100	-	0	ID=PB.101.2.mrna1.cds1;Name=PB.101.2;Parent=PB.101.2.mrna1;Target=PB.101.2 879 745 .
###
NW_013581209.1	ont_tofu	gene	4368626	4374789	.	-	.	ID=PB.236.51.path1;Name=PB.236.51
NW_013581209.1	ont_tofu	mRNA	4368626	4374789	.	-	.	ID=PB.236.51.mrna1;Name=PB.236.51;Parent=PB.236.51.path1;coverage=100.0;identity=100.0;matches=505;mismatches=0;indels=0;unknowns=0
NW_013581209.1	ont_tofu	exon	4374423	4374789	100	-	.	ID=PB.236.51.mrna1.exon1;Name=PB.236.51;Parent=PB.236.51.mrna1;Target=PB.236.51 1 367 +
NW_013581209.1	ont_tofu	exon	4368626	4368763	100	-	.	ID=PB.236.51.mrna1.exon2;Name=PB.236.51;Parent=PB.236.51.mrna1;Target=PB.236.51 368 505 +
NW_013581209.1	ont_tofu	CDS	4374653	4374787	100	-	0	ID=PB.236.51.mrna1.cds1;Name=PB.236.51;Parent=PB.236.51.mrna1;Target=PB.236.51 3 137 +
###
NW_013581209.1	ont_tofu	gene	4714401	4714854	.	-	.	ID=PB.259.1.path1;Name=PB.259.1
NW_013581209.1	ont_tofu	mRNA	4714401	4714854	.	-	.	ID=PB.259.1.mrna1;Name=PB.259.1;Parent=PB.259.1.path1;coverage=100.0;identity=100.0;matches=454;mismatches=0;indels=0;unknowns=0
NW_013581209.1	ont_tofu	exon	4714401	4714854	100	-	.	ID=PB.259.1.mrna1.exon1;Name=PB.259.1;Parent=PB.259.1.mrna1;Target=PB.259.1 454 1 .
NW_013581209.1	ont_tofu	CDS	4714610	4714801	100	-	0	ID=PB.259.1.mrna1.cds1;Name=PB.259.1;Parent=PB.259.1.mrna1;Target=PB.259.1 245 54 .
###
NW_013581209.1	ont_tofu	gene	5049363	5049580	.	+	.	ID=PB.284.188.path1;Name=PB.284.188
NW_013581209.1	ont_tofu	mRNA	5049363	5049580	.	+	.	ID=PB.284.188.mrna1;Name=PB.284.188;Parent=PB.284.188.path1;coverage=100.0;identity=100.0;matches=218;mismatches=0;indels=0;unknowns=0
NW_013581209.1	ont_tofu	exon	5049363	5049580	100	+	.	ID=PB.284.188.mrna1.exon1;Name=PB.284.188;Parent=PB.284.188.mrna1;Target=PB.284.188 218 1 .
NW_013581209.1	ont_tofu	CDS	5049364	5049417	100	+	0	ID=PB.284.188.mrna1.cds1;Name=PB.284.188;Parent=PB.284.188.mrna1;Target=PB.284.188 55 2 .
###
NW_013581209.1	ont_tofu	gene	3698110	3698957	.	+	.	ID=PB.202.129.path1;Name=PB.202.129
NW_013581209.1	ont_tofu	mRNA	3698110	3698957	.	+	.	ID=PB.202.129.mrna1;Name=PB.202.129;Parent=PB.202.129.path1;coverage=100.0;identity=100.0;matches=848;mismatches=0;indels=0;unknowns=0
NW_013581209.1	ont_tofu	exon	3698110	3698957	100	+	.	ID=PB.202.129.mrna1.exon1;Name=PB.202.129;Parent=PB.202.129.mrna1;Target=PB.202.129 848 1 .
NW_013581209.1	ont_tofu	CDS	3698111	3698335	100	+	0	ID=PB.202.129.mrna1.cds1;Name=PB.202.129;Parent=PB.202.129.mrna1;Target=PB.202.129 226 2 .
###
NW_013581209.1	ont_tofu	gene	3727348	3746725	.	+	.	ID=PB.204.2.path1;Name=PB.204.2
NW_013581209.1	ont_tofu	mRNA	3727348	3746725	.	+	.	ID=PB.204.2.mrna1;Name=PB.204.2;Parent=PB.204.2.path1;coverage=100.0;identity=100.0;matches=466;mismatches=0;indels=0;unknowns=0
NW_013581209.1	ont_tofu	exon	3727348	3727724	100	+	.	ID=PB.204.2.mrna1.exon1;Name=PB.204.2;Parent=PB.204.2.mrna1;Target=PB.204.2 1 377 +
NW_013581209.1	ont_tofu	exon	3746637	3746725	100	+	.	ID=PB.204.2.mrna1.exon2;Name=PB.204.2;Parent=PB.204.2.mrna1;Target=PB.204.2 378 466 +
NW_013581209.1	ont_tofu	CDS	3727350	3727445	100	+	0	ID=PB.204.2.mrna1.cds1;Name=PB.204.2;Parent=PB.204.2.mrna1;Target=PB.204.2 3 98 +
###
NW_013581209.1	ont_tofu	gene	3579260	3580529	.	-	.	ID=PB.190.4.path1;Name=PB.190.4
NW_013581209.1	ont_tofu	mRNA	3579260	3580529	.	-	.	ID=PB.190.4.mrna1;Name=PB.190.4;Parent=PB.190.4.path1;coverage=100.0;identity=100.0;matches=1270;mismatches=0;indels=0;unknowns=0
NW_013581209.1	ont_tofu	exon	3579260	3580529	100	-	.	ID=PB.190.4.mrna1.exon1;Name=PB.190.4;Parent=PB.190.4.mrna1;Target=PB.190.4 1270 1 .
NW_013581209.1	ont_tofu	CDS	3580367	3580528	100	-	0	ID=PB.190.4.mrna1.cds1;Name=PB.190.4;Parent=PB.190.4.mrna1;Target=PB.190.4 163 2 .
###
NW_013581209.1	ont_tofu	gene	596723	597522	.	+	.	ID=PB.108.37.path1;Name=PB.108.37
NW_013581209.1	ont_tofu	mRNA	596723	597522	.	+	.	ID=PB.108.37.mrna1;Name=PB.108.37;Parent=PB.108.37.path1;coverage=100.0;identity=100.0;matches=800;mismatches=0;indels=0;unknowns=0
NW_013581209.1	ont_tofu	exon	596723	597522	100	+	.	ID=PB.108.37.mrna1.exon1;Name=PB.108.37;Parent=PB.108.37.mrna1;Target=PB.108.37 800 1 .
NW_013581209.1	ont_tofu	CDS	597262	597423	100	+	0	ID=PB.108.37.mrna1.cds1;Name=PB.108.37;Parent=PB.108.37.mrna1;Target=PB.108.37 701 540 .
###
NW_013581209.1	ont_tofu	gene	614649	616159	.	+	.	ID=PB.109.4.path1;Name=PB.109.4
NW_013581209.1	ont_tofu	mRNA	614649	616159	.	+	.	ID=PB.109.4.mrna1;Name=PB.109.4;Parent=PB.109.4.path1;coverage=100.0;identity=100.0;matches=1511;mismatches=0;indels=0;unknowns=0
NW_013581209.1	ont_tofu	exon	614649	616159	100	+	.	ID=PB.109.4.mrna1.exon1;Name=PB.109.4;Parent=PB.109.4.mrna1;Target=PB.109.4 1511 1 .
NW_013581209.1	ont_tofu	CDS	614650	614757	100	+	0	ID=PB.109.4.mrna1.cds1;Name=PB.109.4;Parent=PB.109.4.mrna1;Target=PB.109.4 109 2 .
###
NW_013581209.1	ont_tofu	gene	3561254	3564283	.	-	.	ID=PB.188.72.path1;Name=PB.188.72
NW_013581209.1	ont_tofu	mRNA	3561254	3564283	.	-	.	ID=PB.188.72.mrna1;Name=PB.188.72;Parent=PB.188.72.path1;coverage=100.0;identity=100.0;matches=789;mismatches=0;indels=0;unknowns=0
NW_013581209.1	ont_tofu	exon	3563750	3564283	100	-	.	ID=PB.188.72.mrna1.exon1;Name=PB.188.72;Parent=PB.188.72.mrna1;Target=PB.188.72 1 534 +
NW_013581209.1	ont_tofu	exon	3561254	3561508	100	-	.	ID=PB.188.72.mrna1.exon2;Name=PB.188.72;Parent=PB.188.72.mrna1;Target=PB.188.72 535 789 +
NW_013581209.1	ont_tofu	CDS	3564148	3564282	100	-	0	ID=PB.188.72.mrna1.cds1;Name=PB.188.72;Parent=PB.188.72.mrna1;Target=PB.188.72 2 136 +
###
NW_013581209.1	ont_tofu	gene	4398634	4399009	.	+	.	ID=PB.240.1.path1;Name=PB.240.1
NW_013581209.1	ont_tofu	mRNA	4398634	4399009	.	+	.	ID=PB.240.1.mrna1;Name=PB.240.1;Parent=PB.240.1.path1;coverage=100.0;identity=100.0;matches=292;mismatches=0;indels=0;unknowns=0
NW_013581209.1	ont_tofu	exon	4398634	4398746	100	+	.	ID=PB.240.1.mrna1.exon1;Name=PB.240.1;Parent=PB.240.1.mrna1;Target=PB.240.1 113 1 .
NW_013581209.1	ont_tofu	exon	4398831	4399009	100	+	.	ID=PB.240.1.mrna1.exon2;Name=PB.240.1;Parent=PB.240.1.mrna1;Target=PB.240.1 292 114 .
NW_013581209.1	ont_tofu	CDS	4398635	4398746	100	+	0	ID=PB.240.1.mrna1.cds1;Name=PB.240.1;Parent=PB.240.1.mrna1;Target=PB.240.1 113 2 .
NW_013581209.1	ont_tofu	CDS	4398831	4398886	100	+	1	ID=PB.240.1.mrna1.cds2;Name=PB.240.1;Parent=PB.240.1.mrna1;Target=PB.240.1 169 114 .
###
NW_013581209.1	ont_tofu	gene	4287660	4288065	.	+	.	ID=PB.229.2.path1;Name=PB.229.2
NW_013581209.1	ont_tofu	mRNA	4287660	4288065	.	+	.	ID=PB.229.2.mrna1;Name=PB.229.2;Parent=PB.229.2.path1;coverage=100.0;identity=100.0;matches=406;mismatches=0;indels=0;unknowns=0
NW_013581209.1	ont_tofu	exon	4287660	4288065	100	+	.	ID=PB.229.2.mrna1.exon1;Name=PB.229.2;Parent=PB.229.2.mrna1;Target=PB.229.2 406 1 .
NW_013581209.1	ont_tofu	CDS	4287660	4288004	100	+	0	ID=PB.229.2.mrna1.cds1;Name=PB.229.2;Parent=PB.229.2.mrna1;Target=PB.229.2 345 1 .
###
NW_013581209.1	ont_tofu	gene	4684767	4685583	.	-	.	ID=PB.254.1.path1;Name=PB.254.1
NW_013581209.1	ont_tofu	mRNA	4684767	4685583	.	-	.	ID=PB.254.1.mrna1;Name=PB.254.1;Parent=PB.254.1.path1;coverage=100.0;identity=100.0;matches=817;mismatches=0;indels=0;unknowns=0
NW_013581209.1	ont_tofu	exon	4684767	4685583	100	-	.	ID=PB.254.1.mrna1.exon1;Name=PB.254.1;Parent=PB.254.1.mrna1;Target=PB.254.1 817 1 .
NW_013581209.1	ont_tofu	CDS	4684806	4684979	100	-	0	ID=PB.254.1.mrna1.cds1;Name=PB.254.1;Parent=PB.254.1.mrna1;Target=PB.254.1 778 605 .
###
NW_013581209.1	ont_tofu	gene	606029	606735	.	+	.	ID=PB.108.48.path1;Name=PB.108.48
NW_013581209.1	ont_tofu	mRNA	606029	606735	.	+	.	ID=PB.108.48.mrna1;Name=PB.108.48;Parent=PB.108.48.path1;coverage=100.0;identity=100.0;matches=707;mismatches=0;indels=0;unknowns=0
NW_013581209.1	ont_tofu	exon	606029	606735	100	+	.	ID=PB.108.48.mrna1.exon1;Name=PB.108.48;Parent=PB.108.48.mrna1;Target=PB.108.48 707 1 .
NW_013581209.1	ont_tofu	CDS	606030	606227	100	+	0	ID=PB.108.48.mrna1.cds1;Name=PB.108.48;Parent=PB.108.48.mrna1;Target=PB.108.48 199 2 .
###
NW_013581209.1	ont_tofu	gene	4793746	4794618	.	-	.	ID=PB.271.52.path1;Name=PB.271.52
NW_013581209.1	ont_tofu	mRNA	4793746	4794618	.	-	.	ID=PB.271.52.mrna1;Name=PB.271.52;Parent=PB.271.52.path1;coverage=100.0;identity=100.0;matches=873;mismatches=0;indels=0;unknowns=0
NW_013581209.1	ont_tofu	exon	4793746	4794618	100	-	.	ID=PB.271.52.mrna1.exon1;Name=PB.271.52;Parent=PB.271.52.mrna1;Target=PB.271.52 873 1 .
NW_013581209.1	ont_tofu	CDS	4794475	4794618	100	-	0	ID=PB.271.52.mrna1.cds1;Name=PB.271.52;Parent=PB.271.52.mrna1;Target=PB.271.52 144 1 .
###
NW_013581209.1	ont_tofu	gene	2305647	2306168	.	+	.	ID=PB.139.3.path1;Name=PB.139.3
NW_013581209.1	ont_tofu	mRNA	2305647	2306168	.	+	.	ID=PB.139.3.mrna1;Name=PB.139.3;Parent=PB.139.3.path1;coverage=100.0;identity=100.0;matches=522;mismatches=0;indels=0;unknowns=0
NW_013581209.1	ont_tofu	exon	2305647	2306168	100	+	.	ID=PB.139.3.mrna1.exon1;Name=PB.139.3;Parent=PB.139.3.mrna1;Target=PB.139.3 522 1 .
NW_013581209.1	ont_tofu	CDS	2305648	2305818	100	+	0	ID=PB.139.3.mrna1.cds1;Name=PB.139.3;Parent=PB.139.3.mrna1;Target=PB.139.3 172 2 .
###
NW_013581209.1	ont_tofu	gene	4745461	4751593	.	+	.	ID=PB.263.13.path1;Name=PB.263.13
NW_013581209.1	ont_tofu	mRNA	4745461	4751593	.	+	.	ID=PB.263.13.mrna1;Name=PB.263.13;Parent=PB.263.13.path1;coverage=100.0;identity=100.0;matches=705;mismatches=0;indels=0;unknowns=0
NW_013581209.1	ont_tofu	exon	4745461	4745685	100	+	.	ID=PB.263.13.mrna1.exon1;Name=PB.263.13;Parent=PB.263.13.mrna1;Target=PB.263.13 1 225 +
NW_013581209.1	ont_tofu	exon	4751114	4751593	100	+	.	ID=PB.263.13.mrna1.exon2;Name=PB.263.13;Parent=PB.263.13.mrna1;Target=PB.263.13 226 705 +
NW_013581209.1	ont_tofu	CDS	4745463	4745685	100	+	0	ID=PB.263.13.mrna1.cds1;Name=PB.263.13;Parent=PB.263.13.mrna1;Target=PB.263.13 3 225 +
NW_013581209.1	ont_tofu	CDS	4751114	4751178	100	+	1	ID=PB.263.13.mrna1.cds2;Name=PB.263.13;Parent=PB.263.13.mrna1;Target=PB.263.13 226 290 +
###
NW_013581209.1	ont_tofu	gene	4780992	4781986	.	-	.	ID=PB.268.1.path1;Name=PB.268.1
NW_013581209.1	ont_tofu	mRNA	4780992	4781986	.	-	.	ID=PB.268.1.mrna1;Name=PB.268.1;Parent=PB.268.1.path1;coverage=100.0;identity=100.0;matches=995;mismatches=0;indels=0;unknowns=0
NW_013581209.1	ont_tofu	exon	4780992	4781986	100	-	.	ID=PB.268.1.mrna1.exon1;Name=PB.268.1;Parent=PB.268.1.mrna1;Target=PB.268.1 995 1 .
NW_013581209.1	ont_tofu	CDS	4781507	4781773	100	-	0	ID=PB.268.1.mrna1.cds1;Name=PB.268.1;Parent=PB.268.1.mrna1;Target=PB.268.1 480 214 .
###
NW_013581210.1	ont_tofu	gene	121318	122186	.	-	.	ID=PB.288.1.path1;Name=PB.288.1
NW_013581210.1	ont_tofu	mRNA	121318	122186	.	-	.	ID=PB.288.1.mrna1;Name=PB.288.1;Parent=PB.288.1.path1;coverage=100.0;identity=100.0;matches=869;mismatches=0;indels=0;unknowns=0
NW_013581210.1	ont_tofu	exon	121318	122186	100	-	.	ID=PB.288.1.mrna1.exon1;Name=PB.288.1;Parent=PB.288.1.mrna1;Target=PB.288.1 869 1 .
NW_013581210.1	ont_tofu	CDS	121565	121633	100	-	0	ID=PB.288.1.mrna1.cds1;Name=PB.288.1;Parent=PB.288.1.mrna1;Target=PB.288.1 622 554 .
###
NW_013581209.1	ont_tofu	gene	4439445	4440809	.	-	.	ID=PB.246.124.path1;Name=PB.246.124
NW_013581209.1	ont_tofu	mRNA	4439445	4440809	.	-	.	ID=PB.246.124.mrna1;Name=PB.246.124;Parent=PB.246.124.path1;coverage=100.0;identity=100.0;matches=1365;mismatches=0;indels=0;unknowns=0
NW_013581209.1	ont_tofu	exon	4439445	4440809	100	-	.	ID=PB.246.124.mrna1.exon1;Name=PB.246.124;Parent=PB.246.124.mrna1;Target=PB.246.124 1365 1 .
NW_013581209.1	ont_tofu	CDS	4439792	4440058	100	-	0	ID=PB.246.124.mrna1.cds1;Name=PB.246.124;Parent=PB.246.124.mrna1;Target=PB.246.124 1018 752 .
###
NW_013581209.1	ont_tofu	gene	4180483	4207734	.	+	.	ID=PB.220.12.path1;Name=PB.220.12
NW_013581209.1	ont_tofu	mRNA	4180483	4207734	.	+	.	ID=PB.220.12.mrna1;Name=PB.220.12;Parent=PB.220.12.path1;coverage=100.0;identity=100.0;matches=1206;mismatches=0;indels=0;unknowns=0
NW_013581209.1	ont_tofu	exon	4180483	4181007	100	+	.	ID=PB.220.12.mrna1.exon1;Name=PB.220.12;Parent=PB.220.12.mrna1;Target=PB.220.12 1 525 +
NW_013581209.1	ont_tofu	exon	4181135	4181527	100	+	.	ID=PB.220.12.mrna1.exon2;Name=PB.220.12;Parent=PB.220.12.mrna1;Target=PB.220.12 526 918 +
NW_013581209.1	ont_tofu	exon	4207447	4207734	100	+	.	ID=PB.220.12.mrna1.exon3;Name=PB.220.12;Parent=PB.220.12.mrna1;Target=PB.220.12 919 1206 +
NW_013581209.1	ont_tofu	CDS	4180485	4180589	100	+	0	ID=PB.220.12.mrna1.cds1;Name=PB.220.12;Parent=PB.220.12.mrna1;Target=PB.220.12 3 107 +
###
NW_013581209.1	ont_tofu	gene	3454798	3455912	.	+	.	ID=PB.182.18.path1;Name=PB.182.18
NW_013581209.1	ont_tofu	mRNA	3454798	3455912	.	+	.	ID=PB.182.18.mrna1;Name=PB.182.18;Parent=PB.182.18.path1;coverage=100.0;identity=100.0;matches=1115;mismatches=0;indels=0;unknowns=0
NW_013581209.1	ont_tofu	exon	3454798	3455912	100	+	.	ID=PB.182.18.mrna1.exon1;Name=PB.182.18;Parent=PB.182.18.mrna1;Target=PB.182.18 1115 1 .
NW_013581209.1	ont_tofu	CDS	3455357	3455617	100	+	0	ID=PB.182.18.mrna1.cds1;Name=PB.182.18;Parent=PB.182.18.mrna1;Target=PB.182.18 820 560 .
###
NW_013581209.1	ont_tofu	gene	4487248	4488206	.	-	.	ID=PB.246.129.path1;Name=PB.246.129
NW_013581209.1	ont_tofu	mRNA	4487248	4488206	.	-	.	ID=PB.246.129.mrna1;Name=PB.246.129;Parent=PB.246.129.path1;coverage=100.0;identity=100.0;matches=572;mismatches=0;indels=0;unknowns=0
NW_013581209.1	ont_tofu	exon	4488171	4488206	100	-	.	ID=PB.246.129.mrna1.exon1;Name=PB.246.129;Parent=PB.246.129.mrna1;Target=PB.246.129 36 1 .
NW_013581209.1	ont_tofu	exon	4487762	4487990	100	-	.	ID=PB.246.129.mrna1.exon2;Name=PB.246.129;Parent=PB.246.129.mrna1;Target=PB.246.129 265 37 .
NW_013581209.1	ont_tofu	exon	4487551	4487656	100	-	.	ID=PB.246.129.mrna1.exon3;Name=PB.246.129;Parent=PB.246.129.mrna1;Target=PB.246.129 371 266 .
NW_013581209.1	ont_tofu	exon	4487332	4487498	100	-	.	ID=PB.246.129.mrna1.exon4;Name=PB.246.129;Parent=PB.246.129.mrna1;Target=PB.246.129 538 372 .
NW_013581209.1	ont_tofu	exon	4487248	4487281	100	-	.	ID=PB.246.129.mrna1.exon5;Name=PB.246.129;Parent=PB.246.129.mrna1;Target=PB.246.129 572 539 .
NW_013581209.1	ont_tofu	CDS	4487332	4487421	100	-	0	ID=PB.246.129.mrna1.cds1;Name=PB.246.129;Parent=PB.246.129.mrna1;Target=PB.246.129 538 449 .
NW_013581209.1	ont_tofu	CDS	4487249	4487281	100	-	0	ID=PB.246.129.mrna1.cds2;Name=PB.246.129;Parent=PB.246.129.mrna1;Target=PB.246.129 571 539 .
###
NW_013581210.1	ont_tofu	gene	1159614	1160149	.	-	.	ID=PB.298.27.path1;Name=PB.298.27
NW_013581210.1	ont_tofu	mRNA	1159614	1160149	.	-	.	ID=PB.298.27.mrna1;Name=PB.298.27;Parent=PB.298.27.path1;coverage=100.0;identity=100.0;matches=536;mismatches=0;indels=0;unknowns=0
NW_013581210.1	ont_tofu	exon	1159614	1160149	100	-	.	ID=PB.298.27.mrna1.exon1;Name=PB.298.27;Parent=PB.298.27.mrna1;Target=PB.298.27 536 1 .
NW_013581210.1	ont_tofu	CDS	1159854	1159988	100	-	0	ID=PB.298.27.mrna1.cds1;Name=PB.298.27;Parent=PB.298.27.mrna1;Target=PB.298.27 296 162 .
###
NW_013581209.1	ont_tofu	gene	2430218	2431359	.	-	.	ID=PB.150.15.path1;Name=PB.150.15
NW_013581209.1	ont_tofu	mRNA	2430218	2431359	.	-	.	ID=PB.150.15.mrna1;Name=PB.150.15;Parent=PB.150.15.path1;coverage=100.0;identity=100.0;matches=1142;mismatches=0;indels=0;unknowns=0
NW_013581209.1	ont_tofu	exon	2430218	2431359	100	-	.	ID=PB.150.15.mrna1.exon1;Name=PB.150.15;Parent=PB.150.15.mrna1;Target=PB.150.15 1142 1 .
NW_013581209.1	ont_tofu	CDS	2430871	2430975	100	-	0	ID=PB.150.15.mrna1.cds1;Name=PB.150.15;Parent=PB.150.15.mrna1;Target=PB.150.15 489 385 .
###
NW_013581209.1	ont_tofu	gene	3208763	3209511	.	-	.	ID=PB.177.1.path1;Name=PB.177.1
NW_013581209.1	ont_tofu	mRNA	3208763	3209511	.	-	.	ID=PB.177.1.mrna1;Name=PB.177.1;Parent=PB.177.1.path1;coverage=100.0;identity=100.0;matches=749;mismatches=0;indels=0;unknowns=0
NW_013581209.1	ont_tofu	exon	3208763	3209511	100	-	.	ID=PB.177.1.mrna1.exon1;Name=PB.177.1;Parent=PB.177.1.mrna1;Target=PB.177.1 749 1 .
NW_013581209.1	ont_tofu	CDS	3208899	3209051	100	-	0	ID=PB.177.1.mrna1.cds1;Name=PB.177.1;Parent=PB.177.1.mrna1;Target=PB.177.1 613 461 .
###
NW_013581209.1	ont_tofu	gene	413850	414741	.	-	.	ID=PB.98.1.path1;Name=PB.98.1
NW_013581209.1	ont_tofu	mRNA	413850	414741	.	-	.	ID=PB.98.1.mrna1;Name=PB.98.1;Parent=PB.98.1.path1;coverage=100.0;identity=100.0;matches=892;mismatches=0;indels=0;unknowns=0
NW_013581209.1	ont_tofu	exon	413850	414741	100	-	.	ID=PB.98.1.mrna1.exon1;Name=PB.98.1;Parent=PB.98.1.mrna1;Target=PB.98.1 892 1 .
NW_013581209.1	ont_tofu	CDS	414419	414664	100	-	0	ID=PB.98.1.mrna1.cds1;Name=PB.98.1;Parent=PB.98.1.mrna1;Target=PB.98.1 323 78 .
###
NW_013581209.1	ont_tofu	gene	3788628	3790561	.	+	.	ID=PB.204.30.path1;Name=PB.204.30
NW_013581209.1	ont_tofu	mRNA	3788628	3790561	.	+	.	ID=PB.204.30.mrna1;Name=PB.204.30;Parent=PB.204.30.path1;coverage=100.0;identity=100.0;matches=1934;mismatches=0;indels=0;unknowns=0
NW_013581209.1	ont_tofu	exon	3788628	3790561	100	+	.	ID=PB.204.30.mrna1.exon1;Name=PB.204.30;Parent=PB.204.30.mrna1;Target=PB.204.30 1934 1 .
NW_013581209.1	ont_tofu	CDS	3789980	3790171	100	+	0	ID=PB.204.30.mrna1.cds1;Name=PB.204.30;Parent=PB.204.30.mrna1;Target=PB.204.30 1544 1353 .
###
NW_013581209.1	ont_tofu	gene	3595004	3596531	.	-	.	ID=PB.190.93.path1;Name=PB.190.93
NW_013581209.1	ont_tofu	mRNA	3595004	3596531	.	-	.	ID=PB.190.93.mrna1;Name=PB.190.93;Parent=PB.190.93.path1;coverage=100.0;identity=100.0;matches=1528;mismatches=0;indels=0;unknowns=0
NW_013581209.1	ont_tofu	exon	3595004	3596531	100	-	.	ID=PB.190.93.mrna1.exon1;Name=PB.190.93;Parent=PB.190.93.mrna1;Target=PB.190.93 1528 1 .
NW_013581209.1	ont_tofu	CDS	3595025	3595276	100	-	0	ID=PB.190.93.mrna1.cds1;Name=PB.190.93;Parent=PB.190.93.mrna1;Target=PB.190.93 1507 1256 .
###
NW_013581209.1	ont_tofu	gene	4402215	4402933	.	-	.	ID=PB.246.35.path1;Name=PB.246.35
NW_013581209.1	ont_tofu	mRNA	4402215	4402933	.	-	.	ID=PB.246.35.mrna1;Name=PB.246.35;Parent=PB.246.35.path1;coverage=100.0;identity=100.0;matches=719;mismatches=0;indels=0;unknowns=0
NW_013581209.1	ont_tofu	exon	4402215	4402933	100	-	.	ID=PB.246.35.mrna1.exon1;Name=PB.246.35;Parent=PB.246.35.mrna1;Target=PB.246.35 719 1 .
NW_013581209.1	ont_tofu	CDS	4402554	4402670	100	-	0	ID=PB.246.35.mrna1.cds1;Name=PB.246.35;Parent=PB.246.35.mrna1;Target=PB.246.35 380 264 .
###
NW_013581210.1	ont_tofu	gene	146944	147747	.	-	.	ID=PB.293.5.path1;Name=PB.293.5
NW_013581210.1	ont_tofu	mRNA	146944	147747	.	-	.	ID=PB.293.5.mrna1;Name=PB.293.5;Parent=PB.293.5.path1;coverage=100.0;identity=100.0;matches=804;mismatches=0;indels=0;unknowns=0
NW_013581210.1	ont_tofu	exon	146944	147747	100	-	.	ID=PB.293.5.mrna1.exon1;Name=PB.293.5;Parent=PB.293.5.mrna1;Target=PB.293.5 804 1 .
NW_013581210.1	ont_tofu	CDS	147619	147747	100	-	0	ID=PB.293.5.mrna1.cds1;Name=PB.293.5;Parent=PB.293.5.mrna1;Target=PB.293.5 129 1 .
###
NW_013581210.1	ont_tofu	gene	148326	149323	.	-	.	ID=PB.293.17.path1;Name=PB.293.17
NW_013581210.1	ont_tofu	mRNA	148326	149323	.	-	.	ID=PB.293.17.mrna1;Name=PB.293.17;Parent=PB.293.17.path1;coverage=100.0;identity=100.0;matches=998;mismatches=0;indels=0;unknowns=0
NW_013581210.1	ont_tofu	exon	148326	149323	100	-	.	ID=PB.293.17.mrna1.exon1;Name=PB.293.17;Parent=PB.293.17.mrna1;Target=PB.293.17 998 1 .
NW_013581210.1	ont_tofu	CDS	148533	148628	100	-	0	ID=PB.293.17.mrna1.cds1;Name=PB.293.17;Parent=PB.293.17.mrna1;Target=PB.293.17 791 696 .
###
NW_013581209.1	ont_tofu	gene	4133176	4138741	.	+	.	ID=PB.213.1.path1;Name=PB.213.1
NW_013581209.1	ont_tofu	mRNA	4133176	4138741	.	+	.	ID=PB.213.1.mrna1;Name=PB.213.1;Parent=PB.213.1.path1;coverage=100.0;identity=100.0;matches=1987;mismatches=0;indels=0;unknowns=0
NW_013581209.1	ont_tofu	exon	4133176	4134219	100	+	.	ID=PB.213.1.mrna1.exon1;Name=PB.213.1;Parent=PB.213.1.mrna1;Target=PB.213.1 1 1044 +
NW_013581209.1	ont_tofu	exon	4134315	4134514	100	+	.	ID=PB.213.1.mrna1.exon2;Name=PB.213.1;Parent=PB.213.1.mrna1;Target=PB.213.1 1045 1244 +
NW_013581209.1	ont_tofu	exon	4134581	4134894	100	+	.	ID=PB.213.1.mrna1.exon3;Name=PB.213.1;Parent=PB.213.1.mrna1;Target=PB.213.1 1245 1558 +
NW_013581209.1	ont_tofu	exon	4134974	4135109	100	+	.	ID=PB.213.1.mrna1.exon4;Name=PB.213.1;Parent=PB.213.1.mrna1;Target=PB.213.1 1559 1694 +
NW_013581209.1	ont_tofu	exon	4135269	4135341	100	+	.	ID=PB.213.1.mrna1.exon5;Name=PB.213.1;Parent=PB.213.1.mrna1;Target=PB.213.1 1695 1767 +
NW_013581209.1	ont_tofu	exon	4138522	4138741	100	+	.	ID=PB.213.1.mrna1.exon6;Name=PB.213.1;Parent=PB.213.1.mrna1;Target=PB.213.1 1768 1987 +
NW_013581209.1	ont_tofu	CDS	4133754	4134020	100	+	0	ID=PB.213.1.mrna1.cds1;Name=PB.213.1;Parent=PB.213.1.mrna1;Target=PB.213.1 579 845 +
###
NW_013581209.1	ont_tofu	gene	5031306	5032587	.	+	.	ID=PB.284.72.path1;Name=PB.284.72
NW_013581209.1	ont_tofu	mRNA	5031306	5032587	.	+	.	ID=PB.284.72.mrna1;Name=PB.284.72;Parent=PB.284.72.path1;coverage=100.0;identity=100.0;matches=1148;mismatches=0;indels=0;unknowns=0
NW_013581209.1	ont_tofu	exon	5031306	5031722	100	+	.	ID=PB.284.72.mrna1.exon1;Name=PB.284.72;Parent=PB.284.72.mrna1;Target=PB.284.72 1 417 +
NW_013581209.1	ont_tofu	exon	5031779	5032207	100	+	.	ID=PB.284.72.mrna1.exon2;Name=PB.284.72;Parent=PB.284.72.mrna1;Target=PB.284.72 418 846 +
NW_013581209.1	ont_tofu	exon	5032286	5032587	100	+	.	ID=PB.284.72.mrna1.exon3;Name=PB.284.72;Parent=PB.284.72.mrna1;Target=PB.284.72 847 1148 +
NW_013581209.1	ont_tofu	CDS	5031848	5031964	100	+	0	ID=PB.284.72.mrna1.cds1;Name=PB.284.72;Parent=PB.284.72.mrna1;Target=PB.284.72 487 603 +
###
NW_013581210.1	ont_tofu	gene	1147011	1147937	.	+	.	ID=PB.297.101.path1;Name=PB.297.101
NW_013581210.1	ont_tofu	mRNA	1147011	1147937	.	+	.	ID=PB.297.101.mrna1;Name=PB.297.101;Parent=PB.297.101.path1;coverage=100.0;identity=100.0;matches=927;mismatches=0;indels=0;unknowns=0
NW_013581210.1	ont_tofu	exon	1147011	1147937	100	+	.	ID=PB.297.101.mrna1.exon1;Name=PB.297.101;Parent=PB.297.101.mrna1;Target=PB.297.101 927 1 .
NW_013581210.1	ont_tofu	CDS	1147421	1147594	100	+	0	ID=PB.297.101.mrna1.cds1;Name=PB.297.101;Parent=PB.297.101.mrna1;Target=PB.297.101 584 411 .
###
NW_013581210.1	ont_tofu	gene	1159924	1171048	.	+	.	ID=PB.297.154.path1;Name=PB.297.154
NW_013581210.1	ont_tofu	mRNA	1159924	1171048	.	+	.	ID=PB.297.154.mrna1;Name=PB.297.154;Parent=PB.297.154.path1;coverage=100.0;identity=100.0;matches=1069;mismatches=0;indels=0;unknowns=0
NW_013581210.1	ont_tofu	exon	1159924	1160217	100	+	.	ID=PB.297.154.mrna1.exon1;Name=PB.297.154;Parent=PB.297.154.mrna1;Target=PB.297.154 1 294 +
NW_013581210.1	ont_tofu	exon	1170101	1170508	100	+	.	ID=PB.297.154.mrna1.exon2;Name=PB.297.154;Parent=PB.297.154.mrna1;Target=PB.297.154 295 702 +
NW_013581210.1	ont_tofu	exon	1170591	1170713	100	+	.	ID=PB.297.154.mrna1.exon3;Name=PB.297.154;Parent=PB.297.154.mrna1;Target=PB.297.154 703 825 +
NW_013581210.1	ont_tofu	exon	1170805	1171048	100	+	.	ID=PB.297.154.mrna1.exon4;Name=PB.297.154;Parent=PB.297.154.mrna1;Target=PB.297.154 826 1069 +
NW_013581210.1	ont_tofu	CDS	1170457	1170508	100	+	0	ID=PB.297.154.mrna1.cds1;Name=PB.297.154;Parent=PB.297.154.mrna1;Target=PB.297.154 651 702 +
NW_013581210.1	ont_tofu	CDS	1170591	1170700	100	+	1	ID=PB.297.154.mrna1.cds2;Name=PB.297.154;Parent=PB.297.154.mrna1;Target=PB.297.154 703 812 +
###
NW_013581209.1	ont_tofu	gene	3544003	3564243	.	+	.	ID=PB.187.1.path1;Name=PB.187.1
NW_013581209.1	ont_tofu	mRNA	3544003	3564243	.	+	.	ID=PB.187.1.mrna1;Name=PB.187.1;Parent=PB.187.1.path1;coverage=100.0;identity=100.0;matches=2292;mismatches=0;indels=0;unknowns=0
NW_013581209.1	ont_tofu	exon	3544003	3544884	100	+	.	ID=PB.187.1.mrna1.exon1;Name=PB.187.1;Parent=PB.187.1.mrna1;Target=PB.187.1 882 1 .
NW_013581209.1	ont_tofu	exon	3544960	3545205	100	+	.	ID=PB.187.1.mrna1.exon2;Name=PB.187.1;Parent=PB.187.1.mrna1;Target=PB.187.1 1128 883 .
NW_013581209.1	ont_tofu	exon	3560839	3561508	100	+	.	ID=PB.187.1.mrna1.exon3;Name=PB.187.1;Parent=PB.187.1.mrna1;Target=PB.187.1 1798 1129 .
NW_013581209.1	ont_tofu	exon	3563750	3564243	100	+	.	ID=PB.187.1.mrna1.exon4;Name=PB.187.1;Parent=PB.187.1.mrna1;Target=PB.187.1 2292 1799 .
NW_013581209.1	ont_tofu	CDS	3563863	3564045	100	+	0	ID=PB.187.1.mrna1.cds1;Name=PB.187.1;Parent=PB.187.1.mrna1;Target=PB.187.1 2094 1912 .
###
NW_013581209.1	ont_tofu	gene	3693608	3696217	.	+	.	ID=PB.202.115.path1;Name=PB.202.115
NW_013581209.1	ont_tofu	mRNA	3693608	3696217	.	+	.	ID=PB.202.115.mrna1;Name=PB.202.115;Parent=PB.202.115.path1;coverage=100.0;identity=100.0;matches=2533;mismatches=0;indels=0;unknowns=0
NW_013581209.1	ont_tofu	exon	3693608	3695146	100	+	.	ID=PB.202.115.mrna1.exon1;Name=PB.202.115;Parent=PB.202.115.mrna1;Target=PB.202.115 1539 1 .
NW_013581209.1	ont_tofu	exon	3695224	3696217	100	+	.	ID=PB.202.115.mrna1.exon2;Name=PB.202.115;Parent=PB.202.115.mrna1;Target=PB.202.115 2533 1540 .
NW_013581209.1	ont_tofu	CDS	3693697	3694110	100	+	0	ID=PB.202.115.mrna1.cds1;Name=PB.202.115;Parent=PB.202.115.mrna1;Target=PB.202.115 503 90 .
###
NW_013581210.1	ont_tofu	gene	1419732	1420087	.	-	.	ID=PB.303.157.path1;Name=PB.303.157
NW_013581210.1	ont_tofu	mRNA	1419732	1420087	.	-	.	ID=PB.303.157.mrna1;Name=PB.303.157;Parent=PB.303.157.path1;coverage=100.0;identity=100.0;matches=356;mismatches=0;indels=0;unknowns=0
NW_013581210.1	ont_tofu	exon	1419732	1420087	100	-	.	ID=PB.303.157.mrna1.exon1;Name=PB.303.157;Parent=PB.303.157.mrna1;Target=PB.303.157 356 1 .
NW_013581210.1	ont_tofu	CDS	1420011	1420085	100	-	0	ID=PB.303.157.mrna1.cds1;Name=PB.303.157;Parent=PB.303.157.mrna1;Target=PB.303.157 77 3 .
###
NW_013581210.1	ont_tofu	gene	142658	143903	.	-	.	ID=PB.293.3.path1;Name=PB.293.3
NW_013581210.1	ont_tofu	mRNA	142658	143903	.	-	.	ID=PB.293.3.mrna1;Name=PB.293.3;Parent=PB.293.3.path1;coverage=100.0;identity=100.0;matches=1246;mismatches=0;indels=0;unknowns=0
NW_013581210.1	ont_tofu	exon	142658	143903	100	-	.	ID=PB.293.3.mrna1.exon1;Name=PB.293.3;Parent=PB.293.3.mrna1;Target=PB.293.3 1246 1 .
NW_013581210.1	ont_tofu	CDS	142754	142909	100	-	0	ID=PB.293.3.mrna1.cds1;Name=PB.293.3;Parent=PB.293.3.mrna1;Target=PB.293.3 1150 995 .
###
NW_013581210.1	ont_tofu	gene	1612725	1613309	.	-	.	ID=PB.315.3.path1;Name=PB.315.3
NW_013581210.1	ont_tofu	mRNA	1612725	1613309	.	-	.	ID=PB.315.3.mrna1;Name=PB.315.3;Parent=PB.315.3.path1;coverage=100.0;identity=100.0;matches=585;mismatches=0;indels=0;unknowns=0
NW_013581210.1	ont_tofu	exon	1612725	1613309	100	-	.	ID=PB.315.3.mrna1.exon1;Name=PB.315.3;Parent=PB.315.3.mrna1;Target=PB.315.3 585 1 .
NW_013581210.1	ont_tofu	CDS	1612727	1612816	100	-	0	ID=PB.315.3.mrna1.cds1;Name=PB.315.3;Parent=PB.315.3.mrna1;Target=PB.315.3 583 494 .
###
NW_013581209.1	ont_tofu	gene	1263530	1288295	.	+	.	ID=PB.127.3.path1;Name=PB.127.3
NW_013581209.1	ont_tofu	mRNA	1263530	1288295	.	+	.	ID=PB.127.3.mrna1;Name=PB.127.3;Parent=PB.127.3.path1;coverage=100.0;identity=100.0;matches=1845;mismatches=0;indels=0;unknowns=0
NW_013581209.1	ont_tofu	exon	1263530	1263757	100	+	.	ID=PB.127.3.mrna1.exon1;Name=PB.127.3;Parent=PB.127.3.mrna1;Target=PB.127.3 1 228 +
NW_013581209.1	ont_tofu	exon	1265683	1265822	100	+	.	ID=PB.127.3.mrna1.exon2;Name=PB.127.3;Parent=PB.127.3.mrna1;Target=PB.127.3 229 368 +
NW_013581209.1	ont_tofu	exon	1265901	1266033	100	+	.	ID=PB.127.3.mrna1.exon3;Name=PB.127.3;Parent=PB.127.3.mrna1;Target=PB.127.3 369 501 +
NW_013581209.1	ont_tofu	exon	1266141	1266341	100	+	.	ID=PB.127.3.mrna1.exon4;Name=PB.127.3;Parent=PB.127.3.mrna1;Target=PB.127.3 502 702 +
NW_013581209.1	ont_tofu	exon	1287153	1288295	100	+	.	ID=PB.127.3.mrna1.exon5;Name=PB.127.3;Parent=PB.127.3.mrna1;Target=PB.127.3 703 1845 +
NW_013581209.1	ont_tofu	CDS	1263531	1263757	100	+	0	ID=PB.127.3.mrna1.cds1;Name=PB.127.3;Parent=PB.127.3.mrna1;Target=PB.127.3 2 228 +
NW_013581209.1	ont_tofu	CDS	1265683	1265701	100	+	2	ID=PB.127.3.mrna1.cds2;Name=PB.127.3;Parent=PB.127.3.mrna1;Target=PB.127.3 229 247 +
###
NW_013581210.1	ont_tofu	gene	1578493	1578949	.	-	.	ID=PB.311.35.path1;Name=PB.311.35
NW_013581210.1	ont_tofu	mRNA	1578493	1578949	.	-	.	ID=PB.311.35.mrna1;Name=PB.311.35;Parent=PB.311.35.path1;coverage=100.0;identity=100.0;matches=321;mismatches=0;indels=0;unknowns=0
NW_013581210.1	ont_tofu	exon	1578709	1578949	100	-	.	ID=PB.311.35.mrna1.exon1;Name=PB.311.35;Parent=PB.311.35.mrna1;Target=PB.311.35 1 241 +
NW_013581210.1	ont_tofu	exon	1578493	1578572	100	-	.	ID=PB.311.35.mrna1.exon2;Name=PB.311.35;Parent=PB.311.35.mrna1;Target=PB.311.35 242 321 +
NW_013581210.1	ont_tofu	CDS	1578709	1578746	100	-	0	ID=PB.311.35.mrna1.cds1;Name=PB.311.35;Parent=PB.311.35.mrna1;Target=PB.311.35 204 241 +
NW_013581210.1	ont_tofu	CDS	1578494	1578572	100	-	2	ID=PB.311.35.mrna1.cds2;Name=PB.311.35;Parent=PB.311.35.mrna1;Target=PB.311.35 242 320 +
###
NW_013581210.1	ont_tofu	gene	1175195	1176176	.	+	.	ID=PB.297.205.path1;Name=PB.297.205
NW_013581210.1	ont_tofu	mRNA	1175195	1176176	.	+	.	ID=PB.297.205.mrna1;Name=PB.297.205;Parent=PB.297.205.path1;coverage=100.0;identity=100.0;matches=982;mismatches=0;indels=0;unknowns=0
NW_013581210.1	ont_tofu	exon	1175195	1176176	100	+	.	ID=PB.297.205.mrna1.exon1;Name=PB.297.205;Parent=PB.297.205.mrna1;Target=PB.297.205 982 1 .
NW_013581210.1	ont_tofu	CDS	1176022	1176174	100	+	0	ID=PB.297.205.mrna1.cds1;Name=PB.297.205;Parent=PB.297.205.mrna1;Target=PB.297.205 980 828 .
###
NW_013581210.1	ont_tofu	gene	1245174	1246341	.	+	.	ID=PB.300.1.path1;Name=PB.300.1
NW_013581210.1	ont_tofu	mRNA	1245174	1246341	.	+	.	ID=PB.300.1.mrna1;Name=PB.300.1;Parent=PB.300.1.path1;coverage=100.0;identity=100.0;matches=1168;mismatches=0;indels=0;unknowns=0
NW_013581210.1	ont_tofu	exon	1245174	1246341	100	+	.	ID=PB.300.1.mrna1.exon1;Name=PB.300.1;Parent=PB.300.1.mrna1;Target=PB.300.1 1168 1 .
NW_013581210.1	ont_tofu	CDS	1246037	1246159	100	+	0	ID=PB.300.1.mrna1.cds1;Name=PB.300.1;Parent=PB.300.1.mrna1;Target=PB.300.1 986 864 .
###
NW_013581210.1	ont_tofu	gene	1680913	1698060	.	+	.	ID=PB.316.2.path1;Name=PB.316.2
NW_013581210.1	ont_tofu	mRNA	1680913	1698060	.	+	.	ID=PB.316.2.mrna1;Name=PB.316.2;Parent=PB.316.2.path1;coverage=100.0;identity=100.0;matches=916;mismatches=0;indels=0;unknowns=0
NW_013581210.1	ont_tofu	exon	1680913	1681067	100	+	.	ID=PB.316.2.mrna1.exon1;Name=PB.316.2;Parent=PB.316.2.mrna1;Target=PB.316.2 1 155 +
NW_013581210.1	ont_tofu	exon	1697300	1698060	100	+	.	ID=PB.316.2.mrna1.exon2;Name=PB.316.2;Parent=PB.316.2.mrna1;Target=PB.316.2 156 916 +
NW_013581210.1	ont_tofu	CDS	1697324	1697470	100	+	0	ID=PB.316.2.mrna1.cds1;Name=PB.316.2;Parent=PB.316.2.mrna1;Target=PB.316.2 180 326 +
###
NW_013581210.1	ont_tofu	gene	1313584	1314667	.	-	.	ID=PB.302.2.path1;Name=PB.302.2
NW_013581210.1	ont_tofu	mRNA	1313584	1314667	.	-	.	ID=PB.302.2.mrna1;Name=PB.302.2;Parent=PB.302.2.path1;coverage=100.0;identity=100.0;matches=1084;mismatches=0;indels=0;unknowns=0
NW_013581210.1	ont_tofu	exon	1313584	1314667	100	-	.	ID=PB.302.2.mrna1.exon1;Name=PB.302.2;Parent=PB.302.2.mrna1;Target=PB.302.2 1084 1 .
NW_013581210.1	ont_tofu	CDS	1313965	1314582	100	-	0	ID=PB.302.2.mrna1.cds1;Name=PB.302.2;Parent=PB.302.2.mrna1;Target=PB.302.2 703 86 .
###
NW_013581210.1	ont_tofu	gene	1625322	1625974	.	-	.	ID=PB.315.205.path1;Name=PB.315.205
NW_013581210.1	ont_tofu	mRNA	1625322	1625974	.	-	.	ID=PB.315.205.mrna1;Name=PB.315.205;Parent=PB.315.205.path1;coverage=100.0;identity=100.0;matches=653;mismatches=0;indels=0;unknowns=0
NW_013581210.1	ont_tofu	exon	1625322	1625974	100	-	.	ID=PB.315.205.mrna1.exon1;Name=PB.315.205;Parent=PB.315.205.mrna1;Target=PB.315.205 653 1 .
NW_013581210.1	ont_tofu	CDS	1625451	1625633	100	-	0	ID=PB.315.205.mrna1.cds1;Name=PB.315.205;Parent=PB.315.205.mrna1;Target=PB.315.205 524 342 .
###
NW_013581210.1	ont_tofu	gene	2585468	2585942	.	-	.	ID=PB.344.162.path1;Name=PB.344.162
NW_013581210.1	ont_tofu	mRNA	2585468	2585942	.	-	.	ID=PB.344.162.mrna1;Name=PB.344.162;Parent=PB.344.162.path1;coverage=100.0;identity=100.0;matches=475;mismatches=0;indels=0;unknowns=0
NW_013581210.1	ont_tofu	exon	2585468	2585942	100	-	.	ID=PB.344.162.mrna1.exon1;Name=PB.344.162;Parent=PB.344.162.mrna1;Target=PB.344.162 475 1 .
NW_013581210.1	ont_tofu	CDS	2585775	2585942	100	-	0	ID=PB.344.162.mrna1.cds1;Name=PB.344.162;Parent=PB.344.162.mrna1;Target=PB.344.162 168 1 .
###
NW_013581209.1	ont_tofu	gene	2024956	2029281	.	-	.	ID=PB.136.11.path1;Name=PB.136.11
NW_013581209.1	ont_tofu	mRNA	2024956	2029281	.	-	.	ID=PB.136.11.mrna1;Name=PB.136.11;Parent=PB.136.11.path1;coverage=100.0;identity=100.0;matches=2721;mismatches=0;indels=0;unknowns=0
NW_013581209.1	ont_tofu	exon	2028069	2029281	100	-	.	ID=PB.136.11.mrna1.exon1;Name=PB.136.11;Parent=PB.136.11.mrna1;Target=PB.136.11 1213 1 .
NW_013581209.1	ont_tofu	exon	2027086	2027995	100	-	.	ID=PB.136.11.mrna1.exon2;Name=PB.136.11;Parent=PB.136.11.mrna1;Target=PB.136.11 2123 1214 .
NW_013581209.1	ont_tofu	exon	2026217	2026369	100	-	.	ID=PB.136.11.mrna1.exon3;Name=PB.136.11;Parent=PB.136.11.mrna1;Target=PB.136.11 2276 2124 .
NW_013581209.1	ont_tofu	exon	2025474	2025719	100	-	.	ID=PB.136.11.mrna1.exon4;Name=PB.136.11;Parent=PB.136.11.mrna1;Target=PB.136.11 2522 2277 .
NW_013581209.1	ont_tofu	exon	2025159	2025268	100	-	.	ID=PB.136.11.mrna1.exon5;Name=PB.136.11;Parent=PB.136.11.mrna1;Target=PB.136.11 2632 2523 .
NW_013581209.1	ont_tofu	exon	2024956	2025044	100	-	.	ID=PB.136.11.mrna1.exon6;Name=PB.136.11;Parent=PB.136.11.mrna1;Target=PB.136.11 2721 2633 .
NW_013581209.1	ont_tofu	CDS	2026217	2026309	100	-	0	ID=PB.136.11.mrna1.cds1;Name=PB.136.11;Parent=PB.136.11.mrna1;Target=PB.136.11 2276 2184 .
NW_013581209.1	ont_tofu	CDS	2025549	2025719	100	-	0	ID=PB.136.11.mrna1.cds2;Name=PB.136.11;Parent=PB.136.11.mrna1;Target=PB.136.11 2447 2277 .
###
NW_013581210.1	ont_tofu	gene	1538155	1539303	.	-	.	ID=PB.309.2.path1;Name=PB.309.2
NW_013581210.1	ont_tofu	mRNA	1538155	1539303	.	-	.	ID=PB.309.2.mrna1;Name=PB.309.2;Parent=PB.309.2.path1;coverage=100.0;identity=100.0;matches=1149;mismatches=0;indels=0;unknowns=0
NW_013581210.1	ont_tofu	exon	1538155	1539303	100	-	.	ID=PB.309.2.mrna1.exon1;Name=PB.309.2;Parent=PB.309.2.mrna1;Target=PB.309.2 1149 1 .
NW_013581210.1	ont_tofu	CDS	1538386	1539231	100	-	0	ID=PB.309.2.mrna1.cds1;Name=PB.309.2;Parent=PB.309.2.mrna1;Target=PB.309.2 918 73 .
###
NW_013581210.1	ont_tofu	gene	1590175	1591568	.	-	.	ID=PB.312.2.path1;Name=PB.312.2
NW_013581210.1	ont_tofu	mRNA	1590175	1591568	.	-	.	ID=PB.312.2.mrna1;Name=PB.312.2;Parent=PB.312.2.path1;coverage=100.0;identity=100.0;matches=1332;mismatches=0;indels=0;unknowns=0
NW_013581210.1	ont_tofu	exon	1590800	1591568	100	-	.	ID=PB.312.2.mrna1.exon1;Name=PB.312.2;Parent=PB.312.2.mrna1;Target=PB.312.2 1 769 +
NW_013581210.1	ont_tofu	exon	1590175	1590737	100	-	.	ID=PB.312.2.mrna1.exon2;Name=PB.312.2;Parent=PB.312.2.mrna1;Target=PB.312.2 770 1332 +
NW_013581210.1	ont_tofu	CDS	1590887	1590976	100	-	0	ID=PB.312.2.mrna1.cds1;Name=PB.312.2;Parent=PB.312.2.mrna1;Target=PB.312.2 593 682 +
###
NW_013581210.1	ont_tofu	gene	1630240	1631374	.	+	.	ID=PB.307.33.path1;Name=PB.307.33
NW_013581210.1	ont_tofu	mRNA	1630240	1631374	.	+	.	ID=PB.307.33.mrna1;Name=PB.307.33;Parent=PB.307.33.path1;coverage=100.0;identity=100.0;matches=955;mismatches=0;indels=0;unknowns=0
NW_013581210.1	ont_tofu	exon	1630240	1630834	100	+	.	ID=PB.307.33.mrna1.exon1;Name=PB.307.33;Parent=PB.307.33.mrna1;Target=PB.307.33 595 1 .
NW_013581210.1	ont_tofu	exon	1630906	1631222	100	+	.	ID=PB.307.33.mrna1.exon2;Name=PB.307.33;Parent=PB.307.33.mrna1;Target=PB.307.33 912 596 .
NW_013581210.1	ont_tofu	exon	1631332	1631374	100	+	.	ID=PB.307.33.mrna1.exon3;Name=PB.307.33;Parent=PB.307.33.mrna1;Target=PB.307.33 955 913 .
NW_013581210.1	ont_tofu	CDS	1631068	1631222	100	+	0	ID=PB.307.33.mrna1.cds1;Name=PB.307.33;Parent=PB.307.33.mrna1;Target=PB.307.33 912 758 .
NW_013581210.1	ont_tofu	CDS	1631332	1631356	100	+	2	ID=PB.307.33.mrna1.cds2;Name=PB.307.33;Parent=PB.307.33.mrna1;Target=PB.307.33 937 913 .
###
NW_013581210.1	ont_tofu	gene	370023	399086	.	-	.	ID=PB.293.74.path1;Name=PB.293.74
NW_013581210.1	ont_tofu	mRNA	370023	399086	.	-	.	ID=PB.293.74.mrna1;Name=PB.293.74;Parent=PB.293.74.path1;coverage=100.0;identity=100.0;matches=2054;mismatches=0;indels=0;unknowns=0
NW_013581210.1	ont_tofu	exon	397516	399086	100	-	.	ID=PB.293.74.mrna1.exon1;Name=PB.293.74;Parent=PB.293.74.mrna1;Target=PB.293.74 1 1571 +
NW_013581210.1	ont_tofu	exon	370023	370505	100	-	.	ID=PB.293.74.mrna1.exon2;Name=PB.293.74;Parent=PB.293.74.mrna1;Target=PB.293.74 1572 2054 +
NW_013581210.1	ont_tofu	CDS	398910	399086	100	-	0	ID=PB.293.74.mrna1.cds1;Name=PB.293.74;Parent=PB.293.74.mrna1;Target=PB.293.74 1 177 +
###
NW_013581210.1	ont_tofu	gene	2610188	2610659	.	+	.	ID=PB.337.50.path1;Name=PB.337.50
NW_013581210.1	ont_tofu	mRNA	2610188	2610659	.	+	.	ID=PB.337.50.mrna1;Name=PB.337.50;Parent=PB.337.50.path1;coverage=100.0;identity=100.0;matches=472;mismatches=0;indels=0;unknowns=0
NW_013581210.1	ont_tofu	exon	2610188	2610659	100	+	.	ID=PB.337.50.mrna1.exon1;Name=PB.337.50;Parent=PB.337.50.mrna1;Target=PB.337.50 472 1 .
NW_013581210.1	ont_tofu	CDS	2610190	2610318	100	+	0	ID=PB.337.50.mrna1.cds1;Name=PB.337.50;Parent=PB.337.50.mrna1;Target=PB.337.50 131 3 .
###
NW_013581210.1	ont_tofu	gene	2636232	2636592	.	+	.	ID=PB.339.12.path1;Name=PB.339.12
NW_013581210.1	ont_tofu	mRNA	2636232	2636592	.	+	.	ID=PB.339.12.mrna1;Name=PB.339.12;Parent=PB.339.12.path1;coverage=100.0;identity=100.0;matches=361;mismatches=0;indels=0;unknowns=0
NW_013581210.1	ont_tofu	exon	2636232	2636592	100	+	.	ID=PB.339.12.mrna1.exon1;Name=PB.339.12;Parent=PB.339.12.mrna1;Target=PB.339.12 361 1 .
NW_013581210.1	ont_tofu	CDS	2636234	2636323	100	+	0	ID=PB.339.12.mrna1.cds1;Name=PB.339.12;Parent=PB.339.12.mrna1;Target=PB.339.12 92 3 .
###
NW_013581210.1	ont_tofu	gene	3703704	3733873	.	-	.	ID=PB.351.3.path1;Name=PB.351.3
NW_013581210.1	ont_tofu	mRNA	3703704	3733873	.	-	.	ID=PB.351.3.mrna1;Name=PB.351.3;Parent=PB.351.3.path1;coverage=100.0;identity=100.0;matches=394;mismatches=0;indels=0;unknowns=0
NW_013581210.1	ont_tofu	exon	3733615	3733873	100	-	.	ID=PB.351.3.mrna1.exon1;Name=PB.351.3;Parent=PB.351.3.mrna1;Target=PB.351.3 1 259 +
NW_013581210.1	ont_tofu	exon	3703704	3703838	100	-	.	ID=PB.351.3.mrna1.exon2;Name=PB.351.3;Parent=PB.351.3.mrna1;Target=PB.351.3 260 394 +
NW_013581210.1	ont_tofu	CDS	3733615	3733873	100	-	0	ID=PB.351.3.mrna1.cds1;Name=PB.351.3;Parent=PB.351.3.mrna1;Target=PB.351.3 1 259 +
NW_013581210.1	ont_tofu	CDS	3703759	3703838	100	-	1	ID=PB.351.3.mrna1.cds2;Name=PB.351.3;Parent=PB.351.3.mrna1;Target=PB.351.3 260 339 +
###
NW_013581210.1	ont_tofu	gene	3813742	3814122	.	+	.	ID=PB.353.143.path1;Name=PB.353.143
NW_013581210.1	ont_tofu	mRNA	3813742	3814122	.	+	.	ID=PB.353.143.mrna1;Name=PB.353.143;Parent=PB.353.143.path1;coverage=100.0;identity=100.0;matches=381;mismatches=0;indels=0;unknowns=0
NW_013581210.1	ont_tofu	exon	3813742	3814122	100	+	.	ID=PB.353.143.mrna1.exon1;Name=PB.353.143;Parent=PB.353.143.mrna1;Target=PB.353.143 381 1 .
NW_013581210.1	ont_tofu	CDS	3813743	3813880	100	+	0	ID=PB.353.143.mrna1.cds1;Name=PB.353.143;Parent=PB.353.143.mrna1;Target=PB.353.143 139 2 .
###
NW_013581210.1	ont_tofu	gene	2587877	2590317	.	-	.	ID=PB.344.163.path1;Name=PB.344.163
NW_013581210.1	ont_tofu	mRNA	2587877	2590317	.	-	.	ID=PB.344.163.mrna1;Name=PB.344.163;Parent=PB.344.163.path1;coverage=100.0;identity=100.0;matches=1181;mismatches=0;indels=0;unknowns=0
NW_013581210.1	ont_tofu	exon	2590249	2590317	100	-	.	ID=PB.344.163.mrna1.exon1;Name=PB.344.163;Parent=PB.344.163.mrna1;Target=PB.344.163 1 69 +
NW_013581210.1	ont_tofu	exon	2587877	2588988	100	-	.	ID=PB.344.163.mrna1.exon2;Name=PB.344.163;Parent=PB.344.163.mrna1;Target=PB.344.163 70 1181 +
NW_013581210.1	ont_tofu	CDS	2588516	2588695	100	-	0	ID=PB.344.163.mrna1.cds1;Name=PB.344.163;Parent=PB.344.163.mrna1;Target=PB.344.163 363 542 +
###
NW_013581209.1	ont_tofu	gene	4496175	4501067	.	+	.	ID=PB.245.84.path1;Name=PB.245.84
NW_013581209.1	ont_tofu	mRNA	4496175	4501067	.	+	.	ID=PB.245.84.mrna1;Name=PB.245.84;Parent=PB.245.84.path1;coverage=100.0;identity=100.0;matches=1195;mismatches=0;indels=0;unknowns=0
NW_013581209.1	ont_tofu	exon	4496175	4496204	100	+	.	ID=PB.245.84.mrna1.exon1;Name=PB.245.84;Parent=PB.245.84.mrna1;Target=PB.245.84 1 30 +
NW_013581209.1	ont_tofu	exon	4498801	4499235	100	+	.	ID=PB.245.84.mrna1.exon2;Name=PB.245.84;Parent=PB.245.84.mrna1;Target=PB.245.84 31 465 +
NW_013581209.1	ont_tofu	exon	4500338	4501067	100	+	.	ID=PB.245.84.mrna1.exon3;Name=PB.245.84;Parent=PB.245.84.mrna1;Target=PB.245.84 466 1195 +
NW_013581209.1	ont_tofu	CDS	4496176	4496204	100	+	0	ID=PB.245.84.mrna1.cds1;Name=PB.245.84;Parent=PB.245.84.mrna1;Target=PB.245.84 2 30 +
NW_013581209.1	ont_tofu	CDS	4498801	4499002	100	+	2	ID=PB.245.84.mrna1.cds2;Name=PB.245.84;Parent=PB.245.84.mrna1;Target=PB.245.84 31 232 +
###
NW_013581210.1	ont_tofu	gene	1540695	1543853	.	+	.	ID=PB.304.57.path1;Name=PB.304.57
NW_013581210.1	ont_tofu	mRNA	1540695	1543853	.	+	.	ID=PB.304.57.mrna1;Name=PB.304.57;Parent=PB.304.57.path1;coverage=100.0;identity=100.0;matches=3159;mismatches=0;indels=0;unknowns=0
NW_013581210.1	ont_tofu	exon	1540695	1543853	100	+	.	ID=PB.304.57.mrna1.exon1;Name=PB.304.57;Parent=PB.304.57.mrna1;Target=PB.304.57 3159 1 .
NW_013581210.1	ont_tofu	CDS	1540909	1541574	100	+	0	ID=PB.304.57.mrna1.cds1;Name=PB.304.57;Parent=PB.304.57.mrna1;Target=PB.304.57 880 215 .
###
NW_013581210.1	ont_tofu	gene	2589166	2590178	.	+	.	ID=PB.335.1.path1;Name=PB.335.1
NW_013581210.1	ont_tofu	mRNA	2589166	2590178	.	+	.	ID=PB.335.1.mrna1;Name=PB.335.1;Parent=PB.335.1.path1;coverage=100.0;identity=100.0;matches=1013;mismatches=0;indels=0;unknowns=0
NW_013581210.1	ont_tofu	exon	2589166	2590178	100	+	.	ID=PB.335.1.mrna1.exon1;Name=PB.335.1;Parent=PB.335.1.mrna1;Target=PB.335.1 1013 1 .
NW_013581210.1	ont_tofu	CDS	2589460	2589891	100	+	0	ID=PB.335.1.mrna1.cds1;Name=PB.335.1;Parent=PB.335.1.mrna1;Target=PB.335.1 726 295 .
###
NW_013581210.1	ont_tofu	gene	2627524	2630953	.	+	.	ID=PB.339.3.path1;Name=PB.339.3
NW_013581210.1	ont_tofu	mRNA	2627524	2630953	.	+	.	ID=PB.339.3.mrna1;Name=PB.339.3;Parent=PB.339.3.path1;coverage=100.0;identity=100.0;matches=1115;mismatches=0;indels=0;unknowns=0
NW_013581210.1	ont_tofu	exon	2627524	2627602	100	+	.	ID=PB.339.3.mrna1.exon1;Name=PB.339.3;Parent=PB.339.3.mrna1;Target=PB.339.3 1 79 +
NW_013581210.1	ont_tofu	exon	2629918	2630953	100	+	.	ID=PB.339.3.mrna1.exon2;Name=PB.339.3;Parent=PB.339.3.mrna1;Target=PB.339.3 80 1115 +
NW_013581210.1	ont_tofu	CDS	2627526	2627602	100	+	0	ID=PB.339.3.mrna1.cds1;Name=PB.339.3;Parent=PB.339.3.mrna1;Target=PB.339.3 3 79 +
NW_013581210.1	ont_tofu	CDS	2629918	2629978	100	+	2	ID=PB.339.3.mrna1.cds2;Name=PB.339.3;Parent=PB.339.3.mrna1;Target=PB.339.3 80 140 +
###
NW_013581211.1	ont_tofu	gene	782185	783037	.	-	.	ID=PB.383.5.path1;Name=PB.383.5
NW_013581211.1	ont_tofu	mRNA	782185	783037	.	-	.	ID=PB.383.5.mrna1;Name=PB.383.5;Parent=PB.383.5.path1;coverage=100.0;identity=100.0;matches=853;mismatches=0;indels=0;unknowns=0
NW_013581211.1	ont_tofu	exon	782185	783037	100	-	.	ID=PB.383.5.mrna1.exon1;Name=PB.383.5;Parent=PB.383.5.mrna1;Target=PB.383.5 853 1 .
NW_013581211.1	ont_tofu	CDS	782543	782692	100	-	0	ID=PB.383.5.mrna1.cds1;Name=PB.383.5;Parent=PB.383.5.mrna1;Target=PB.383.5 495 346 .
###
NW_013581210.1	ont_tofu	gene	2382041	2385087	.	+	.	ID=PB.333.9.path1;Name=PB.333.9
NW_013581210.1	ont_tofu	mRNA	2382041	2385087	.	+	.	ID=PB.333.9.mrna1;Name=PB.333.9;Parent=PB.333.9.path1;coverage=100.0;identity=100.0;matches=1362;mismatches=0;indels=0;unknowns=0
NW_013581210.1	ont_tofu	exon	2382041	2382130	100	+	.	ID=PB.333.9.mrna1.exon1;Name=PB.333.9;Parent=PB.333.9.mrna1;Target=PB.333.9 1 90 +
NW_013581210.1	ont_tofu	exon	2383816	2385087	100	+	.	ID=PB.333.9.mrna1.exon2;Name=PB.333.9;Parent=PB.333.9.mrna1;Target=PB.333.9 91 1362 +
NW_013581210.1	ont_tofu	CDS	2382043	2382130	100	+	0	ID=PB.333.9.mrna1.cds1;Name=PB.333.9;Parent=PB.333.9.mrna1;Target=PB.333.9 3 90 +
NW_013581210.1	ont_tofu	CDS	2383816	2383859	100	+	1	ID=PB.333.9.mrna1.cds2;Name=PB.333.9;Parent=PB.333.9.mrna1;Target=PB.333.9 91 134 +
###
NW_013581210.1	ont_tofu	gene	1616643	1620538	.	+	.	ID=PB.305.3.path1;Name=PB.305.3
NW_013581210.1	ont_tofu	mRNA	1616643	1620538	.	+	.	ID=PB.305.3.mrna1;Name=PB.305.3;Parent=PB.305.3.path1;coverage=100.0;identity=100.0;matches=2771;mismatches=0;indels=0;unknowns=0
NW_013581210.1	ont_tofu	exon	1616643	1617400	100	+	.	ID=PB.305.3.mrna1.exon1;Name=PB.305.3;Parent=PB.305.3.mrna1;Target=PB.305.3 758 1 .
NW_013581210.1	ont_tofu	exon	1617517	1618313	100	+	.	ID=PB.305.3.mrna1.exon2;Name=PB.305.3;Parent=PB.305.3.mrna1;Target=PB.305.3 1555 759 .
NW_013581210.1	ont_tofu	exon	1618391	1618813	100	+	.	ID=PB.305.3.mrna1.exon3;Name=PB.305.3;Parent=PB.305.3.mrna1;Target=PB.305.3 1978 1556 .
NW_013581210.1	ont_tofu	exon	1618899	1619489	100	+	.	ID=PB.305.3.mrna1.exon4;Name=PB.305.3;Parent=PB.305.3.mrna1;Target=PB.305.3 2569 1979 .
NW_013581210.1	ont_tofu	exon	1620337	1620538	100	+	.	ID=PB.305.3.mrna1.exon5;Name=PB.305.3;Parent=PB.305.3.mrna1;Target=PB.305.3 2771 2570 .
NW_013581210.1	ont_tofu	CDS	1619082	1619387	100	+	0	ID=PB.305.3.mrna1.cds1;Name=PB.305.3;Parent=PB.305.3.mrna1;Target=PB.305.3 2467 2162 .
###
NW_013581210.1	ont_tofu	gene	2585515	2586850	.	+	.	ID=PB.334.3.path1;Name=PB.334.3
NW_013581210.1	ont_tofu	mRNA	2585515	2586850	.	+	.	ID=PB.334.3.mrna1;Name=PB.334.3;Parent=PB.334.3.path1;coverage=100.0;identity=100.0;matches=1277;mismatches=0;indels=0;unknowns=0
NW_013581210.1	ont_tofu	exon	2585515	2585968	100	+	.	ID=PB.334.3.mrna1.exon1;Name=PB.334.3;Parent=PB.334.3.mrna1;Target=PB.334.3 1 454 +
NW_013581210.1	ont_tofu	exon	2586028	2586850	100	+	.	ID=PB.334.3.mrna1.exon2;Name=PB.334.3;Parent=PB.334.3.mrna1;Target=PB.334.3 455 1277 +
NW_013581210.1	ont_tofu	CDS	2585885	2585968	100	+	0	ID=PB.334.3.mrna1.cds1;Name=PB.334.3;Parent=PB.334.3.mrna1;Target=PB.334.3 371 454 +
NW_013581210.1	ont_tofu	CDS	2586028	2586057	100	+	0	ID=PB.334.3.mrna1.cds2;Name=PB.334.3;Parent=PB.334.3.mrna1;Target=PB.334.3 455 484 +
###
NW_013581211.1	ont_tofu	gene	1011732	1012516	.	-	.	ID=PB.403.103.path1;Name=PB.403.103
NW_013581211.1	ont_tofu	mRNA	1011732	1012516	.	-	.	ID=PB.403.103.mrna1;Name=PB.403.103;Parent=PB.403.103.path1;coverage=100.0;identity=100.0;matches=785;mismatches=0;indels=0;unknowns=0
NW_013581211.1	ont_tofu	exon	1011732	1012516	100	-	.	ID=PB.403.103.mrna1.exon1;Name=PB.403.103;Parent=PB.403.103.mrna1;Target=PB.403.103 785 1 .
NW_013581211.1	ont_tofu	CDS	1012383	1012514	100	-	0	ID=PB.403.103.mrna1.cds1;Name=PB.403.103;Parent=PB.403.103.mrna1;Target=PB.403.103 134 3 .
###
NW_013581210.1	ont_tofu	gene	2508486	2509837	.	-	.	ID=PB.344.132.path1;Name=PB.344.132
NW_013581210.1	ont_tofu	mRNA	2508486	2509837	.	-	.	ID=PB.344.132.mrna1;Name=PB.344.132;Parent=PB.344.132.path1;coverage=100.0;identity=100.0;matches=1352;mismatches=0;indels=0;unknowns=0
NW_013581210.1	ont_tofu	exon	2508486	2509837	100	-	.	ID=PB.344.132.mrna1.exon1;Name=PB.344.132;Parent=PB.344.132.mrna1;Target=PB.344.132 1352 1 .
NW_013581210.1	ont_tofu	CDS	2509703	2509837	100	-	0	ID=PB.344.132.mrna1.cds1;Name=PB.344.132;Parent=PB.344.132.mrna1;Target=PB.344.132 135 1 .
###
NW_013581211.1	ont_tofu	gene	911653	912099	.	-	.	ID=PB.392.7.path1;Name=PB.392.7
NW_013581211.1	ont_tofu	mRNA	911653	912099	.	-	.	ID=PB.392.7.mrna1;Name=PB.392.7;Parent=PB.392.7.path1;coverage=100.0;identity=100.0;matches=447;mismatches=0;indels=0;unknowns=0
NW_013581211.1	ont_tofu	exon	911653	912099	100	-	.	ID=PB.392.7.mrna1.exon1;Name=PB.392.7;Parent=PB.392.7.mrna1;Target=PB.392.7 447 1 .
NW_013581211.1	ont_tofu	CDS	911699	911767	100	-	0	ID=PB.392.7.mrna1.cds1;Name=PB.392.7;Parent=PB.392.7.mrna1;Target=PB.392.7 401 333 .
###
NW_013581210.1	ont_tofu	gene	3933105	3933863	.	-	.	ID=PB.364.9.path1;Name=PB.364.9
NW_013581210.1	ont_tofu	mRNA	3933105	3933863	.	-	.	ID=PB.364.9.mrna1;Name=PB.364.9;Parent=PB.364.9.path1;coverage=100.0;identity=100.0;matches=759;mismatches=0;indels=0;unknowns=0
NW_013581210.1	ont_tofu	exon	3933105	3933863	100	-	.	ID=PB.364.9.mrna1.exon1;Name=PB.364.9;Parent=PB.364.9.mrna1;Target=PB.364.9 759 1 .
NW_013581210.1	ont_tofu	CDS	3933637	3933741	100	-	0	ID=PB.364.9.mrna1.cds1;Name=PB.364.9;Parent=PB.364.9.mrna1;Target=PB.364.9 227 123 .
###
NW_013581211.1	ont_tofu	gene	794271	796087	.	-	.	ID=PB.383.230.path1;Name=PB.383.230
NW_013581211.1	ont_tofu	mRNA	794271	796087	.	-	.	ID=PB.383.230.mrna1;Name=PB.383.230;Parent=PB.383.230.path1;coverage=100.0;identity=100.0;matches=482;mismatches=0;indels=0;unknowns=0
NW_013581211.1	ont_tofu	exon	795631	796087	100	-	.	ID=PB.383.230.mrna1.exon1;Name=PB.383.230;Parent=PB.383.230.mrna1;Target=PB.383.230 1 457 +
NW_013581211.1	ont_tofu	exon	794271	794295	100	-	.	ID=PB.383.230.mrna1.exon2;Name=PB.383.230;Parent=PB.383.230.mrna1;Target=PB.383.230 458 482 +
NW_013581211.1	ont_tofu	CDS	795904	795990	100	-	0	ID=PB.383.230.mrna1.cds1;Name=PB.383.230;Parent=PB.383.230.mrna1;Target=PB.383.230 98 184 +
###
NW_013581210.1	ont_tofu	gene	3907347	3908358	.	-	.	ID=PB.359.18.path1;Name=PB.359.18
NW_013581210.1	ont_tofu	mRNA	3907347	3908358	.	-	.	ID=PB.359.18.mrna1;Name=PB.359.18;Parent=PB.359.18.path1;coverage=100.0;identity=100.0;matches=1012;mismatches=0;indels=0;unknowns=0
NW_013581210.1	ont_tofu	exon	3907347	3908358	100	-	.	ID=PB.359.18.mrna1.exon1;Name=PB.359.18;Parent=PB.359.18.mrna1;Target=PB.359.18 1012 1 .
NW_013581210.1	ont_tofu	CDS	3907568	3907795	100	-	0	ID=PB.359.18.mrna1.cds1;Name=PB.359.18;Parent=PB.359.18.mrna1;Target=PB.359.18 791 564 .
###
NW_013581210.1	ont_tofu	gene	3827129	3828386	.	+	.	ID=PB.353.258.path1;Name=PB.353.258
NW_013581210.1	ont_tofu	mRNA	3827129	3828386	.	+	.	ID=PB.353.258.mrna1;Name=PB.353.258;Parent=PB.353.258.path1;coverage=100.0;identity=100.0;matches=1258;mismatches=0;indels=0;unknowns=0
NW_013581210.1	ont_tofu	exon	3827129	3828386	100	+	.	ID=PB.353.258.mrna1.exon1;Name=PB.353.258;Parent=PB.353.258.mrna1;Target=PB.353.258 1258 1 .
NW_013581210.1	ont_tofu	CDS	3827466	3827657	100	+	0	ID=PB.353.258.mrna1.cds1;Name=PB.353.258;Parent=PB.353.258.mrna1;Target=PB.353.258 529 338 .
###
NW_013581210.1	ont_tofu	gene	3898153	3899749	.	+	.	ID=PB.355.1.path1;Name=PB.355.1
NW_013581210.1	ont_tofu	mRNA	3898153	3899749	.	+	.	ID=PB.355.1.mrna1;Name=PB.355.1;Parent=PB.355.1.path1;coverage=100.0;identity=100.0;matches=1051;mismatches=0;indels=0;unknowns=0
NW_013581210.1	ont_tofu	exon	3898153	3898434	100	+	.	ID=PB.355.1.mrna1.exon1;Name=PB.355.1;Parent=PB.355.1.mrna1;Target=PB.355.1 282 1 .
NW_013581210.1	ont_tofu	exon	3898693	3899132	100	+	.	ID=PB.355.1.mrna1.exon2;Name=PB.355.1;Parent=PB.355.1.mrna1;Target=PB.355.1 722 283 .
NW_013581210.1	ont_tofu	exon	3899247	3899508	100	+	.	ID=PB.355.1.mrna1.exon3;Name=PB.355.1;Parent=PB.355.1.mrna1;Target=PB.355.1 984 723 .
NW_013581210.1	ont_tofu	exon	3899683	3899749	100	+	.	ID=PB.355.1.mrna1.exon4;Name=PB.355.1;Parent=PB.355.1.mrna1;Target=PB.355.1 1051 985 .
NW_013581210.1	ont_tofu	CDS	3899269	3899508	100	+	0	ID=PB.355.1.mrna1.cds1;Name=PB.355.1;Parent=PB.355.1.mrna1;Target=PB.355.1 984 745 .
NW_013581210.1	ont_tofu	CDS	3899683	3899700	100	+	0	ID=PB.355.1.mrna1.cds2;Name=PB.355.1;Parent=PB.355.1.mrna1;Target=PB.355.1 1002 985 .
###
NW_013581211.1	ont_tofu	gene	1095199	1095614	.	-	.	ID=PB.411.1.path1;Name=PB.411.1
NW_013581211.1	ont_tofu	mRNA	1095199	1095614	.	-	.	ID=PB.411.1.mrna1;Name=PB.411.1;Parent=PB.411.1.path1;coverage=100.0;identity=100.0;matches=416;mismatches=0;indels=0;unknowns=0
NW_013581211.1	ont_tofu	exon	1095199	1095614	100	-	.	ID=PB.411.1.mrna1.exon1;Name=PB.411.1;Parent=PB.411.1.mrna1;Target=PB.411.1 416 1 .
NW_013581211.1	ont_tofu	CDS	1095208	1095450	100	-	0	ID=PB.411.1.mrna1.cds1;Name=PB.411.1;Parent=PB.411.1.mrna1;Target=PB.411.1 407 165 .
###
NW_013581211.1	ont_tofu	gene	936529	937070	.	-	.	ID=PB.398.147.path1;Name=PB.398.147
NW_013581211.1	ont_tofu	mRNA	936529	937070	.	-	.	ID=PB.398.147.mrna1;Name=PB.398.147;Parent=PB.398.147.path1;coverage=100.0;identity=100.0;matches=542;mismatches=0;indels=0;unknowns=0
NW_013581211.1	ont_tofu	exon	936529	937070	100	-	.	ID=PB.398.147.mrna1.exon1;Name=PB.398.147;Parent=PB.398.147.mrna1;Target=PB.398.147 542 1 .
NW_013581211.1	ont_tofu	CDS	936558	936728	100	-	0	ID=PB.398.147.mrna1.cds1;Name=PB.398.147;Parent=PB.398.147.mrna1;Target=PB.398.147 513 343 .
###
NW_013581210.1	ont_tofu	gene	4006467	4008313	.	+	.	ID=PB.365.79.path1;Name=PB.365.79
NW_013581210.1	ont_tofu	mRNA	4006467	4008313	.	+	.	ID=PB.365.79.mrna1;Name=PB.365.79;Parent=PB.365.79.path1;coverage=100.0;identity=100.0;matches=1847;mismatches=0;indels=0;unknowns=0
NW_013581210.1	ont_tofu	exon	4006467	4008313	100	+	.	ID=PB.365.79.mrna1.exon1;Name=PB.365.79;Parent=PB.365.79.mrna1;Target=PB.365.79 1847 1 .
NW_013581210.1	ont_tofu	CDS	4007497	4007685	100	+	0	ID=PB.365.79.mrna1.cds1;Name=PB.365.79;Parent=PB.365.79.mrna1;Target=PB.365.79 1219 1031 .
###
NW_013581210.1	ont_tofu	gene	2797345	3044021	.	-	.	ID=PB.344.271.path1;Name=PB.344.271
NW_013581210.1	ont_tofu	mRNA	2797345	3044021	.	-	.	ID=PB.344.271.mrna1;Name=PB.344.271;Parent=PB.344.271.path1;coverage=100.0;identity=100.0;matches=617;mismatches=0;indels=0;unknowns=0
NW_013581210.1	ont_tofu	exon	3043854	3044021	100	-	.	ID=PB.344.271.mrna1.exon1;Name=PB.344.271;Parent=PB.344.271.mrna1;Target=PB.344.271 1 168 +
NW_013581210.1	ont_tofu	exon	2984412	2984550	100	-	.	ID=PB.344.271.mrna1.exon2;Name=PB.344.271;Parent=PB.344.271.mrna1;Target=PB.344.271 169 307 +
NW_013581210.1	ont_tofu	exon	2826856	2826966	100	-	.	ID=PB.344.271.mrna1.exon3;Name=PB.344.271;Parent=PB.344.271.mrna1;Target=PB.344.271 308 418 +
NW_013581210.1	ont_tofu	exon	2797345	2797543	100	-	.	ID=PB.344.271.mrna1.exon4;Name=PB.344.271;Parent=PB.344.271.mrna1;Target=PB.344.271 419 617 +
NW_013581210.1	ont_tofu	CDS	2984412	2984460	100	-	0	ID=PB.344.271.mrna1.cds1;Name=PB.344.271;Parent=PB.344.271.mrna1;Target=PB.344.271 259 307 +
NW_013581210.1	ont_tofu	CDS	2826856	2826966	100	-	1	ID=PB.344.271.mrna1.cds2;Name=PB.344.271;Parent=PB.344.271.mrna1;Target=PB.344.271 308 418 +
NW_013581210.1	ont_tofu	CDS	2797461	2797543	100	-	1	ID=PB.344.271.mrna1.cds3;Name=PB.344.271;Parent=PB.344.271.mrna1;Target=PB.344.271 419 501 +
###
NW_013581211.1	ont_tofu	gene	1167887	1168785	.	+	.	ID=PB.413.28.path1;Name=PB.413.28
NW_013581211.1	ont_tofu	mRNA	1167887	1168785	.	+	.	ID=PB.413.28.mrna1;Name=PB.413.28;Parent=PB.413.28.path1;coverage=100.0;identity=100.0;matches=899;mismatches=0;indels=0;unknowns=0
NW_013581211.1	ont_tofu	exon	1167887	1168785	100	+	.	ID=PB.413.28.mrna1.exon1;Name=PB.413.28;Parent=PB.413.28.mrna1;Target=PB.413.28 899 1 .
NW_013581211.1	ont_tofu	CDS	1168144	1168296	100	+	0	ID=PB.413.28.mrna1.cds1;Name=PB.413.28;Parent=PB.413.28.mrna1;Target=PB.413.28 410 258 .
###
NW_013581211.1	ont_tofu	gene	1318023	1318230	.	+	.	ID=PB.418.4.path1;Name=PB.418.4
NW_013581211.1	ont_tofu	mRNA	1318023	1318230	.	+	.	ID=PB.418.4.mrna1;Name=PB.418.4;Parent=PB.418.4.path1;coverage=100.0;identity=100.0;matches=208;mismatches=0;indels=0;unknowns=0
NW_013581211.1	ont_tofu	exon	1318023	1318230	100	+	.	ID=PB.418.4.mrna1.exon1;Name=PB.418.4;Parent=PB.418.4.mrna1;Target=PB.418.4 208 1 .
NW_013581211.1	ont_tofu	CDS	1318024	1318158	100	+	0	ID=PB.418.4.mrna1.cds1;Name=PB.418.4;Parent=PB.418.4.mrna1;Target=PB.418.4 136 2 .
###
NW_013581211.1	ont_tofu	gene	1111082	1111510	.	+	.	ID=PB.408.1.path1;Name=PB.408.1
NW_013581211.1	ont_tofu	mRNA	1111082	1111510	.	+	.	ID=PB.408.1.mrna1;Name=PB.408.1;Parent=PB.408.1.path1;coverage=100.0;identity=100.0;matches=368;mismatches=0;indels=0;unknowns=0
NW_013581211.1	ont_tofu	exon	1111082	1111301	100	+	.	ID=PB.408.1.mrna1.exon1;Name=PB.408.1;Parent=PB.408.1.mrna1;Target=PB.408.1 1 220 +
NW_013581211.1	ont_tofu	exon	1111363	1111510	100	+	.	ID=PB.408.1.mrna1.exon2;Name=PB.408.1;Parent=PB.408.1.mrna1;Target=PB.408.1 221 368 +
NW_013581211.1	ont_tofu	CDS	1111082	1111252	100	+	0	ID=PB.408.1.mrna1.cds1;Name=PB.408.1;Parent=PB.408.1.mrna1;Target=PB.408.1 1 171 +
###
NW_013581211.1	ont_tofu	gene	805634	810707	.	+	.	ID=PB.382.3.path1;Name=PB.382.3
NW_013581211.1	ont_tofu	mRNA	805634	810707	.	+	.	ID=PB.382.3.mrna1;Name=PB.382.3;Parent=PB.382.3.path1;coverage=100.0;identity=100.0;matches=1673;mismatches=0;indels=0;unknowns=0
NW_013581211.1	ont_tofu	exon	805634	805965	100	+	.	ID=PB.382.3.mrna1.exon1;Name=PB.382.3;Parent=PB.382.3.mrna1;Target=PB.382.3 332 1 .
NW_013581211.1	ont_tofu	exon	806045	806594	100	+	.	ID=PB.382.3.mrna1.exon2;Name=PB.382.3;Parent=PB.382.3.mrna1;Target=PB.382.3 882 333 .
NW_013581211.1	ont_tofu	exon	806680	807102	100	+	.	ID=PB.382.3.mrna1.exon3;Name=PB.382.3;Parent=PB.382.3.mrna1;Target=PB.382.3 1305 883 .
NW_013581211.1	ont_tofu	exon	807169	807299	100	+	.	ID=PB.382.3.mrna1.exon4;Name=PB.382.3;Parent=PB.382.3.mrna1;Target=PB.382.3 1436 1306 .
NW_013581211.1	ont_tofu	exon	810471	810707	100	+	.	ID=PB.382.3.mrna1.exon5;Name=PB.382.3;Parent=PB.382.3.mrna1;Target=PB.382.3 1673 1437 .
NW_013581211.1	ont_tofu	CDS	806343	806594	100	+	0	ID=PB.382.3.mrna1.cds1;Name=PB.382.3;Parent=PB.382.3.mrna1;Target=PB.382.3 882 631 .
NW_013581211.1	ont_tofu	CDS	806680	806934	100	+	0	ID=PB.382.3.mrna1.cds2;Name=PB.382.3;Parent=PB.382.3.mrna1;Target=PB.382.3 1137 883 .
###
NW_013581211.1	ont_tofu	gene	1115265	1115823	.	-	.	ID=PB.411.79.path1;Name=PB.411.79
NW_013581211.1	ont_tofu	mRNA	1115265	1115823	.	-	.	ID=PB.411.79.mrna1;Name=PB.411.79;Parent=PB.411.79.path1;coverage=100.0;identity=100.0;matches=559;mismatches=0;indels=0;unknowns=0
NW_013581211.1	ont_tofu	exon	1115265	1115823	100	-	.	ID=PB.411.79.mrna1.exon1;Name=PB.411.79;Parent=PB.411.79.mrna1;Target=PB.411.79 559 1 .
NW_013581211.1	ont_tofu	CDS	1115555	1115647	100	-	0	ID=PB.411.79.mrna1.cds1;Name=PB.411.79;Parent=PB.411.79.mrna1;Target=PB.411.79 269 177 .
###
NW_013581210.1	ont_tofu	gene	3356168	3377723	.	+	.	ID=PB.350.1.path1;Name=PB.350.1
NW_013581210.1	ont_tofu	mRNA	3356168	3377723	.	+	.	ID=PB.350.1.mrna1;Name=PB.350.1;Parent=PB.350.1.path1;coverage=100.0;identity=100.0;matches=751;mismatches=0;indels=0;unknowns=0
NW_013581210.1	ont_tofu	exon	3356168	3356866	100	+	.	ID=PB.350.1.mrna1.exon1;Name=PB.350.1;Parent=PB.350.1.mrna1;Target=PB.350.1 699 1 .
NW_013581210.1	ont_tofu	exon	3377672	3377723	100	+	.	ID=PB.350.1.mrna1.exon2;Name=PB.350.1;Parent=PB.350.1.mrna1;Target=PB.350.1 751 700 .
NW_013581210.1	ont_tofu	CDS	3356168	3356272	100	+	0	ID=PB.350.1.mrna1.cds1;Name=PB.350.1;Parent=PB.350.1.mrna1;Target=PB.350.1 105 1 .
###
NW_013581211.1	ont_tofu	gene	181655	183058	.	+	.	ID=PB.373.1.path1;Name=PB.373.1
NW_013581211.1	ont_tofu	mRNA	181655	183058	.	+	.	ID=PB.373.1.mrna1;Name=PB.373.1;Parent=PB.373.1.path1;coverage=100.0;identity=100.0;matches=1404;mismatches=0;indels=0;unknowns=0
NW_013581211.1	ont_tofu	exon	181655	183058	100	+	.	ID=PB.373.1.mrna1.exon1;Name=PB.373.1;Parent=PB.373.1.mrna1;Target=PB.373.1 1404 1 .
NW_013581211.1	ont_tofu	CDS	181655	181756	100	+	0	ID=PB.373.1.mrna1.cds1;Name=PB.373.1;Parent=PB.373.1.mrna1;Target=PB.373.1 102 1 .
###
NW_013581209.1	ont_tofu	gene	319401	354059	.	-	.	ID=PB.95.1.path1;Name=PB.95.1
NW_013581209.1	ont_tofu	mRNA	319401	354059	.	-	.	ID=PB.95.1.mrna1;Name=PB.95.1;Parent=PB.95.1.path1;coverage=100.0;identity=100.0;matches=2535;mismatches=0;indels=0;unknowns=0
NW_013581209.1	ont_tofu	exon	351775	354059	100	-	.	ID=PB.95.1.mrna1.exon1;Name=PB.95.1;Parent=PB.95.1.mrna1;Target=PB.95.1 2285 1 .
NW_013581209.1	ont_tofu	exon	319401	319650	100	-	.	ID=PB.95.1.mrna1.exon2;Name=PB.95.1;Parent=PB.95.1.mrna1;Target=PB.95.1 2535 2286 .
NW_013581209.1	ont_tofu	CDS	353706	353933	100	-	0	ID=PB.95.1.mrna1.cds1;Name=PB.95.1;Parent=PB.95.1.mrna1;Target=PB.95.1 354 127 .
###
NW_013581211.1	ont_tofu	gene	1137071	1137918	.	+	.	ID=PB.409.196.path1;Name=PB.409.196
NW_013581211.1	ont_tofu	mRNA	1137071	1137918	.	+	.	ID=PB.409.196.mrna1;Name=PB.409.196;Parent=PB.409.196.path1;coverage=100.0;identity=100.0;matches=848;mismatches=0;indels=0;unknowns=0
NW_013581211.1	ont_tofu	exon	1137071	1137918	100	+	.	ID=PB.409.196.mrna1.exon1;Name=PB.409.196;Parent=PB.409.196.mrna1;Target=PB.409.196 848 1 .
NW_013581211.1	ont_tofu	CDS	1137073	1137180	100	+	0	ID=PB.409.196.mrna1.cds1;Name=PB.409.196;Parent=PB.409.196.mrna1;Target=PB.409.196 110 3 .
###
NW_013581211.1	ont_tofu	gene	814365	815750	.	+	.	ID=PB.382.46.path1;Name=PB.382.46
NW_013581211.1	ont_tofu	mRNA	814365	815750	.	+	.	ID=PB.382.46.mrna1;Name=PB.382.46;Parent=PB.382.46.path1;coverage=100.0;identity=100.0;matches=1386;mismatches=0;indels=0;unknowns=0
NW_013581211.1	ont_tofu	exon	814365	815750	100	+	.	ID=PB.382.46.mrna1.exon1;Name=PB.382.46;Parent=PB.382.46.mrna1;Target=PB.382.46 1386 1 .
NW_013581211.1	ont_tofu	CDS	814507	814728	100	+	0	ID=PB.382.46.mrna1.cds1;Name=PB.382.46;Parent=PB.382.46.mrna1;Target=PB.382.46 364 143 .
###
NW_013581211.1	ont_tofu	gene	830077	836814	.	+	.	ID=PB.385.87.path1;Name=PB.385.87
NW_013581211.1	ont_tofu	mRNA	830077	836814	.	+	.	ID=PB.385.87.mrna1;Name=PB.385.87;Parent=PB.385.87.path1;coverage=100.0;identity=100.0;matches=2198;mismatches=0;indels=0;unknowns=0
NW_013581211.1	ont_tofu	exon	830077	831506	100	+	.	ID=PB.385.87.mrna1.exon1;Name=PB.385.87;Parent=PB.385.87.mrna1;Target=PB.385.87 1430 1 .
NW_013581211.1	ont_tofu	exon	832077	832256	100	+	.	ID=PB.385.87.mrna1.exon2;Name=PB.385.87;Parent=PB.385.87.mrna1;Target=PB.385.87 1610 1431 .
NW_013581211.1	ont_tofu	exon	832315	832440	100	+	.	ID=PB.385.87.mrna1.exon3;Name=PB.385.87;Parent=PB.385.87.mrna1;Target=PB.385.87 1736 1611 .
NW_013581211.1	ont_tofu	exon	832529	832765	100	+	.	ID=PB.385.87.mrna1.exon4;Name=PB.385.87;Parent=PB.385.87.mrna1;Target=PB.385.87 1973 1737 .
NW_013581211.1	ont_tofu	exon	833581	833681	100	+	.	ID=PB.385.87.mrna1.exon5;Name=PB.385.87;Parent=PB.385.87.mrna1;Target=PB.385.87 2074 1974 .
NW_013581211.1	ont_tofu	exon	836691	836814	100	+	.	ID=PB.385.87.mrna1.exon6;Name=PB.385.87;Parent=PB.385.87.mrna1;Target=PB.385.87 2198 2075 .
NW_013581211.1	ont_tofu	CDS	832637	832765	100	+	0	ID=PB.385.87.mrna1.cds1;Name=PB.385.87;Parent=PB.385.87.mrna1;Target=PB.385.87 1973 1845 .
NW_013581211.1	ont_tofu	CDS	833581	833681	100	+	0	ID=PB.385.87.mrna1.cds2;Name=PB.385.87;Parent=PB.385.87.mrna1;Target=PB.385.87 2074 1974 .
NW_013581211.1	ont_tofu	CDS	836691	836742	100	+	2	ID=PB.385.87.mrna1.cds3;Name=PB.385.87;Parent=PB.385.87.mrna1;Target=PB.385.87 2126 2075 .
###
NW_013581211.1	ont_tofu	gene	1304274	1306382	.	-	.	ID=PB.417.8.path1;Name=PB.417.8
NW_013581211.1	ont_tofu	mRNA	1304274	1306382	.	-	.	ID=PB.417.8.mrna1;Name=PB.417.8;Parent=PB.417.8.path1;coverage=100.0;identity=100.0;matches=1870;mismatches=0;indels=0;unknowns=0
NW_013581211.1	ont_tofu	exon	1305927	1306382	100	-	.	ID=PB.417.8.mrna1.exon1;Name=PB.417.8;Parent=PB.417.8.mrna1;Target=PB.417.8 1 456 +
NW_013581211.1	ont_tofu	exon	1305568	1305753	100	-	.	ID=PB.417.8.mrna1.exon2;Name=PB.417.8;Parent=PB.417.8.mrna1;Target=PB.417.8 457 642 +
NW_013581211.1	ont_tofu	exon	1304274	1305501	100	-	.	ID=PB.417.8.mrna1.exon3;Name=PB.417.8;Parent=PB.417.8.mrna1;Target=PB.417.8 643 1870 +
NW_013581211.1	ont_tofu	CDS	1306175	1306381	100	-	0	ID=PB.417.8.mrna1.cds1;Name=PB.417.8;Parent=PB.417.8.mrna1;Target=PB.417.8 2 208 +
###
NW_013581211.1	ont_tofu	gene	1316719	1335101	.	-	.	ID=PB.420.2.path1;Name=PB.420.2
NW_013581211.1	ont_tofu	mRNA	1316719	1335101	.	-	.	ID=PB.420.2.mrna1;Name=PB.420.2;Parent=PB.420.2.path1;coverage=100.0;identity=100.0;matches=483;mismatches=0;indels=0;unknowns=0
NW_013581211.1	ont_tofu	exon	1334989	1335101	100	-	.	ID=PB.420.2.mrna1.exon1;Name=PB.420.2;Parent=PB.420.2.mrna1;Target=PB.420.2 1 113 +
NW_013581211.1	ont_tofu	exon	1316719	1317088	100	-	.	ID=PB.420.2.mrna1.exon2;Name=PB.420.2;Parent=PB.420.2.mrna1;Target=PB.420.2 114 483 +
NW_013581211.1	ont_tofu	CDS	1316817	1317047	100	-	0	ID=PB.420.2.mrna1.cds1;Name=PB.420.2;Parent=PB.420.2.mrna1;Target=PB.420.2 155 385 +
###
NW_013581211.1	ont_tofu	gene	1073925	1087057	.	+	.	ID=PB.406.14.path1;Name=PB.406.14
NW_013581211.1	ont_tofu	mRNA	1073925	1087057	.	+	.	ID=PB.406.14.mrna1;Name=PB.406.14;Parent=PB.406.14.path1;coverage=100.0;identity=100.0;matches=1525;mismatches=0;indels=0;unknowns=0
NW_013581211.1	ont_tofu	exon	1073925	1074255	100	+	.	ID=PB.406.14.mrna1.exon1;Name=PB.406.14;Parent=PB.406.14.mrna1;Target=PB.406.14 1 331 +
NW_013581211.1	ont_tofu	exon	1074777	1075712	100	+	.	ID=PB.406.14.mrna1.exon2;Name=PB.406.14;Parent=PB.406.14.mrna1;Target=PB.406.14 332 1267 +
NW_013581211.1	ont_tofu	exon	1079221	1079344	100	+	.	ID=PB.406.14.mrna1.exon3;Name=PB.406.14;Parent=PB.406.14.mrna1;Target=PB.406.14 1268 1391 +
NW_013581211.1	ont_tofu	exon	1086924	1087057	100	+	.	ID=PB.406.14.mrna1.exon4;Name=PB.406.14;Parent=PB.406.14.mrna1;Target=PB.406.14 1392 1525 +
NW_013581211.1	ont_tofu	CDS	1074820	1074984	100	+	0	ID=PB.406.14.mrna1.cds1;Name=PB.406.14;Parent=PB.406.14.mrna1;Target=PB.406.14 375 539 +
###
NW_013581211.1	ont_tofu	gene	3084229	3084585	.	+	.	ID=PB.457.1.path1;Name=PB.457.1
NW_013581211.1	ont_tofu	mRNA	3084229	3084585	.	+	.	ID=PB.457.1.mrna1;Name=PB.457.1;Parent=PB.457.1.path1;coverage=100.0;identity=100.0;matches=357;mismatches=0;indels=0;unknowns=0
NW_013581211.1	ont_tofu	exon	3084229	3084585	100	+	.	ID=PB.457.1.mrna1.exon1;Name=PB.457.1;Parent=PB.457.1.mrna1;Target=PB.457.1 357 1 .
NW_013581211.1	ont_tofu	CDS	3084229	3084363	100	+	0	ID=PB.457.1.mrna1.cds1;Name=PB.457.1;Parent=PB.457.1.mrna1;Target=PB.457.1 135 1 .
###
NW_013581211.1	ont_tofu	gene	786255	803116	.	+	.	ID=PB.381.3.path1;Name=PB.381.3
NW_013581211.1	ont_tofu	mRNA	786255	803116	.	+	.	ID=PB.381.3.mrna1;Name=PB.381.3;Parent=PB.381.3.path1;coverage=100.0;identity=100.0;matches=2807;mismatches=0;indels=0;unknowns=0
NW_013581211.1	ont_tofu	exon	786255	787966	100	+	.	ID=PB.381.3.mrna1.exon1;Name=PB.381.3;Parent=PB.381.3.mrna1;Target=PB.381.3 1712 1 .
NW_013581211.1	ont_tofu	exon	788084	788362	100	+	.	ID=PB.381.3.mrna1.exon2;Name=PB.381.3;Parent=PB.381.3.mrna1;Target=PB.381.3 1991 1713 .
NW_013581211.1	ont_tofu	exon	799765	799974	100	+	.	ID=PB.381.3.mrna1.exon3;Name=PB.381.3;Parent=PB.381.3.mrna1;Target=PB.381.3 2201 1992 .
NW_013581211.1	ont_tofu	exon	800255	800426	100	+	.	ID=PB.381.3.mrna1.exon4;Name=PB.381.3;Parent=PB.381.3.mrna1;Target=PB.381.3 2373 2202 .
NW_013581211.1	ont_tofu	exon	802683	803116	100	+	.	ID=PB.381.3.mrna1.exon5;Name=PB.381.3;Parent=PB.381.3.mrna1;Target=PB.381.3 2807 2374 .
NW_013581211.1	ont_tofu	CDS	787810	787966	100	+	0	ID=PB.381.3.mrna1.cds1;Name=PB.381.3;Parent=PB.381.3.mrna1;Target=PB.381.3 1712 1556 .
NW_013581211.1	ont_tofu	CDS	788084	788154	100	+	1	ID=PB.381.3.mrna1.cds2;Name=PB.381.3;Parent=PB.381.3.mrna1;Target=PB.381.3 1783 1713 .
###
NW_013581211.1	ont_tofu	gene	3139376	3139933	.	-	.	ID=PB.468.1.path1;Name=PB.468.1
NW_013581211.1	ont_tofu	mRNA	3139376	3139933	.	-	.	ID=PB.468.1.mrna1;Name=PB.468.1;Parent=PB.468.1.path1;coverage=100.0;identity=100.0;matches=558;mismatches=0;indels=0;unknowns=0
NW_013581211.1	ont_tofu	exon	3139376	3139933	100	-	.	ID=PB.468.1.mrna1.exon1;Name=PB.468.1;Parent=PB.468.1.mrna1;Target=PB.468.1 558 1 .
NW_013581211.1	ont_tofu	CDS	3139588	3139788	100	-	0	ID=PB.468.1.mrna1.cds1;Name=PB.468.1;Parent=PB.468.1.mrna1;Target=PB.468.1 346 146 .
###
NW_013581211.1	ont_tofu	gene	997711	999032	.	-	.	ID=PB.403.1.path1;Name=PB.403.1
NW_013581211.1	ont_tofu	mRNA	997711	999032	.	-	.	ID=PB.403.1.mrna1;Name=PB.403.1;Parent=PB.403.1.path1;coverage=100.0;identity=100.0;matches=1322;mismatches=0;indels=0;unknowns=0
NW_013581211.1	ont_tofu	exon	997711	999032	100	-	.	ID=PB.403.1.mrna1.exon1;Name=PB.403.1;Parent=PB.403.1.mrna1;Target=PB.403.1 1322 1 .
NW_013581211.1	ont_tofu	CDS	998108	998344	100	-	0	ID=PB.403.1.mrna1.cds1;Name=PB.403.1;Parent=PB.403.1.mrna1;Target=PB.403.1 925 689 .
###
NW_013581211.1	ont_tofu	gene	1685659	1686006	.	+	.	ID=PB.434.238.path1;Name=PB.434.238
NW_013581211.1	ont_tofu	mRNA	1685659	1686006	.	+	.	ID=PB.434.238.mrna1;Name=PB.434.238;Parent=PB.434.238.path1;coverage=100.0;identity=100.0;matches=348;mismatches=0;indels=0;unknowns=0
NW_013581211.1	ont_tofu	exon	1685659	1686006	100	+	.	ID=PB.434.238.mrna1.exon1;Name=PB.434.238;Parent=PB.434.238.mrna1;Target=PB.434.238 348 1 .
NW_013581211.1	ont_tofu	CDS	1685798	1686004	100	+	0	ID=PB.434.238.mrna1.cds1;Name=PB.434.238;Parent=PB.434.238.mrna1;Target=PB.434.238 346 140 .
###
NW_013581211.1	ont_tofu	gene	1670859	1673008	.	-	.	ID=PB.435.1.path1;Name=PB.435.1
NW_013581211.1	ont_tofu	mRNA	1670859	1673008	.	-	.	ID=PB.435.1.mrna1;Name=PB.435.1;Parent=PB.435.1.path1;coverage=100.0;identity=100.0;matches=1657;mismatches=0;indels=0;unknowns=0
NW_013581211.1	ont_tofu	exon	1672068	1673008	100	-	.	ID=PB.435.1.mrna1.exon1;Name=PB.435.1;Parent=PB.435.1.mrna1;Target=PB.435.1 941 1 .
NW_013581211.1	ont_tofu	exon	1671136	1671637	100	-	.	ID=PB.435.1.mrna1.exon2;Name=PB.435.1;Parent=PB.435.1.mrna1;Target=PB.435.1 1443 942 .
NW_013581211.1	ont_tofu	exon	1670859	1671072	100	-	.	ID=PB.435.1.mrna1.exon3;Name=PB.435.1;Parent=PB.435.1.mrna1;Target=PB.435.1 1657 1444 .
NW_013581211.1	ont_tofu	CDS	1671337	1671570	100	-	0	ID=PB.435.1.mrna1.cds1;Name=PB.435.1;Parent=PB.435.1.mrna1;Target=PB.435.1 1242 1009 .
###
NW_013581209.1	ont_tofu	gene	4842444	4845725	.	-	.	ID=PB.271.183.path1;Name=PB.271.183
NW_013581209.1	ont_tofu	mRNA	4842444	4845725	.	-	.	ID=PB.271.183.mrna1;Name=PB.271.183;Parent=PB.271.183.path1;coverage=100.0;identity=100.0;matches=3282;mismatches=0;indels=0;unknowns=0
NW_013581209.1	ont_tofu	exon	4842444	4845725	100	-	.	ID=PB.271.183.mrna1.exon1;Name=PB.271.183;Parent=PB.271.183.mrna1;Target=PB.271.183 3282 1 .
NW_013581209.1	ont_tofu	CDS	4844693	4844878	100	-	0	ID=PB.271.183.mrna1.cds1;Name=PB.271.183;Parent=PB.271.183.mrna1;Target=PB.271.183 1033 848 .
###
NW_013581211.1	ont_tofu	gene	1614209	1615700	.	-	.	ID=PB.429.5.path1;Name=PB.429.5
NW_013581211.1	ont_tofu	mRNA	1614209	1615700	.	-	.	ID=PB.429.5.mrna1;Name=PB.429.5;Parent=PB.429.5.path1;coverage=100.0;identity=100.0;matches=1492;mismatches=0;indels=0;unknowns=0
NW_013581211.1	ont_tofu	exon	1614209	1615700	100	-	.	ID=PB.429.5.mrna1.exon1;Name=PB.429.5;Parent=PB.429.5.mrna1;Target=PB.429.5 1492 1 .
NW_013581211.1	ont_tofu	CDS	1615481	1615699	100	-	0	ID=PB.429.5.mrna1.cds1;Name=PB.429.5;Parent=PB.429.5.mrna1;Target=PB.429.5 220 2 .
###
NW_013581211.1	ont_tofu	gene	3269224	3270049	.	-	.	ID=PB.475.1.path1;Name=PB.475.1
NW_013581211.1	ont_tofu	mRNA	3269224	3270049	.	-	.	ID=PB.475.1.mrna1;Name=PB.475.1;Parent=PB.475.1.path1;coverage=100.0;identity=100.0;matches=826;mismatches=0;indels=0;unknowns=0
NW_013581211.1	ont_tofu	exon	3269224	3270049	100	-	.	ID=PB.475.1.mrna1.exon1;Name=PB.475.1;Parent=PB.475.1.mrna1;Target=PB.475.1 826 1 .
NW_013581211.1	ont_tofu	CDS	3269707	3269853	100	-	0	ID=PB.475.1.mrna1.cds1;Name=PB.475.1;Parent=PB.475.1.mrna1;Target=PB.475.1 343 197 .
###
NW_013581211.1	ont_tofu	gene	1654940	1657061	.	-	.	ID=PB.433.1.path1;Name=PB.433.1
NW_013581211.1	ont_tofu	mRNA	1654940	1657061	.	-	.	ID=PB.433.1.mrna1;Name=PB.433.1;Parent=PB.433.1.path1;coverage=100.0;identity=100.0;matches=2122;mismatches=0;indels=0;unknowns=0
NW_013581211.1	ont_tofu	exon	1654940	1657061	100	-	.	ID=PB.433.1.mrna1.exon1;Name=PB.433.1;Parent=PB.433.1.mrna1;Target=PB.433.1 2122 1 .
NW_013581211.1	ont_tofu	CDS	1656804	1657061	100	-	0	ID=PB.433.1.mrna1.cds1;Name=PB.433.1;Parent=PB.433.1.mrna1;Target=PB.433.1 258 1 .
###
NW_013581211.1	ont_tofu	gene	1336602	1339608	.	-	.	ID=PB.420.32.path1;Name=PB.420.32
NW_013581211.1	ont_tofu	mRNA	1336602	1339608	.	-	.	ID=PB.420.32.mrna1;Name=PB.420.32;Parent=PB.420.32.path1;coverage=100.0;identity=100.0;matches=3007;mismatches=0;indels=0;unknowns=0
NW_013581211.1	ont_tofu	exon	1336602	1339608	100	-	.	ID=PB.420.32.mrna1.exon1;Name=PB.420.32;Parent=PB.420.32.mrna1;Target=PB.420.32 3007 1 .
NW_013581211.1	ont_tofu	CDS	1337051	1337179	100	-	0	ID=PB.420.32.mrna1.cds1;Name=PB.420.32;Parent=PB.420.32.mrna1;Target=PB.420.32 2558 2430 .
###
NW_013581211.1	ont_tofu	gene	3666536	3667030	.	+	.	ID=PB.502.1.path1;Name=PB.502.1
NW_013581211.1	ont_tofu	mRNA	3666536	3667030	.	+	.	ID=PB.502.1.mrna1;Name=PB.502.1;Parent=PB.502.1.path1;coverage=100.0;identity=100.0;matches=495;mismatches=0;indels=0;unknowns=0
NW_013581211.1	ont_tofu	exon	3666536	3667030	100	+	.	ID=PB.502.1.mrna1.exon1;Name=PB.502.1;Parent=PB.502.1.mrna1;Target=PB.502.1 495 1 .
NW_013581211.1	ont_tofu	CDS	3666536	3666748	100	+	0	ID=PB.502.1.mrna1.cds1;Name=PB.502.1;Parent=PB.502.1.mrna1;Target=PB.502.1 213 1 .
###
NW_013581210.1	ont_tofu	gene	2376216	2382701	.	-	.	ID=PB.341.6.path1;Name=PB.341.6
NW_013581210.1	ont_tofu	mRNA	2376216	2382701	.	-	.	ID=PB.341.6.mrna1;Name=PB.341.6;Parent=PB.341.6.path1;coverage=100.0;identity=100.0;matches=383;mismatches=0;indels=0;unknowns=0
NW_013581210.1	ont_tofu	exon	2382578	2382701	100	-	.	ID=PB.341.6.mrna1.exon1;Name=PB.341.6;Parent=PB.341.6.mrna1;Target=PB.341.6 1 124 +
NW_013581210.1	ont_tofu	exon	2376216	2376474	100	-	.	ID=PB.341.6.mrna1.exon2;Name=PB.341.6;Parent=PB.341.6.mrna1;Target=PB.341.6 125 383 +
NW_013581210.1	ont_tofu	CDS	2376236	2376427	100	-	0	ID=PB.341.6.mrna1.cds1;Name=PB.341.6;Parent=PB.341.6.mrna1;Target=PB.341.6 172 363 +
###
NW_013581212.1	ont_tofu	gene	75954	76594	.	+	.	ID=PB.503.114.path1;Name=PB.503.114
NW_013581212.1	ont_tofu	mRNA	75954	76594	.	+	.	ID=PB.503.114.mrna1;Name=PB.503.114;Parent=PB.503.114.path1;coverage=100.0;identity=100.0;matches=641;mismatches=0;indels=0;unknowns=0
NW_013581212.1	ont_tofu	exon	75954	76594	100	+	.	ID=PB.503.114.mrna1.exon1;Name=PB.503.114;Parent=PB.503.114.mrna1;Target=PB.503.114 641 1 .
NW_013581212.1	ont_tofu	CDS	76084	76173	100	+	0	ID=PB.503.114.mrna1.cds1;Name=PB.503.114;Parent=PB.503.114.mrna1;Target=PB.503.114 220 131 .
###
NW_013581211.1	ont_tofu	gene	3124737	3126697	.	+	.	ID=PB.461.250.path1;Name=PB.461.250
NW_013581211.1	ont_tofu	mRNA	3124737	3126697	.	+	.	ID=PB.461.250.mrna1;Name=PB.461.250;Parent=PB.461.250.path1;coverage=100.0;identity=100.0;matches=1961;mismatches=0;indels=0;unknowns=0
NW_013581211.1	ont_tofu	exon	3124737	3126697	100	+	.	ID=PB.461.250.mrna1.exon1;Name=PB.461.250;Parent=PB.461.250.mrna1;Target=PB.461.250 1961 1 .
NW_013581211.1	ont_tofu	CDS	3125596	3125751	100	+	0	ID=PB.461.250.mrna1.cds1;Name=PB.461.250;Parent=PB.461.250.mrna1;Target=PB.461.250 1015 860 .
###
NW_013581210.1	ont_tofu	gene	2118730	2125587	.	+	.	ID=PB.321.1.path1;Name=PB.321.1
NW_013581210.1	ont_tofu	mRNA	2118730	2125587	.	+	.	ID=PB.321.1.mrna1;Name=PB.321.1;Parent=PB.321.1.path1;coverage=100.0;identity=100.0;matches=2839;mismatches=0;indels=0;unknowns=0
NW_013581210.1	ont_tofu	exon	2118730	2120361	100	+	.	ID=PB.321.1.mrna1.exon1;Name=PB.321.1;Parent=PB.321.1.mrna1;Target=PB.321.1 1632 1 .
NW_013581210.1	ont_tofu	exon	2121634	2121780	100	+	.	ID=PB.321.1.mrna1.exon2;Name=PB.321.1;Parent=PB.321.1.mrna1;Target=PB.321.1 1779 1633 .
NW_013581210.1	ont_tofu	exon	2124001	2124571	100	+	.	ID=PB.321.1.mrna1.exon3;Name=PB.321.1;Parent=PB.321.1.mrna1;Target=PB.321.1 2350 1780 .
NW_013581210.1	ont_tofu	exon	2124648	2124961	100	+	.	ID=PB.321.1.mrna1.exon4;Name=PB.321.1;Parent=PB.321.1.mrna1;Target=PB.321.1 2664 2351 .
NW_013581210.1	ont_tofu	exon	2125014	2125125	100	+	.	ID=PB.321.1.mrna1.exon5;Name=PB.321.1;Parent=PB.321.1.mrna1;Target=PB.321.1 2776 2665 .
NW_013581210.1	ont_tofu	exon	2125525	2125587	100	+	.	ID=PB.321.1.mrna1.exon6;Name=PB.321.1;Parent=PB.321.1.mrna1;Target=PB.321.1 2839 2777 .
NW_013581210.1	ont_tofu	CDS	2121767	2121780	100	+	0	ID=PB.321.1.mrna1.cds1;Name=PB.321.1;Parent=PB.321.1.mrna1;Target=PB.321.1 1779 1766 .
NW_013581210.1	ont_tofu	CDS	2124001	2124571	100	+	2	ID=PB.321.1.mrna1.cds2;Name=PB.321.1;Parent=PB.321.1.mrna1;Target=PB.321.1 2350 1780 .
NW_013581210.1	ont_tofu	CDS	2124648	2124656	100	+	0	ID=PB.321.1.mrna1.cds3;Name=PB.321.1;Parent=PB.321.1.mrna1;Target=PB.321.1 2359 2351 .
###
NW_013581211.1	ont_tofu	gene	3323153	3337681	.	+	.	ID=PB.481.1.path1;Name=PB.481.1
NW_013581211.1	ont_tofu	mRNA	3323153	3337681	.	+	.	ID=PB.481.1.mrna1;Name=PB.481.1;Parent=PB.481.1.path1;coverage=100.0;identity=100.0;matches=398;mismatches=0;indels=0;unknowns=0
NW_013581211.1	ont_tofu	exon	3323153	3323224	100	+	.	ID=PB.481.1.mrna1.exon1;Name=PB.481.1;Parent=PB.481.1.mrna1;Target=PB.481.1 1 72 +
NW_013581211.1	ont_tofu	exon	3323537	3323581	100	+	.	ID=PB.481.1.mrna1.exon2;Name=PB.481.1;Parent=PB.481.1.mrna1;Target=PB.481.1 73 117 +
NW_013581211.1	ont_tofu	exon	3337401	3337681	100	+	.	ID=PB.481.1.mrna1.exon3;Name=PB.481.1;Parent=PB.481.1.mrna1;Target=PB.481.1 118 398 +
NW_013581211.1	ont_tofu	CDS	3323153	3323224	100	+	0	ID=PB.481.1.mrna1.cds1;Name=PB.481.1;Parent=PB.481.1.mrna1;Target=PB.481.1 1 72 +
NW_013581211.1	ont_tofu	CDS	3323537	3323563	100	+	0	ID=PB.481.1.mrna1.cds2;Name=PB.481.1;Parent=PB.481.1.mrna1;Target=PB.481.1 73 99 +
###
NW_013581210.1	ont_tofu	gene	2118425	2119088	.	-	.	ID=PB.322.119.path1;Name=PB.322.119
NW_013581210.1	ont_tofu	mRNA	2118425	2119088	.	-	.	ID=PB.322.119.mrna1;Name=PB.322.119;Parent=PB.322.119.path1;coverage=100.0;identity=100.0;matches=664;mismatches=0;indels=0;unknowns=0
NW_013581210.1	ont_tofu	exon	2118425	2119088	100	-	.	ID=PB.322.119.mrna1.exon1;Name=PB.322.119;Parent=PB.322.119.mrna1;Target=PB.322.119 664 1 .
NW_013581210.1	ont_tofu	CDS	2118784	2119086	100	-	0	ID=PB.322.119.mrna1.cds1;Name=PB.322.119;Parent=PB.322.119.mrna1;Target=PB.322.119 305 3 .
###
NW_013581211.1	ont_tofu	gene	1617770	1619957	.	-	.	ID=PB.430.1.path1;Name=PB.430.1
NW_013581211.1	ont_tofu	mRNA	1617770	1619957	.	-	.	ID=PB.430.1.mrna1;Name=PB.430.1;Parent=PB.430.1.path1;coverage=100.0;identity=100.0;matches=2188;mismatches=0;indels=0;unknowns=0
NW_013581211.1	ont_tofu	exon	1617770	1619957	100	-	.	ID=PB.430.1.mrna1.exon1;Name=PB.430.1;Parent=PB.430.1.mrna1;Target=PB.430.1 2188 1 .
NW_013581211.1	ont_tofu	CDS	1617880	1617996	100	-	0	ID=PB.430.1.mrna1.cds1;Name=PB.430.1;Parent=PB.430.1.mrna1;Target=PB.430.1 2078 1962 .
###
NW_013581211.1	ont_tofu	gene	3528386	3530763	.	+	.	ID=PB.494.7.path1;Name=PB.494.7
NW_013581211.1	ont_tofu	mRNA	3528386	3530763	.	+	.	ID=PB.494.7.mrna1;Name=PB.494.7;Parent=PB.494.7.path1;coverage=100.0;identity=100.0;matches=1394;mismatches=0;indels=0;unknowns=0
NW_013581211.1	ont_tofu	exon	3528386	3529048	100	+	.	ID=PB.494.7.mrna1.exon1;Name=PB.494.7;Parent=PB.494.7.mrna1;Target=PB.494.7 1 663 +
NW_013581211.1	ont_tofu	exon	3530033	3530763	100	+	.	ID=PB.494.7.mrna1.exon2;Name=PB.494.7;Parent=PB.494.7.mrna1;Target=PB.494.7 664 1394 +
NW_013581211.1	ont_tofu	CDS	3530310	3530423	100	+	0	ID=PB.494.7.mrna1.cds1;Name=PB.494.7;Parent=PB.494.7.mrna1;Target=PB.494.7 941 1054 +
###
NW_013581212.1	ont_tofu	gene	318215	320645	.	-	.	ID=PB.507.1.path1;Name=PB.507.1
NW_013581212.1	ont_tofu	mRNA	318215	320645	.	-	.	ID=PB.507.1.mrna1;Name=PB.507.1;Parent=PB.507.1.path1;coverage=100.0;identity=100.0;matches=2431;mismatches=0;indels=0;unknowns=0
NW_013581212.1	ont_tofu	exon	318215	320645	100	-	.	ID=PB.507.1.mrna1.exon1;Name=PB.507.1;Parent=PB.507.1.mrna1;Target=PB.507.1 2431 1 .
NW_013581212.1	ont_tofu	CDS	318357	320645	100	-	0	ID=PB.507.1.mrna1.cds1;Name=PB.507.1;Parent=PB.507.1.mrna1;Target=PB.507.1 2289 1 .
###
NW_013581211.1	ont_tofu	gene	3587593	3604579	.	+	.	ID=PB.501.14.path1;Name=PB.501.14
NW_013581211.1	ont_tofu	mRNA	3587593	3604579	.	+	.	ID=PB.501.14.mrna1;Name=PB.501.14;Parent=PB.501.14.path1;coverage=100.0;identity=100.0;matches=484;mismatches=0;indels=0;unknowns=0
NW_013581211.1	ont_tofu	exon	3587593	3587876	100	+	.	ID=PB.501.14.mrna1.exon1;Name=PB.501.14;Parent=PB.501.14.mrna1;Target=PB.501.14 1 284 +
NW_013581211.1	ont_tofu	exon	3604380	3604579	100	+	.	ID=PB.501.14.mrna1.exon2;Name=PB.501.14;Parent=PB.501.14.mrna1;Target=PB.501.14 285 484 +
NW_013581211.1	ont_tofu	CDS	3604435	3604488	100	+	0	ID=PB.501.14.mrna1.cds1;Name=PB.501.14;Parent=PB.501.14.mrna1;Target=PB.501.14 340 393 +
###
NW_013581212.1	ont_tofu	gene	1233563	1234640	.	+	.	ID=PB.526.4.path1;Name=PB.526.4
NW_013581212.1	ont_tofu	mRNA	1233563	1234640	.	+	.	ID=PB.526.4.mrna1;Name=PB.526.4;Parent=PB.526.4.path1;coverage=100.0;identity=100.0;matches=1078;mismatches=0;indels=0;unknowns=0
NW_013581212.1	ont_tofu	exon	1233563	1234640	100	+	.	ID=PB.526.4.mrna1.exon1;Name=PB.526.4;Parent=PB.526.4.mrna1;Target=PB.526.4 1078 1 .
NW_013581212.1	ont_tofu	CDS	1233698	1233730	100	+	0	ID=PB.526.4.mrna1.cds1;Name=PB.526.4;Parent=PB.526.4.mrna1;Target=PB.526.4 168 136 .
###
NW_013581212.1	ont_tofu	gene	1300199	1301028	.	-	.	ID=PB.530.10.path1;Name=PB.530.10
NW_013581212.1	ont_tofu	mRNA	1300199	1301028	.	-	.	ID=PB.530.10.mrna1;Name=PB.530.10;Parent=PB.530.10.path1;coverage=100.0;identity=100.0;matches=830;mismatches=0;indels=0;unknowns=0
NW_013581212.1	ont_tofu	exon	1300199	1301028	100	-	.	ID=PB.530.10.mrna1.exon1;Name=PB.530.10;Parent=PB.530.10.mrna1;Target=PB.530.10 830 1 .
NW_013581212.1	ont_tofu	CDS	1300531	1300824	100	-	0	ID=PB.530.10.mrna1.cds1;Name=PB.530.10;Parent=PB.530.10.mrna1;Target=PB.530.10 498 205 .
###
NW_013581212.1	ont_tofu	gene	882640	883424	.	+	.	ID=PB.524.1.path1;Name=PB.524.1
NW_013581212.1	ont_tofu	mRNA	882640	883424	.	+	.	ID=PB.524.1.mrna1;Name=PB.524.1;Parent=PB.524.1.path1;coverage=100.0;identity=100.0;matches=785;mismatches=0;indels=0;unknowns=0
NW_013581212.1	ont_tofu	exon	882640	883424	100	+	.	ID=PB.524.1.mrna1.exon1;Name=PB.524.1;Parent=PB.524.1.mrna1;Target=PB.524.1 785 1 .
NW_013581212.1	ont_tofu	CDS	882642	882740	100	+	0	ID=PB.524.1.mrna1.cds1;Name=PB.524.1;Parent=PB.524.1.mrna1;Target=PB.524.1 101 3 .
###
NW_013581211.1	ont_tofu	gene	3312459	3313753	.	+	.	ID=PB.480.15.path1;Name=PB.480.15
NW_013581211.1	ont_tofu	mRNA	3312459	3313753	.	+	.	ID=PB.480.15.mrna1;Name=PB.480.15;Parent=PB.480.15.path1;coverage=100.0;identity=100.0;matches=1295;mismatches=0;indels=0;unknowns=0
NW_013581211.1	ont_tofu	exon	3312459	3313753	100	+	.	ID=PB.480.15.mrna1.exon1;Name=PB.480.15;Parent=PB.480.15.mrna1;Target=PB.480.15 1295 1 .
NW_013581211.1	ont_tofu	CDS	3312806	3312895	100	+	0	ID=PB.480.15.mrna1.cds1;Name=PB.480.15;Parent=PB.480.15.mrna1;Target=PB.480.15 437 348 .
###
NW_013581212.1	ont_tofu	gene	1280281	1281253	.	-	.	ID=PB.529.3.path1;Name=PB.529.3
NW_013581212.1	ont_tofu	mRNA	1280281	1281253	.	-	.	ID=PB.529.3.mrna1;Name=PB.529.3;Parent=PB.529.3.path1;coverage=100.0;identity=100.0;matches=973;mismatches=0;indels=0;unknowns=0
NW_013581212.1	ont_tofu	exon	1280281	1281253	100	-	.	ID=PB.529.3.mrna1.exon1;Name=PB.529.3;Parent=PB.529.3.mrna1;Target=PB.529.3 973 1 .
NW_013581212.1	ont_tofu	CDS	1280977	1281075	100	-	0	ID=PB.529.3.mrna1.cds1;Name=PB.529.3;Parent=PB.529.3.mrna1;Target=PB.529.3 277 179 .
###
NW_013581212.1	ont_tofu	gene	778346	779595	.	+	.	ID=PB.521.156.path1;Name=PB.521.156
NW_013581212.1	ont_tofu	mRNA	778346	779595	.	+	.	ID=PB.521.156.mrna1;Name=PB.521.156;Parent=PB.521.156.path1;coverage=100.0;identity=100.0;matches=1250;mismatches=0;indels=0;unknowns=0
NW_013581212.1	ont_tofu	exon	778346	779595	100	+	.	ID=PB.521.156.mrna1.exon1;Name=PB.521.156;Parent=PB.521.156.mrna1;Target=PB.521.156 1250 1 .
NW_013581212.1	ont_tofu	CDS	778348	778512	100	+	0	ID=PB.521.156.mrna1.cds1;Name=PB.521.156;Parent=PB.521.156.mrna1;Target=PB.521.156 167 3 .
###
NW_013581212.1	ont_tofu	gene	766735	775183	.	-	.	ID=PB.523.1.path1;Name=PB.523.1
NW_013581212.1	ont_tofu	mRNA	766735	775183	.	-	.	ID=PB.523.1.mrna1;Name=PB.523.1;Parent=PB.523.1.path1;coverage=100.0;identity=100.0;matches=4155;mismatches=0;indels=0;unknowns=0
NW_013581212.1	ont_tofu	exon	773598	775183	100	-	.	ID=PB.523.1.mrna1.exon1;Name=PB.523.1;Parent=PB.523.1.mrna1;Target=PB.523.1 1586 1 .
NW_013581212.1	ont_tofu	exon	773371	773527	100	-	.	ID=PB.523.1.mrna1.exon2;Name=PB.523.1;Parent=PB.523.1.mrna1;Target=PB.523.1 1743 1587 .
NW_013581212.1	ont_tofu	exon	771879	773311	100	-	.	ID=PB.523.1.mrna1.exon3;Name=PB.523.1;Parent=PB.523.1.mrna1;Target=PB.523.1 3176 1744 .
NW_013581212.1	ont_tofu	exon	770282	770371	100	-	.	ID=PB.523.1.mrna1.exon4;Name=PB.523.1;Parent=PB.523.1.mrna1;Target=PB.523.1 3266 3177 .
NW_013581212.1	ont_tofu	exon	767483	768281	100	-	.	ID=PB.523.1.mrna1.exon5;Name=PB.523.1;Parent=PB.523.1.mrna1;Target=PB.523.1 4065 3267 .
NW_013581212.1	ont_tofu	exon	766735	766824	100	-	.	ID=PB.523.1.mrna1.exon6;Name=PB.523.1;Parent=PB.523.1.mrna1;Target=PB.523.1 4155 4066 .
NW_013581212.1	ont_tofu	CDS	773598	774209	100	-	0	ID=PB.523.1.mrna1.cds1;Name=PB.523.1;Parent=PB.523.1.mrna1;Target=PB.523.1 1586 975 .
NW_013581212.1	ont_tofu	CDS	773483	773527	100	-	0	ID=PB.523.1.mrna1.cds2;Name=PB.523.1;Parent=PB.523.1.mrna1;Target=PB.523.1 1631 1587 .
###
NW_013581212.1	ont_tofu	gene	1427072	1428259	.	-	.	ID=PB.535.61.path1;Name=PB.535.61
NW_013581212.1	ont_tofu	mRNA	1427072	1428259	.	-	.	ID=PB.535.61.mrna1;Name=PB.535.61;Parent=PB.535.61.path1;coverage=100.0;identity=100.0;matches=1188;mismatches=0;indels=0;unknowns=0
NW_013581212.1	ont_tofu	exon	1427072	1428259	100	-	.	ID=PB.535.61.mrna1.exon1;Name=PB.535.61;Parent=PB.535.61.mrna1;Target=PB.535.61 1188 1 .
NW_013581212.1	ont_tofu	CDS	1427589	1427804	100	-	0	ID=PB.535.61.mrna1.cds1;Name=PB.535.61;Parent=PB.535.61.mrna1;Target=PB.535.61 671 456 .
###
NW_013581212.1	ont_tofu	gene	1320281	1325257	.	-	.	ID=PB.531.4.path1;Name=PB.531.4
NW_013581212.1	ont_tofu	mRNA	1320281	1325257	.	-	.	ID=PB.531.4.mrna1;Name=PB.531.4;Parent=PB.531.4.path1;coverage=100.0;identity=100.0;matches=1724;mismatches=0;indels=0;unknowns=0
NW_013581212.1	ont_tofu	exon	1324923	1325257	100	-	.	ID=PB.531.4.mrna1.exon1;Name=PB.531.4;Parent=PB.531.4.mrna1;Target=PB.531.4 1 335 +
NW_013581212.1	ont_tofu	exon	1320281	1321669	100	-	.	ID=PB.531.4.mrna1.exon2;Name=PB.531.4;Parent=PB.531.4.mrna1;Target=PB.531.4 336 1724 +
NW_013581212.1	ont_tofu	CDS	1320288	1320407	100	-	0	ID=PB.531.4.mrna1.cds1;Name=PB.531.4;Parent=PB.531.4.mrna1;Target=PB.531.4 1598 1717 +
###
NW_013581212.1	ont_tofu	gene	1396246	1397369	.	-	.	ID=PB.533.1.path1;Name=PB.533.1
NW_013581212.1	ont_tofu	mRNA	1396246	1397369	.	-	.	ID=PB.533.1.mrna1;Name=PB.533.1;Parent=PB.533.1.path1;coverage=100.0;identity=100.0;matches=1124;mismatches=0;indels=0;unknowns=0
NW_013581212.1	ont_tofu	exon	1396246	1397369	100	-	.	ID=PB.533.1.mrna1.exon1;Name=PB.533.1;Parent=PB.533.1.mrna1;Target=PB.533.1 1124 1 .
NW_013581212.1	ont_tofu	CDS	1396634	1396729	100	-	0	ID=PB.533.1.mrna1.cds1;Name=PB.533.1;Parent=PB.533.1.mrna1;Target=PB.533.1 736 641 .
###
NW_013581212.1	ont_tofu	gene	1451486	1452541	.	+	.	ID=PB.534.1.path1;Name=PB.534.1
NW_013581212.1	ont_tofu	mRNA	1451486	1452541	.	+	.	ID=PB.534.1.mrna1;Name=PB.534.1;Parent=PB.534.1.path1;coverage=100.0;identity=100.0;matches=1056;mismatches=0;indels=0;unknowns=0
NW_013581212.1	ont_tofu	exon	1451486	1452541	100	+	.	ID=PB.534.1.mrna1.exon1;Name=PB.534.1;Parent=PB.534.1.mrna1;Target=PB.534.1 1056 1 .
NW_013581212.1	ont_tofu	CDS	1451487	1451711	100	+	0	ID=PB.534.1.mrna1.cds1;Name=PB.534.1;Parent=PB.534.1.mrna1;Target=PB.534.1 226 2 .
###
NW_013581212.1	ont_tofu	gene	1540959	1542658	.	+	.	ID=PB.545.129.path1;Name=PB.545.129
NW_013581212.1	ont_tofu	mRNA	1540959	1542658	.	+	.	ID=PB.545.129.mrna1;Name=PB.545.129;Parent=PB.545.129.path1;coverage=100.0;identity=100.0;matches=1700;mismatches=0;indels=0;unknowns=0
NW_013581212.1	ont_tofu	exon	1540959	1542658	100	+	.	ID=PB.545.129.mrna1.exon1;Name=PB.545.129;Parent=PB.545.129.mrna1;Target=PB.545.129 1700 1 .
NW_013581212.1	ont_tofu	CDS	1541219	1541449	100	+	0	ID=PB.545.129.mrna1.cds1;Name=PB.545.129;Parent=PB.545.129.mrna1;Target=PB.545.129 491 261 .
###
NW_013581212.1	ont_tofu	gene	1647300	1647961	.	+	.	ID=PB.548.1.path1;Name=PB.548.1
NW_013581212.1	ont_tofu	mRNA	1647300	1647961	.	+	.	ID=PB.548.1.mrna1;Name=PB.548.1;Parent=PB.548.1.path1;coverage=100.0;identity=100.0;matches=662;mismatches=0;indels=0;unknowns=0
NW_013581212.1	ont_tofu	exon	1647300	1647961	100	+	.	ID=PB.548.1.mrna1.exon1;Name=PB.548.1;Parent=PB.548.1.mrna1;Target=PB.548.1 662 1 .
NW_013581212.1	ont_tofu	CDS	1647302	1647433	100	+	0	ID=PB.548.1.mrna1.cds1;Name=PB.548.1;Parent=PB.548.1.mrna1;Target=PB.548.1 134 3 .
###
NW_013581210.1	ont_tofu	gene	2100176	2105550	.	+	.	ID=PB.319.2.path1;Name=PB.319.2
NW_013581210.1	ont_tofu	mRNA	2100176	2105550	.	+	.	ID=PB.319.2.mrna1;Name=PB.319.2;Parent=PB.319.2.path1;coverage=100.0;identity=100.0;matches=1803;mismatches=0;indels=0;unknowns=0
NW_013581210.1	ont_tofu	exon	2100176	2101520	100	+	.	ID=PB.319.2.mrna1.exon1;Name=PB.319.2;Parent=PB.319.2.mrna1;Target=PB.319.2 1 1345 +
NW_013581210.1	ont_tofu	exon	2105030	2105320	100	+	.	ID=PB.319.2.mrna1.exon2;Name=PB.319.2;Parent=PB.319.2.mrna1;Target=PB.319.2 1346 1636 +
NW_013581210.1	ont_tofu	exon	2105384	2105550	100	+	.	ID=PB.319.2.mrna1.exon3;Name=PB.319.2;Parent=PB.319.2.mrna1;Target=PB.319.2 1637 1803 +
NW_013581210.1	ont_tofu	CDS	2100970	2101185	100	+	0	ID=PB.319.2.mrna1.cds1;Name=PB.319.2;Parent=PB.319.2.mrna1;Target=PB.319.2 795 1010 +
###
NW_013581212.1	ont_tofu	gene	1393270	1394880	.	+	.	ID=PB.526.233.path1;Name=PB.526.233
NW_013581212.1	ont_tofu	mRNA	1393270	1394880	.	+	.	ID=PB.526.233.mrna1;Name=PB.526.233;Parent=PB.526.233.path1;coverage=100.0;identity=100.0;matches=1611;mismatches=0;indels=0;unknowns=0
NW_013581212.1	ont_tofu	exon	1393270	1394880	100	+	.	ID=PB.526.233.mrna1.exon1;Name=PB.526.233;Parent=PB.526.233.mrna1;Target=PB.526.233 1611 1 .
NW_013581212.1	ont_tofu	CDS	1393705	1393800	100	+	0	ID=PB.526.233.mrna1.cds1;Name=PB.526.233;Parent=PB.526.233.mrna1;Target=PB.526.233 531 436 .
###
NW_013581212.1	ont_tofu	gene	2176624	2178403	.	+	.	ID=PB.564.54.path1;Name=PB.564.54
NW_013581212.1	ont_tofu	mRNA	2176624	2178403	.	+	.	ID=PB.564.54.mrna1;Name=PB.564.54;Parent=PB.564.54.path1;coverage=100.0;identity=100.0;matches=1714;mismatches=0;indels=0;unknowns=0
NW_013581212.1	ont_tofu	exon	2176624	2176748	100	+	.	ID=PB.564.54.mrna1.exon1;Name=PB.564.54;Parent=PB.564.54.mrna1;Target=PB.564.54 1 125 +
NW_013581212.1	ont_tofu	exon	2176815	2178403	100	+	.	ID=PB.564.54.mrna1.exon2;Name=PB.564.54;Parent=PB.564.54.mrna1;Target=PB.564.54 126 1714 +
NW_013581212.1	ont_tofu	CDS	2177405	2177626	100	+	0	ID=PB.564.54.mrna1.cds1;Name=PB.564.54;Parent=PB.564.54.mrna1;Target=PB.564.54 716 937 +
###
NW_013581212.1	ont_tofu	gene	1301816	1302721	.	+	.	ID=PB.526.50.path1;Name=PB.526.50
NW_013581212.1	ont_tofu	mRNA	1301816	1302721	.	+	.	ID=PB.526.50.mrna1;Name=PB.526.50;Parent=PB.526.50.path1;coverage=100.0;identity=100.0;matches=906;mismatches=0;indels=0;unknowns=0
NW_013581212.1	ont_tofu	exon	1301816	1302721	100	+	.	ID=PB.526.50.mrna1.exon1;Name=PB.526.50;Parent=PB.526.50.mrna1;Target=PB.526.50 906 1 .
NW_013581212.1	ont_tofu	CDS	1302220	1302276	100	+	0	ID=PB.526.50.mrna1.cds1;Name=PB.526.50;Parent=PB.526.50.mrna1;Target=PB.526.50 461 405 .
###
NW_013581212.1	ont_tofu	gene	1739537	1740644	.	+	.	ID=PB.551.16.path1;Name=PB.551.16
NW_013581212.1	ont_tofu	mRNA	1739537	1740644	.	+	.	ID=PB.551.16.mrna1;Name=PB.551.16;Parent=PB.551.16.path1;coverage=100.0;identity=100.0;matches=987;mismatches=0;indels=0;unknowns=0
NW_013581212.1	ont_tofu	exon	1739537	1739731	100	+	.	ID=PB.551.16.mrna1.exon1;Name=PB.551.16;Parent=PB.551.16.mrna1;Target=PB.551.16 1 195 +
NW_013581212.1	ont_tofu	exon	1739853	1740644	100	+	.	ID=PB.551.16.mrna1.exon2;Name=PB.551.16;Parent=PB.551.16.mrna1;Target=PB.551.16 196 987 +
NW_013581212.1	ont_tofu	CDS	1740142	1740441	100	+	0	ID=PB.551.16.mrna1.cds1;Name=PB.551.16;Parent=PB.551.16.mrna1;Target=PB.551.16 485 784 +
###
NW_013581212.1	ont_tofu	gene	1544871	1545481	.	+	.	ID=PB.545.136.path1;Name=PB.545.136
NW_013581212.1	ont_tofu	mRNA	1544871	1545481	.	+	.	ID=PB.545.136.mrna1;Name=PB.545.136;Parent=PB.545.136.path1;coverage=100.0;identity=100.0;matches=611;mismatches=0;indels=0;unknowns=0
NW_013581212.1	ont_tofu	exon	1544871	1545481	100	+	.	ID=PB.545.136.mrna1.exon1;Name=PB.545.136;Parent=PB.545.136.mrna1;Target=PB.545.136 611 1 .
NW_013581212.1	ont_tofu	CDS	1544872	1545120	100	+	0	ID=PB.545.136.mrna1.cds1;Name=PB.545.136;Parent=PB.545.136.mrna1;Target=PB.545.136 250 2 .
###
NW_013581211.1	ont_tofu	gene	3080362	3080510	.	-	.	ID=PB.454.1.path1;Name=PB.454.1
NW_013581211.1	ont_tofu	mRNA	3080362	3080510	.	-	.	ID=PB.454.1.mrna1;Name=PB.454.1;Parent=PB.454.1.path1;coverage=100.0;identity=100.0;matches=149;mismatches=0;indels=0;unknowns=0
NW_013581211.1	ont_tofu	exon	3080362	3080510	100	-	.	ID=PB.454.1.mrna1.exon1;Name=PB.454.1;Parent=PB.454.1.mrna1;Target=PB.454.1 149 1 .
NW_013581211.1	ont_tofu	CDS	3080364	3080510	100	-	0	ID=PB.454.1.mrna1.cds1;Name=PB.454.1;Parent=PB.454.1.mrna1;Target=PB.454.1 147 1 .
###
NW_013581212.1	ont_tofu	gene	1403067	1403991	.	-	.	ID=PB.535.11.path1;Name=PB.535.11
NW_013581212.1	ont_tofu	mRNA	1403067	1403991	.	-	.	ID=PB.535.11.mrna1;Name=PB.535.11;Parent=PB.535.11.path1;coverage=100.0;identity=100.0;matches=925;mismatches=0;indels=0;unknowns=0
NW_013581212.1	ont_tofu	exon	1403067	1403991	100	-	.	ID=PB.535.11.mrna1.exon1;Name=PB.535.11;Parent=PB.535.11.mrna1;Target=PB.535.11 925 1 .
NW_013581212.1	ont_tofu	CDS	1403881	1403991	100	-	0	ID=PB.535.11.mrna1.cds1;Name=PB.535.11;Parent=PB.535.11.mrna1;Target=PB.535.11 111 1 .
###
NW_013581212.1	ont_tofu	gene	1744091	1744631	.	+	.	ID=PB.551.33.path1;Name=PB.551.33
NW_013581212.1	ont_tofu	mRNA	1744091	1744631	.	+	.	ID=PB.551.33.mrna1;Name=PB.551.33;Parent=PB.551.33.path1;coverage=100.0;identity=100.0;matches=541;mismatches=0;indels=0;unknowns=0
NW_013581212.1	ont_tofu	exon	1744091	1744631	100	+	.	ID=PB.551.33.mrna1.exon1;Name=PB.551.33;Parent=PB.551.33.mrna1;Target=PB.551.33 541 1 .
NW_013581212.1	ont_tofu	CDS	1744145	1744237	100	+	0	ID=PB.551.33.mrna1.cds1;Name=PB.551.33;Parent=PB.551.33.mrna1;Target=PB.551.33 147 55 .
###
NW_013581212.1	ont_tofu	gene	1928335	1929293	.	-	.	ID=PB.561.41.path1;Name=PB.561.41
NW_013581212.1	ont_tofu	mRNA	1928335	1929293	.	-	.	ID=PB.561.41.mrna1;Name=PB.561.41;Parent=PB.561.41.path1;coverage=100.0;identity=100.0;matches=959;mismatches=0;indels=0;unknowns=0
NW_013581212.1	ont_tofu	exon	1928335	1929293	100	-	.	ID=PB.561.41.mrna1.exon1;Name=PB.561.41;Parent=PB.561.41.mrna1;Target=PB.561.41 959 1 .
NW_013581212.1	ont_tofu	CDS	1929167	1929277	100	-	0	ID=PB.561.41.mrna1.cds1;Name=PB.561.41;Parent=PB.561.41.mrna1;Target=PB.561.41 127 17 .
###
NW_013581212.1	ont_tofu	gene	1325399	1326872	.	-	.	ID=PB.532.1.path1;Name=PB.532.1
NW_013581212.1	ont_tofu	mRNA	1325399	1326872	.	-	.	ID=PB.532.1.mrna1;Name=PB.532.1;Parent=PB.532.1.path1;coverage=100.0;identity=100.0;matches=1474;mismatches=0;indels=0;unknowns=0
NW_013581212.1	ont_tofu	exon	1325399	1326872	100	-	.	ID=PB.532.1.mrna1.exon1;Name=PB.532.1;Parent=PB.532.1.mrna1;Target=PB.532.1 1474 1 .
NW_013581212.1	ont_tofu	CDS	1326580	1326705	100	-	0	ID=PB.532.1.mrna1.cds1;Name=PB.532.1;Parent=PB.532.1.mrna1;Target=PB.532.1 293 168 .
###
NW_013581212.1	ont_tofu	gene	1560610	1561802	.	+	.	ID=PB.545.173.path1;Name=PB.545.173
NW_013581212.1	ont_tofu	mRNA	1560610	1561802	.	+	.	ID=PB.545.173.mrna1;Name=PB.545.173;Parent=PB.545.173.path1;coverage=100.0;identity=100.0;matches=1193;mismatches=0;indels=0;unknowns=0
NW_013581212.1	ont_tofu	exon	1560610	1561802	100	+	.	ID=PB.545.173.mrna1.exon1;Name=PB.545.173;Parent=PB.545.173.mrna1;Target=PB.545.173 1193 1 .
NW_013581212.1	ont_tofu	CDS	1561532	1561645	100	+	0	ID=PB.545.173.mrna1.cds1;Name=PB.545.173;Parent=PB.545.173.mrna1;Target=PB.545.173 1036 923 .
###
NW_013581212.1	ont_tofu	gene	2318918	2319042	.	+	.	ID=PB.572.188.path1;Name=PB.572.188
NW_013581212.1	ont_tofu	mRNA	2318918	2319042	.	+	.	ID=PB.572.188.mrna1;Name=PB.572.188;Parent=PB.572.188.path1;coverage=100.0;identity=100.0;matches=125;mismatches=0;indels=0;unknowns=0
NW_013581212.1	ont_tofu	exon	2318918	2319042	100	+	.	ID=PB.572.188.mrna1.exon1;Name=PB.572.188;Parent=PB.572.188.mrna1;Target=PB.572.188 125 1 .
NW_013581212.1	ont_tofu	CDS	2318919	2318966	100	+	0	ID=PB.572.188.mrna1.cds1;Name=PB.572.188;Parent=PB.572.188.mrna1;Target=PB.572.188 49 2 .
###
NW_013581212.1	ont_tofu	gene	1551249	1551967	.	+	.	ID=PB.545.139.path1;Name=PB.545.139
NW_013581212.1	ont_tofu	mRNA	1551249	1551967	.	+	.	ID=PB.545.139.mrna1;Name=PB.545.139;Parent=PB.545.139.path1;coverage=100.0;identity=100.0;matches=719;mismatches=0;indels=0;unknowns=0
NW_013581212.1	ont_tofu	exon	1551249	1551967	100	+	.	ID=PB.545.139.mrna1.exon1;Name=PB.545.139;Parent=PB.545.139.mrna1;Target=PB.545.139 719 1 .
NW_013581212.1	ont_tofu	CDS	1551440	1551700	100	+	0	ID=PB.545.139.mrna1.cds1;Name=PB.545.139;Parent=PB.545.139.mrna1;Target=PB.545.139 452 192 .
###
NW_013581212.1	ont_tofu	gene	2419483	2421506	.	-	.	ID=PB.583.1.path1;Name=PB.583.1
NW_013581212.1	ont_tofu	mRNA	2419483	2421506	.	-	.	ID=PB.583.1.mrna1;Name=PB.583.1;Parent=PB.583.1.path1;coverage=100.0;identity=100.0;matches=2024;mismatches=0;indels=0;unknowns=0
NW_013581212.1	ont_tofu	exon	2419483	2421506	100	-	.	ID=PB.583.1.mrna1.exon1;Name=PB.583.1;Parent=PB.583.1.mrna1;Target=PB.583.1 2024 1 .
NW_013581212.1	ont_tofu	CDS	2420915	2421040	100	-	0	ID=PB.583.1.mrna1.cds1;Name=PB.583.1;Parent=PB.583.1.mrna1;Target=PB.583.1 592 467 .
###
NW_013581212.1	ont_tofu	gene	1401653	1402873	.	-	.	ID=PB.535.6.path1;Name=PB.535.6
NW_013581212.1	ont_tofu	mRNA	1401653	1402873	.	-	.	ID=PB.535.6.mrna1;Name=PB.535.6;Parent=PB.535.6.path1;coverage=100.0;identity=100.0;matches=1221;mismatches=0;indels=0;unknowns=0
NW_013581212.1	ont_tofu	exon	1401653	1402873	100	-	.	ID=PB.535.6.mrna1.exon1;Name=PB.535.6;Parent=PB.535.6.mrna1;Target=PB.535.6 1221 1 .
NW_013581212.1	ont_tofu	CDS	1401653	1401859	100	-	0	ID=PB.535.6.mrna1.cds1;Name=PB.535.6;Parent=PB.535.6.mrna1;Target=PB.535.6 1221 1015 .
###
NW_013581212.1	ont_tofu	gene	1884333	1886499	.	+	.	ID=PB.551.210.path1;Name=PB.551.210
NW_013581212.1	ont_tofu	mRNA	1884333	1886499	.	+	.	ID=PB.551.210.mrna1;Name=PB.551.210;Parent=PB.551.210.path1;coverage=100.0;identity=100.0;matches=2167;mismatches=0;indels=0;unknowns=0
NW_013581212.1	ont_tofu	exon	1884333	1886499	100	+	.	ID=PB.551.210.mrna1.exon1;Name=PB.551.210;Parent=PB.551.210.mrna1;Target=PB.551.210 2167 1 .
NW_013581212.1	ont_tofu	CDS	1885021	1885239	100	+	0	ID=PB.551.210.mrna1.cds1;Name=PB.551.210;Parent=PB.551.210.mrna1;Target=PB.551.210 907 689 .
###
NW_013581212.1	ont_tofu	gene	2574625	2576550	.	+	.	ID=PB.592.490.path1;Name=PB.592.490
NW_013581212.1	ont_tofu	mRNA	2574625	2576550	.	+	.	ID=PB.592.490.mrna1;Name=PB.592.490;Parent=PB.592.490.path1;coverage=100.0;identity=100.0;matches=337;mismatches=0;indels=0;unknowns=0
NW_013581212.1	ont_tofu	exon	2574625	2574754	100	+	.	ID=PB.592.490.mrna1.exon1;Name=PB.592.490;Parent=PB.592.490.mrna1;Target=PB.592.490 1 130 +
NW_013581212.1	ont_tofu	exon	2576344	2576550	100	+	.	ID=PB.592.490.mrna1.exon2;Name=PB.592.490;Parent=PB.592.490.mrna1;Target=PB.592.490 131 337 +
NW_013581212.1	ont_tofu	CDS	2574753	2574754	100	+	0	ID=PB.592.490.mrna1.cds1;Name=PB.592.490;Parent=PB.592.490.mrna1;Target=PB.592.490 129 130 +
NW_013581212.1	ont_tofu	CDS	2576344	2576509	100	+	2	ID=PB.592.490.mrna1.cds2;Name=PB.592.490;Parent=PB.592.490.mrna1;Target=PB.592.490 131 296 +
###
NW_013581212.1	ont_tofu	gene	2489375	2489996	.	+	.	ID=PB.586.82.path1;Name=PB.586.82
NW_013581212.1	ont_tofu	mRNA	2489375	2489996	.	+	.	ID=PB.586.82.mrna1;Name=PB.586.82;Parent=PB.586.82.path1;coverage=100.0;identity=100.0;matches=622;mismatches=0;indels=0;unknowns=0
NW_013581212.1	ont_tofu	exon	2489375	2489996	100	+	.	ID=PB.586.82.mrna1.exon1;Name=PB.586.82;Parent=PB.586.82.mrna1;Target=PB.586.82 622 1 .
NW_013581212.1	ont_tofu	CDS	2489375	2489521	100	+	0	ID=PB.586.82.mrna1.cds1;Name=PB.586.82;Parent=PB.586.82.mrna1;Target=PB.586.82 147 1 .
###
NW_013581212.1	ont_tofu	gene	2778001	2778327	.	-	.	ID=PB.597.7.path1;Name=PB.597.7
NW_013581212.1	ont_tofu	mRNA	2778001	2778327	.	-	.	ID=PB.597.7.mrna1;Name=PB.597.7;Parent=PB.597.7.path1;coverage=100.0;identity=100.0;matches=327;mismatches=0;indels=0;unknowns=0
NW_013581212.1	ont_tofu	exon	2778001	2778327	100	-	.	ID=PB.597.7.mrna1.exon1;Name=PB.597.7;Parent=PB.597.7.mrna1;Target=PB.597.7 327 1 .
NW_013581212.1	ont_tofu	CDS	2778262	2778327	100	-	0	ID=PB.597.7.mrna1.cds1;Name=PB.597.7;Parent=PB.597.7.mrna1;Target=PB.597.7 66 1 .
###
NW_013581212.1	ont_tofu	gene	1399176	1401192	.	-	.	ID=PB.535.1.path1;Name=PB.535.1
NW_013581212.1	ont_tofu	mRNA	1399176	1401192	.	-	.	ID=PB.535.1.mrna1;Name=PB.535.1;Parent=PB.535.1.path1;coverage=100.0;identity=100.0;matches=2017;mismatches=0;indels=0;unknowns=0
NW_013581212.1	ont_tofu	exon	1399176	1401192	100	-	.	ID=PB.535.1.mrna1.exon1;Name=PB.535.1;Parent=PB.535.1.mrna1;Target=PB.535.1 2017 1 .
NW_013581212.1	ont_tofu	CDS	1401027	1401176	100	-	0	ID=PB.535.1.mrna1.cds1;Name=PB.535.1;Parent=PB.535.1.mrna1;Target=PB.535.1 166 17 .
###
NW_013581212.1	ont_tofu	gene	2377728	2378429	.	-	.	ID=PB.577.8.path1;Name=PB.577.8
NW_013581212.1	ont_tofu	mRNA	2377728	2378429	.	-	.	ID=PB.577.8.mrna1;Name=PB.577.8;Parent=PB.577.8.path1;coverage=100.0;identity=100.0;matches=702;mismatches=0;indels=0;unknowns=0
NW_013581212.1	ont_tofu	exon	2377728	2378429	100	-	.	ID=PB.577.8.mrna1.exon1;Name=PB.577.8;Parent=PB.577.8.mrna1;Target=PB.577.8 702 1 .
NW_013581212.1	ont_tofu	CDS	2378285	2378428	100	-	0	ID=PB.577.8.mrna1.cds1;Name=PB.577.8;Parent=PB.577.8.mrna1;Target=PB.577.8 145 2 .
###
NW_013581212.1	ont_tofu	gene	2111381	2113286	.	-	.	ID=PB.565.21.path1;Name=PB.565.21
NW_013581212.1	ont_tofu	mRNA	2111381	2113286	.	-	.	ID=PB.565.21.mrna1;Name=PB.565.21;Parent=PB.565.21.path1;coverage=100.0;identity=100.0;matches=1906;mismatches=0;indels=0;unknowns=0
NW_013581212.1	ont_tofu	exon	2111381	2113286	100	-	.	ID=PB.565.21.mrna1.exon1;Name=PB.565.21;Parent=PB.565.21.mrna1;Target=PB.565.21 1906 1 .
NW_013581212.1	ont_tofu	CDS	2112497	2112772	100	-	0	ID=PB.565.21.mrna1.cds1;Name=PB.565.21;Parent=PB.565.21.mrna1;Target=PB.565.21 790 515 .
###
NW_013581212.1	ont_tofu	gene	2315846	2316199	.	-	.	ID=PB.576.51.path1;Name=PB.576.51
NW_013581212.1	ont_tofu	mRNA	2315846	2316199	.	-	.	ID=PB.576.51.mrna1;Name=PB.576.51;Parent=PB.576.51.path1;coverage=100.0;identity=100.0;matches=354;mismatches=0;indels=0;unknowns=0
NW_013581212.1	ont_tofu	exon	2315846	2316199	100	-	.	ID=PB.576.51.mrna1.exon1;Name=PB.576.51;Parent=PB.576.51.mrna1;Target=PB.576.51 354 1 .
NW_013581212.1	ont_tofu	CDS	2316137	2316199	100	-	0	ID=PB.576.51.mrna1.cds1;Name=PB.576.51;Parent=PB.576.51.mrna1;Target=PB.576.51 63 1 .
###
NW_013581212.1	ont_tofu	gene	2213859	2215119	.	+	.	ID=PB.564.244.path1;Name=PB.564.244
NW_013581212.1	ont_tofu	mRNA	2213859	2215119	.	+	.	ID=PB.564.244.mrna1;Name=PB.564.244;Parent=PB.564.244.path1;coverage=100.0;identity=100.0;matches=1261;mismatches=0;indels=0;unknowns=0
NW_013581212.1	ont_tofu	exon	2213859	2215119	100	+	.	ID=PB.564.244.mrna1.exon1;Name=PB.564.244;Parent=PB.564.244.mrna1;Target=PB.564.244 1261 1 .
NW_013581212.1	ont_tofu	CDS	2214502	2214600	100	+	0	ID=PB.564.244.mrna1.cds1;Name=PB.564.244;Parent=PB.564.244.mrna1;Target=PB.564.244 742 644 .
###
NW_013581212.1	ont_tofu	gene	2281814	2282489	.	+	.	ID=PB.572.85.path1;Name=PB.572.85
NW_013581212.1	ont_tofu	mRNA	2281814	2282489	.	+	.	ID=PB.572.85.mrna1;Name=PB.572.85;Parent=PB.572.85.path1;coverage=100.0;identity=100.0;matches=676;mismatches=0;indels=0;unknowns=0
NW_013581212.1	ont_tofu	exon	2281814	2282489	100	+	.	ID=PB.572.85.mrna1.exon1;Name=PB.572.85;Parent=PB.572.85.mrna1;Target=PB.572.85 676 1 .
NW_013581212.1	ont_tofu	CDS	2281815	2281922	100	+	0	ID=PB.572.85.mrna1.cds1;Name=PB.572.85;Parent=PB.572.85.mrna1;Target=PB.572.85 109 2 .
###
NW_013581212.1	ont_tofu	gene	2223432	2224059	.	+	.	ID=PB.564.272.path1;Name=PB.564.272
NW_013581212.1	ont_tofu	mRNA	2223432	2224059	.	+	.	ID=PB.564.272.mrna1;Name=PB.564.272;Parent=PB.564.272.path1;coverage=100.0;identity=100.0;matches=628;mismatches=0;indels=0;unknowns=0
NW_013581212.1	ont_tofu	exon	2223432	2224059	100	+	.	ID=PB.564.272.mrna1.exon1;Name=PB.564.272;Parent=PB.564.272.mrna1;Target=PB.564.272 628 1 .
NW_013581212.1	ont_tofu	CDS	2223605	2223706	100	+	0	ID=PB.564.272.mrna1.cds1;Name=PB.564.272;Parent=PB.564.272.mrna1;Target=PB.564.272 275 174 .
###
NW_013581212.1	ont_tofu	gene	2424317	2452271	.	-	.	ID=PB.584.4.path1;Name=PB.584.4
NW_013581212.1	ont_tofu	mRNA	2424317	2452271	.	-	.	ID=PB.584.4.mrna1;Name=PB.584.4;Parent=PB.584.4.path1;coverage=100.0;identity=100.0;matches=3460;mismatches=0;indels=0;unknowns=0
NW_013581212.1	ont_tofu	exon	2452161	2452271	100	-	.	ID=PB.584.4.mrna1.exon1;Name=PB.584.4;Parent=PB.584.4.mrna1;Target=PB.584.4 1 111 +
NW_013581212.1	ont_tofu	exon	2447749	2448707	100	-	.	ID=PB.584.4.mrna1.exon2;Name=PB.584.4;Parent=PB.584.4.mrna1;Target=PB.584.4 112 1070 +
NW_013581212.1	ont_tofu	exon	2429512	2429637	100	-	.	ID=PB.584.4.mrna1.exon3;Name=PB.584.4;Parent=PB.584.4.mrna1;Target=PB.584.4 1071 1196 +
NW_013581212.1	ont_tofu	exon	2427970	2428123	100	-	.	ID=PB.584.4.mrna1.exon4;Name=PB.584.4;Parent=PB.584.4.mrna1;Target=PB.584.4 1197 1350 +
NW_013581212.1	ont_tofu	exon	2427776	2427907	100	-	.	ID=PB.584.4.mrna1.exon5;Name=PB.584.4;Parent=PB.584.4.mrna1;Target=PB.584.4 1351 1482 +
NW_013581212.1	ont_tofu	exon	2427561	2427659	100	-	.	ID=PB.584.4.mrna1.exon6;Name=PB.584.4;Parent=PB.584.4.mrna1;Target=PB.584.4 1483 1581 +
NW_013581212.1	ont_tofu	exon	2427246	2427454	100	-	.	ID=PB.584.4.mrna1.exon7;Name=PB.584.4;Parent=PB.584.4.mrna1;Target=PB.584.4 1582 1790 +
NW_013581212.1	ont_tofu	exon	2426982	2427153	100	-	.	ID=PB.584.4.mrna1.exon8;Name=PB.584.4;Parent=PB.584.4.mrna1;Target=PB.584.4 1791 1962 +
NW_013581212.1	ont_tofu	exon	2426734	2426917	100	-	.	ID=PB.584.4.mrna1.exon9;Name=PB.584.4;Parent=PB.584.4.mrna1;Target=PB.584.4 1963 2146 +
NW_013581212.1	ont_tofu	exon	2426090	2426670	100	-	.	ID=PB.584.4.mrna1.exon10;Name=PB.584.4;Parent=PB.584.4.mrna1;Target=PB.584.4 2147 2727 +
NW_013581212.1	ont_tofu	exon	2425764	2425929	100	-	.	ID=PB.584.4.mrna1.exon11;Name=PB.584.4;Parent=PB.584.4.mrna1;Target=PB.584.4 2728 2893 +
NW_013581212.1	ont_tofu	exon	2425433	2425649	100	-	.	ID=PB.584.4.mrna1.exon12;Name=PB.584.4;Parent=PB.584.4.mrna1;Target=PB.584.4 2894 3110 +
NW_013581212.1	ont_tofu	exon	2425248	2425362	100	-	.	ID=PB.584.4.mrna1.exon13;Name=PB.584.4;Parent=PB.584.4.mrna1;Target=PB.584.4 3111 3225 +
NW_013581212.1	ont_tofu	exon	2424317	2424551	100	-	.	ID=PB.584.4.mrna1.exon14;Name=PB.584.4;Parent=PB.584.4.mrna1;Target=PB.584.4 3226 3460 +
NW_013581212.1	ont_tofu	CDS	2447749	2447784	100	-	0	ID=PB.584.4.mrna1.cds1;Name=PB.584.4;Parent=PB.584.4.mrna1;Target=PB.584.4 1035 1070 +
NW_013581212.1	ont_tofu	CDS	2429512	2429637	100	-	0	ID=PB.584.4.mrna1.cds2;Name=PB.584.4;Parent=PB.584.4.mrna1;Target=PB.584.4 1071 1196 +
NW_013581212.1	ont_tofu	CDS	2427970	2428123	100	-	0	ID=PB.584.4.mrna1.cds3;Name=PB.584.4;Parent=PB.584.4.mrna1;Target=PB.584.4 1197 1350 +
NW_013581212.1	ont_tofu	CDS	2427776	2427907	100	-	1	ID=PB.584.4.mrna1.cds4;Name=PB.584.4;Parent=PB.584.4.mrna1;Target=PB.584.4 1351 1482 +
NW_013581212.1	ont_tofu	CDS	2427561	2427659	100	-	1	ID=PB.584.4.mrna1.cds5;Name=PB.584.4;Parent=PB.584.4.mrna1;Target=PB.584.4 1483 1581 +
NW_013581212.1	ont_tofu	CDS	2427246	2427454	100	-	1	ID=PB.584.4.mrna1.cds6;Name=PB.584.4;Parent=PB.584.4.mrna1;Target=PB.584.4 1582 1790 +
NW_013581212.1	ont_tofu	CDS	2426982	2427153	100	-	0	ID=PB.584.4.mrna1.cds7;Name=PB.584.4;Parent=PB.584.4.mrna1;Target=PB.584.4 1791 1962 +
NW_013581212.1	ont_tofu	CDS	2426734	2426917	100	-	1	ID=PB.584.4.mrna1.cds8;Name=PB.584.4;Parent=PB.584.4.mrna1;Target=PB.584.4 1963 2146 +
NW_013581212.1	ont_tofu	CDS	2426090	2426670	100	-	2	ID=PB.584.4.mrna1.cds9;Name=PB.584.4;Parent=PB.584.4.mrna1;Target=PB.584.4 2147 2727 +
NW_013581212.1	ont_tofu	CDS	2425764	2425929	100	-	1	ID=PB.584.4.mrna1.cds10;Name=PB.584.4;Parent=PB.584.4.mrna1;Target=PB.584.4 2728 2893 +
NW_013581212.1	ont_tofu	CDS	2425433	2425649	100	-	2	ID=PB.584.4.mrna1.cds11;Name=PB.584.4;Parent=PB.584.4.mrna1;Target=PB.584.4 2894 3110 +
NW_013581212.1	ont_tofu	CDS	2425248	2425362	100	-	0	ID=PB.584.4.mrna1.cds12;Name=PB.584.4;Parent=PB.584.4.mrna1;Target=PB.584.4 3111 3225 +
NW_013581212.1	ont_tofu	CDS	2424370	2424551	100	-	1	ID=PB.584.4.mrna1.cds13;Name=PB.584.4;Parent=PB.584.4.mrna1;Target=PB.584.4 3226 3407 +
###
NW_013581212.1	ont_tofu	gene	3101888	3102361	.	+	.	ID=PB.607.2.path1;Name=PB.607.2
NW_013581212.1	ont_tofu	mRNA	3101888	3102361	.	+	.	ID=PB.607.2.mrna1;Name=PB.607.2;Parent=PB.607.2.path1;coverage=100.0;identity=100.0;matches=474;mismatches=0;indels=0;unknowns=0
NW_013581212.1	ont_tofu	exon	3101888	3102361	100	+	.	ID=PB.607.2.mrna1.exon1;Name=PB.607.2;Parent=PB.607.2.mrna1;Target=PB.607.2 474 1 .
NW_013581212.1	ont_tofu	CDS	3101890	3101982	100	+	0	ID=PB.607.2.mrna1.cds1;Name=PB.607.2;Parent=PB.607.2.mrna1;Target=PB.607.2 95 3 .
###
NW_013581212.1	ont_tofu	gene	2631232	2633294	.	+	.	ID=PB.592.757.path1;Name=PB.592.757
NW_013581212.1	ont_tofu	mRNA	2631232	2633294	.	+	.	ID=PB.592.757.mrna1;Name=PB.592.757;Parent=PB.592.757.path1;coverage=100.0;identity=100.0;matches=2063;mismatches=0;indels=0;unknowns=0
NW_013581212.1	ont_tofu	exon	2631232	2633294	100	+	.	ID=PB.592.757.mrna1.exon1;Name=PB.592.757;Parent=PB.592.757.mrna1;Target=PB.592.757 2063 1 .
NW_013581212.1	ont_tofu	CDS	2631233	2631460	100	+	0	ID=PB.592.757.mrna1.cds1;Name=PB.592.757;Parent=PB.592.757.mrna1;Target=PB.592.757 229 2 .
###
NW_013581212.1	ont_tofu	gene	2996155	2997035	.	-	.	ID=PB.599.335.path1;Name=PB.599.335
NW_013581212.1	ont_tofu	mRNA	2996155	2997035	.	-	.	ID=PB.599.335.mrna1;Name=PB.599.335;Parent=PB.599.335.path1;coverage=100.0;identity=100.0;matches=881;mismatches=0;indels=0;unknowns=0
NW_013581212.1	ont_tofu	exon	2996155	2997035	100	-	.	ID=PB.599.335.mrna1.exon1;Name=PB.599.335;Parent=PB.599.335.mrna1;Target=PB.599.335 881 1 .
NW_013581212.1	ont_tofu	CDS	2996876	2997034	100	-	0	ID=PB.599.335.mrna1.cds1;Name=PB.599.335;Parent=PB.599.335.mrna1;Target=PB.599.335 160 2 .
###
NW_013581212.1	ont_tofu	gene	2584207	2585529	.	+	.	ID=PB.592.724.path1;Name=PB.592.724
NW_013581212.1	ont_tofu	mRNA	2584207	2585529	.	+	.	ID=PB.592.724.mrna1;Name=PB.592.724;Parent=PB.592.724.path1;coverage=100.0;identity=100.0;matches=1323;mismatches=0;indels=0;unknowns=0
NW_013581212.1	ont_tofu	exon	2584207	2585529	100	+	.	ID=PB.592.724.mrna1.exon1;Name=PB.592.724;Parent=PB.592.724.mrna1;Target=PB.592.724 1323 1 .
NW_013581212.1	ont_tofu	CDS	2585081	2585158	100	+	0	ID=PB.592.724.mrna1.cds1;Name=PB.592.724;Parent=PB.592.724.mrna1;Target=PB.592.724 952 875 .
###
NW_013581212.1	ont_tofu	gene	2880318	2881235	.	+	.	ID=PB.592.843.path1;Name=PB.592.843
NW_013581212.1	ont_tofu	mRNA	2880318	2881235	.	+	.	ID=PB.592.843.mrna1;Name=PB.592.843;Parent=PB.592.843.path1;coverage=100.0;identity=100.0;matches=918;mismatches=0;indels=0;unknowns=0
NW_013581212.1	ont_tofu	exon	2880318	2881235	100	+	.	ID=PB.592.843.mrna1.exon1;Name=PB.592.843;Parent=PB.592.843.mrna1;Target=PB.592.843 918 1 .
NW_013581212.1	ont_tofu	CDS	2880320	2880583	100	+	0	ID=PB.592.843.mrna1.cds1;Name=PB.592.843;Parent=PB.592.843.mrna1;Target=PB.592.843 266 3 .
###
NW_013581212.1	ont_tofu	gene	2912340	2914918	.	+	.	ID=PB.592.877.path1;Name=PB.592.877
NW_013581212.1	ont_tofu	mRNA	2912340	2914918	.	+	.	ID=PB.592.877.mrna1;Name=PB.592.877;Parent=PB.592.877.path1;coverage=100.0;identity=100.0;matches=460;mismatches=0;indels=0;unknowns=0
NW_013581212.1	ont_tofu	exon	2912340	2912646	100	+	.	ID=PB.592.877.mrna1.exon1;Name=PB.592.877;Parent=PB.592.877.mrna1;Target=PB.592.877 1 307 +
NW_013581212.1	ont_tofu	exon	2914766	2914918	100	+	.	ID=PB.592.877.mrna1.exon2;Name=PB.592.877;Parent=PB.592.877.mrna1;Target=PB.592.877 308 460 +
NW_013581212.1	ont_tofu	CDS	2912562	2912646	100	+	0	ID=PB.592.877.mrna1.cds1;Name=PB.592.877;Parent=PB.592.877.mrna1;Target=PB.592.877 223 307 +
NW_013581212.1	ont_tofu	CDS	2914766	2914899	100	+	1	ID=PB.592.877.mrna1.cds2;Name=PB.592.877;Parent=PB.592.877.mrna1;Target=PB.592.877 308 441 +
###
NW_013581212.1	ont_tofu	gene	2600621	2601588	.	-	.	ID=PB.595.4.path1;Name=PB.595.4
NW_013581212.1	ont_tofu	mRNA	2600621	2601588	.	-	.	ID=PB.595.4.mrna1;Name=PB.595.4;Parent=PB.595.4.path1;coverage=100.0;identity=100.0;matches=968;mismatches=0;indels=0;unknowns=0
NW_013581212.1	ont_tofu	exon	2600621	2601588	100	-	.	ID=PB.595.4.mrna1.exon1;Name=PB.595.4;Parent=PB.595.4.mrna1;Target=PB.595.4 968 1 .
NW_013581212.1	ont_tofu	CDS	2601180	2601518	100	-	0	ID=PB.595.4.mrna1.cds1;Name=PB.595.4;Parent=PB.595.4.mrna1;Target=PB.595.4 409 71 .
###
NW_013581212.1	ont_tofu	gene	2527880	2528365	.	-	.	ID=PB.594.99.path1;Name=PB.594.99
NW_013581212.1	ont_tofu	mRNA	2527880	2528365	.	-	.	ID=PB.594.99.mrna1;Name=PB.594.99;Parent=PB.594.99.path1;coverage=100.0;identity=100.0;matches=486;mismatches=0;indels=0;unknowns=0
NW_013581212.1	ont_tofu	exon	2527880	2528365	100	-	.	ID=PB.594.99.mrna1.exon1;Name=PB.594.99;Parent=PB.594.99.mrna1;Target=PB.594.99 486 1 .
NW_013581212.1	ont_tofu	CDS	2528089	2528298	100	-	0	ID=PB.594.99.mrna1.cds1;Name=PB.594.99;Parent=PB.594.99.mrna1;Target=PB.594.99 277 68 .
###
NW_013581212.1	ont_tofu	gene	2869776	2870135	.	+	.	ID=PB.592.841.path1;Name=PB.592.841
NW_013581212.1	ont_tofu	mRNA	2869776	2870135	.	+	.	ID=PB.592.841.mrna1;Name=PB.592.841;Parent=PB.592.841.path1;coverage=100.0;identity=100.0;matches=360;mismatches=0;indels=0;unknowns=0
NW_013581212.1	ont_tofu	exon	2869776	2870135	100	+	.	ID=PB.592.841.mrna1.exon1;Name=PB.592.841;Parent=PB.592.841.mrna1;Target=PB.592.841 360 1 .
NW_013581212.1	ont_tofu	CDS	2869959	2870135	100	+	0	ID=PB.592.841.mrna1.cds1;Name=PB.592.841;Parent=PB.592.841.mrna1;Target=PB.592.841 360 184 .
###
NW_013581212.1	ont_tofu	gene	2996196	2998182	.	+	.	ID=PB.593.3.path1;Name=PB.593.3
NW_013581212.1	ont_tofu	mRNA	2996196	2998182	.	+	.	ID=PB.593.3.mrna1;Name=PB.593.3;Parent=PB.593.3.path1;coverage=100.0;identity=100.0;matches=1987;mismatches=0;indels=0;unknowns=0
NW_013581212.1	ont_tofu	exon	2996196	2998182	100	+	.	ID=PB.593.3.mrna1.exon1;Name=PB.593.3;Parent=PB.593.3.mrna1;Target=PB.593.3 1987 1 .
NW_013581212.1	ont_tofu	CDS	2996736	2996969	100	+	0	ID=PB.593.3.mrna1.cds1;Name=PB.593.3;Parent=PB.593.3.mrna1;Target=PB.593.3 774 541 .
###
NW_013581212.1	ont_tofu	gene	3510187	3512385	.	+	.	ID=PB.620.31.path1;Name=PB.620.31
NW_013581212.1	ont_tofu	mRNA	3510187	3512385	.	+	.	ID=PB.620.31.mrna1;Name=PB.620.31;Parent=PB.620.31.path1;coverage=100.0;identity=100.0;matches=2086;mismatches=0;indels=0;unknowns=0
NW_013581212.1	ont_tofu	exon	3510187	3511201	100	+	.	ID=PB.620.31.mrna1.exon1;Name=PB.620.31;Parent=PB.620.31.mrna1;Target=PB.620.31 1015 1 .
NW_013581212.1	ont_tofu	exon	3511315	3512385	100	+	.	ID=PB.620.31.mrna1.exon2;Name=PB.620.31;Parent=PB.620.31.mrna1;Target=PB.620.31 2086 1016 .
NW_013581212.1	ont_tofu	CDS	3510188	3510478	100	+	0	ID=PB.620.31.mrna1.cds1;Name=PB.620.31;Parent=PB.620.31.mrna1;Target=PB.620.31 292 2 .
###
NW_013581212.1	ont_tofu	gene	2920566	2921348	.	-	.	ID=PB.599.82.path1;Name=PB.599.82
NW_013581212.1	ont_tofu	mRNA	2920566	2921348	.	-	.	ID=PB.599.82.mrna1;Name=PB.599.82;Parent=PB.599.82.path1;coverage=100.0;identity=100.0;matches=783;mismatches=0;indels=0;unknowns=0
NW_013581212.1	ont_tofu	exon	2920566	2921348	100	-	.	ID=PB.599.82.mrna1.exon1;Name=PB.599.82;Parent=PB.599.82.mrna1;Target=PB.599.82 783 1 .
NW_013581212.1	ont_tofu	CDS	2921161	2921346	100	-	0	ID=PB.599.82.mrna1.cds1;Name=PB.599.82;Parent=PB.599.82.mrna1;Target=PB.599.82 188 3 .
###
NW_013581212.1	ont_tofu	gene	3508339	3508890	.	+	.	ID=PB.620.1.path1;Name=PB.620.1
NW_013581212.1	ont_tofu	mRNA	3508339	3508890	.	+	.	ID=PB.620.1.mrna1;Name=PB.620.1;Parent=PB.620.1.path1;coverage=100.0;identity=100.0;matches=552;mismatches=0;indels=0;unknowns=0
NW_013581212.1	ont_tofu	exon	3508339	3508890	100	+	.	ID=PB.620.1.mrna1.exon1;Name=PB.620.1;Parent=PB.620.1.mrna1;Target=PB.620.1 552 1 .
NW_013581212.1	ont_tofu	CDS	3508469	3508597	100	+	0	ID=PB.620.1.mrna1.cds1;Name=PB.620.1;Parent=PB.620.1.mrna1;Target=PB.620.1 259 131 .
###
NW_013581212.1	ont_tofu	gene	3001939	3015148	.	-	.	ID=PB.599.337.path1;Name=PB.599.337
NW_013581212.1	ont_tofu	mRNA	3001939	3015148	.	-	.	ID=PB.599.337.mrna1;Name=PB.599.337;Parent=PB.599.337.path1;coverage=100.0;identity=100.0;matches=963;mismatches=0;indels=0;unknowns=0
NW_013581212.1	ont_tofu	exon	3014928	3015148	100	-	.	ID=PB.599.337.mrna1.exon1;Name=PB.599.337;Parent=PB.599.337.mrna1;Target=PB.599.337 1 221 +
NW_013581212.1	ont_tofu	exon	3002229	3002750	100	-	.	ID=PB.599.337.mrna1.exon2;Name=PB.599.337;Parent=PB.599.337.mrna1;Target=PB.599.337 222 743 +
NW_013581212.1	ont_tofu	exon	3001939	3002158	100	-	.	ID=PB.599.337.mrna1.exon3;Name=PB.599.337;Parent=PB.599.337.mrna1;Target=PB.599.337 744 963 +
NW_013581212.1	ont_tofu	CDS	3002229	3002261	100	-	0	ID=PB.599.337.mrna1.cds1;Name=PB.599.337;Parent=PB.599.337.mrna1;Target=PB.599.337 711 743 +
NW_013581212.1	ont_tofu	CDS	3002102	3002158	100	-	0	ID=PB.599.337.mrna1.cds2;Name=PB.599.337;Parent=PB.599.337.mrna1;Target=PB.599.337 744 800 +
###
NW_013581211.1	ont_tofu	gene	1704649	1704726	.	-	.	ID=PB.436.1.path1;Name=PB.436.1
NW_013581211.1	ont_tofu	mRNA	1704649	1704726	.	-	.	ID=PB.436.1.mrna1;Name=PB.436.1;Parent=PB.436.1.path1;coverage=100.0;identity=100.0;matches=78;mismatches=0;indels=0;unknowns=0
NW_013581211.1	ont_tofu	exon	1704649	1704726	100	-	.	ID=PB.436.1.mrna1.exon1;Name=PB.436.1;Parent=PB.436.1.mrna1;Target=PB.436.1 78 1 .
NW_013581211.1	ont_tofu	CDS	1704651	1704725	100	-	0	ID=PB.436.1.mrna1.cds1;Name=PB.436.1;Parent=PB.436.1.mrna1;Target=PB.436.1 76 2 .
###
NW_013581211.1	ont_tofu	gene	2966543	2968159	.	+	.	ID=PB.450.3.path1;Name=PB.450.3
NW_013581211.1	ont_tofu	mRNA	2966543	2968159	.	+	.	ID=PB.450.3.mrna1;Name=PB.450.3;Parent=PB.450.3.path1;coverage=100.0;identity=100.0;matches=1617;mismatches=0;indels=0;unknowns=0
NW_013581211.1	ont_tofu	exon	2966543	2968159	100	+	.	ID=PB.450.3.mrna1.exon1;Name=PB.450.3;Parent=PB.450.3.mrna1;Target=PB.450.3 1617 1 .
NW_013581211.1	ont_tofu	CDS	2967732	2967878	100	+	0	ID=PB.450.3.mrna1.cds1;Name=PB.450.3;Parent=PB.450.3.mrna1;Target=PB.450.3 1336 1190 .
###
NW_013581212.1	ont_tofu	gene	3514498	3515867	.	+	.	ID=PB.620.115.path1;Name=PB.620.115
NW_013581212.1	ont_tofu	mRNA	3514498	3515867	.	+	.	ID=PB.620.115.mrna1;Name=PB.620.115;Parent=PB.620.115.path1;coverage=100.0;identity=100.0;matches=1370;mismatches=0;indels=0;unknowns=0
NW_013581212.1	ont_tofu	exon	3514498	3515867	100	+	.	ID=PB.620.115.mrna1.exon1;Name=PB.620.115;Parent=PB.620.115.mrna1;Target=PB.620.115 1370 1 .
NW_013581212.1	ont_tofu	CDS	3514874	3515239	100	+	0	ID=PB.620.115.mrna1.cds1;Name=PB.620.115;Parent=PB.620.115.mrna1;Target=PB.620.115 742 377 .
###
NW_013581212.1	ont_tofu	gene	3516274	3517870	.	+	.	ID=PB.620.125.path1;Name=PB.620.125
NW_013581212.1	ont_tofu	mRNA	3516274	3517870	.	+	.	ID=PB.620.125.mrna1;Name=PB.620.125;Parent=PB.620.125.path1;coverage=100.0;identity=100.0;matches=1597;mismatches=0;indels=0;unknowns=0
NW_013581212.1	ont_tofu	exon	3516274	3517870	100	+	.	ID=PB.620.125.mrna1.exon1;Name=PB.620.125;Parent=PB.620.125.mrna1;Target=PB.620.125 1597 1 .
NW_013581212.1	ont_tofu	CDS	3516653	3516943	100	+	0	ID=PB.620.125.mrna1.cds1;Name=PB.620.125;Parent=PB.620.125.mrna1;Target=PB.620.125 670 380 .
###
NW_013581212.1	ont_tofu	gene	3529005	3529475	.	+	.	ID=PB.620.171.path1;Name=PB.620.171
NW_013581212.1	ont_tofu	mRNA	3529005	3529475	.	+	.	ID=PB.620.171.mrna1;Name=PB.620.171;Parent=PB.620.171.path1;coverage=100.0;identity=100.0;matches=471;mismatches=0;indels=0;unknowns=0
NW_013581212.1	ont_tofu	exon	3529005	3529475	100	+	.	ID=PB.620.171.mrna1.exon1;Name=PB.620.171;Parent=PB.620.171.mrna1;Target=PB.620.171 471 1 .
NW_013581212.1	ont_tofu	CDS	3529007	3529255	100	+	0	ID=PB.620.171.mrna1.cds1;Name=PB.620.171;Parent=PB.620.171.mrna1;Target=PB.620.171 251 3 .
###
NW_013581213.1	ont_tofu	gene	106207	107176	.	+	.	ID=PB.640.9.path1;Name=PB.640.9
NW_013581213.1	ont_tofu	mRNA	106207	107176	.	+	.	ID=PB.640.9.mrna1;Name=PB.640.9;Parent=PB.640.9.path1;coverage=100.0;identity=100.0;matches=970;mismatches=0;indels=0;unknowns=0
NW_013581213.1	ont_tofu	exon	106207	107176	100	+	.	ID=PB.640.9.mrna1.exon1;Name=PB.640.9;Parent=PB.640.9.mrna1;Target=PB.640.9 970 1 .
NW_013581213.1	ont_tofu	CDS	106484	106762	100	+	0	ID=PB.640.9.mrna1.cds1;Name=PB.640.9;Parent=PB.640.9.mrna1;Target=PB.640.9 556 278 .
###
NW_013581212.1	ont_tofu	gene	2921118	2927134	.	+	.	ID=PB.592.905.path1;Name=PB.592.905
NW_013581212.1	ont_tofu	mRNA	2921118	2927134	.	+	.	ID=PB.592.905.mrna1;Name=PB.592.905;Parent=PB.592.905.path1;coverage=100.0;identity=100.0;matches=1149;mismatches=0;indels=0;unknowns=0
NW_013581212.1	ont_tofu	exon	2921118	2921474	100	+	.	ID=PB.592.905.mrna1.exon1;Name=PB.592.905;Parent=PB.592.905.mrna1;Target=PB.592.905 1 357 +
NW_013581212.1	ont_tofu	exon	2926343	2927134	100	+	.	ID=PB.592.905.mrna1.exon2;Name=PB.592.905;Parent=PB.592.905.mrna1;Target=PB.592.905 358 1149 +
NW_013581212.1	ont_tofu	CDS	2921350	2921474	100	+	0	ID=PB.592.905.mrna1.cds1;Name=PB.592.905;Parent=PB.592.905.mrna1;Target=PB.592.905 233 357 +
NW_013581212.1	ont_tofu	CDS	2926343	2926466	100	+	2	ID=PB.592.905.mrna1.cds2;Name=PB.592.905;Parent=PB.592.905.mrna1;Target=PB.592.905 358 481 +
###
NW_013581212.1	ont_tofu	gene	2924152	2926052	.	-	.	ID=PB.599.86.path1;Name=PB.599.86
NW_013581212.1	ont_tofu	mRNA	2924152	2926052	.	-	.	ID=PB.599.86.mrna1;Name=PB.599.86;Parent=PB.599.86.path1;coverage=100.0;identity=100.0;matches=1901;mismatches=0;indels=0;unknowns=0
NW_013581212.1	ont_tofu	exon	2924152	2926052	100	-	.	ID=PB.599.86.mrna1.exon1;Name=PB.599.86;Parent=PB.599.86.mrna1;Target=PB.599.86 1901 1 .
NW_013581212.1	ont_tofu	CDS	2924797	2925039	100	-	0	ID=PB.599.86.mrna1.cds1;Name=PB.599.86;Parent=PB.599.86.mrna1;Target=PB.599.86 1256 1014 .
###
NW_013581212.1	ont_tofu	gene	2481605	2482633	.	-	.	ID=PB.585.2.path1;Name=PB.585.2
NW_013581212.1	ont_tofu	mRNA	2481605	2482633	.	-	.	ID=PB.585.2.mrna1;Name=PB.585.2;Parent=PB.585.2.path1;coverage=100.0;identity=100.0;matches=1029;mismatches=0;indels=0;unknowns=0
NW_013581212.1	ont_tofu	exon	2481605	2482633	100	-	.	ID=PB.585.2.mrna1.exon1;Name=PB.585.2;Parent=PB.585.2.mrna1;Target=PB.585.2 1029 1 .
NW_013581212.1	ont_tofu	CDS	2481911	2482024	100	-	0	ID=PB.585.2.mrna1.cds1;Name=PB.585.2;Parent=PB.585.2.mrna1;Target=PB.585.2 723 610 .
###
NW_013581213.1	ont_tofu	gene	912281	912702	.	+	.	ID=PB.680.1.path1;Name=PB.680.1
NW_013581213.1	ont_tofu	mRNA	912281	912702	.	+	.	ID=PB.680.1.mrna1;Name=PB.680.1;Parent=PB.680.1.path1;coverage=100.0;identity=100.0;matches=422;mismatches=0;indels=0;unknowns=0
NW_013581213.1	ont_tofu	exon	912281	912702	100	+	.	ID=PB.680.1.mrna1.exon1;Name=PB.680.1;Parent=PB.680.1.mrna1;Target=PB.680.1 422 1 .
NW_013581213.1	ont_tofu	CDS	912307	912417	100	+	0	ID=PB.680.1.mrna1.cds1;Name=PB.680.1;Parent=PB.680.1.mrna1;Target=PB.680.1 137 27 .
###
NW_013581212.1	ont_tofu	gene	3114510	3115519	.	-	.	ID=PB.610.26.path1;Name=PB.610.26
NW_013581212.1	ont_tofu	mRNA	3114510	3115519	.	-	.	ID=PB.610.26.mrna1;Name=PB.610.26;Parent=PB.610.26.path1;coverage=100.0;identity=100.0;matches=1010;mismatches=0;indels=0;unknowns=0
NW_013581212.1	ont_tofu	exon	3114510	3115519	100	-	.	ID=PB.610.26.mrna1.exon1;Name=PB.610.26;Parent=PB.610.26.mrna1;Target=PB.610.26 1010 1 .
NW_013581212.1	ont_tofu	CDS	3115277	3115387	100	-	0	ID=PB.610.26.mrna1.cds1;Name=PB.610.26;Parent=PB.610.26.mrna1;Target=PB.610.26 243 133 .
###
NW_013581212.1	ont_tofu	gene	2983631	2984850	.	-	.	ID=PB.599.329.path1;Name=PB.599.329
NW_013581212.1	ont_tofu	mRNA	2983631	2984850	.	-	.	ID=PB.599.329.mrna1;Name=PB.599.329;Parent=PB.599.329.path1;coverage=100.0;identity=100.0;matches=1220;mismatches=0;indels=0;unknowns=0
NW_013581212.1	ont_tofu	exon	2983631	2984850	100	-	.	ID=PB.599.329.mrna1.exon1;Name=PB.599.329;Parent=PB.599.329.mrna1;Target=PB.599.329 1220 1 .
NW_013581212.1	ont_tofu	CDS	2984645	2984848	100	-	0	ID=PB.599.329.mrna1.cds1;Name=PB.599.329;Parent=PB.599.329.mrna1;Target=PB.599.329 206 3 .
###
NW_013581213.1	ont_tofu	gene	196894	198512	.	+	.	ID=PB.646.1.path1;Name=PB.646.1
NW_013581213.1	ont_tofu	mRNA	196894	198512	.	+	.	ID=PB.646.1.mrna1;Name=PB.646.1;Parent=PB.646.1.path1;coverage=100.0;identity=100.0;matches=1556;mismatches=0;indels=0;unknowns=0
NW_013581213.1	ont_tofu	exon	196894	198383	100	+	.	ID=PB.646.1.mrna1.exon1;Name=PB.646.1;Parent=PB.646.1.mrna1;Target=PB.646.1 1490 1 .
NW_013581213.1	ont_tofu	exon	198447	198512	100	+	.	ID=PB.646.1.mrna1.exon2;Name=PB.646.1;Parent=PB.646.1.mrna1;Target=PB.646.1 1556 1491 .
NW_013581213.1	ont_tofu	CDS	198030	198239	100	+	0	ID=PB.646.1.mrna1.cds1;Name=PB.646.1;Parent=PB.646.1.mrna1;Target=PB.646.1 1346 1137 .
###
NW_013581213.1	ont_tofu	gene	434762	438689	.	-	.	ID=PB.665.1.path1;Name=PB.665.1
NW_013581213.1	ont_tofu	mRNA	434762	438689	.	-	.	ID=PB.665.1.mrna1;Name=PB.665.1;Parent=PB.665.1.path1;coverage=100.0;identity=100.0;matches=1974;mismatches=0;indels=0;unknowns=0
NW_013581213.1	ont_tofu	exon	438602	438689	100	-	.	ID=PB.665.1.mrna1.exon1;Name=PB.665.1;Parent=PB.665.1.mrna1;Target=PB.665.1 1 88 +
NW_013581213.1	ont_tofu	exon	438193	438527	100	-	.	ID=PB.665.1.mrna1.exon2;Name=PB.665.1;Parent=PB.665.1.mrna1;Target=PB.665.1 89 423 +
NW_013581213.1	ont_tofu	exon	437790	438128	100	-	.	ID=PB.665.1.mrna1.exon3;Name=PB.665.1;Parent=PB.665.1.mrna1;Target=PB.665.1 424 762 +
NW_013581213.1	ont_tofu	exon	437624	437730	100	-	.	ID=PB.665.1.mrna1.exon4;Name=PB.665.1;Parent=PB.665.1.mrna1;Target=PB.665.1 763 869 +
NW_013581213.1	ont_tofu	exon	437187	437556	100	-	.	ID=PB.665.1.mrna1.exon5;Name=PB.665.1;Parent=PB.665.1.mrna1;Target=PB.665.1 870 1239 +
NW_013581213.1	ont_tofu	exon	435946	436110	100	-	.	ID=PB.665.1.mrna1.exon6;Name=PB.665.1;Parent=PB.665.1.mrna1;Target=PB.665.1 1240 1404 +
NW_013581213.1	ont_tofu	exon	435803	435883	100	-	.	ID=PB.665.1.mrna1.exon7;Name=PB.665.1;Parent=PB.665.1.mrna1;Target=PB.665.1 1405 1485 +
NW_013581213.1	ont_tofu	exon	434762	435250	100	-	.	ID=PB.665.1.mrna1.exon8;Name=PB.665.1;Parent=PB.665.1.mrna1;Target=PB.665.1 1486 1974 +
NW_013581213.1	ont_tofu	CDS	437187	437237	100	-	0	ID=PB.665.1.mrna1.cds1;Name=PB.665.1;Parent=PB.665.1.mrna1;Target=PB.665.1 1189 1239 +
NW_013581213.1	ont_tofu	CDS	435946	436110	100	-	0	ID=PB.665.1.mrna1.cds2;Name=PB.665.1;Parent=PB.665.1.mrna1;Target=PB.665.1 1240 1404 +
NW_013581213.1	ont_tofu	CDS	435803	435883	100	-	0	ID=PB.665.1.mrna1.cds3;Name=PB.665.1;Parent=PB.665.1.mrna1;Target=PB.665.1 1405 1485 +
NW_013581213.1	ont_tofu	CDS	435158	435250	100	-	0	ID=PB.665.1.mrna1.cds4;Name=PB.665.1;Parent=PB.665.1.mrna1;Target=PB.665.1 1486 1578 +
###
NW_013581212.1	ont_tofu	gene	3526507	3528577	.	+	.	ID=PB.620.159.path1;Name=PB.620.159
NW_013581212.1	ont_tofu	mRNA	3526507	3528577	.	+	.	ID=PB.620.159.mrna1;Name=PB.620.159;Parent=PB.620.159.path1;coverage=100.0;identity=100.0;matches=2071;mismatches=0;indels=0;unknowns=0
NW_013581212.1	ont_tofu	exon	3526507	3528577	100	+	.	ID=PB.620.159.mrna1.exon1;Name=PB.620.159;Parent=PB.620.159.mrna1;Target=PB.620.159 2071 1 .
NW_013581212.1	ont_tofu	CDS	3526606	3526872	100	+	0	ID=PB.620.159.mrna1.cds1;Name=PB.620.159;Parent=PB.620.159.mrna1;Target=PB.620.159 366 100 .
###
NW_013581212.1	ont_tofu	gene	3525946	3526841	.	-	.	ID=PB.624.3.path1;Name=PB.624.3
NW_013581212.1	ont_tofu	mRNA	3525946	3526841	.	-	.	ID=PB.624.3.mrna1;Name=PB.624.3;Parent=PB.624.3.path1;coverage=100.0;identity=100.0;matches=601;mismatches=0;indels=0;unknowns=0
NW_013581212.1	ont_tofu	exon	3526684	3526841	100	-	.	ID=PB.624.3.mrna1.exon1;Name=PB.624.3;Parent=PB.624.3.mrna1;Target=PB.624.3 1 158 +
NW_013581212.1	ont_tofu	exon	3525946	3526388	100	-	.	ID=PB.624.3.mrna1.exon2;Name=PB.624.3;Parent=PB.624.3.mrna1;Target=PB.624.3 159 601 +
NW_013581212.1	ont_tofu	CDS	3525982	3526137	100	-	0	ID=PB.624.3.mrna1.cds1;Name=PB.624.3;Parent=PB.624.3.mrna1;Target=PB.624.3 410 565 +
###
NW_013581213.1	ont_tofu	gene	915434	916978	.	+	.	ID=PB.680.14.path1;Name=PB.680.14
NW_013581213.1	ont_tofu	mRNA	915434	916978	.	+	.	ID=PB.680.14.mrna1;Name=PB.680.14;Parent=PB.680.14.path1;coverage=100.0;identity=100.0;matches=1545;mismatches=0;indels=0;unknowns=0
NW_013581213.1	ont_tofu	exon	915434	916978	100	+	.	ID=PB.680.14.mrna1.exon1;Name=PB.680.14;Parent=PB.680.14.mrna1;Target=PB.680.14 1545 1 .
NW_013581213.1	ont_tofu	CDS	915434	915853	100	+	0	ID=PB.680.14.mrna1.cds1;Name=PB.680.14;Parent=PB.680.14.mrna1;Target=PB.680.14 420 1 .
###
NW_013581212.1	ont_tofu	gene	3513014	3514200	.	+	.	ID=PB.620.83.path1;Name=PB.620.83
NW_013581212.1	ont_tofu	mRNA	3513014	3514200	.	+	.	ID=PB.620.83.mrna1;Name=PB.620.83;Parent=PB.620.83.path1;coverage=100.0;identity=100.0;matches=1187;mismatches=0;indels=0;unknowns=0
NW_013581212.1	ont_tofu	exon	3513014	3514200	100	+	.	ID=PB.620.83.mrna1.exon1;Name=PB.620.83;Parent=PB.620.83.mrna1;Target=PB.620.83 1187 1 .
NW_013581212.1	ont_tofu	CDS	3513075	3513245	100	+	0	ID=PB.620.83.mrna1.cds1;Name=PB.620.83;Parent=PB.620.83.mrna1;Target=PB.620.83 232 62 .
###
NW_013581212.1	ont_tofu	gene	3264231	3264646	.	-	.	ID=PB.618.30.path1;Name=PB.618.30
NW_013581212.1	ont_tofu	mRNA	3264231	3264646	.	-	.	ID=PB.618.30.mrna1;Name=PB.618.30;Parent=PB.618.30.path1;coverage=100.0;identity=100.0;matches=416;mismatches=0;indels=0;unknowns=0
NW_013581212.1	ont_tofu	exon	3264231	3264646	100	-	.	ID=PB.618.30.mrna1.exon1;Name=PB.618.30;Parent=PB.618.30.mrna1;Target=PB.618.30 416 1 .
NW_013581212.1	ont_tofu	CDS	3264506	3264646	100	-	0	ID=PB.618.30.mrna1.cds1;Name=PB.618.30;Parent=PB.618.30.mrna1;Target=PB.618.30 141 1 .
###
NW_013581213.1	ont_tofu	gene	798891	800031	.	-	.	ID=PB.674.1.path1;Name=PB.674.1
NW_013581213.1	ont_tofu	mRNA	798891	800031	.	-	.	ID=PB.674.1.mrna1;Name=PB.674.1;Parent=PB.674.1.path1;coverage=100.0;identity=100.0;matches=1141;mismatches=0;indels=0;unknowns=0
NW_013581213.1	ont_tofu	exon	798891	800031	100	-	.	ID=PB.674.1.mrna1.exon1;Name=PB.674.1;Parent=PB.674.1.mrna1;Target=PB.674.1 1141 1 .
NW_013581213.1	ont_tofu	CDS	798967	799119	100	-	0	ID=PB.674.1.mrna1.cds1;Name=PB.674.1;Parent=PB.674.1.mrna1;Target=PB.674.1 1065 913 .
###
NW_013581212.1	ont_tofu	gene	3521752	3522651	.	-	.	ID=PB.623.1.path1;Name=PB.623.1
NW_013581212.1	ont_tofu	mRNA	3521752	3522651	.	-	.	ID=PB.623.1.mrna1;Name=PB.623.1;Parent=PB.623.1.path1;coverage=100.0;identity=100.0;matches=900;mismatches=0;indels=0;unknowns=0
NW_013581212.1	ont_tofu	exon	3521752	3522651	100	-	.	ID=PB.623.1.mrna1.exon1;Name=PB.623.1;Parent=PB.623.1.mrna1;Target=PB.623.1 900 1 .
NW_013581212.1	ont_tofu	CDS	3522377	3522511	100	-	0	ID=PB.623.1.mrna1.cds1;Name=PB.623.1;Parent=PB.623.1.mrna1;Target=PB.623.1 275 141 .
###
NW_013581213.1	ont_tofu	gene	1508713	1510148	.	-	.	ID=PB.706.3.path1;Name=PB.706.3
NW_013581213.1	ont_tofu	mRNA	1508713	1510148	.	-	.	ID=PB.706.3.mrna1;Name=PB.706.3;Parent=PB.706.3.path1;coverage=100.0;identity=100.0;matches=1436;mismatches=0;indels=0;unknowns=0
NW_013581213.1	ont_tofu	exon	1508713	1510148	100	-	.	ID=PB.706.3.mrna1.exon1;Name=PB.706.3;Parent=PB.706.3.mrna1;Target=PB.706.3 1436 1 .
NW_013581213.1	ont_tofu	CDS	1509494	1509700	100	-	0	ID=PB.706.3.mrna1.cds1;Name=PB.706.3;Parent=PB.706.3.mrna1;Target=PB.706.3 655 449 .
###
NW_013581212.1	ont_tofu	gene	3528283	3529269	.	-	.	ID=PB.624.9.path1;Name=PB.624.9
NW_013581212.1	ont_tofu	mRNA	3528283	3529269	.	-	.	ID=PB.624.9.mrna1;Name=PB.624.9;Parent=PB.624.9.path1;coverage=100.0;identity=100.0;matches=987;mismatches=0;indels=0;unknowns=0
NW_013581212.1	ont_tofu	exon	3528283	3529269	100	-	.	ID=PB.624.9.mrna1.exon1;Name=PB.624.9;Parent=PB.624.9.mrna1;Target=PB.624.9 987 1 .
NW_013581212.1	ont_tofu	CDS	3529032	3529268	100	-	0	ID=PB.624.9.mrna1.cds1;Name=PB.624.9;Parent=PB.624.9.mrna1;Target=PB.624.9 238 2 .
###
NW_013581213.1	ont_tofu	gene	1535853	1544274	.	-	.	ID=PB.706.63.path1;Name=PB.706.63
NW_013581213.1	ont_tofu	mRNA	1535853	1544274	.	-	.	ID=PB.706.63.mrna1;Name=PB.706.63;Parent=PB.706.63.path1;coverage=100.0;identity=100.0;matches=1022;mismatches=0;indels=0;unknowns=0
NW_013581213.1	ont_tofu	exon	1543893	1544274	100	-	.	ID=PB.706.63.mrna1.exon1;Name=PB.706.63;Parent=PB.706.63.mrna1;Target=PB.706.63 1 382 +
NW_013581213.1	ont_tofu	exon	1535853	1536492	100	-	.	ID=PB.706.63.mrna1.exon2;Name=PB.706.63;Parent=PB.706.63.mrna1;Target=PB.706.63 383 1022 +
NW_013581213.1	ont_tofu	CDS	1544178	1544273	100	-	0	ID=PB.706.63.mrna1.cds1;Name=PB.706.63;Parent=PB.706.63.mrna1;Target=PB.706.63 2 97 +
###
NW_013581212.1	ont_tofu	gene	1740837	1741165	.	-	.	ID=PB.560.62.path1;Name=PB.560.62
NW_013581212.1	ont_tofu	mRNA	1740837	1741165	.	-	.	ID=PB.560.62.mrna1;Name=PB.560.62;Parent=PB.560.62.path1;coverage=100.0;identity=100.0;matches=329;mismatches=0;indels=0;unknowns=0
NW_013581212.1	ont_tofu	exon	1740837	1741165	100	-	.	ID=PB.560.62.mrna1.exon1;Name=PB.560.62;Parent=PB.560.62.mrna1;Target=PB.560.62 329 1 .
NW_013581212.1	ont_tofu	CDS	1740915	1741163	100	-	0	ID=PB.560.62.mrna1.cds1;Name=PB.560.62;Parent=PB.560.62.mrna1;Target=PB.560.62 251 3 .
###
NW_013581213.1	ont_tofu	gene	962318	963498	.	-	.	ID=PB.681.1.path1;Name=PB.681.1
NW_013581213.1	ont_tofu	mRNA	962318	963498	.	-	.	ID=PB.681.1.mrna1;Name=PB.681.1;Parent=PB.681.1.path1;coverage=100.0;identity=100.0;matches=1181;mismatches=0;indels=0;unknowns=0
NW_013581213.1	ont_tofu	exon	962318	963498	100	-	.	ID=PB.681.1.mrna1.exon1;Name=PB.681.1;Parent=PB.681.1.mrna1;Target=PB.681.1 1181 1 .
NW_013581213.1	ont_tofu	CDS	963176	963337	100	-	0	ID=PB.681.1.mrna1.cds1;Name=PB.681.1;Parent=PB.681.1.mrna1;Target=PB.681.1 323 162 .
###
NW_013581213.1	ont_tofu	gene	1801960	1802835	.	+	.	ID=PB.710.1.path1;Name=PB.710.1
NW_013581213.1	ont_tofu	mRNA	1801960	1802835	.	+	.	ID=PB.710.1.mrna1;Name=PB.710.1;Parent=PB.710.1.path1;coverage=100.0;identity=100.0;matches=876;mismatches=0;indels=0;unknowns=0
NW_013581213.1	ont_tofu	exon	1801960	1802835	100	+	.	ID=PB.710.1.mrna1.exon1;Name=PB.710.1;Parent=PB.710.1.mrna1;Target=PB.710.1 876 1 .
NW_013581213.1	ont_tofu	CDS	1802693	1802767	100	+	0	ID=PB.710.1.mrna1.cds1;Name=PB.710.1;Parent=PB.710.1.mrna1;Target=PB.710.1 808 734 .
###
NW_013581213.1	ont_tofu	gene	3352958	3355091	.	+	.	ID=PB.720.1.path1;Name=PB.720.1
NW_013581213.1	ont_tofu	mRNA	3352958	3355091	.	+	.	ID=PB.720.1.mrna1;Name=PB.720.1;Parent=PB.720.1.path1;coverage=100.0;identity=100.0;matches=677;mismatches=0;indels=0;unknowns=0
NW_013581213.1	ont_tofu	exon	3352958	3353151	100	+	.	ID=PB.720.1.mrna1.exon1;Name=PB.720.1;Parent=PB.720.1.mrna1;Target=PB.720.1 1 194 +
NW_013581213.1	ont_tofu	exon	3353227	3353394	100	+	.	ID=PB.720.1.mrna1.exon2;Name=PB.720.1;Parent=PB.720.1.mrna1;Target=PB.720.1 195 362 +
NW_013581213.1	ont_tofu	exon	3354777	3355091	100	+	.	ID=PB.720.1.mrna1.exon3;Name=PB.720.1;Parent=PB.720.1.mrna1;Target=PB.720.1 363 677 +
NW_013581213.1	ont_tofu	CDS	3353106	3353151	100	+	0	ID=PB.720.1.mrna1.cds1;Name=PB.720.1;Parent=PB.720.1.mrna1;Target=PB.720.1 149 194 +
NW_013581213.1	ont_tofu	CDS	3353227	3353394	100	+	1	ID=PB.720.1.mrna1.cds2;Name=PB.720.1;Parent=PB.720.1.mrna1;Target=PB.720.1 195 362 +
NW_013581213.1	ont_tofu	CDS	3354777	3354850	100	+	1	ID=PB.720.1.mrna1.cds3;Name=PB.720.1;Parent=PB.720.1.mrna1;Target=PB.720.1 363 436 +
###
NW_013581213.1	ont_tofu	gene	2185126	2186687	.	+	.	ID=PB.710.12.path1;Name=PB.710.12
NW_013581213.1	ont_tofu	mRNA	2185126	2186687	.	+	.	ID=PB.710.12.mrna1;Name=PB.710.12;Parent=PB.710.12.path1;coverage=100.0;identity=100.0;matches=1562;mismatches=0;indels=0;unknowns=0
NW_013581213.1	ont_tofu	exon	2185126	2186687	100	+	.	ID=PB.710.12.mrna1.exon1;Name=PB.710.12;Parent=PB.710.12.mrna1;Target=PB.710.12 1562 1 .
NW_013581213.1	ont_tofu	CDS	2185128	2185334	100	+	0	ID=PB.710.12.mrna1.cds1;Name=PB.710.12;Parent=PB.710.12.mrna1;Target=PB.710.12 209 3 .
###
NW_013581213.1	ont_tofu	gene	2671706	2693952	.	+	.	ID=PB.716.19.path1;Name=PB.716.19
NW_013581213.1	ont_tofu	mRNA	2671706	2693952	.	+	.	ID=PB.716.19.mrna1;Name=PB.716.19;Parent=PB.716.19.path1;coverage=100.0;identity=100.0;matches=2210;mismatches=0;indels=0;unknowns=0
NW_013581213.1	ont_tofu	exon	2671706	2673402	100	+	.	ID=PB.716.19.mrna1.exon1;Name=PB.716.19;Parent=PB.716.19.mrna1;Target=PB.716.19 1 1697 +
NW_013581213.1	ont_tofu	exon	2693440	2693952	100	+	.	ID=PB.716.19.mrna1.exon2;Name=PB.716.19;Parent=PB.716.19.mrna1;Target=PB.716.19 1698 2210 +
NW_013581213.1	ont_tofu	CDS	2672274	2672468	100	+	0	ID=PB.716.19.mrna1.cds1;Name=PB.716.19;Parent=PB.716.19.mrna1;Target=PB.716.19 569 763 +
###
NW_013581213.1	ont_tofu	gene	1571985	1572362	.	-	.	ID=PB.706.75.path1;Name=PB.706.75
NW_013581213.1	ont_tofu	mRNA	1571985	1572362	.	-	.	ID=PB.706.75.mrna1;Name=PB.706.75;Parent=PB.706.75.path1;coverage=100.0;identity=100.0;matches=378;mismatches=0;indels=0;unknowns=0
NW_013581213.1	ont_tofu	exon	1571985	1572362	100	-	.	ID=PB.706.75.mrna1.exon1;Name=PB.706.75;Parent=PB.706.75.mrna1;Target=PB.706.75 378 1 .
NW_013581213.1	ont_tofu	CDS	1572097	1572174	100	-	0	ID=PB.706.75.mrna1.cds1;Name=PB.706.75;Parent=PB.706.75.mrna1;Target=PB.706.75 266 189 .
###
NW_013581213.1	ont_tofu	gene	1302378	1303911	.	-	.	ID=PB.701.8.path1;Name=PB.701.8
NW_013581213.1	ont_tofu	mRNA	1302378	1303911	.	-	.	ID=PB.701.8.mrna1;Name=PB.701.8;Parent=PB.701.8.path1;coverage=100.0;identity=100.0;matches=1534;mismatches=0;indels=0;unknowns=0
NW_013581213.1	ont_tofu	exon	1302378	1303911	100	-	.	ID=PB.701.8.mrna1.exon1;Name=PB.701.8;Parent=PB.701.8.mrna1;Target=PB.701.8 1534 1 .
NW_013581213.1	ont_tofu	CDS	1302468	1302659	100	-	0	ID=PB.701.8.mrna1.cds1;Name=PB.701.8;Parent=PB.701.8.mrna1;Target=PB.701.8 1444 1253 .
###
NW_013581213.1	ont_tofu	gene	1615492	1616432	.	+	.	ID=PB.707.2.path1;Name=PB.707.2
NW_013581213.1	ont_tofu	mRNA	1615492	1616432	.	+	.	ID=PB.707.2.mrna1;Name=PB.707.2;Parent=PB.707.2.path1;coverage=100.0;identity=100.0;matches=841;mismatches=0;indels=0;unknowns=0
NW_013581213.1	ont_tofu	exon	1615492	1615823	100	+	.	ID=PB.707.2.mrna1.exon1;Name=PB.707.2;Parent=PB.707.2.mrna1;Target=PB.707.2 1 332 +
NW_013581213.1	ont_tofu	exon	1615924	1616432	100	+	.	ID=PB.707.2.mrna1.exon2;Name=PB.707.2;Parent=PB.707.2.mrna1;Target=PB.707.2 333 841 +
NW_013581213.1	ont_tofu	CDS	1615723	1615815	100	+	0	ID=PB.707.2.mrna1.cds1;Name=PB.707.2;Parent=PB.707.2.mrna1;Target=PB.707.2 232 324 +
###
NW_013581213.1	ont_tofu	gene	3374004	3376493	.	-	.	ID=PB.724.1.path1;Name=PB.724.1
NW_013581213.1	ont_tofu	mRNA	3374004	3376493	.	-	.	ID=PB.724.1.mrna1;Name=PB.724.1;Parent=PB.724.1.path1;coverage=100.0;identity=100.0;matches=2490;mismatches=0;indels=0;unknowns=0
NW_013581213.1	ont_tofu	exon	3374004	3376493	100	-	.	ID=PB.724.1.mrna1.exon1;Name=PB.724.1;Parent=PB.724.1.mrna1;Target=PB.724.1 2490 1 .
NW_013581213.1	ont_tofu	CDS	3375004	3375153	100	-	0	ID=PB.724.1.mrna1.cds1;Name=PB.724.1;Parent=PB.724.1.mrna1;Target=PB.724.1 1490 1341 .
###
NW_013581214.1	ont_tofu	gene	234607	235405	.	+	.	ID=PB.747.3.path1;Name=PB.747.3
NW_013581214.1	ont_tofu	mRNA	234607	235405	.	+	.	ID=PB.747.3.mrna1;Name=PB.747.3;Parent=PB.747.3.path1;coverage=100.0;identity=100.0;matches=799;mismatches=0;indels=0;unknowns=0
NW_013581214.1	ont_tofu	exon	234607	235405	100	+	.	ID=PB.747.3.mrna1.exon1;Name=PB.747.3;Parent=PB.747.3.mrna1;Target=PB.747.3 799 1 .
NW_013581214.1	ont_tofu	CDS	235026	235127	100	+	0	ID=PB.747.3.mrna1.cds1;Name=PB.747.3;Parent=PB.747.3.mrna1;Target=PB.747.3 521 420 .
###
NW_013581214.1	ont_tofu	gene	229710	232281	.	-	.	ID=PB.749.167.path1;Name=PB.749.167
NW_013581214.1	ont_tofu	mRNA	229710	232281	.	-	.	ID=PB.749.167.mrna1;Name=PB.749.167;Parent=PB.749.167.path1;coverage=100.0;identity=100.0;matches=1151;mismatches=0;indels=0;unknowns=0
NW_013581214.1	ont_tofu	exon	232134	232281	100	-	.	ID=PB.749.167.mrna1.exon1;Name=PB.749.167;Parent=PB.749.167.mrna1;Target=PB.749.167 1 148 +
NW_013581214.1	ont_tofu	exon	229710	230712	100	-	.	ID=PB.749.167.mrna1.exon2;Name=PB.749.167;Parent=PB.749.167.mrna1;Target=PB.749.167 149 1151 +
NW_013581214.1	ont_tofu	CDS	229835	230032	100	-	0	ID=PB.749.167.mrna1.cds1;Name=PB.749.167;Parent=PB.749.167.mrna1;Target=PB.749.167 829 1026 +
###
NW_013581214.1	ont_tofu	gene	1014335	1016487	.	-	.	ID=PB.783.1.path1;Name=PB.783.1
NW_013581214.1	ont_tofu	mRNA	1014335	1016487	.	-	.	ID=PB.783.1.mrna1;Name=PB.783.1;Parent=PB.783.1.path1;coverage=100.0;identity=100.0;matches=1769;mismatches=0;indels=0;unknowns=0
NW_013581214.1	ont_tofu	exon	1015996	1016487	100	-	.	ID=PB.783.1.mrna1.exon1;Name=PB.783.1;Parent=PB.783.1.mrna1;Target=PB.783.1 492 1 .
NW_013581214.1	ont_tofu	exon	1015290	1015931	100	-	.	ID=PB.783.1.mrna1.exon2;Name=PB.783.1;Parent=PB.783.1.mrna1;Target=PB.783.1 1134 493 .
NW_013581214.1	ont_tofu	exon	1015082	1015191	100	-	.	ID=PB.783.1.mrna1.exon3;Name=PB.783.1;Parent=PB.783.1.mrna1;Target=PB.783.1 1244 1135 .
NW_013581214.1	ont_tofu	exon	1014474	1014936	100	-	.	ID=PB.783.1.mrna1.exon4;Name=PB.783.1;Parent=PB.783.1.mrna1;Target=PB.783.1 1707 1245 .
NW_013581214.1	ont_tofu	exon	1014335	1014396	100	-	.	ID=PB.783.1.mrna1.exon5;Name=PB.783.1;Parent=PB.783.1.mrna1;Target=PB.783.1 1769 1708 .
NW_013581214.1	ont_tofu	CDS	1015736	1015888	100	-	0	ID=PB.783.1.mrna1.cds1;Name=PB.783.1;Parent=PB.783.1.mrna1;Target=PB.783.1 688 536 .
###
NW_013581213.1	ont_tofu	gene	1611141	1613351	.	-	.	ID=PB.706.78.path1;Name=PB.706.78
NW_013581213.1	ont_tofu	mRNA	1611141	1613351	.	-	.	ID=PB.706.78.mrna1;Name=PB.706.78;Parent=PB.706.78.path1;coverage=100.0;identity=100.0;matches=2144;mismatches=0;indels=0;unknowns=0
NW_013581213.1	ont_tofu	exon	1612819	1613351	100	-	.	ID=PB.706.78.mrna1.exon1;Name=PB.706.78;Parent=PB.706.78.mrna1;Target=PB.706.78 1 533 +
NW_013581213.1	ont_tofu	exon	1611141	1612751	100	-	.	ID=PB.706.78.mrna1.exon2;Name=PB.706.78;Parent=PB.706.78.mrna1;Target=PB.706.78 534 2144 +
NW_013581213.1	ont_tofu	CDS	1612819	1613247	100	-	0	ID=PB.706.78.mrna1.cds1;Name=PB.706.78;Parent=PB.706.78.mrna1;Target=PB.706.78 105 533 +
NW_013581213.1	ont_tofu	CDS	1612476	1612751	100	-	0	ID=PB.706.78.mrna1.cds2;Name=PB.706.78;Parent=PB.706.78.mrna1;Target=PB.706.78 534 809 +
###
NW_013581214.1	ont_tofu	gene	205857	206024	.	-	.	ID=PB.749.40.path1;Name=PB.749.40
NW_013581214.1	ont_tofu	mRNA	205857	206024	.	-	.	ID=PB.749.40.mrna1;Name=PB.749.40;Parent=PB.749.40.path1;coverage=100.0;identity=100.0;matches=168;mismatches=0;indels=0;unknowns=0
NW_013581214.1	ont_tofu	exon	205857	206024	100	-	.	ID=PB.749.40.mrna1.exon1;Name=PB.749.40;Parent=PB.749.40.mrna1;Target=PB.749.40 168 1 .
NW_013581214.1	ont_tofu	CDS	205932	206024	100	-	0	ID=PB.749.40.mrna1.cds1;Name=PB.749.40;Parent=PB.749.40.mrna1;Target=PB.749.40 93 1 .
###
NW_013581214.1	ont_tofu	gene	162862	165166	.	+	.	ID=PB.741.1.path1;Name=PB.741.1
NW_013581214.1	ont_tofu	mRNA	162862	165166	.	+	.	ID=PB.741.1.mrna1;Name=PB.741.1;Parent=PB.741.1.path1;coverage=100.0;identity=100.0;matches=1968;mismatches=0;indels=0;unknowns=0
NW_013581214.1	ont_tofu	exon	162862	164067	100	+	.	ID=PB.741.1.mrna1.exon1;Name=PB.741.1;Parent=PB.741.1.mrna1;Target=PB.741.1 1 1206 +
NW_013581214.1	ont_tofu	exon	164126	164322	100	+	.	ID=PB.741.1.mrna1.exon2;Name=PB.741.1;Parent=PB.741.1.mrna1;Target=PB.741.1 1207 1403 +
NW_013581214.1	ont_tofu	exon	164393	164508	100	+	.	ID=PB.741.1.mrna1.exon3;Name=PB.741.1;Parent=PB.741.1.mrna1;Target=PB.741.1 1404 1519 +
NW_013581214.1	ont_tofu	exon	164718	165166	100	+	.	ID=PB.741.1.mrna1.exon4;Name=PB.741.1;Parent=PB.741.1.mrna1;Target=PB.741.1 1520 1968 +
NW_013581214.1	ont_tofu	CDS	163015	163413	100	+	0	ID=PB.741.1.mrna1.cds1;Name=PB.741.1;Parent=PB.741.1.mrna1;Target=PB.741.1 154 552 +
###
NW_013581213.1	ont_tofu	gene	2578530	2620684	.	+	.	ID=PB.716.6.path1;Name=PB.716.6
NW_013581213.1	ont_tofu	mRNA	2578530	2620684	.	+	.	ID=PB.716.6.mrna1;Name=PB.716.6;Parent=PB.716.6.path1;coverage=100.0;identity=100.0;matches=1269;mismatches=0;indels=0;unknowns=0
NW_013581213.1	ont_tofu	exon	2578530	2578890	100	+	.	ID=PB.716.6.mrna1.exon1;Name=PB.716.6;Parent=PB.716.6.mrna1;Target=PB.716.6 1 361 +
NW_013581213.1	ont_tofu	exon	2580544	2580777	100	+	.	ID=PB.716.6.mrna1.exon2;Name=PB.716.6;Parent=PB.716.6.mrna1;Target=PB.716.6 362 595 +
NW_013581213.1	ont_tofu	exon	2617595	2617850	100	+	.	ID=PB.716.6.mrna1.exon3;Name=PB.716.6;Parent=PB.716.6.mrna1;Target=PB.716.6 596 851 +
NW_013581213.1	ont_tofu	exon	2620267	2620684	100	+	.	ID=PB.716.6.mrna1.exon4;Name=PB.716.6;Parent=PB.716.6.mrna1;Target=PB.716.6 852 1269 +
NW_013581213.1	ont_tofu	CDS	2578530	2578736	100	+	0	ID=PB.716.6.mrna1.cds1;Name=PB.716.6;Parent=PB.716.6.mrna1;Target=PB.716.6 1 207 +
###
NW_013581214.1	ont_tofu	gene	152909	154209	.	-	.	ID=PB.739.224.path1;Name=PB.739.224
NW_013581214.1	ont_tofu	mRNA	152909	154209	.	-	.	ID=PB.739.224.mrna1;Name=PB.739.224;Parent=PB.739.224.path1;coverage=100.0;identity=100.0;matches=1301;mismatches=0;indels=0;unknowns=0
NW_013581214.1	ont_tofu	exon	152909	154209	100	-	.	ID=PB.739.224.mrna1.exon1;Name=PB.739.224;Parent=PB.739.224.mrna1;Target=PB.739.224 1301 1 .
NW_013581214.1	ont_tofu	CDS	153758	153934	100	-	0	ID=PB.739.224.mrna1.cds1;Name=PB.739.224;Parent=PB.739.224.mrna1;Target=PB.739.224 452 276 .
###
NW_013581213.1	ont_tofu	gene	3459039	3459486	.	+	.	ID=PB.726.1.path1;Name=PB.726.1
NW_013581213.1	ont_tofu	mRNA	3459039	3459486	.	+	.	ID=PB.726.1.mrna1;Name=PB.726.1;Parent=PB.726.1.path1;coverage=100.0;identity=100.0;matches=448;mismatches=0;indels=0;unknowns=0
NW_013581213.1	ont_tofu	exon	3459039	3459486	100	+	.	ID=PB.726.1.mrna1.exon1;Name=PB.726.1;Parent=PB.726.1.mrna1;Target=PB.726.1 448 1 .
NW_013581213.1	ont_tofu	CDS	3459165	3459320	100	+	0	ID=PB.726.1.mrna1.cds1;Name=PB.726.1;Parent=PB.726.1.mrna1;Target=PB.726.1 282 127 .
###
NW_013581213.1	ont_tofu	gene	1761343	1762159	.	-	.	ID=PB.709.20.path1;Name=PB.709.20
NW_013581213.1	ont_tofu	mRNA	1761343	1762159	.	-	.	ID=PB.709.20.mrna1;Name=PB.709.20;Parent=PB.709.20.path1;coverage=100.0;identity=100.0;matches=817;mismatches=0;indels=0;unknowns=0
NW_013581213.1	ont_tofu	exon	1761343	1762159	100	-	.	ID=PB.709.20.mrna1.exon1;Name=PB.709.20;Parent=PB.709.20.mrna1;Target=PB.709.20 817 1 .
NW_013581213.1	ont_tofu	CDS	1761829	1761915	100	-	0	ID=PB.709.20.mrna1.cds1;Name=PB.709.20;Parent=PB.709.20.mrna1;Target=PB.709.20 331 245 .
###
NW_013581214.1	ont_tofu	gene	222773	224349	.	+	.	ID=PB.745.62.path1;Name=PB.745.62
NW_013581214.1	ont_tofu	mRNA	222773	224349	.	+	.	ID=PB.745.62.mrna1;Name=PB.745.62;Parent=PB.745.62.path1;coverage=100.0;identity=100.0;matches=1577;mismatches=0;indels=0;unknowns=0
NW_013581214.1	ont_tofu	exon	222773	224349	100	+	.	ID=PB.745.62.mrna1.exon1;Name=PB.745.62;Parent=PB.745.62.mrna1;Target=PB.745.62 1577 1 .
NW_013581214.1	ont_tofu	CDS	223840	223938	100	+	0	ID=PB.745.62.mrna1.cds1;Name=PB.745.62;Parent=PB.745.62.mrna1;Target=PB.745.62 1166 1068 .
###
NW_013581214.1	ont_tofu	gene	374320	374580	.	+	.	ID=PB.756.2.path1;Name=PB.756.2
NW_013581214.1	ont_tofu	mRNA	374320	374580	.	+	.	ID=PB.756.2.mrna1;Name=PB.756.2;Parent=PB.756.2.path1;coverage=100.0;identity=100.0;matches=261;mismatches=0;indels=0;unknowns=0
NW_013581214.1	ont_tofu	exon	374320	374580	100	+	.	ID=PB.756.2.mrna1.exon1;Name=PB.756.2;Parent=PB.756.2.mrna1;Target=PB.756.2 261 1 .
NW_013581214.1	ont_tofu	CDS	374386	374577	100	+	0	ID=PB.756.2.mrna1.cds1;Name=PB.756.2;Parent=PB.756.2.mrna1;Target=PB.756.2 258 67 .
###
NW_013581214.1	ont_tofu	gene	153727	154831	.	+	.	ID=PB.737.1.path1;Name=PB.737.1
NW_013581214.1	ont_tofu	mRNA	153727	154831	.	+	.	ID=PB.737.1.mrna1;Name=PB.737.1;Parent=PB.737.1.path1;coverage=100.0;identity=100.0;matches=1105;mismatches=0;indels=0;unknowns=0
NW_013581214.1	ont_tofu	exon	153727	154831	100	+	.	ID=PB.737.1.mrna1.exon1;Name=PB.737.1;Parent=PB.737.1.mrna1;Target=PB.737.1 1105 1 .
NW_013581214.1	ont_tofu	CDS	154537	154698	100	+	0	ID=PB.737.1.mrna1.cds1;Name=PB.737.1;Parent=PB.737.1.mrna1;Target=PB.737.1 972 811 .
###
NW_013581214.1	ont_tofu	gene	43753	44993	.	-	.	ID=PB.739.155.path1;Name=PB.739.155
NW_013581214.1	ont_tofu	mRNA	43753	44993	.	-	.	ID=PB.739.155.mrna1;Name=PB.739.155;Parent=PB.739.155.path1;coverage=100.0;identity=99.8;matches=1125;mismatches=2;indels=0;unknowns=0
NW_013581214.1	ont_tofu	exon	44386	44993	100	-	.	ID=PB.739.155.mrna1.exon1;Name=PB.739.155;Parent=PB.739.155.mrna1;Target=PB.739.155 1 608 +
NW_013581214.1	ont_tofu	exon	43868	44329	99	-	.	ID=PB.739.155.mrna1.exon2;Name=PB.739.155;Parent=PB.739.155.mrna1;Target=PB.739.155 609 1070 +
NW_013581214.1	ont_tofu	exon	43753	43809	100	-	.	ID=PB.739.155.mrna1.exon3;Name=PB.739.155;Parent=PB.739.155.mrna1;Target=PB.739.155 1071 1127 +
NW_013581214.1	ont_tofu	CDS	44723	44992	100	-	0	ID=PB.739.155.mrna1.cds1;Name=PB.739.155;Parent=PB.739.155.mrna1;Target=PB.739.155 2 271 +
###
NW_013581214.1	ont_tofu	gene	1003887	1012640	.	+	.	ID=PB.779.73.path1;Name=PB.779.73
NW_013581214.1	ont_tofu	mRNA	1003887	1012640	.	+	.	ID=PB.779.73.mrna1;Name=PB.779.73;Parent=PB.779.73.path1;coverage=100.0;identity=100.0;matches=958;mismatches=0;indels=0;unknowns=0
NW_013581214.1	ont_tofu	exon	1003887	1004107	100	+	.	ID=PB.779.73.mrna1.exon1;Name=PB.779.73;Parent=PB.779.73.mrna1;Target=PB.779.73 1 221 +
NW_013581214.1	ont_tofu	exon	1011848	1011929	100	+	.	ID=PB.779.73.mrna1.exon2;Name=PB.779.73;Parent=PB.779.73.mrna1;Target=PB.779.73 222 303 +
NW_013581214.1	ont_tofu	exon	1011986	1012640	100	+	.	ID=PB.779.73.mrna1.exon3;Name=PB.779.73;Parent=PB.779.73.mrna1;Target=PB.779.73 304 958 +
NW_013581214.1	ont_tofu	CDS	1012522	1012629	100	+	0	ID=PB.779.73.mrna1.cds1;Name=PB.779.73;Parent=PB.779.73.mrna1;Target=PB.779.73 840 947 +
###
NW_013581214.1	ont_tofu	gene	238871	254587	.	-	.	ID=PB.751.1.path1;Name=PB.751.1
NW_013581214.1	ont_tofu	mRNA	238871	254587	.	-	.	ID=PB.751.1.mrna1;Name=PB.751.1;Parent=PB.751.1.path1;coverage=100.0;identity=100.0;matches=1970;mismatches=0;indels=0;unknowns=0
NW_013581214.1	ont_tofu	exon	254525	254587	100	-	.	ID=PB.751.1.mrna1.exon1;Name=PB.751.1;Parent=PB.751.1.mrna1;Target=PB.751.1 63 1 .
NW_013581214.1	ont_tofu	exon	254239	254369	100	-	.	ID=PB.751.1.mrna1.exon2;Name=PB.751.1;Parent=PB.751.1.mrna1;Target=PB.751.1 194 64 .
NW_013581214.1	ont_tofu	exon	253501	253619	100	-	.	ID=PB.751.1.mrna1.exon3;Name=PB.751.1;Parent=PB.751.1.mrna1;Target=PB.751.1 313 195 .
NW_013581214.1	ont_tofu	exon	239810	240701	100	-	.	ID=PB.751.1.mrna1.exon4;Name=PB.751.1;Parent=PB.751.1.mrna1;Target=PB.751.1 1205 314 .
NW_013581214.1	ont_tofu	exon	238871	239635	100	-	.	ID=PB.751.1.mrna1.exon5;Name=PB.751.1;Parent=PB.751.1.mrna1;Target=PB.751.1 1970 1206 .
NW_013581214.1	ont_tofu	CDS	240306	240626	100	-	0	ID=PB.751.1.mrna1.cds1;Name=PB.751.1;Parent=PB.751.1.mrna1;Target=PB.751.1 709 389 .
###
NW_013581214.1	ont_tofu	gene	411323	411730	.	-	.	ID=PB.758.17.path1;Name=PB.758.17
NW_013581214.1	ont_tofu	mRNA	411323	411730	.	-	.	ID=PB.758.17.mrna1;Name=PB.758.17;Parent=PB.758.17.path1;coverage=100.0;identity=100.0;matches=408;mismatches=0;indels=0;unknowns=0
NW_013581214.1	ont_tofu	exon	411323	411730	100	-	.	ID=PB.758.17.mrna1.exon1;Name=PB.758.17;Parent=PB.758.17.mrna1;Target=PB.758.17 408 1 .
NW_013581214.1	ont_tofu	CDS	411662	411730	100	-	0	ID=PB.758.17.mrna1.cds1;Name=PB.758.17;Parent=PB.758.17.mrna1;Target=PB.758.17 69 1 .
###
NW_013581214.1	ont_tofu	gene	368158	374095	.	-	.	ID=PB.757.2.path1;Name=PB.757.2
NW_013581214.1	ont_tofu	mRNA	368158	374095	.	-	.	ID=PB.757.2.mrna1;Name=PB.757.2;Parent=PB.757.2.path1;coverage=100.0;identity=100.0;matches=650;mismatches=0;indels=0;unknowns=0
NW_013581214.1	ont_tofu	exon	373808	374095	100	-	.	ID=PB.757.2.mrna1.exon1;Name=PB.757.2;Parent=PB.757.2.mrna1;Target=PB.757.2 1 288 +
NW_013581214.1	ont_tofu	exon	368982	369195	100	-	.	ID=PB.757.2.mrna1.exon2;Name=PB.757.2;Parent=PB.757.2.mrna1;Target=PB.757.2 289 502 +
NW_013581214.1	ont_tofu	exon	368158	368305	100	-	.	ID=PB.757.2.mrna1.exon3;Name=PB.757.2;Parent=PB.757.2.mrna1;Target=PB.757.2 503 650 +
NW_013581214.1	ont_tofu	CDS	373808	373818	100	-	0	ID=PB.757.2.mrna1.cds1;Name=PB.757.2;Parent=PB.757.2.mrna1;Target=PB.757.2 278 288 +
NW_013581214.1	ont_tofu	CDS	368982	369195	100	-	2	ID=PB.757.2.mrna1.cds2;Name=PB.757.2;Parent=PB.757.2.mrna1;Target=PB.757.2 289 502 +
NW_013581214.1	ont_tofu	CDS	368294	368305	100	-	0	ID=PB.757.2.mrna1.cds3;Name=PB.757.2;Parent=PB.757.2.mrna1;Target=PB.757.2 503 514 +
###
NW_013581214.1	ont_tofu	gene	1512936	1517751	.	+	.	ID=PB.793.161.path1;Name=PB.793.161
NW_013581214.1	ont_tofu	mRNA	1512936	1517751	.	+	.	ID=PB.793.161.mrna1;Name=PB.793.161;Parent=PB.793.161.path1;coverage=100.0;identity=100.0;matches=4816;mismatches=0;indels=0;unknowns=0
NW_013581214.1	ont_tofu	exon	1512936	1517751	100	+	.	ID=PB.793.161.mrna1.exon1;Name=PB.793.161;Parent=PB.793.161.mrna1;Target=PB.793.161 4816 1 .
NW_013581214.1	ont_tofu	CDS	1512936	1517228	100	+	0	ID=PB.793.161.mrna1.cds1;Name=PB.793.161;Parent=PB.793.161.mrna1;Target=PB.793.161 4293 1 .
###
NW_013581214.1	ont_tofu	gene	1178342	1181503	.	-	.	ID=PB.789.43.path1;Name=PB.789.43
NW_013581214.1	ont_tofu	mRNA	1178342	1181503	.	-	.	ID=PB.789.43.mrna1;Name=PB.789.43;Parent=PB.789.43.path1;coverage=100.0;identity=100.0;matches=859;mismatches=0;indels=0;unknowns=0
NW_013581214.1	ont_tofu	exon	1180890	1181503	100	-	.	ID=PB.789.43.mrna1.exon1;Name=PB.789.43;Parent=PB.789.43.mrna1;Target=PB.789.43 1 614 +
NW_013581214.1	ont_tofu	exon	1178342	1178586	100	-	.	ID=PB.789.43.mrna1.exon2;Name=PB.789.43;Parent=PB.789.43.mrna1;Target=PB.789.43 615 859 +
NW_013581214.1	ont_tofu	CDS	1180890	1180899	100	-	0	ID=PB.789.43.mrna1.cds1;Name=PB.789.43;Parent=PB.789.43.mrna1;Target=PB.789.43 605 614 +
NW_013581214.1	ont_tofu	CDS	1178495	1178586	100	-	1	ID=PB.789.43.mrna1.cds2;Name=PB.789.43;Parent=PB.789.43.mrna1;Target=PB.789.43 615 706 +
###
NW_013581214.1	ont_tofu	gene	711136	711990	.	-	.	ID=PB.768.25.path1;Name=PB.768.25
NW_013581214.1	ont_tofu	mRNA	711136	711990	.	-	.	ID=PB.768.25.mrna1;Name=PB.768.25;Parent=PB.768.25.path1;coverage=100.0;identity=100.0;matches=855;mismatches=0;indels=0;unknowns=0
NW_013581214.1	ont_tofu	exon	711136	711990	100	-	.	ID=PB.768.25.mrna1.exon1;Name=PB.768.25;Parent=PB.768.25.mrna1;Target=PB.768.25 855 1 .
NW_013581214.1	ont_tofu	CDS	711821	711988	100	-	0	ID=PB.768.25.mrna1.cds1;Name=PB.768.25;Parent=PB.768.25.mrna1;Target=PB.768.25 170 3 .
###
NW_013581212.1	ont_tofu	gene	3531701	3570516	.	+	.	ID=PB.620.193.path1;Name=PB.620.193
NW_013581212.1	ont_tofu	mRNA	3531701	3570516	.	+	.	ID=PB.620.193.mrna1;Name=PB.620.193;Parent=PB.620.193.path1;coverage=100.0;identity=100.0;matches=1047;mismatches=0;indels=0;unknowns=0
NW_013581212.1	ont_tofu	exon	3531701	3532688	100	+	.	ID=PB.620.193.mrna1.exon1;Name=PB.620.193;Parent=PB.620.193.mrna1;Target=PB.620.193 988 1 .
NW_013581212.1	ont_tofu	exon	3570458	3570516	100	+	.	ID=PB.620.193.mrna1.exon2;Name=PB.620.193;Parent=PB.620.193.mrna1;Target=PB.620.193 1047 989 .
NW_013581212.1	ont_tofu	CDS	3532654	3532688	100	+	0	ID=PB.620.193.mrna1.cds1;Name=PB.620.193;Parent=PB.620.193.mrna1;Target=PB.620.193 988 954 .
NW_013581212.1	ont_tofu	CDS	3570458	3570515	100	+	2	ID=PB.620.193.mrna1.cds2;Name=PB.620.193;Parent=PB.620.193.mrna1;Target=PB.620.193 1046 989 .
###
NW_013581214.1	ont_tofu	gene	763607	764712	.	+	.	ID=PB.770.40.path1;Name=PB.770.40
NW_013581214.1	ont_tofu	mRNA	763607	764712	.	+	.	ID=PB.770.40.mrna1;Name=PB.770.40;Parent=PB.770.40.path1;coverage=100.0;identity=100.0;matches=1106;mismatches=0;indels=0;unknowns=0
NW_013581214.1	ont_tofu	exon	763607	764712	100	+	.	ID=PB.770.40.mrna1.exon1;Name=PB.770.40;Parent=PB.770.40.mrna1;Target=PB.770.40 1106 1 .
NW_013581214.1	ont_tofu	CDS	764000	764101	100	+	0	ID=PB.770.40.mrna1.cds1;Name=PB.770.40;Parent=PB.770.40.mrna1;Target=PB.770.40 495 394 .
###
NW_013581214.1	ont_tofu	gene	1076441	1077197	.	+	.	ID=PB.779.222.path1;Name=PB.779.222
NW_013581214.1	ont_tofu	mRNA	1076441	1077197	.	+	.	ID=PB.779.222.mrna1;Name=PB.779.222;Parent=PB.779.222.path1;coverage=100.0;identity=100.0;matches=757;mismatches=0;indels=0;unknowns=0
NW_013581214.1	ont_tofu	exon	1076441	1077197	100	+	.	ID=PB.779.222.mrna1.exon1;Name=PB.779.222;Parent=PB.779.222.mrna1;Target=PB.779.222 757 1 .
NW_013581214.1	ont_tofu	CDS	1077039	1077152	100	+	0	ID=PB.779.222.mrna1.cds1;Name=PB.779.222;Parent=PB.779.222.mrna1;Target=PB.779.222 712 599 .
###
NW_013581214.1	ont_tofu	gene	258585	259761	.	-	.	ID=PB.752.1.path1;Name=PB.752.1
NW_013581214.1	ont_tofu	mRNA	258585	259761	.	-	.	ID=PB.752.1.mrna1;Name=PB.752.1;Parent=PB.752.1.path1;coverage=100.0;identity=100.0;matches=898;mismatches=0;indels=0;unknowns=0
NW_013581214.1	ont_tofu	exon	259541	259761	100	-	.	ID=PB.752.1.mrna1.exon1;Name=PB.752.1;Parent=PB.752.1.mrna1;Target=PB.752.1 1 221 +
NW_013581214.1	ont_tofu	exon	258585	259261	100	-	.	ID=PB.752.1.mrna1.exon2;Name=PB.752.1;Parent=PB.752.1.mrna1;Target=PB.752.1 222 898 +
NW_013581214.1	ont_tofu	CDS	259541	259556	100	-	0	ID=PB.752.1.mrna1.cds1;Name=PB.752.1;Parent=PB.752.1.mrna1;Target=PB.752.1 206 221 +
NW_013581214.1	ont_tofu	CDS	259071	259261	100	-	1	ID=PB.752.1.mrna1.cds2;Name=PB.752.1;Parent=PB.752.1.mrna1;Target=PB.752.1 222 412 +
###
NW_013581214.1	ont_tofu	gene	973435	982216	.	+	.	ID=PB.777.4.path1;Name=PB.777.4
NW_013581214.1	ont_tofu	mRNA	973435	982216	.	+	.	ID=PB.777.4.mrna1;Name=PB.777.4;Parent=PB.777.4.path1;coverage=100.0;identity=100.0;matches=487;mismatches=0;indels=0;unknowns=0
NW_013581214.1	ont_tofu	exon	973435	973767	100	+	.	ID=PB.777.4.mrna1.exon1;Name=PB.777.4;Parent=PB.777.4.mrna1;Target=PB.777.4 1 333 +
NW_013581214.1	ont_tofu	exon	982063	982216	100	+	.	ID=PB.777.4.mrna1.exon2;Name=PB.777.4;Parent=PB.777.4.mrna1;Target=PB.777.4 334 487 +
NW_013581214.1	ont_tofu	CDS	973435	973557	100	+	0	ID=PB.777.4.mrna1.cds1;Name=PB.777.4;Parent=PB.777.4.mrna1;Target=PB.777.4 1 123 +
###
NW_013581214.1	ont_tofu	gene	1049422	1049927	.	-	.	ID=PB.786.1.path1;Name=PB.786.1
NW_013581214.1	ont_tofu	mRNA	1049422	1049927	.	-	.	ID=PB.786.1.mrna1;Name=PB.786.1;Parent=PB.786.1.path1;coverage=100.0;identity=100.0;matches=431;mismatches=0;indels=0;unknowns=0
NW_013581214.1	ont_tofu	exon	1049841	1049927	100	-	.	ID=PB.786.1.mrna1.exon1;Name=PB.786.1;Parent=PB.786.1.mrna1;Target=PB.786.1 87 1 .
NW_013581214.1	ont_tofu	exon	1049422	1049765	100	-	.	ID=PB.786.1.mrna1.exon2;Name=PB.786.1;Parent=PB.786.1.mrna1;Target=PB.786.1 431 88 .
NW_013581214.1	ont_tofu	CDS	1049841	1049926	100	-	0	ID=PB.786.1.mrna1.cds1;Name=PB.786.1;Parent=PB.786.1.mrna1;Target=PB.786.1 87 2 .
NW_013581214.1	ont_tofu	CDS	1049696	1049765	100	-	2	ID=PB.786.1.mrna1.cds2;Name=PB.786.1;Parent=PB.786.1.mrna1;Target=PB.786.1 157 88 .
###
NW_013581214.1	ont_tofu	gene	1324533	1326229	.	-	.	ID=PB.789.61.path1;Name=PB.789.61
NW_013581214.1	ont_tofu	mRNA	1324533	1326229	.	-	.	ID=PB.789.61.mrna1;Name=PB.789.61;Parent=PB.789.61.path1;coverage=100.0;identity=100.0;matches=1697;mismatches=0;indels=0;unknowns=0
NW_013581214.1	ont_tofu	exon	1324533	1326229	100	-	.	ID=PB.789.61.mrna1.exon1;Name=PB.789.61;Parent=PB.789.61.mrna1;Target=PB.789.61 1697 1 .
NW_013581214.1	ont_tofu	CDS	1324614	1325039	100	-	0	ID=PB.789.61.mrna1.cds1;Name=PB.789.61;Parent=PB.789.61.mrna1;Target=PB.789.61 1616 1191 .
###
NW_013581214.1	ont_tofu	gene	2134069	2136654	.	-	.	ID=PB.815.2.path1;Name=PB.815.2
NW_013581214.1	ont_tofu	mRNA	2134069	2136654	.	-	.	ID=PB.815.2.mrna1;Name=PB.815.2;Parent=PB.815.2.path1;coverage=100.0;identity=100.0;matches=2586;mismatches=0;indels=0;unknowns=0
NW_013581214.1	ont_tofu	exon	2134069	2136654	100	-	.	ID=PB.815.2.mrna1.exon1;Name=PB.815.2;Parent=PB.815.2.mrna1;Target=PB.815.2 2586 1 .
NW_013581214.1	ont_tofu	CDS	2135441	2135569	100	-	0	ID=PB.815.2.mrna1.cds1;Name=PB.815.2;Parent=PB.815.2.mrna1;Target=PB.815.2 1214 1086 .
###
NW_013581214.1	ont_tofu	gene	1026770	1028416	.	-	.	ID=PB.784.3.path1;Name=PB.784.3
NW_013581214.1	ont_tofu	mRNA	1026770	1028416	.	-	.	ID=PB.784.3.mrna1;Name=PB.784.3;Parent=PB.784.3.path1;coverage=100.0;identity=100.0;matches=1647;mismatches=0;indels=0;unknowns=0
NW_013581214.1	ont_tofu	exon	1026770	1028416	100	-	.	ID=PB.784.3.mrna1.exon1;Name=PB.784.3;Parent=PB.784.3.mrna1;Target=PB.784.3 1647 1 .
NW_013581214.1	ont_tofu	CDS	1027216	1027365	100	-	0	ID=PB.784.3.mrna1.cds1;Name=PB.784.3;Parent=PB.784.3.mrna1;Target=PB.784.3 1201 1052 .
###
NW_013581214.1	ont_tofu	gene	1033507	1034104	.	+	.	ID=PB.779.126.path1;Name=PB.779.126
NW_013581214.1	ont_tofu	mRNA	1033507	1034104	.	+	.	ID=PB.779.126.mrna1;Name=PB.779.126;Parent=PB.779.126.path1;coverage=100.0;identity=100.0;matches=598;mismatches=0;indels=0;unknowns=0
NW_013581214.1	ont_tofu	exon	1033507	1034104	100	+	.	ID=PB.779.126.mrna1.exon1;Name=PB.779.126;Parent=PB.779.126.mrna1;Target=PB.779.126 598 1 .
NW_013581214.1	ont_tofu	CDS	1033608	1033739	100	+	0	ID=PB.779.126.mrna1.cds1;Name=PB.779.126;Parent=PB.779.126.mrna1;Target=PB.779.126 233 102 .
###
NW_013581214.1	ont_tofu	gene	1850447	1851178	.	-	.	ID=PB.805.1.path1;Name=PB.805.1
NW_013581214.1	ont_tofu	mRNA	1850447	1851178	.	-	.	ID=PB.805.1.mrna1;Name=PB.805.1;Parent=PB.805.1.path1;coverage=100.0;identity=100.0;matches=732;mismatches=0;indels=0;unknowns=0
NW_013581214.1	ont_tofu	exon	1850447	1851178	100	-	.	ID=PB.805.1.mrna1.exon1;Name=PB.805.1;Parent=PB.805.1.mrna1;Target=PB.805.1 732 1 .
NW_013581214.1	ont_tofu	CDS	1850958	1851047	100	-	0	ID=PB.805.1.mrna1.cds1;Name=PB.805.1;Parent=PB.805.1.mrna1;Target=PB.805.1 221 132 .
###
NW_013581214.1	ont_tofu	gene	2036694	2037292	.	+	.	ID=PB.809.11.path1;Name=PB.809.11
NW_013581214.1	ont_tofu	mRNA	2036694	2037292	.	+	.	ID=PB.809.11.mrna1;Name=PB.809.11;Parent=PB.809.11.path1;coverage=100.0;identity=100.0;matches=599;mismatches=0;indels=0;unknowns=0
NW_013581214.1	ont_tofu	exon	2036694	2037292	100	+	.	ID=PB.809.11.mrna1.exon1;Name=PB.809.11;Parent=PB.809.11.mrna1;Target=PB.809.11 599 1 .
NW_013581214.1	ont_tofu	CDS	2036695	2036784	100	+	0	ID=PB.809.11.mrna1.cds1;Name=PB.809.11;Parent=PB.809.11.mrna1;Target=PB.809.11 91 2 .
###
NW_013581214.1	ont_tofu	gene	699257	700868	.	-	.	ID=PB.768.1.path1;Name=PB.768.1
NW_013581214.1	ont_tofu	mRNA	699257	700868	.	-	.	ID=PB.768.1.mrna1;Name=PB.768.1;Parent=PB.768.1.path1;coverage=100.0;identity=100.0;matches=1612;mismatches=0;indels=0;unknowns=0
NW_013581214.1	ont_tofu	exon	699257	700868	100	-	.	ID=PB.768.1.mrna1.exon1;Name=PB.768.1;Parent=PB.768.1.mrna1;Target=PB.768.1 1612 1 .
NW_013581214.1	ont_tofu	CDS	700542	700700	100	-	0	ID=PB.768.1.mrna1.cds1;Name=PB.768.1;Parent=PB.768.1.mrna1;Target=PB.768.1 327 169 .
###
NW_013581214.1	ont_tofu	gene	1066828	1068425	.	-	.	ID=PB.789.1.path1;Name=PB.789.1
NW_013581214.1	ont_tofu	mRNA	1066828	1068425	.	-	.	ID=PB.789.1.mrna1;Name=PB.789.1;Parent=PB.789.1.path1;coverage=100.0;identity=100.0;matches=1598;mismatches=0;indels=0;unknowns=0
NW_013581214.1	ont_tofu	exon	1066828	1068425	100	-	.	ID=PB.789.1.mrna1.exon1;Name=PB.789.1;Parent=PB.789.1.mrna1;Target=PB.789.1 1598 1 .
NW_013581214.1	ont_tofu	CDS	1067260	1067442	100	-	0	ID=PB.789.1.mrna1.cds1;Name=PB.789.1;Parent=PB.789.1.mrna1;Target=PB.789.1 1166 984 .
###
NW_013581214.1	ont_tofu	gene	2964340	2965588	.	-	.	ID=PB.857.1.path1;Name=PB.857.1
NW_013581214.1	ont_tofu	mRNA	2964340	2965588	.	-	.	ID=PB.857.1.mrna1;Name=PB.857.1;Parent=PB.857.1.path1;coverage=100.0;identity=100.0;matches=1249;mismatches=0;indels=0;unknowns=0
NW_013581214.1	ont_tofu	exon	2964340	2965588	100	-	.	ID=PB.857.1.mrna1.exon1;Name=PB.857.1;Parent=PB.857.1.mrna1;Target=PB.857.1 1249 1 .
NW_013581214.1	ont_tofu	CDS	2964714	2964980	100	-	0	ID=PB.857.1.mrna1.cds1;Name=PB.857.1;Parent=PB.857.1.mrna1;Target=PB.857.1 875 609 .
###
NW_013581214.1	ont_tofu	gene	3389919	3391129	.	-	.	ID=PB.877.24.path1;Name=PB.877.24
NW_013581214.1	ont_tofu	mRNA	3389919	3391129	.	-	.	ID=PB.877.24.mrna1;Name=PB.877.24;Parent=PB.877.24.path1;coverage=100.0;identity=100.0;matches=1211;mismatches=0;indels=0;unknowns=0
NW_013581214.1	ont_tofu	exon	3389919	3391129	100	-	.	ID=PB.877.24.mrna1.exon1;Name=PB.877.24;Parent=PB.877.24.mrna1;Target=PB.877.24 1211 1 .
NW_013581214.1	ont_tofu	CDS	3390676	3390912	100	-	0	ID=PB.877.24.mrna1.cds1;Name=PB.877.24;Parent=PB.877.24.mrna1;Target=PB.877.24 454 218 .
###
NW_013581214.1	ont_tofu	gene	2237516	2239456	.	-	.	ID=PB.818.1.path1;Name=PB.818.1
NW_013581214.1	ont_tofu	mRNA	2237516	2239456	.	-	.	ID=PB.818.1.mrna1;Name=PB.818.1;Parent=PB.818.1.path1;coverage=100.0;identity=100.0;matches=1941;mismatches=0;indels=0;unknowns=0
NW_013581214.1	ont_tofu	exon	2237516	2239456	100	-	.	ID=PB.818.1.mrna1.exon1;Name=PB.818.1;Parent=PB.818.1.mrna1;Target=PB.818.1 1941 1 .
NW_013581214.1	ont_tofu	CDS	2239208	2239456	100	-	0	ID=PB.818.1.mrna1.cds1;Name=PB.818.1;Parent=PB.818.1.mrna1;Target=PB.818.1 249 1 .
###
NW_013581214.1	ont_tofu	gene	2137409	2139023	.	-	.	ID=PB.816.2.path1;Name=PB.816.2
NW_013581214.1	ont_tofu	mRNA	2137409	2139023	.	-	.	ID=PB.816.2.mrna1;Name=PB.816.2;Parent=PB.816.2.path1;coverage=100.0;identity=100.0;matches=1615;mismatches=0;indels=0;unknowns=0
NW_013581214.1	ont_tofu	exon	2137409	2139023	100	-	.	ID=PB.816.2.mrna1.exon1;Name=PB.816.2;Parent=PB.816.2.mrna1;Target=PB.816.2 1615 1 .
NW_013581214.1	ont_tofu	CDS	2138268	2138372	100	-	0	ID=PB.816.2.mrna1.cds1;Name=PB.816.2;Parent=PB.816.2.mrna1;Target=PB.816.2 756 652 .
###
NW_013581214.1	ont_tofu	gene	2139738	2142040	.	-	.	ID=PB.816.6.path1;Name=PB.816.6
NW_013581214.1	ont_tofu	mRNA	2139738	2142040	.	-	.	ID=PB.816.6.mrna1;Name=PB.816.6;Parent=PB.816.6.path1;coverage=100.0;identity=100.0;matches=2303;mismatches=0;indels=0;unknowns=0
NW_013581214.1	ont_tofu	exon	2139738	2142040	100	-	.	ID=PB.816.6.mrna1.exon1;Name=PB.816.6;Parent=PB.816.6.mrna1;Target=PB.816.6 2303 1 .
NW_013581214.1	ont_tofu	CDS	2141868	2142038	100	-	0	ID=PB.816.6.mrna1.cds1;Name=PB.816.6;Parent=PB.816.6.mrna1;Target=PB.816.6 173 3 .
###
NW_013581214.1	ont_tofu	gene	1075962	1077244	.	-	.	ID=PB.789.31.path1;Name=PB.789.31
NW_013581214.1	ont_tofu	mRNA	1075962	1077244	.	-	.	ID=PB.789.31.mrna1;Name=PB.789.31;Parent=PB.789.31.path1;coverage=100.0;identity=100.0;matches=1283;mismatches=0;indels=0;unknowns=0
NW_013581214.1	ont_tofu	exon	1075962	1077244	100	-	.	ID=PB.789.31.mrna1.exon1;Name=PB.789.31;Parent=PB.789.31.mrna1;Target=PB.789.31 1283 1 .
NW_013581214.1	ont_tofu	CDS	1076403	1076531	100	-	0	ID=PB.789.31.mrna1.cds1;Name=PB.789.31;Parent=PB.789.31.mrna1;Target=PB.789.31 842 714 .
###
NW_013581214.1	ont_tofu	gene	1275354	1277777	.	+	.	ID=PB.780.1.path1;Name=PB.780.1
NW_013581214.1	ont_tofu	mRNA	1275354	1277777	.	+	.	ID=PB.780.1.mrna1;Name=PB.780.1;Parent=PB.780.1.path1;coverage=100.0;identity=100.0;matches=2306;mismatches=0;indels=0;unknowns=1
NW_013581214.1	ont_tofu	exon	1275354	1275437	100	+	.	ID=PB.780.1.mrna1.exon1;Name=PB.780.1;Parent=PB.780.1.mrna1;Target=PB.780.1 1 84 +
NW_013581214.1	ont_tofu	exon	1275493	1275725	100	+	.	ID=PB.780.1.mrna1.exon2;Name=PB.780.1;Parent=PB.780.1.mrna1;Target=PB.780.1 85 317 +
NW_013581214.1	ont_tofu	exon	1275788	1277777	100	+	.	ID=PB.780.1.mrna1.exon3;Name=PB.780.1;Parent=PB.780.1.mrna1;Target=PB.780.1 318 2307 +
NW_013581214.1	ont_tofu	CDS	1276801	1277025	100	+	0	ID=PB.780.1.mrna1.cds1;Name=PB.780.1;Parent=PB.780.1.mrna1;Target=PB.780.1 1331 1555 +
###
NW_013581214.1	ont_tofu	gene	2548024	2548475	.	-	.	ID=PB.834.1.path1;Name=PB.834.1
NW_013581214.1	ont_tofu	mRNA	2548024	2548475	.	-	.	ID=PB.834.1.mrna1;Name=PB.834.1;Parent=PB.834.1.path1;coverage=100.0;identity=100.0;matches=452;mismatches=0;indels=0;unknowns=0
NW_013581214.1	ont_tofu	exon	2548024	2548475	100	-	.	ID=PB.834.1.mrna1.exon1;Name=PB.834.1;Parent=PB.834.1.mrna1;Target=PB.834.1 452 1 .
NW_013581214.1	ont_tofu	CDS	2548177	2548422	100	-	0	ID=PB.834.1.mrna1.cds1;Name=PB.834.1;Parent=PB.834.1.mrna1;Target=PB.834.1 299 54 .
###
NW_013581214.1	ont_tofu	gene	2392613	2394581	.	+	.	ID=PB.821.1.path1;Name=PB.821.1
NW_013581214.1	ont_tofu	mRNA	2392613	2394581	.	+	.	ID=PB.821.1.mrna1;Name=PB.821.1;Parent=PB.821.1.path1;coverage=100.0;identity=100.0;matches=496;mismatches=0;indels=0;unknowns=0
NW_013581214.1	ont_tofu	exon	2392613	2392692	100	+	.	ID=PB.821.1.mrna1.exon1;Name=PB.821.1;Parent=PB.821.1.mrna1;Target=PB.821.1 80 1 .
NW_013581214.1	ont_tofu	exon	2393855	2393965	100	+	.	ID=PB.821.1.mrna1.exon2;Name=PB.821.1;Parent=PB.821.1.mrna1;Target=PB.821.1 191 81 .
NW_013581214.1	ont_tofu	exon	2394020	2394129	100	+	.	ID=PB.821.1.mrna1.exon3;Name=PB.821.1;Parent=PB.821.1.mrna1;Target=PB.821.1 301 192 .
NW_013581214.1	ont_tofu	exon	2394387	2394581	100	+	.	ID=PB.821.1.mrna1.exon4;Name=PB.821.1;Parent=PB.821.1.mrna1;Target=PB.821.1 496 302 .
NW_013581214.1	ont_tofu	CDS	2392614	2392692	100	+	0	ID=PB.821.1.mrna1.cds1;Name=PB.821.1;Parent=PB.821.1.mrna1;Target=PB.821.1 80 2 .
NW_013581214.1	ont_tofu	CDS	2393855	2393965	100	+	1	ID=PB.821.1.mrna1.cds2;Name=PB.821.1;Parent=PB.821.1.mrna1;Target=PB.821.1 191 81 .
NW_013581214.1	ont_tofu	CDS	2394020	2394099	100	+	1	ID=PB.821.1.mrna1.cds3;Name=PB.821.1;Parent=PB.821.1.mrna1;Target=PB.821.1 271 192 .
###
NW_013581214.1	ont_tofu	gene	2125063	2131182	.	-	.	ID=PB.814.2.path1;Name=PB.814.2
NW_013581214.1	ont_tofu	mRNA	2125063	2131182	.	-	.	ID=PB.814.2.mrna1;Name=PB.814.2;Parent=PB.814.2.path1;coverage=100.0;identity=100.0;matches=869;mismatches=0;indels=0;unknowns=0
NW_013581214.1	ont_tofu	exon	2130782	2131182	100	-	.	ID=PB.814.2.mrna1.exon1;Name=PB.814.2;Parent=PB.814.2.mrna1;Target=PB.814.2 1 401 +
NW_013581214.1	ont_tofu	exon	2125063	2125530	100	-	.	ID=PB.814.2.mrna1.exon2;Name=PB.814.2;Parent=PB.814.2.mrna1;Target=PB.814.2 402 869 +
NW_013581214.1	ont_tofu	CDS	2130793	2130915	100	-	0	ID=PB.814.2.mrna1.cds1;Name=PB.814.2;Parent=PB.814.2.mrna1;Target=PB.814.2 268 390 +
###
NW_013581214.1	ont_tofu	gene	2574986	2577015	.	+	.	ID=PB.838.1.path1;Name=PB.838.1
NW_013581214.1	ont_tofu	mRNA	2574986	2577015	.	+	.	ID=PB.838.1.mrna1;Name=PB.838.1;Parent=PB.838.1.path1;coverage=100.0;identity=100.0;matches=2030;mismatches=0;indels=0;unknowns=0
NW_013581214.1	ont_tofu	exon	2574986	2577015	100	+	.	ID=PB.838.1.mrna1.exon1;Name=PB.838.1;Parent=PB.838.1.mrna1;Target=PB.838.1 2030 1 .
NW_013581214.1	ont_tofu	CDS	2575711	2575941	100	+	0	ID=PB.838.1.mrna1.cds1;Name=PB.838.1;Parent=PB.838.1.mrna1;Target=PB.838.1 956 726 .
###
NW_013581214.1	ont_tofu	gene	1853233	1917795	.	+	.	ID=PB.806.7.path1;Name=PB.806.7
NW_013581214.1	ont_tofu	mRNA	1853233	1917795	.	+	.	ID=PB.806.7.mrna1;Name=PB.806.7;Parent=PB.806.7.path1;coverage=100.0;identity=100.0;matches=1674;mismatches=0;indels=0;unknowns=0
NW_013581214.1	ont_tofu	exon	1853233	1853471	100	+	.	ID=PB.806.7.mrna1.exon1;Name=PB.806.7;Parent=PB.806.7.mrna1;Target=PB.806.7 1 239 +
NW_013581214.1	ont_tofu	exon	1916361	1917795	100	+	.	ID=PB.806.7.mrna1.exon2;Name=PB.806.7;Parent=PB.806.7.mrna1;Target=PB.806.7 240 1674 +
NW_013581214.1	ont_tofu	CDS	1917006	1917212	100	+	0	ID=PB.806.7.mrna1.cds1;Name=PB.806.7;Parent=PB.806.7.mrna1;Target=PB.806.7 885 1091 +
###
NW_013581215.1	ont_tofu	gene	1402038	1403023	.	-	.	ID=PB.909.1.path1;Name=PB.909.1
NW_013581215.1	ont_tofu	mRNA	1402038	1403023	.	-	.	ID=PB.909.1.mrna1;Name=PB.909.1;Parent=PB.909.1.path1;coverage=100.0;identity=100.0;matches=986;mismatches=0;indels=0;unknowns=0
NW_013581215.1	ont_tofu	exon	1402038	1403023	100	-	.	ID=PB.909.1.mrna1.exon1;Name=PB.909.1;Parent=PB.909.1.mrna1;Target=PB.909.1 986 1 .
NW_013581215.1	ont_tofu	CDS	1402577	1402783	100	-	0	ID=PB.909.1.mrna1.cds1;Name=PB.909.1;Parent=PB.909.1.mrna1;Target=PB.909.1 447 241 .
###
NW_013581215.1	ont_tofu	gene	2527431	2528411	.	+	.	ID=PB.919.3.path1;Name=PB.919.3
NW_013581215.1	ont_tofu	mRNA	2527431	2528411	.	+	.	ID=PB.919.3.mrna1;Name=PB.919.3;Parent=PB.919.3.path1;coverage=100.0;identity=100.0;matches=981;mismatches=0;indels=0;unknowns=0
NW_013581215.1	ont_tofu	exon	2527431	2528411	100	+	.	ID=PB.919.3.mrna1.exon1;Name=PB.919.3;Parent=PB.919.3.mrna1;Target=PB.919.3 981 1 .
NW_013581215.1	ont_tofu	CDS	2527935	2528111	100	+	0	ID=PB.919.3.mrna1.cds1;Name=PB.919.3;Parent=PB.919.3.mrna1;Target=PB.919.3 681 505 .
###
NW_013581214.1	ont_tofu	gene	3159128	3160184	.	-	.	ID=PB.869.1.path1;Name=PB.869.1
NW_013581214.1	ont_tofu	mRNA	3159128	3160184	.	-	.	ID=PB.869.1.mrna1;Name=PB.869.1;Parent=PB.869.1.path1;coverage=100.0;identity=100.0;matches=1057;mismatches=0;indels=0;unknowns=0
NW_013581214.1	ont_tofu	exon	3159128	3160184	100	-	.	ID=PB.869.1.mrna1.exon1;Name=PB.869.1;Parent=PB.869.1.mrna1;Target=PB.869.1 1057 1 .
NW_013581214.1	ont_tofu	CDS	3159459	3159605	100	-	0	ID=PB.869.1.mrna1.cds1;Name=PB.869.1;Parent=PB.869.1.mrna1;Target=PB.869.1 726 580 .
###
NW_013581214.1	ont_tofu	gene	2991627	2991911	.	+	.	ID=PB.860.17.path1;Name=PB.860.17
NW_013581214.1	ont_tofu	mRNA	2991627	2991911	.	+	.	ID=PB.860.17.mrna1;Name=PB.860.17;Parent=PB.860.17.path1;coverage=100.0;identity=100.0;matches=285;mismatches=0;indels=0;unknowns=0
NW_013581214.1	ont_tofu	exon	2991627	2991911	100	+	.	ID=PB.860.17.mrna1.exon1;Name=PB.860.17;Parent=PB.860.17.mrna1;Target=PB.860.17 285 1 .
NW_013581214.1	ont_tofu	CDS	2991762	2991863	100	+	0	ID=PB.860.17.mrna1.cds1;Name=PB.860.17;Parent=PB.860.17.mrna1;Target=PB.860.17 237 136 .
###
NW_013581214.1	ont_tofu	gene	2389309	2391043	.	+	.	ID=PB.820.1.path1;Name=PB.820.1
NW_013581214.1	ont_tofu	mRNA	2389309	2391043	.	+	.	ID=PB.820.1.mrna1;Name=PB.820.1;Parent=PB.820.1.path1;coverage=100.0;identity=100.0;matches=1735;mismatches=0;indels=0;unknowns=0
NW_013581214.1	ont_tofu	exon	2389309	2391043	100	+	.	ID=PB.820.1.mrna1.exon1;Name=PB.820.1;Parent=PB.820.1.mrna1;Target=PB.820.1 1735 1 .
NW_013581214.1	ont_tofu	CDS	2389403	2389564	100	+	0	ID=PB.820.1.mrna1.cds1;Name=PB.820.1;Parent=PB.820.1.mrna1;Target=PB.820.1 256 95 .
###
NW_013581215.1	ont_tofu	gene	1513161	1517584	.	-	.	ID=PB.913.126.path1;Name=PB.913.126
NW_013581215.1	ont_tofu	mRNA	1513161	1517584	.	-	.	ID=PB.913.126.mrna1;Name=PB.913.126;Parent=PB.913.126.path1;coverage=100.0;identity=100.0;matches=618;mismatches=0;indels=0;unknowns=0
NW_013581215.1	ont_tofu	exon	1517350	1517584	100	-	.	ID=PB.913.126.mrna1.exon1;Name=PB.913.126;Parent=PB.913.126.mrna1;Target=PB.913.126 1 235 +
NW_013581215.1	ont_tofu	exon	1513161	1513543	100	-	.	ID=PB.913.126.mrna1.exon2;Name=PB.913.126;Parent=PB.913.126.mrna1;Target=PB.913.126 236 618 +
NW_013581215.1	ont_tofu	CDS	1513350	1513457	100	-	0	ID=PB.913.126.mrna1.cds1;Name=PB.913.126;Parent=PB.913.126.mrna1;Target=PB.913.126 322 429 +
###
NW_013581215.1	ont_tofu	gene	1385294	1386364	.	+	.	ID=PB.908.6.path1;Name=PB.908.6
NW_013581215.1	ont_tofu	mRNA	1385294	1386364	.	+	.	ID=PB.908.6.mrna1;Name=PB.908.6;Parent=PB.908.6.path1;coverage=100.0;identity=100.0;matches=1071;mismatches=0;indels=0;unknowns=0
NW_013581215.1	ont_tofu	exon	1385294	1386364	100	+	.	ID=PB.908.6.mrna1.exon1;Name=PB.908.6;Parent=PB.908.6.mrna1;Target=PB.908.6 1071 1 .
NW_013581215.1	ont_tofu	CDS	1385784	1385990	100	+	0	ID=PB.908.6.mrna1.cds1;Name=PB.908.6;Parent=PB.908.6.mrna1;Target=PB.908.6 697 491 .
###
NW_013581215.1	ont_tofu	gene	3139656	3141929	.	-	.	ID=PB.930.123.path1;Name=PB.930.123
NW_013581215.1	ont_tofu	mRNA	3139656	3141929	.	-	.	ID=PB.930.123.mrna1;Name=PB.930.123;Parent=PB.930.123.path1;coverage=100.0;identity=100.0;matches=2274;mismatches=0;indels=0;unknowns=0
NW_013581215.1	ont_tofu	exon	3139656	3141929	100	-	.	ID=PB.930.123.mrna1.exon1;Name=PB.930.123;Parent=PB.930.123.mrna1;Target=PB.930.123 2274 1 .
NW_013581215.1	ont_tofu	CDS	3141048	3141929	100	-	0	ID=PB.930.123.mrna1.cds1;Name=PB.930.123;Parent=PB.930.123.mrna1;Target=PB.930.123 882 1 .
###
NW_013581216.1	ont_tofu	gene	134232	135054	.	-	.	ID=PB.953.109.path1;Name=PB.953.109
NW_013581216.1	ont_tofu	mRNA	134232	135054	.	-	.	ID=PB.953.109.mrna1;Name=PB.953.109;Parent=PB.953.109.path1;coverage=100.0;identity=100.0;matches=823;mismatches=0;indels=0;unknowns=0
NW_013581216.1	ont_tofu	exon	134232	135054	100	-	.	ID=PB.953.109.mrna1.exon1;Name=PB.953.109;Parent=PB.953.109.mrna1;Target=PB.953.109 823 1 .
NW_013581216.1	ont_tofu	CDS	134649	134996	100	-	0	ID=PB.953.109.mrna1.cds1;Name=PB.953.109;Parent=PB.953.109.mrna1;Target=PB.953.109 406 59 .
###
NW_013581214.1	ont_tofu	gene	2122096	2125171	.	+	.	ID=PB.812.24.path1;Name=PB.812.24
NW_013581214.1	ont_tofu	mRNA	2122096	2125171	.	+	.	ID=PB.812.24.mrna1;Name=PB.812.24;Parent=PB.812.24.path1;coverage=100.0;identity=100.0;matches=1666;mismatches=0;indels=0;unknowns=0
NW_013581214.1	ont_tofu	exon	2122096	2122267	100	+	.	ID=PB.812.24.mrna1.exon1;Name=PB.812.24;Parent=PB.812.24.mrna1;Target=PB.812.24 1 172 +
NW_013581214.1	ont_tofu	exon	2123678	2125171	100	+	.	ID=PB.812.24.mrna1.exon2;Name=PB.812.24;Parent=PB.812.24.mrna1;Target=PB.812.24 173 1666 +
NW_013581214.1	ont_tofu	CDS	2122097	2122267	100	+	0	ID=PB.812.24.mrna1.cds1;Name=PB.812.24;Parent=PB.812.24.mrna1;Target=PB.812.24 2 172 +
NW_013581214.1	ont_tofu	CDS	2123678	2123725	100	+	0	ID=PB.812.24.mrna1.cds2;Name=PB.812.24;Parent=PB.812.24.mrna1;Target=PB.812.24 173 220 +
###
NW_013581215.1	ont_tofu	gene	1445965	1447861	.	+	.	ID=PB.912.1.path1;Name=PB.912.1
NW_013581215.1	ont_tofu	mRNA	1445965	1447861	.	+	.	ID=PB.912.1.mrna1;Name=PB.912.1;Parent=PB.912.1.path1;coverage=100.0;identity=100.0;matches=1897;mismatches=0;indels=0;unknowns=0
NW_013581215.1	ont_tofu	exon	1445965	1447861	100	+	.	ID=PB.912.1.mrna1.exon1;Name=PB.912.1;Parent=PB.912.1.mrna1;Target=PB.912.1 1897 1 .
NW_013581215.1	ont_tofu	CDS	1445966	1446091	100	+	0	ID=PB.912.1.mrna1.cds1;Name=PB.912.1;Parent=PB.912.1.mrna1;Target=PB.912.1 127 2 .
###
NW_013581215.1	ont_tofu	gene	3385136	3391310	.	+	.	ID=PB.947.8.path1;Name=PB.947.8
NW_013581215.1	ont_tofu	mRNA	3385136	3391310	.	+	.	ID=PB.947.8.mrna1;Name=PB.947.8;Parent=PB.947.8.path1;coverage=100.0;identity=100.0;matches=657;mismatches=0;indels=0;unknowns=0
NW_013581215.1	ont_tofu	exon	3385136	3385662	100	+	.	ID=PB.947.8.mrna1.exon1;Name=PB.947.8;Parent=PB.947.8.mrna1;Target=PB.947.8 527 1 .
NW_013581215.1	ont_tofu	exon	3391181	3391310	100	+	.	ID=PB.947.8.mrna1.exon2;Name=PB.947.8;Parent=PB.947.8.mrna1;Target=PB.947.8 657 528 .
NW_013581215.1	ont_tofu	CDS	3391211	3391306	100	+	0	ID=PB.947.8.mrna1.cds1;Name=PB.947.8;Parent=PB.947.8.mrna1;Target=PB.947.8 653 558 .
###
NW_013581214.1	ont_tofu	gene	3325201	3365697	.	+	.	ID=PB.876.1.path1;Name=PB.876.1
NW_013581214.1	ont_tofu	mRNA	3325201	3365697	.	+	.	ID=PB.876.1.mrna1;Name=PB.876.1;Parent=PB.876.1.path1;coverage=100.0;identity=100.0;matches=742;mismatches=0;indels=0;unknowns=0
NW_013581214.1	ont_tofu	exon	3325201	3325511	100	+	.	ID=PB.876.1.mrna1.exon1;Name=PB.876.1;Parent=PB.876.1.mrna1;Target=PB.876.1 1 311 +
NW_013581214.1	ont_tofu	exon	3365267	3365697	100	+	.	ID=PB.876.1.mrna1.exon2;Name=PB.876.1;Parent=PB.876.1.mrna1;Target=PB.876.1 312 742 +
NW_013581214.1	ont_tofu	CDS	3365395	3365475	100	+	0	ID=PB.876.1.mrna1.cds1;Name=PB.876.1;Parent=PB.876.1.mrna1;Target=PB.876.1 440 520 +
###
NW_013581215.1	ont_tofu	gene	3161657	3163777	.	+	.	ID=PB.932.3.path1;Name=PB.932.3
NW_013581215.1	ont_tofu	mRNA	3161657	3163777	.	+	.	ID=PB.932.3.mrna1;Name=PB.932.3;Parent=PB.932.3.path1;coverage=100.0;identity=100.0;matches=1687;mismatches=0;indels=0;unknowns=0
NW_013581215.1	ont_tofu	exon	3161657	3161909	100	+	.	ID=PB.932.3.mrna1.exon1;Name=PB.932.3;Parent=PB.932.3.mrna1;Target=PB.932.3 1 253 +
NW_013581215.1	ont_tofu	exon	3161975	3162206	100	+	.	ID=PB.932.3.mrna1.exon2;Name=PB.932.3;Parent=PB.932.3.mrna1;Target=PB.932.3 254 485 +
NW_013581215.1	ont_tofu	exon	3162285	3162537	100	+	.	ID=PB.932.3.mrna1.exon3;Name=PB.932.3;Parent=PB.932.3.mrna1;Target=PB.932.3 486 738 +
NW_013581215.1	ont_tofu	exon	3162603	3162911	100	+	.	ID=PB.932.3.mrna1.exon4;Name=PB.932.3;Parent=PB.932.3.mrna1;Target=PB.932.3 739 1047 +
NW_013581215.1	ont_tofu	exon	3163056	3163201	100	+	.	ID=PB.932.3.mrna1.exon5;Name=PB.932.3;Parent=PB.932.3.mrna1;Target=PB.932.3 1048 1193 +
NW_013581215.1	ont_tofu	exon	3163284	3163777	100	+	.	ID=PB.932.3.mrna1.exon6;Name=PB.932.3;Parent=PB.932.3.mrna1;Target=PB.932.3 1194 1687 +
NW_013581215.1	ont_tofu	CDS	3163174	3163201	100	+	0	ID=PB.932.3.mrna1.cds1;Name=PB.932.3;Parent=PB.932.3.mrna1;Target=PB.932.3 1166 1193 +
NW_013581215.1	ont_tofu	CDS	3163284	3163483	100	+	1	ID=PB.932.3.mrna1.cds2;Name=PB.932.3;Parent=PB.932.3.mrna1;Target=PB.932.3 1194 1393 +
###
NW_013581215.1	ont_tofu	gene	38582	41092	.	+	.	ID=PB.880.3.path1;Name=PB.880.3
NW_013581215.1	ont_tofu	mRNA	38582	41092	.	+	.	ID=PB.880.3.mrna1;Name=PB.880.3;Parent=PB.880.3.path1;coverage=100.0;identity=100.0;matches=2511;mismatches=0;indels=0;unknowns=0
NW_013581215.1	ont_tofu	exon	38582	41092	100	+	.	ID=PB.880.3.mrna1.exon1;Name=PB.880.3;Parent=PB.880.3.mrna1;Target=PB.880.3 2511 1 .
NW_013581215.1	ont_tofu	CDS	38911	39099	100	+	0	ID=PB.880.3.mrna1.cds1;Name=PB.880.3;Parent=PB.880.3.mrna1;Target=PB.880.3 518 330 .
###
NW_013581215.1	ont_tofu	gene	2544016	2544862	.	-	.	ID=PB.922.4.path1;Name=PB.922.4
NW_013581215.1	ont_tofu	mRNA	2544016	2544862	.	-	.	ID=PB.922.4.mrna1;Name=PB.922.4;Parent=PB.922.4.path1;coverage=100.0;identity=100.0;matches=847;mismatches=0;indels=0;unknowns=0
NW_013581215.1	ont_tofu	exon	2544016	2544862	100	-	.	ID=PB.922.4.mrna1.exon1;Name=PB.922.4;Parent=PB.922.4.mrna1;Target=PB.922.4 847 1 .
NW_013581215.1	ont_tofu	CDS	2544653	2544847	100	-	0	ID=PB.922.4.mrna1.cds1;Name=PB.922.4;Parent=PB.922.4.mrna1;Target=PB.922.4 210 16 .
###
NW_013581214.1	ont_tofu	gene	2964221	2965203	.	+	.	ID=PB.856.1.path1;Name=PB.856.1
NW_013581214.1	ont_tofu	mRNA	2964221	2965203	.	+	.	ID=PB.856.1.mrna1;Name=PB.856.1;Parent=PB.856.1.path1;coverage=100.0;identity=100.0;matches=983;mismatches=0;indels=0;unknowns=0
NW_013581214.1	ont_tofu	exon	2964221	2965203	100	+	.	ID=PB.856.1.mrna1.exon1;Name=PB.856.1;Parent=PB.856.1.mrna1;Target=PB.856.1 983 1 .
NW_013581214.1	ont_tofu	CDS	2965075	2965203	100	+	0	ID=PB.856.1.mrna1.cds1;Name=PB.856.1;Parent=PB.856.1.mrna1;Target=PB.856.1 983 855 .
###
NW_013581216.1	ont_tofu	gene	877127	878989	.	-	.	ID=PB.967.3.path1;Name=PB.967.3
NW_013581216.1	ont_tofu	mRNA	877127	878989	.	-	.	ID=PB.967.3.mrna1;Name=PB.967.3;Parent=PB.967.3.path1;coverage=100.0;identity=100.0;matches=1863;mismatches=0;indels=0;unknowns=0
NW_013581216.1	ont_tofu	exon	877127	878989	100	-	.	ID=PB.967.3.mrna1.exon1;Name=PB.967.3;Parent=PB.967.3.mrna1;Target=PB.967.3 1863 1 .
NW_013581216.1	ont_tofu	CDS	878448	878588	100	-	0	ID=PB.967.3.mrna1.cds1;Name=PB.967.3;Parent=PB.967.3.mrna1;Target=PB.967.3 542 402 .
###
NW_013581215.1	ont_tofu	gene	45129	46814	.	+	.	ID=PB.880.10.path1;Name=PB.880.10
NW_013581215.1	ont_tofu	mRNA	45129	46814	.	+	.	ID=PB.880.10.mrna1;Name=PB.880.10;Parent=PB.880.10.path1;coverage=100.0;identity=100.0;matches=1686;mismatches=0;indels=0;unknowns=0
NW_013581215.1	ont_tofu	exon	45129	46814	100	+	.	ID=PB.880.10.mrna1.exon1;Name=PB.880.10;Parent=PB.880.10.mrna1;Target=PB.880.10 1686 1 .
NW_013581215.1	ont_tofu	CDS	46078	46236	100	+	0	ID=PB.880.10.mrna1.cds1;Name=PB.880.10;Parent=PB.880.10.mrna1;Target=PB.880.10 1108 950 .
###
NW_013581215.1	ont_tofu	gene	1982661	2175989	.	-	.	ID=PB.916.8.path1;Name=PB.916.8
NW_013581215.1	ont_tofu	mRNA	1982661	2175989	.	-	.	ID=PB.916.8.mrna1;Name=PB.916.8;Parent=PB.916.8.path1;coverage=100.0;identity=100.0;matches=2652;mismatches=0;indels=0;unknowns=0
NW_013581215.1	ont_tofu	exon	2174329	2175989	100	-	.	ID=PB.916.8.mrna1.exon1;Name=PB.916.8;Parent=PB.916.8.mrna1;Target=PB.916.8 1 1661 +
NW_013581215.1	ont_tofu	exon	2160262	2160322	100	-	.	ID=PB.916.8.mrna1.exon2;Name=PB.916.8;Parent=PB.916.8.mrna1;Target=PB.916.8 1662 1722 +
NW_013581215.1	ont_tofu	exon	2081677	2081732	100	-	.	ID=PB.916.8.mrna1.exon3;Name=PB.916.8;Parent=PB.916.8.mrna1;Target=PB.916.8 1723 1778 +
NW_013581215.1	ont_tofu	exon	2039125	2039239	100	-	.	ID=PB.916.8.mrna1.exon4;Name=PB.916.8;Parent=PB.916.8.mrna1;Target=PB.916.8 1779 1893 +
NW_013581215.1	ont_tofu	exon	1982661	1983419	100	-	.	ID=PB.916.8.mrna1.exon5;Name=PB.916.8;Parent=PB.916.8.mrna1;Target=PB.916.8 1894 2652 +
NW_013581215.1	ont_tofu	CDS	2175846	2175989	100	-	0	ID=PB.916.8.mrna1.cds1;Name=PB.916.8;Parent=PB.916.8.mrna1;Target=PB.916.8 1 144 +
###
NW_013581215.1	ont_tofu	gene	2961294	2967666	.	-	.	ID=PB.926.71.path1;Name=PB.926.71
NW_013581215.1	ont_tofu	mRNA	2961294	2967666	.	-	.	ID=PB.926.71.mrna1;Name=PB.926.71;Parent=PB.926.71.path1;coverage=100.0;identity=100.0;matches=438;mismatches=0;indels=0;unknowns=0
NW_013581215.1	ont_tofu	exon	2967536	2967666	100	-	.	ID=PB.926.71.mrna1.exon1;Name=PB.926.71;Parent=PB.926.71.mrna1;Target=PB.926.71 1 131 +
NW_013581215.1	ont_tofu	exon	2961294	2961600	100	-	.	ID=PB.926.71.mrna1.exon2;Name=PB.926.71;Parent=PB.926.71.mrna1;Target=PB.926.71 132 438 +
NW_013581215.1	ont_tofu	CDS	2967591	2967665	100	-	0	ID=PB.926.71.mrna1.cds1;Name=PB.926.71;Parent=PB.926.71.mrna1;Target=PB.926.71 2 76 +
###
NW_013581214.1	ont_tofu	gene	2380097	2383797	.	+	.	ID=PB.819.1.path1;Name=PB.819.1
NW_013581214.1	ont_tofu	mRNA	2380097	2383797	.	+	.	ID=PB.819.1.mrna1;Name=PB.819.1;Parent=PB.819.1.path1;coverage=100.0;identity=100.0;matches=1512;mismatches=0;indels=0;unknowns=0
NW_013581214.1	ont_tofu	exon	2380097	2380246	100	+	.	ID=PB.819.1.mrna1.exon1;Name=PB.819.1;Parent=PB.819.1.mrna1;Target=PB.819.1 1 150 +
NW_013581214.1	ont_tofu	exon	2382436	2383797	100	+	.	ID=PB.819.1.mrna1.exon2;Name=PB.819.1;Parent=PB.819.1.mrna1;Target=PB.819.1 151 1512 +
NW_013581214.1	ont_tofu	CDS	2383321	2383566	100	+	0	ID=PB.819.1.mrna1.cds1;Name=PB.819.1;Parent=PB.819.1.mrna1;Target=PB.819.1 1036 1281 +
###
NW_013581215.1	ont_tofu	gene	2384470	2388135	.	+	.	ID=PB.918.3.path1;Name=PB.918.3
NW_013581215.1	ont_tofu	mRNA	2384470	2388135	.	+	.	ID=PB.918.3.mrna1;Name=PB.918.3;Parent=PB.918.3.path1;coverage=100.0;identity=100.0;matches=525;mismatches=0;indels=0;unknowns=0
NW_013581215.1	ont_tofu	exon	2384470	2384707	100	+	.	ID=PB.918.3.mrna1.exon1;Name=PB.918.3;Parent=PB.918.3.mrna1;Target=PB.918.3 1 238 +
NW_013581215.1	ont_tofu	exon	2387849	2388135	100	+	.	ID=PB.918.3.mrna1.exon2;Name=PB.918.3;Parent=PB.918.3.mrna1;Target=PB.918.3 239 525 +
NW_013581215.1	ont_tofu	CDS	2384472	2384534	100	+	0	ID=PB.918.3.mrna1.cds1;Name=PB.918.3;Parent=PB.918.3.mrna1;Target=PB.918.3 3 65 +
###
NW_013581215.1	ont_tofu	gene	3200616	3201139	.	-	.	ID=PB.938.17.path1;Name=PB.938.17
NW_013581215.1	ont_tofu	mRNA	3200616	3201139	.	-	.	ID=PB.938.17.mrna1;Name=PB.938.17;Parent=PB.938.17.path1;coverage=100.0;identity=100.0;matches=524;mismatches=0;indels=0;unknowns=0
NW_013581215.1	ont_tofu	exon	3200616	3201139	100	-	.	ID=PB.938.17.mrna1.exon1;Name=PB.938.17;Parent=PB.938.17.mrna1;Target=PB.938.17 524 1 .
NW_013581215.1	ont_tofu	CDS	3200883	3201137	100	-	0	ID=PB.938.17.mrna1.cds1;Name=PB.938.17;Parent=PB.938.17.mrna1;Target=PB.938.17 257 3 .
###
NW_013581215.1	ont_tofu	gene	1579733	1583095	.	+	.	ID=PB.914.1.path1;Name=PB.914.1
NW_013581215.1	ont_tofu	mRNA	1579733	1583095	.	+	.	ID=PB.914.1.mrna1;Name=PB.914.1;Parent=PB.914.1.path1;coverage=100.0;identity=100.0;matches=2709;mismatches=0;indels=0;unknowns=0
NW_013581215.1	ont_tofu	exon	1579733	1580207	100	+	.	ID=PB.914.1.mrna1.exon1;Name=PB.914.1;Parent=PB.914.1.mrna1;Target=PB.914.1 475 1 .
NW_013581215.1	ont_tofu	exon	1580269	1580872	100	+	.	ID=PB.914.1.mrna1.exon2;Name=PB.914.1;Parent=PB.914.1.mrna1;Target=PB.914.1 1079 476 .
NW_013581215.1	ont_tofu	exon	1580936	1581055	100	+	.	ID=PB.914.1.mrna1.exon3;Name=PB.914.1;Parent=PB.914.1.mrna1;Target=PB.914.1 1199 1080 .
NW_013581215.1	ont_tofu	exon	1581123	1581485	100	+	.	ID=PB.914.1.mrna1.exon4;Name=PB.914.1;Parent=PB.914.1.mrna1;Target=PB.914.1 1562 1200 .
NW_013581215.1	ont_tofu	exon	1581538	1582071	100	+	.	ID=PB.914.1.mrna1.exon5;Name=PB.914.1;Parent=PB.914.1.mrna1;Target=PB.914.1 2096 1563 .
NW_013581215.1	ont_tofu	exon	1582351	1582726	100	+	.	ID=PB.914.1.mrna1.exon6;Name=PB.914.1;Parent=PB.914.1.mrna1;Target=PB.914.1 2472 2097 .
NW_013581215.1	ont_tofu	exon	1582859	1583095	100	+	.	ID=PB.914.1.mrna1.exon7;Name=PB.914.1;Parent=PB.914.1.mrna1;Target=PB.914.1 2709 2473 .
NW_013581215.1	ont_tofu	CDS	1581686	1581985	100	+	0	ID=PB.914.1.mrna1.cds1;Name=PB.914.1;Parent=PB.914.1.mrna1;Target=PB.914.1 2010 1711 .
###
NW_013581215.1	ont_tofu	gene	3311653	3312232	.	-	.	ID=PB.943.2.path1;Name=PB.943.2
NW_013581215.1	ont_tofu	mRNA	3311653	3312232	.	-	.	ID=PB.943.2.mrna1;Name=PB.943.2;Parent=PB.943.2.path1;coverage=100.0;identity=100.0;matches=580;mismatches=0;indels=0;unknowns=0
NW_013581215.1	ont_tofu	exon	3311653	3312232	100	-	.	ID=PB.943.2.mrna1.exon1;Name=PB.943.2;Parent=PB.943.2.mrna1;Target=PB.943.2 580 1 .
NW_013581215.1	ont_tofu	CDS	3311910	3312065	100	-	0	ID=PB.943.2.mrna1.cds1;Name=PB.943.2;Parent=PB.943.2.mrna1;Target=PB.943.2 323 168 .
###
NW_013581216.1	ont_tofu	gene	24619	25921	.	-	.	ID=PB.948.1.path1;Name=PB.948.1
NW_013581216.1	ont_tofu	mRNA	24619	25921	.	-	.	ID=PB.948.1.mrna1;Name=PB.948.1;Parent=PB.948.1.path1;coverage=100.0;identity=100.0;matches=1234;mismatches=0;indels=0;unknowns=0
NW_013581216.1	ont_tofu	exon	25776	25921	100	-	.	ID=PB.948.1.mrna1.exon1;Name=PB.948.1;Parent=PB.948.1.mrna1;Target=PB.948.1 1 146 +
NW_013581216.1	ont_tofu	exon	24619	25706	100	-	.	ID=PB.948.1.mrna1.exon2;Name=PB.948.1;Parent=PB.948.1.mrna1;Target=PB.948.1 147 1234 +
NW_013581216.1	ont_tofu	CDS	24906	25049	100	-	0	ID=PB.948.1.mrna1.cds1;Name=PB.948.1;Parent=PB.948.1.mrna1;Target=PB.948.1 804 947 +
###
NW_013581215.1	ont_tofu	gene	15018	16234	.	+	.	ID=PB.878.84.path1;Name=PB.878.84
NW_013581215.1	ont_tofu	mRNA	15018	16234	.	+	.	ID=PB.878.84.mrna1;Name=PB.878.84;Parent=PB.878.84.path1;coverage=100.0;identity=100.0;matches=1217;mismatches=0;indels=0;unknowns=0
NW_013581215.1	ont_tofu	exon	15018	16234	100	+	.	ID=PB.878.84.mrna1.exon1;Name=PB.878.84;Parent=PB.878.84.mrna1;Target=PB.878.84 1217 1 .
NW_013581215.1	ont_tofu	CDS	15519	15848	100	+	0	ID=PB.878.84.mrna1.cds1;Name=PB.878.84;Parent=PB.878.84.mrna1;Target=PB.878.84 831 502 .
###
NW_013581216.1	ont_tofu	gene	660796	663876	.	+	.	ID=PB.962.12.path1;Name=PB.962.12
NW_013581216.1	ont_tofu	mRNA	660796	663876	.	+	.	ID=PB.962.12.mrna1;Name=PB.962.12;Parent=PB.962.12.path1;coverage=100.0;identity=100.0;matches=665;mismatches=0;indels=0;unknowns=0
NW_013581216.1	ont_tofu	exon	660796	661210	100	+	.	ID=PB.962.12.mrna1.exon1;Name=PB.962.12;Parent=PB.962.12.mrna1;Target=PB.962.12 1 415 +
NW_013581216.1	ont_tofu	exon	663627	663876	100	+	.	ID=PB.962.12.mrna1.exon2;Name=PB.962.12;Parent=PB.962.12.mrna1;Target=PB.962.12 416 665 +
NW_013581216.1	ont_tofu	CDS	660797	660898	100	+	0	ID=PB.962.12.mrna1.cds1;Name=PB.962.12;Parent=PB.962.12.mrna1;Target=PB.962.12 2 103 +
###
NW_013581216.1	ont_tofu	gene	2834268	2834715	.	+	.	ID=PB.1011.86.path1;Name=PB.1011.86
NW_013581216.1	ont_tofu	mRNA	2834268	2834715	.	+	.	ID=PB.1011.86.mrna1;Name=PB.1011.86;Parent=PB.1011.86.path1;coverage=100.0;identity=100.0;matches=448;mismatches=0;indels=0;unknowns=0
NW_013581216.1	ont_tofu	exon	2834268	2834715	100	+	.	ID=PB.1011.86.mrna1.exon1;Name=PB.1011.86;Parent=PB.1011.86.mrna1;Target=PB.1011.86 448 1 .
NW_013581216.1	ont_tofu	CDS	2834439	2834543	100	+	0	ID=PB.1011.86.mrna1.cds1;Name=PB.1011.86;Parent=PB.1011.86.mrna1;Target=PB.1011.86 276 172 .
###
NW_013581216.1	ont_tofu	gene	1147755	1148329	.	-	.	ID=PB.982.2.path1;Name=PB.982.2
NW_013581216.1	ont_tofu	mRNA	1147755	1148329	.	-	.	ID=PB.982.2.mrna1;Name=PB.982.2;Parent=PB.982.2.path1;coverage=100.0;identity=100.0;matches=575;mismatches=0;indels=0;unknowns=0
NW_013581216.1	ont_tofu	exon	1147755	1148329	100	-	.	ID=PB.982.2.mrna1.exon1;Name=PB.982.2;Parent=PB.982.2.mrna1;Target=PB.982.2 575 1 .
NW_013581216.1	ont_tofu	CDS	1148203	1148328	100	-	0	ID=PB.982.2.mrna1.cds1;Name=PB.982.2;Parent=PB.982.2.mrna1;Target=PB.982.2 127 2 .
###
NW_013581216.1	ont_tofu	gene	1063969	1065787	.	-	.	ID=PB.977.86.path1;Name=PB.977.86
NW_013581216.1	ont_tofu	mRNA	1063969	1065787	.	-	.	ID=PB.977.86.mrna1;Name=PB.977.86;Parent=PB.977.86.path1;coverage=100.0;identity=100.0;matches=1819;mismatches=0;indels=0;unknowns=0
NW_013581216.1	ont_tofu	exon	1063969	1065787	100	-	.	ID=PB.977.86.mrna1.exon1;Name=PB.977.86;Parent=PB.977.86.mrna1;Target=PB.977.86 1819 1 .
NW_013581216.1	ont_tofu	CDS	1064016	1064363	100	-	0	ID=PB.977.86.mrna1.cds1;Name=PB.977.86;Parent=PB.977.86.mrna1;Target=PB.977.86 1772 1425 .
###
NW_013581217.1	ont_tofu	gene	111897	112663	.	-	.	ID=PB.1017.4.path1;Name=PB.1017.4
NW_013581217.1	ont_tofu	mRNA	111897	112663	.	-	.	ID=PB.1017.4.mrna1;Name=PB.1017.4;Parent=PB.1017.4.path1;coverage=100.0;identity=100.0;matches=767;mismatches=0;indels=0;unknowns=0
NW_013581217.1	ont_tofu	exon	111897	112663	100	-	.	ID=PB.1017.4.mrna1.exon1;Name=PB.1017.4;Parent=PB.1017.4.mrna1;Target=PB.1017.4 767 1 .
NW_013581217.1	ont_tofu	CDS	112417	112662	100	-	0	ID=PB.1017.4.mrna1.cds1;Name=PB.1017.4;Parent=PB.1017.4.mrna1;Target=PB.1017.4 247 2 .
###
NW_013581216.1	ont_tofu	gene	826675	827020	.	-	.	ID=PB.966.4.path1;Name=PB.966.4
NW_013581216.1	ont_tofu	mRNA	826675	827020	.	-	.	ID=PB.966.4.mrna1;Name=PB.966.4;Parent=PB.966.4.path1;coverage=100.0;identity=100.0;matches=346;mismatches=0;indels=0;unknowns=0
NW_013581216.1	ont_tofu	exon	826675	827020	100	-	.	ID=PB.966.4.mrna1.exon1;Name=PB.966.4;Parent=PB.966.4.mrna1;Target=PB.966.4 346 1 .
NW_013581216.1	ont_tofu	CDS	826812	826931	100	-	0	ID=PB.966.4.mrna1.cds1;Name=PB.966.4;Parent=PB.966.4.mrna1;Target=PB.966.4 209 90 .
###
NW_013581216.1	ont_tofu	gene	577452	578602	.	+	.	ID=PB.962.3.path1;Name=PB.962.3
NW_013581216.1	ont_tofu	mRNA	577452	578602	.	+	.	ID=PB.962.3.mrna1;Name=PB.962.3;Parent=PB.962.3.path1;coverage=100.0;identity=100.0;matches=1151;mismatches=0;indels=0;unknowns=0
NW_013581216.1	ont_tofu	exon	577452	578602	100	+	.	ID=PB.962.3.mrna1.exon1;Name=PB.962.3;Parent=PB.962.3.mrna1;Target=PB.962.3 1151 1 .
NW_013581216.1	ont_tofu	CDS	577518	577733	100	+	0	ID=PB.962.3.mrna1.cds1;Name=PB.962.3;Parent=PB.962.3.mrna1;Target=PB.962.3 282 67 .
###
NW_013581216.1	ont_tofu	gene	1185295	1185828	.	-	.	ID=PB.987.10.path1;Name=PB.987.10
NW_013581216.1	ont_tofu	mRNA	1185295	1185828	.	-	.	ID=PB.987.10.mrna1;Name=PB.987.10;Parent=PB.987.10.path1;coverage=100.0;identity=100.0;matches=534;mismatches=0;indels=0;unknowns=0
NW_013581216.1	ont_tofu	exon	1185295	1185828	100	-	.	ID=PB.987.10.mrna1.exon1;Name=PB.987.10;Parent=PB.987.10.mrna1;Target=PB.987.10 534 1 .
NW_013581216.1	ont_tofu	CDS	1185445	1185576	100	-	0	ID=PB.987.10.mrna1.cds1;Name=PB.987.10;Parent=PB.987.10.mrna1;Target=PB.987.10 384 253 .
###
NW_013581216.1	ont_tofu	gene	1166442	1167552	.	-	.	ID=PB.986.2.path1;Name=PB.986.2
NW_013581216.1	ont_tofu	mRNA	1166442	1167552	.	-	.	ID=PB.986.2.mrna1;Name=PB.986.2;Parent=PB.986.2.path1;coverage=100.0;identity=100.0;matches=1111;mismatches=0;indels=0;unknowns=0
NW_013581216.1	ont_tofu	exon	1166442	1167552	100	-	.	ID=PB.986.2.mrna1.exon1;Name=PB.986.2;Parent=PB.986.2.mrna1;Target=PB.986.2 1111 1 .
NW_013581216.1	ont_tofu	CDS	1167428	1167550	100	-	0	ID=PB.986.2.mrna1.cds1;Name=PB.986.2;Parent=PB.986.2.mrna1;Target=PB.986.2 125 3 .
###
NW_013581215.1	ont_tofu	gene	3199497	3200318	.	-	.	ID=PB.938.2.path1;Name=PB.938.2
NW_013581215.1	ont_tofu	mRNA	3199497	3200318	.	-	.	ID=PB.938.2.mrna1;Name=PB.938.2;Parent=PB.938.2.path1;coverage=100.0;identity=100.0;matches=822;mismatches=0;indels=0;unknowns=0
NW_013581215.1	ont_tofu	exon	3199497	3200318	100	-	.	ID=PB.938.2.mrna1.exon1;Name=PB.938.2;Parent=PB.938.2.mrna1;Target=PB.938.2 822 1 .
NW_013581215.1	ont_tofu	CDS	3199781	3199873	100	-	0	ID=PB.938.2.mrna1.cds1;Name=PB.938.2;Parent=PB.938.2.mrna1;Target=PB.938.2 538 446 .
###
NW_013581216.1	ont_tofu	gene	1330731	1369729	.	+	.	ID=PB.991.4.path1;Name=PB.991.4
NW_013581216.1	ont_tofu	mRNA	1330731	1369729	.	+	.	ID=PB.991.4.mrna1;Name=PB.991.4;Parent=PB.991.4.path1;coverage=100.0;identity=100.0;matches=814;mismatches=0;indels=0;unknowns=0
NW_013581216.1	ont_tofu	exon	1330731	1331230	100	+	.	ID=PB.991.4.mrna1.exon1;Name=PB.991.4;Parent=PB.991.4.mrna1;Target=PB.991.4 1 500 +
NW_013581216.1	ont_tofu	exon	1369416	1369729	100	+	.	ID=PB.991.4.mrna1.exon2;Name=PB.991.4;Parent=PB.991.4.mrna1;Target=PB.991.4 501 814 +
NW_013581216.1	ont_tofu	CDS	1330731	1330820	100	+	0	ID=PB.991.4.mrna1.cds1;Name=PB.991.4;Parent=PB.991.4.mrna1;Target=PB.991.4 1 90 +
###
NW_013581216.1	ont_tofu	gene	979210	985856	.	+	.	ID=PB.974.41.path1;Name=PB.974.41
NW_013581216.1	ont_tofu	mRNA	979210	985856	.	+	.	ID=PB.974.41.mrna1;Name=PB.974.41;Parent=PB.974.41.path1;coverage=100.0;identity=100.0;matches=620;mismatches=0;indels=0;unknowns=0
NW_013581216.1	ont_tofu	exon	979210	979267	100	+	.	ID=PB.974.41.mrna1.exon1;Name=PB.974.41;Parent=PB.974.41.mrna1;Target=PB.974.41 1 58 +
NW_013581216.1	ont_tofu	exon	984761	984815	100	+	.	ID=PB.974.41.mrna1.exon2;Name=PB.974.41;Parent=PB.974.41.mrna1;Target=PB.974.41 59 113 +
NW_013581216.1	ont_tofu	exon	985350	985856	100	+	.	ID=PB.974.41.mrna1.exon3;Name=PB.974.41;Parent=PB.974.41.mrna1;Target=PB.974.41 114 620 +
NW_013581216.1	ont_tofu	CDS	979210	979267	100	+	0	ID=PB.974.41.mrna1.cds1;Name=PB.974.41;Parent=PB.974.41.mrna1;Target=PB.974.41 1 58 +
NW_013581216.1	ont_tofu	CDS	984761	984815	100	+	1	ID=PB.974.41.mrna1.cds2;Name=PB.974.41;Parent=PB.974.41.mrna1;Target=PB.974.41 59 113 +
NW_013581216.1	ont_tofu	CDS	985350	985353	100	+	2	ID=PB.974.41.mrna1.cds3;Name=PB.974.41;Parent=PB.974.41.mrna1;Target=PB.974.41 114 117 +
###
NW_013581217.1	ont_tofu	gene	756381	757597	.	+	.	ID=PB.1035.2.path1;Name=PB.1035.2
NW_013581217.1	ont_tofu	mRNA	756381	757597	.	+	.	ID=PB.1035.2.mrna1;Name=PB.1035.2;Parent=PB.1035.2.path1;coverage=100.0;identity=100.0;matches=1217;mismatches=0;indels=0;unknowns=0
NW_013581217.1	ont_tofu	exon	756381	757597	100	+	.	ID=PB.1035.2.mrna1.exon1;Name=PB.1035.2;Parent=PB.1035.2.mrna1;Target=PB.1035.2 1217 1 .
NW_013581217.1	ont_tofu	CDS	756749	756943	100	+	0	ID=PB.1035.2.mrna1.cds1;Name=PB.1035.2;Parent=PB.1035.2.mrna1;Target=PB.1035.2 563 369 .
###
NW_013581216.1	ont_tofu	gene	2608394	2609284	.	-	.	ID=PB.1010.14.path1;Name=PB.1010.14
NW_013581216.1	ont_tofu	mRNA	2608394	2609284	.	-	.	ID=PB.1010.14.mrna1;Name=PB.1010.14;Parent=PB.1010.14.path1;coverage=100.0;identity=100.0;matches=891;mismatches=0;indels=0;unknowns=0
NW_013581216.1	ont_tofu	exon	2608394	2609284	100	-	.	ID=PB.1010.14.mrna1.exon1;Name=PB.1010.14;Parent=PB.1010.14.mrna1;Target=PB.1010.14 891 1 .
NW_013581216.1	ont_tofu	CDS	2609188	2609283	100	-	0	ID=PB.1010.14.mrna1.cds1;Name=PB.1010.14;Parent=PB.1010.14.mrna1;Target=PB.1010.14 97 2 .
###
NW_013581217.1	ont_tofu	gene	1143217	1143688	.	-	.	ID=PB.1042.23.path1;Name=PB.1042.23
NW_013581217.1	ont_tofu	mRNA	1143217	1143688	.	-	.	ID=PB.1042.23.mrna1;Name=PB.1042.23;Parent=PB.1042.23.path1;coverage=100.0;identity=100.0;matches=472;mismatches=0;indels=0;unknowns=0
NW_013581217.1	ont_tofu	exon	1143217	1143688	100	-	.	ID=PB.1042.23.mrna1.exon1;Name=PB.1042.23;Parent=PB.1042.23.mrna1;Target=PB.1042.23 472 1 .
NW_013581217.1	ont_tofu	CDS	1143492	1143686	100	-	0	ID=PB.1042.23.mrna1.cds1;Name=PB.1042.23;Parent=PB.1042.23.mrna1;Target=PB.1042.23 197 3 .
###
NW_013581216.1	ont_tofu	gene	1721326	1722270	.	-	.	ID=PB.999.1.path1;Name=PB.999.1
NW_013581216.1	ont_tofu	mRNA	1721326	1722270	.	-	.	ID=PB.999.1.mrna1;Name=PB.999.1;Parent=PB.999.1.path1;coverage=100.0;identity=100.0;matches=945;mismatches=0;indels=0;unknowns=0
NW_013581216.1	ont_tofu	exon	1721326	1722270	100	-	.	ID=PB.999.1.mrna1.exon1;Name=PB.999.1;Parent=PB.999.1.mrna1;Target=PB.999.1 945 1 .
NW_013581216.1	ont_tofu	CDS	1721381	1721497	100	-	0	ID=PB.999.1.mrna1.cds1;Name=PB.999.1;Parent=PB.999.1.mrna1;Target=PB.999.1 890 774 .
###
NW_013581217.1	ont_tofu	gene	780538	780944	.	+	.	ID=PB.1036.331.path1;Name=PB.1036.331
NW_013581217.1	ont_tofu	mRNA	780538	780944	.	+	.	ID=PB.1036.331.mrna1;Name=PB.1036.331;Parent=PB.1036.331.path1;coverage=100.0;identity=100.0;matches=407;mismatches=0;indels=0;unknowns=0
NW_013581217.1	ont_tofu	exon	780538	780944	100	+	.	ID=PB.1036.331.mrna1.exon1;Name=PB.1036.331;Parent=PB.1036.331.mrna1;Target=PB.1036.331 407 1 .
NW_013581217.1	ont_tofu	CDS	780752	780889	100	+	0	ID=PB.1036.331.mrna1.cds1;Name=PB.1036.331;Parent=PB.1036.331.mrna1;Target=PB.1036.331 352 215 .
###
NW_013581217.1	ont_tofu	gene	821749	822909	.	+	.	ID=PB.1039.1.path1;Name=PB.1039.1
NW_013581217.1	ont_tofu	mRNA	821749	822909	.	+	.	ID=PB.1039.1.mrna1;Name=PB.1039.1;Parent=PB.1039.1.path1;coverage=100.0;identity=100.0;matches=1025;mismatches=0;indels=0;unknowns=0
NW_013581217.1	ont_tofu	exon	821749	821988	100	+	.	ID=PB.1039.1.mrna1.exon1;Name=PB.1039.1;Parent=PB.1039.1.mrna1;Target=PB.1039.1 1 240 +
NW_013581217.1	ont_tofu	exon	822125	822909	100	+	.	ID=PB.1039.1.mrna1.exon2;Name=PB.1039.1;Parent=PB.1039.1.mrna1;Target=PB.1039.1 241 1025 +
NW_013581217.1	ont_tofu	CDS	822163	822375	100	+	0	ID=PB.1039.1.mrna1.cds1;Name=PB.1039.1;Parent=PB.1039.1.mrna1;Target=PB.1039.1 279 491 +
###
NW_013581216.1	ont_tofu	gene	496543	498703	.	+	.	ID=PB.961.21.path1;Name=PB.961.21
NW_013581216.1	ont_tofu	mRNA	496543	498703	.	+	.	ID=PB.961.21.mrna1;Name=PB.961.21;Parent=PB.961.21.path1;coverage=100.0;identity=100.0;matches=2161;mismatches=0;indels=0;unknowns=0
NW_013581216.1	ont_tofu	exon	496543	498703	100	+	.	ID=PB.961.21.mrna1.exon1;Name=PB.961.21;Parent=PB.961.21.mrna1;Target=PB.961.21 2161 1 .
NW_013581216.1	ont_tofu	CDS	496572	496760	100	+	0	ID=PB.961.21.mrna1.cds1;Name=PB.961.21;Parent=PB.961.21.mrna1;Target=PB.961.21 218 30 .
###
NW_013581217.1	ont_tofu	gene	1132062	1132606	.	-	.	ID=PB.1041.2.path1;Name=PB.1041.2
NW_013581217.1	ont_tofu	mRNA	1132062	1132606	.	-	.	ID=PB.1041.2.mrna1;Name=PB.1041.2;Parent=PB.1041.2.path1;coverage=100.0;identity=100.0;matches=545;mismatches=0;indels=0;unknowns=0
NW_013581217.1	ont_tofu	exon	1132062	1132606	100	-	.	ID=PB.1041.2.mrna1.exon1;Name=PB.1041.2;Parent=PB.1041.2.mrna1;Target=PB.1041.2 545 1 .
NW_013581217.1	ont_tofu	CDS	1132312	1132500	100	-	0	ID=PB.1041.2.mrna1.cds1;Name=PB.1041.2;Parent=PB.1041.2.mrna1;Target=PB.1041.2 295 107 .
###
NW_013581216.1	ont_tofu	gene	1430218	1431944	.	-	.	ID=PB.992.70.path1;Name=PB.992.70
NW_013581216.1	ont_tofu	mRNA	1430218	1431944	.	-	.	ID=PB.992.70.mrna1;Name=PB.992.70;Parent=PB.992.70.path1;coverage=100.0;identity=100.0;matches=1727;mismatches=0;indels=0;unknowns=0
NW_013581216.1	ont_tofu	exon	1430218	1431944	100	-	.	ID=PB.992.70.mrna1.exon1;Name=PB.992.70;Parent=PB.992.70.mrna1;Target=PB.992.70 1727 1 .
NW_013581216.1	ont_tofu	CDS	1431128	1431274	100	-	0	ID=PB.992.70.mrna1.cds1;Name=PB.992.70;Parent=PB.992.70.mrna1;Target=PB.992.70 817 671 .
###
NW_013581217.1	ont_tofu	gene	1930859	1931196	.	+	.	ID=PB.1072.10.path1;Name=PB.1072.10
NW_013581217.1	ont_tofu	mRNA	1930859	1931196	.	+	.	ID=PB.1072.10.mrna1;Name=PB.1072.10;Parent=PB.1072.10.path1;coverage=100.0;identity=100.0;matches=338;mismatches=0;indels=0;unknowns=0
NW_013581217.1	ont_tofu	exon	1930859	1931196	100	+	.	ID=PB.1072.10.mrna1.exon1;Name=PB.1072.10;Parent=PB.1072.10.mrna1;Target=PB.1072.10 338 1 .
NW_013581217.1	ont_tofu	CDS	1930859	1931002	100	+	0	ID=PB.1072.10.mrna1.cds1;Name=PB.1072.10;Parent=PB.1072.10.mrna1;Target=PB.1072.10 144 1 .
###
NW_013581217.1	ont_tofu	gene	1325243	1341898	.	+	.	ID=PB.1058.186.path1;Name=PB.1058.186
NW_013581217.1	ont_tofu	mRNA	1325243	1341898	.	+	.	ID=PB.1058.186.mrna1;Name=PB.1058.186;Parent=PB.1058.186.path1;coverage=100.0;identity=100.0;matches=908;mismatches=0;indels=0;unknowns=0
NW_013581217.1	ont_tofu	exon	1325243	1326057	100	+	.	ID=PB.1058.186.mrna1.exon1;Name=PB.1058.186;Parent=PB.1058.186.mrna1;Target=PB.1058.186 1 815 +
NW_013581217.1	ont_tofu	exon	1341806	1341898	100	+	.	ID=PB.1058.186.mrna1.exon2;Name=PB.1058.186;Parent=PB.1058.186.mrna1;Target=PB.1058.186 816 908 +
NW_013581217.1	ont_tofu	CDS	1326014	1326057	100	+	0	ID=PB.1058.186.mrna1.cds1;Name=PB.1058.186;Parent=PB.1058.186.mrna1;Target=PB.1058.186 772 815 +
NW_013581217.1	ont_tofu	CDS	1341806	1341896	100	+	2	ID=PB.1058.186.mrna1.cds2;Name=PB.1058.186;Parent=PB.1058.186.mrna1;Target=PB.1058.186 816 906 +
###
NW_013581216.1	ont_tofu	gene	2916853	2942913	.	-	.	ID=PB.1014.50.path1;Name=PB.1014.50
NW_013581216.1	ont_tofu	mRNA	2916853	2942913	.	-	.	ID=PB.1014.50.mrna1;Name=PB.1014.50;Parent=PB.1014.50.path1;coverage=100.0;identity=100.0;matches=832;mismatches=0;indels=0;unknowns=0
NW_013581216.1	ont_tofu	exon	2942652	2942913	100	-	.	ID=PB.1014.50.mrna1.exon1;Name=PB.1014.50;Parent=PB.1014.50.mrna1;Target=PB.1014.50 1 262 +
NW_013581216.1	ont_tofu	exon	2937813	2937914	100	-	.	ID=PB.1014.50.mrna1.exon2;Name=PB.1014.50;Parent=PB.1014.50.mrna1;Target=PB.1014.50 263 364 +
NW_013581216.1	ont_tofu	exon	2916853	2917320	100	-	.	ID=PB.1014.50.mrna1.exon3;Name=PB.1014.50;Parent=PB.1014.50.mrna1;Target=PB.1014.50 365 832 +
NW_013581216.1	ont_tofu	CDS	2942771	2942911	100	-	0	ID=PB.1014.50.mrna1.cds1;Name=PB.1014.50;Parent=PB.1014.50.mrna1;Target=PB.1014.50 3 143 +
###
NW_013581217.1	ont_tofu	gene	618241	619279	.	-	.	ID=PB.1028.1.path1;Name=PB.1028.1
NW_013581217.1	ont_tofu	mRNA	618241	619279	.	-	.	ID=PB.1028.1.mrna1;Name=PB.1028.1;Parent=PB.1028.1.path1;coverage=100.0;identity=100.0;matches=970;mismatches=0;indels=0;unknowns=0
NW_013581217.1	ont_tofu	exon	618944	619279	100	-	.	ID=PB.1028.1.mrna1.exon1;Name=PB.1028.1;Parent=PB.1028.1.mrna1;Target=PB.1028.1 1 336 +
NW_013581217.1	ont_tofu	exon	618241	618874	100	-	.	ID=PB.1028.1.mrna1.exon2;Name=PB.1028.1;Parent=PB.1028.1.mrna1;Target=PB.1028.1 337 970 +
NW_013581217.1	ont_tofu	CDS	618253	618489	100	-	0	ID=PB.1028.1.mrna1.cds1;Name=PB.1028.1;Parent=PB.1028.1.mrna1;Target=PB.1028.1 722 958 +
###
NW_013581216.1	ont_tofu	gene	1719671	1720129	.	-	.	ID=PB.998.96.path1;Name=PB.998.96
NW_013581216.1	ont_tofu	mRNA	1719671	1720129	.	-	.	ID=PB.998.96.mrna1;Name=PB.998.96;Parent=PB.998.96.path1;coverage=100.0;identity=100.0;matches=459;mismatches=0;indels=0;unknowns=0
NW_013581216.1	ont_tofu	exon	1719671	1720129	100	-	.	ID=PB.998.96.mrna1.exon1;Name=PB.998.96;Parent=PB.998.96.mrna1;Target=PB.998.96 459 1 .
NW_013581216.1	ont_tofu	CDS	1719673	1719762	100	-	0	ID=PB.998.96.mrna1.cds1;Name=PB.998.96;Parent=PB.998.96.mrna1;Target=PB.998.96 457 368 .
###
NW_013581216.1	ont_tofu	gene	227867	230165	.	+	.	ID=PB.955.11.path1;Name=PB.955.11
NW_013581216.1	ont_tofu	mRNA	227867	230165	.	+	.	ID=PB.955.11.mrna1;Name=PB.955.11;Parent=PB.955.11.path1;coverage=100.0;identity=100.0;matches=2299;mismatches=0;indels=0;unknowns=0
NW_013581216.1	ont_tofu	exon	227867	230165	100	+	.	ID=PB.955.11.mrna1.exon1;Name=PB.955.11;Parent=PB.955.11.mrna1;Target=PB.955.11 2299 1 .
NW_013581216.1	ont_tofu	CDS	228468	228653	100	+	0	ID=PB.955.11.mrna1.cds1;Name=PB.955.11;Parent=PB.955.11.mrna1;Target=PB.955.11 787 602 .
###
NW_013581217.1	ont_tofu	gene	1850012	1850692	.	-	.	ID=PB.1069.2.path1;Name=PB.1069.2
NW_013581217.1	ont_tofu	mRNA	1850012	1850692	.	-	.	ID=PB.1069.2.mrna1;Name=PB.1069.2;Parent=PB.1069.2.path1;coverage=100.0;identity=100.0;matches=681;mismatches=0;indels=0;unknowns=0
NW_013581217.1	ont_tofu	exon	1850012	1850692	100	-	.	ID=PB.1069.2.mrna1.exon1;Name=PB.1069.2;Parent=PB.1069.2.mrna1;Target=PB.1069.2 681 1 .
NW_013581217.1	ont_tofu	CDS	1850388	1850486	100	-	0	ID=PB.1069.2.mrna1.cds1;Name=PB.1069.2;Parent=PB.1069.2.mrna1;Target=PB.1069.2 305 207 .
###
NW_013581216.1	ont_tofu	gene	1027905	1028426	.	-	.	ID=PB.977.75.path1;Name=PB.977.75
NW_013581216.1	ont_tofu	mRNA	1027905	1028426	.	-	.	ID=PB.977.75.mrna1;Name=PB.977.75;Parent=PB.977.75.path1;coverage=100.0;identity=100.0;matches=522;mismatches=0;indels=0;unknowns=0
NW_013581216.1	ont_tofu	exon	1027905	1028426	100	-	.	ID=PB.977.75.mrna1.exon1;Name=PB.977.75;Parent=PB.977.75.mrna1;Target=PB.977.75 522 1 .
NW_013581216.1	ont_tofu	CDS	1028154	1028351	100	-	0	ID=PB.977.75.mrna1.cds1;Name=PB.977.75;Parent=PB.977.75.mrna1;Target=PB.977.75 273 76 .
###
NW_013581217.1	ont_tofu	gene	717228	717671	.	+	.	ID=PB.1031.125.path1;Name=PB.1031.125
NW_013581217.1	ont_tofu	mRNA	717228	717671	.	+	.	ID=PB.1031.125.mrna1;Name=PB.1031.125;Parent=PB.1031.125.path1;coverage=100.0;identity=100.0;matches=444;mismatches=0;indels=0;unknowns=0
NW_013581217.1	ont_tofu	exon	717228	717671	100	+	.	ID=PB.1031.125.mrna1.exon1;Name=PB.1031.125;Parent=PB.1031.125.mrna1;Target=PB.1031.125 444 1 .
NW_013581217.1	ont_tofu	CDS	717535	717669	100	+	0	ID=PB.1031.125.mrna1.cds1;Name=PB.1031.125;Parent=PB.1031.125.mrna1;Target=PB.1031.125 442 308 .
###
NW_013581217.1	ont_tofu	gene	2192100	2193926	.	-	.	ID=PB.1091.1.path1;Name=PB.1091.1
NW_013581217.1	ont_tofu	mRNA	2192100	2193926	.	-	.	ID=PB.1091.1.mrna1;Name=PB.1091.1;Parent=PB.1091.1.path1;coverage=100.0;identity=100.0;matches=1183;mismatches=0;indels=0;unknowns=0
NW_013581217.1	ont_tofu	exon	2193800	2193926	100	-	.	ID=PB.1091.1.mrna1.exon1;Name=PB.1091.1;Parent=PB.1091.1.mrna1;Target=PB.1091.1 127 1 .
NW_013581217.1	ont_tofu	exon	2193611	2193741	100	-	.	ID=PB.1091.1.mrna1.exon2;Name=PB.1091.1;Parent=PB.1091.1.mrna1;Target=PB.1091.1 258 128 .
NW_013581217.1	ont_tofu	exon	2193371	2193547	100	-	.	ID=PB.1091.1.mrna1.exon3;Name=PB.1091.1;Parent=PB.1091.1.mrna1;Target=PB.1091.1 435 259 .
NW_013581217.1	ont_tofu	exon	2193107	2193305	100	-	.	ID=PB.1091.1.mrna1.exon4;Name=PB.1091.1;Parent=PB.1091.1.mrna1;Target=PB.1091.1 634 436 .
NW_013581217.1	ont_tofu	exon	2192870	2193044	100	-	.	ID=PB.1091.1.mrna1.exon5;Name=PB.1091.1;Parent=PB.1091.1.mrna1;Target=PB.1091.1 809 635 .
NW_013581217.1	ont_tofu	exon	2192626	2192800	100	-	.	ID=PB.1091.1.mrna1.exon6;Name=PB.1091.1;Parent=PB.1091.1.mrna1;Target=PB.1091.1 984 810 .
NW_013581217.1	ont_tofu	exon	2192100	2192298	100	-	.	ID=PB.1091.1.mrna1.exon7;Name=PB.1091.1;Parent=PB.1091.1.mrna1;Target=PB.1091.1 1183 985 .
NW_013581217.1	ont_tofu	CDS	2193611	2193716	100	-	0	ID=PB.1091.1.mrna1.cds1;Name=PB.1091.1;Parent=PB.1091.1.mrna1;Target=PB.1091.1 258 153 .
NW_013581217.1	ont_tofu	CDS	2193519	2193547	100	-	1	ID=PB.1091.1.mrna1.cds2;Name=PB.1091.1;Parent=PB.1091.1.mrna1;Target=PB.1091.1 287 259 .
###
NW_013581213.1	ont_tofu	gene	1006252	1007737	.	-	.	ID=PB.688.11.path1;Name=PB.688.11
NW_013581213.1	ont_tofu	mRNA	1006252	1007737	.	-	.	ID=PB.688.11.mrna1;Name=PB.688.11;Parent=PB.688.11.path1;coverage=100.0;identity=100.0;matches=1486;mismatches=0;indels=0;unknowns=0
NW_013581213.1	ont_tofu	exon	1006252	1007737	100	-	.	ID=PB.688.11.mrna1.exon1;Name=PB.688.11;Parent=PB.688.11.mrna1;Target=PB.688.11 1486 1 .
NW_013581213.1	ont_tofu	CDS	1007590	1007736	100	-	0	ID=PB.688.11.mrna1.cds1;Name=PB.688.11;Parent=PB.688.11.mrna1;Target=PB.688.11 148 2 .
###
NW_013581216.1	ont_tofu	gene	3022419	3023969	.	+	.	ID=PB.1015.35.path1;Name=PB.1015.35
NW_013581216.1	ont_tofu	mRNA	3022419	3023969	.	+	.	ID=PB.1015.35.mrna1;Name=PB.1015.35;Parent=PB.1015.35.path1;coverage=100.0;identity=100.0;matches=1551;mismatches=0;indels=0;unknowns=0
NW_013581216.1	ont_tofu	exon	3022419	3023969	100	+	.	ID=PB.1015.35.mrna1.exon1;Name=PB.1015.35;Parent=PB.1015.35.mrna1;Target=PB.1015.35 1551 1 .
NW_013581216.1	ont_tofu	CDS	3022419	3022562	100	+	0	ID=PB.1015.35.mrna1.cds1;Name=PB.1015.35;Parent=PB.1015.35.mrna1;Target=PB.1015.35 144 1 .
###
NW_013581216.1	ont_tofu	gene	1566493	1568074	.	-	.	ID=PB.998.9.path1;Name=PB.998.9
NW_013581216.1	ont_tofu	mRNA	1566493	1568074	.	-	.	ID=PB.998.9.mrna1;Name=PB.998.9;Parent=PB.998.9.path1;coverage=100.0;identity=100.0;matches=1582;mismatches=0;indels=0;unknowns=0
NW_013581216.1	ont_tofu	exon	1566493	1568074	100	-	.	ID=PB.998.9.mrna1.exon1;Name=PB.998.9;Parent=PB.998.9.mrna1;Target=PB.998.9 1582 1 .
NW_013581216.1	ont_tofu	CDS	1567196	1567312	100	-	0	ID=PB.998.9.mrna1.cds1;Name=PB.998.9;Parent=PB.998.9.mrna1;Target=PB.998.9 879 763 .
###
NW_013581217.1	ont_tofu	gene	1170683	1172275	.	-	.	ID=PB.1050.4.path1;Name=PB.1050.4
NW_013581217.1	ont_tofu	mRNA	1170683	1172275	.	-	.	ID=PB.1050.4.mrna1;Name=PB.1050.4;Parent=PB.1050.4.path1;coverage=100.0;identity=100.0;matches=1593;mismatches=0;indels=0;unknowns=0
NW_013581217.1	ont_tofu	exon	1170683	1172275	100	-	.	ID=PB.1050.4.mrna1.exon1;Name=PB.1050.4;Parent=PB.1050.4.mrna1;Target=PB.1050.4 1593 1 .
NW_013581217.1	ont_tofu	CDS	1171266	1171364	100	-	0	ID=PB.1050.4.mrna1.cds1;Name=PB.1050.4;Parent=PB.1050.4.mrna1;Target=PB.1050.4 1010 912 .
###
NW_013581217.1	ont_tofu	gene	1817157	1820303	.	-	.	ID=PB.1067.148.path1;Name=PB.1067.148
NW_013581217.1	ont_tofu	mRNA	1817157	1820303	.	-	.	ID=PB.1067.148.mrna1;Name=PB.1067.148;Parent=PB.1067.148.path1;coverage=100.0;identity=100.0;matches=1720;mismatches=0;indels=0;unknowns=0
NW_013581217.1	ont_tofu	exon	1820016	1820303	100	-	.	ID=PB.1067.148.mrna1.exon1;Name=PB.1067.148;Parent=PB.1067.148.mrna1;Target=PB.1067.148 1 288 +
NW_013581217.1	ont_tofu	exon	1818361	1818650	100	-	.	ID=PB.1067.148.mrna1.exon2;Name=PB.1067.148;Parent=PB.1067.148.mrna1;Target=PB.1067.148 289 578 +
NW_013581217.1	ont_tofu	exon	1817157	1818298	100	-	.	ID=PB.1067.148.mrna1.exon3;Name=PB.1067.148;Parent=PB.1067.148.mrna1;Target=PB.1067.148 579 1720 +
NW_013581217.1	ont_tofu	CDS	1818361	1818540	100	-	0	ID=PB.1067.148.mrna1.cds1;Name=PB.1067.148;Parent=PB.1067.148.mrna1;Target=PB.1067.148 399 578 +
NW_013581217.1	ont_tofu	CDS	1818134	1818298	100	-	0	ID=PB.1067.148.mrna1.cds2;Name=PB.1067.148;Parent=PB.1067.148.mrna1;Target=PB.1067.148 579 743 +
###
NW_013581216.1	ont_tofu	gene	3024855	3026191	.	-	.	ID=PB.1016.2.path1;Name=PB.1016.2
NW_013581216.1	ont_tofu	mRNA	3024855	3026191	.	-	.	ID=PB.1016.2.mrna1;Name=PB.1016.2;Parent=PB.1016.2.path1;coverage=100.0;identity=100.0;matches=1337;mismatches=0;indels=0;unknowns=0
NW_013581216.1	ont_tofu	exon	3024855	3026191	100	-	.	ID=PB.1016.2.mrna1.exon1;Name=PB.1016.2;Parent=PB.1016.2.mrna1;Target=PB.1016.2 1337 1 .
NW_013581216.1	ont_tofu	CDS	3025428	3025574	100	-	0	ID=PB.1016.2.mrna1.cds1;Name=PB.1016.2;Parent=PB.1016.2.mrna1;Target=PB.1016.2 764 618 .
###
NW_013581217.1	ont_tofu	gene	1820818	1826174	.	+	.	ID=PB.1068.16.path1;Name=PB.1068.16
NW_013581217.1	ont_tofu	mRNA	1820818	1826174	.	+	.	ID=PB.1068.16.mrna1;Name=PB.1068.16;Parent=PB.1068.16.path1;coverage=100.0;identity=100.0;matches=1583;mismatches=0;indels=0;unknowns=0
NW_013581217.1	ont_tofu	exon	1820818	1821585	100	+	.	ID=PB.1068.16.mrna1.exon1;Name=PB.1068.16;Parent=PB.1068.16.mrna1;Target=PB.1068.16 1 768 +
NW_013581217.1	ont_tofu	exon	1825360	1826174	100	+	.	ID=PB.1068.16.mrna1.exon2;Name=PB.1068.16;Parent=PB.1068.16.mrna1;Target=PB.1068.16 769 1583 +
NW_013581217.1	ont_tofu	CDS	1820820	1820909	100	+	0	ID=PB.1068.16.mrna1.cds1;Name=PB.1068.16;Parent=PB.1068.16.mrna1;Target=PB.1068.16 3 92 +
###
NW_013581217.1	ont_tofu	gene	1999109	1999532	.	+	.	ID=PB.1075.14.path1;Name=PB.1075.14
NW_013581217.1	ont_tofu	mRNA	1999109	1999532	.	+	.	ID=PB.1075.14.mrna1;Name=PB.1075.14;Parent=PB.1075.14.path1;coverage=100.0;identity=100.0;matches=424;mismatches=0;indels=0;unknowns=0
NW_013581217.1	ont_tofu	exon	1999109	1999532	100	+	.	ID=PB.1075.14.mrna1.exon1;Name=PB.1075.14;Parent=PB.1075.14.mrna1;Target=PB.1075.14 424 1 .
NW_013581217.1	ont_tofu	CDS	1999111	1999215	100	+	0	ID=PB.1075.14.mrna1.cds1;Name=PB.1075.14;Parent=PB.1075.14.mrna1;Target=PB.1075.14 107 3 .
###
NW_013581217.1	ont_tofu	gene	2030493	2032400	.	+	.	ID=PB.1075.35.path1;Name=PB.1075.35
NW_013581217.1	ont_tofu	mRNA	2030493	2032400	.	+	.	ID=PB.1075.35.mrna1;Name=PB.1075.35;Parent=PB.1075.35.path1;coverage=100.0;identity=100.0;matches=1908;mismatches=0;indels=0;unknowns=0
NW_013581217.1	ont_tofu	exon	2030493	2032400	100	+	.	ID=PB.1075.35.mrna1.exon1;Name=PB.1075.35;Parent=PB.1075.35.mrna1;Target=PB.1075.35 1908 1 .
NW_013581217.1	ont_tofu	CDS	2030897	2031325	100	+	0	ID=PB.1075.35.mrna1.cds1;Name=PB.1075.35;Parent=PB.1075.35.mrna1;Target=PB.1075.35 833 405 .
###
NW_013581217.1	ont_tofu	gene	1778294	1780362	.	-	.	ID=PB.1067.1.path1;Name=PB.1067.1
NW_013581217.1	ont_tofu	mRNA	1778294	1780362	.	-	.	ID=PB.1067.1.mrna1;Name=PB.1067.1;Parent=PB.1067.1.path1;coverage=100.0;identity=100.0;matches=2069;mismatches=0;indels=0;unknowns=0
NW_013581217.1	ont_tofu	exon	1778294	1780362	100	-	.	ID=PB.1067.1.mrna1.exon1;Name=PB.1067.1;Parent=PB.1067.1.mrna1;Target=PB.1067.1 2069 1 .
NW_013581217.1	ont_tofu	CDS	1778295	1778459	100	-	0	ID=PB.1067.1.mrna1.cds1;Name=PB.1067.1;Parent=PB.1067.1.mrna1;Target=PB.1067.1 2068 1904 .
###
NW_013581217.1	ont_tofu	gene	1869958	1871594	.	+	.	ID=PB.1068.109.path1;Name=PB.1068.109
NW_013581217.1	ont_tofu	mRNA	1869958	1871594	.	+	.	ID=PB.1068.109.mrna1;Name=PB.1068.109;Parent=PB.1068.109.path1;coverage=100.0;identity=100.0;matches=1637;mismatches=0;indels=0;unknowns=0
NW_013581217.1	ont_tofu	exon	1869958	1871594	100	+	.	ID=PB.1068.109.mrna1.exon1;Name=PB.1068.109;Parent=PB.1068.109.mrna1;Target=PB.1068.109 1637 1 .
NW_013581217.1	ont_tofu	CDS	1870456	1870542	100	+	0	ID=PB.1068.109.mrna1.cds1;Name=PB.1068.109;Parent=PB.1068.109.mrna1;Target=PB.1068.109 585 499 .
###
NW_013581217.1	ont_tofu	gene	1070763	1071687	.	-	.	ID=PB.1040.11.path1;Name=PB.1040.11
NW_013581217.1	ont_tofu	mRNA	1070763	1071687	.	-	.	ID=PB.1040.11.mrna1;Name=PB.1040.11;Parent=PB.1040.11.path1;coverage=100.0;identity=100.0;matches=925;mismatches=0;indels=0;unknowns=0
NW_013581217.1	ont_tofu	exon	1070763	1071687	100	-	.	ID=PB.1040.11.mrna1.exon1;Name=PB.1040.11;Parent=PB.1040.11.mrna1;Target=PB.1040.11 925 1 .
NW_013581217.1	ont_tofu	CDS	1071524	1071613	100	-	0	ID=PB.1040.11.mrna1.cds1;Name=PB.1040.11;Parent=PB.1040.11.mrna1;Target=PB.1040.11 164 75 .
###
NW_013581217.1	ont_tofu	gene	1224749	1236271	.	-	.	ID=PB.1057.45.path1;Name=PB.1057.45
NW_013581217.1	ont_tofu	mRNA	1224749	1236271	.	-	.	ID=PB.1057.45.mrna1;Name=PB.1057.45;Parent=PB.1057.45.path1;coverage=100.0;identity=100.0;matches=1936;mismatches=0;indels=0;unknowns=0
NW_013581217.1	ont_tofu	exon	1235448	1236271	100	-	.	ID=PB.1057.45.mrna1.exon1;Name=PB.1057.45;Parent=PB.1057.45.mrna1;Target=PB.1057.45 1 824 +
NW_013581217.1	ont_tofu	exon	1224749	1225860	100	-	.	ID=PB.1057.45.mrna1.exon2;Name=PB.1057.45;Parent=PB.1057.45.mrna1;Target=PB.1057.45 825 1936 +
NW_013581217.1	ont_tofu	CDS	1235989	1236270	100	-	0	ID=PB.1057.45.mrna1.cds1;Name=PB.1057.45;Parent=PB.1057.45.mrna1;Target=PB.1057.45 2 283 +
###
NW_013581217.1	ont_tofu	gene	1802439	1809456	.	-	.	ID=PB.1067.140.path1;Name=PB.1067.140
NW_013581217.1	ont_tofu	mRNA	1802439	1809456	.	-	.	ID=PB.1067.140.mrna1;Name=PB.1067.140;Parent=PB.1067.140.path1;coverage=100.0;identity=100.0;matches=238;mismatches=0;indels=0;unknowns=0
NW_013581217.1	ont_tofu	exon	1809334	1809456	100	-	.	ID=PB.1067.140.mrna1.exon1;Name=PB.1067.140;Parent=PB.1067.140.mrna1;Target=PB.1067.140 1 123 +
NW_013581217.1	ont_tofu	exon	1802439	1802553	100	-	.	ID=PB.1067.140.mrna1.exon2;Name=PB.1067.140;Parent=PB.1067.140.mrna1;Target=PB.1067.140 124 238 +
NW_013581217.1	ont_tofu	CDS	1809334	1809456	100	-	0	ID=PB.1067.140.mrna1.cds1;Name=PB.1067.140;Parent=PB.1067.140.mrna1;Target=PB.1067.140 1 123 +
NW_013581217.1	ont_tofu	CDS	1802539	1802553	100	-	0	ID=PB.1067.140.mrna1.cds2;Name=PB.1067.140;Parent=PB.1067.140.mrna1;Target=PB.1067.140 124 138 +
###
NW_013581217.1	ont_tofu	gene	2948653	2949971	.	+	.	ID=PB.1129.5.path1;Name=PB.1129.5
NW_013581217.1	ont_tofu	mRNA	2948653	2949971	.	+	.	ID=PB.1129.5.mrna1;Name=PB.1129.5;Parent=PB.1129.5.path1;coverage=100.0;identity=100.0;matches=1261;mismatches=0;indels=0;unknowns=0
NW_013581217.1	ont_tofu	exon	2948653	2948729	100	+	.	ID=PB.1129.5.mrna1.exon1;Name=PB.1129.5;Parent=PB.1129.5.mrna1;Target=PB.1129.5 1 77 +
NW_013581217.1	ont_tofu	exon	2948788	2949971	100	+	.	ID=PB.1129.5.mrna1.exon2;Name=PB.1129.5;Parent=PB.1129.5.mrna1;Target=PB.1129.5 78 1261 +
NW_013581217.1	ont_tofu	CDS	2948654	2948729	100	+	0	ID=PB.1129.5.mrna1.cds1;Name=PB.1129.5;Parent=PB.1129.5.mrna1;Target=PB.1129.5 2 77 +
NW_013581217.1	ont_tofu	CDS	2948788	2948966	100	+	1	ID=PB.1129.5.mrna1.cds2;Name=PB.1129.5;Parent=PB.1129.5.mrna1;Target=PB.1129.5 78 256 +
###
NW_013581217.1	ont_tofu	gene	1933965	1934459	.	+	.	ID=PB.1072.24.path1;Name=PB.1072.24
NW_013581217.1	ont_tofu	mRNA	1933965	1934459	.	+	.	ID=PB.1072.24.mrna1;Name=PB.1072.24;Parent=PB.1072.24.path1;coverage=100.0;identity=100.0;matches=495;mismatches=0;indels=0;unknowns=0
NW_013581217.1	ont_tofu	exon	1933965	1934459	100	+	.	ID=PB.1072.24.mrna1.exon1;Name=PB.1072.24;Parent=PB.1072.24.mrna1;Target=PB.1072.24 495 1 .
NW_013581217.1	ont_tofu	CDS	1933986	1934120	100	+	0	ID=PB.1072.24.mrna1.cds1;Name=PB.1072.24;Parent=PB.1072.24.mrna1;Target=PB.1072.24 156 22 .
###
NW_013581217.1	ont_tofu	gene	940548	942024	.	-	.	ID=PB.1040.1.path1;Name=PB.1040.1
NW_013581217.1	ont_tofu	mRNA	940548	942024	.	-	.	ID=PB.1040.1.mrna1;Name=PB.1040.1;Parent=PB.1040.1.path1;coverage=100.0;identity=100.0;matches=1477;mismatches=0;indels=0;unknowns=0
NW_013581217.1	ont_tofu	exon	940548	942024	100	-	.	ID=PB.1040.1.mrna1.exon1;Name=PB.1040.1;Parent=PB.1040.1.mrna1;Target=PB.1040.1 1477 1 .
NW_013581217.1	ont_tofu	CDS	941371	941577	100	-	0	ID=PB.1040.1.mrna1.cds1;Name=PB.1040.1;Parent=PB.1040.1.mrna1;Target=PB.1040.1 654 448 .
###
NW_013581212.1	ont_tofu	gene	1940132	1941421	.	-	.	ID=PB.561.169.path1;Name=PB.561.169
NW_013581212.1	ont_tofu	mRNA	1940132	1941421	.	-	.	ID=PB.561.169.mrna1;Name=PB.561.169;Parent=PB.561.169.path1;coverage=100.0;identity=100.0;matches=1290;mismatches=0;indels=0;unknowns=0
NW_013581212.1	ont_tofu	exon	1940132	1941421	100	-	.	ID=PB.561.169.mrna1.exon1;Name=PB.561.169;Parent=PB.561.169.mrna1;Target=PB.561.169 1290 1 .
NW_013581212.1	ont_tofu	CDS	1940587	1941348	100	-	0	ID=PB.561.169.mrna1.cds1;Name=PB.561.169;Parent=PB.561.169.mrna1;Target=PB.561.169 835 74 .
###
NW_013581217.1	ont_tofu	gene	2299205	2300149	.	+	.	ID=PB.1103.8.path1;Name=PB.1103.8
NW_013581217.1	ont_tofu	mRNA	2299205	2300149	.	+	.	ID=PB.1103.8.mrna1;Name=PB.1103.8;Parent=PB.1103.8.path1;coverage=100.0;identity=100.0;matches=945;mismatches=0;indels=0;unknowns=0
NW_013581217.1	ont_tofu	exon	2299205	2300149	100	+	.	ID=PB.1103.8.mrna1.exon1;Name=PB.1103.8;Parent=PB.1103.8.mrna1;Target=PB.1103.8 945 1 .
NW_013581217.1	ont_tofu	CDS	2299205	2299396	100	+	0	ID=PB.1103.8.mrna1.cds1;Name=PB.1103.8;Parent=PB.1103.8.mrna1;Target=PB.1103.8 192 1 .
###
NW_013581218.1	ont_tofu	gene	545567	546879	.	+	.	ID=PB.1143.136.path1;Name=PB.1143.136
NW_013581218.1	ont_tofu	mRNA	545567	546879	.	+	.	ID=PB.1143.136.mrna1;Name=PB.1143.136;Parent=PB.1143.136.path1;coverage=100.0;identity=100.0;matches=1313;mismatches=0;indels=0;unknowns=0
NW_013581218.1	ont_tofu	exon	545567	546879	100	+	.	ID=PB.1143.136.mrna1.exon1;Name=PB.1143.136;Parent=PB.1143.136.mrna1;Target=PB.1143.136 1313 1 .
NW_013581218.1	ont_tofu	CDS	545825	546022	100	+	0	ID=PB.1143.136.mrna1.cds1;Name=PB.1143.136;Parent=PB.1143.136.mrna1;Target=PB.1143.136 456 259 .
###
NW_013581217.1	ont_tofu	gene	2266682	2267547	.	-	.	ID=PB.1102.31.path1;Name=PB.1102.31
NW_013581217.1	ont_tofu	mRNA	2266682	2267547	.	-	.	ID=PB.1102.31.mrna1;Name=PB.1102.31;Parent=PB.1102.31.path1;coverage=100.0;identity=100.0;matches=866;mismatches=0;indels=0;unknowns=0
NW_013581217.1	ont_tofu	exon	2266682	2267547	100	-	.	ID=PB.1102.31.mrna1.exon1;Name=PB.1102.31;Parent=PB.1102.31.mrna1;Target=PB.1102.31 866 1 .
NW_013581217.1	ont_tofu	CDS	2266682	2267545	100	-	0	ID=PB.1102.31.mrna1.cds1;Name=PB.1102.31;Parent=PB.1102.31.mrna1;Target=PB.1102.31 866 3 .
###
NW_013581218.1	ont_tofu	gene	422100	436336	.	+	.	ID=PB.1142.4.path1;Name=PB.1142.4
NW_013581218.1	ont_tofu	mRNA	422100	436336	.	+	.	ID=PB.1142.4.mrna1;Name=PB.1142.4;Parent=PB.1142.4.path1;coverage=100.0;identity=100.0;matches=2302;mismatches=0;indels=0;unknowns=0
NW_013581218.1	ont_tofu	exon	422100	423069	100	+	.	ID=PB.1142.4.mrna1.exon1;Name=PB.1142.4;Parent=PB.1142.4.mrna1;Target=PB.1142.4 1 970 +
NW_013581218.1	ont_tofu	exon	435005	436336	100	+	.	ID=PB.1142.4.mrna1.exon2;Name=PB.1142.4;Parent=PB.1142.4.mrna1;Target=PB.1142.4 971 2302 +
NW_013581218.1	ont_tofu	CDS	435139	435249	100	+	0	ID=PB.1142.4.mrna1.cds1;Name=PB.1142.4;Parent=PB.1142.4.mrna1;Target=PB.1142.4 1105 1215 +
###
NW_013581217.1	ont_tofu	gene	2604803	2611324	.	+	.	ID=PB.1111.2.path1;Name=PB.1111.2
NW_013581217.1	ont_tofu	mRNA	2604803	2611324	.	+	.	ID=PB.1111.2.mrna1;Name=PB.1111.2;Parent=PB.1111.2.path1;coverage=100.0;identity=100.0;matches=3610;mismatches=0;indels=0;unknowns=0
NW_013581217.1	ont_tofu	exon	2604803	2606095	100	+	.	ID=PB.1111.2.mrna1.exon1;Name=PB.1111.2;Parent=PB.1111.2.mrna1;Target=PB.1111.2 1293 1 .
NW_013581217.1	ont_tofu	exon	2607315	2609217	100	+	.	ID=PB.1111.2.mrna1.exon2;Name=PB.1111.2;Parent=PB.1111.2.mrna1;Target=PB.1111.2 3196 1294 .
NW_013581217.1	ont_tofu	exon	2609361	2609619	100	+	.	ID=PB.1111.2.mrna1.exon3;Name=PB.1111.2;Parent=PB.1111.2.mrna1;Target=PB.1111.2 3455 3197 .
NW_013581217.1	ont_tofu	exon	2611170	2611324	100	+	.	ID=PB.1111.2.mrna1.exon4;Name=PB.1111.2;Parent=PB.1111.2.mrna1;Target=PB.1111.2 3610 3456 .
NW_013581217.1	ont_tofu	CDS	2608424	2608747	100	+	0	ID=PB.1111.2.mrna1.cds1;Name=PB.1111.2;Parent=PB.1111.2.mrna1;Target=PB.1111.2 2726 2403 .
###
NW_013581217.1	ont_tofu	gene	2053656	2058282	.	-	.	ID=PB.1081.2.path1;Name=PB.1081.2
NW_013581217.1	ont_tofu	mRNA	2053656	2058282	.	-	.	ID=PB.1081.2.mrna1;Name=PB.1081.2;Parent=PB.1081.2.path1;coverage=100.0;identity=100.0;matches=1574;mismatches=0;indels=0;unknowns=0
NW_013581217.1	ont_tofu	exon	2057851	2058282	100	-	.	ID=PB.1081.2.mrna1.exon1;Name=PB.1081.2;Parent=PB.1081.2.mrna1;Target=PB.1081.2 1 432 +
NW_013581217.1	ont_tofu	exon	2057545	2057786	100	-	.	ID=PB.1081.2.mrna1.exon2;Name=PB.1081.2;Parent=PB.1081.2.mrna1;Target=PB.1081.2 433 674 +
NW_013581217.1	ont_tofu	exon	2055484	2055670	100	-	.	ID=PB.1081.2.mrna1.exon3;Name=PB.1081.2;Parent=PB.1081.2.mrna1;Target=PB.1081.2 675 861 +
NW_013581217.1	ont_tofu	exon	2054648	2054711	100	-	.	ID=PB.1081.2.mrna1.exon4;Name=PB.1081.2;Parent=PB.1081.2.mrna1;Target=PB.1081.2 862 925 +
NW_013581217.1	ont_tofu	exon	2054156	2054589	100	-	.	ID=PB.1081.2.mrna1.exon5;Name=PB.1081.2;Parent=PB.1081.2.mrna1;Target=PB.1081.2 926 1359 +
NW_013581217.1	ont_tofu	exon	2053656	2053870	100	-	.	ID=PB.1081.2.mrna1.exon6;Name=PB.1081.2;Parent=PB.1081.2.mrna1;Target=PB.1081.2 1360 1574 +
NW_013581217.1	ont_tofu	CDS	2054156	2054307	100	-	0	ID=PB.1081.2.mrna1.cds1;Name=PB.1081.2;Parent=PB.1081.2.mrna1;Target=PB.1081.2 1208 1359 +
NW_013581217.1	ont_tofu	CDS	2053762	2053870	100	-	2	ID=PB.1081.2.mrna1.cds2;Name=PB.1081.2;Parent=PB.1081.2.mrna1;Target=PB.1081.2 1360 1468 +
###
NW_013581217.1	ont_tofu	gene	2194644	2195873	.	-	.	ID=PB.1092.1.path1;Name=PB.1092.1
NW_013581217.1	ont_tofu	mRNA	2194644	2195873	.	-	.	ID=PB.1092.1.mrna1;Name=PB.1092.1;Parent=PB.1092.1.path1;coverage=100.0;identity=100.0;matches=1230;mismatches=0;indels=0;unknowns=0
NW_013581217.1	ont_tofu	exon	2194644	2195873	100	-	.	ID=PB.1092.1.mrna1.exon1;Name=PB.1092.1;Parent=PB.1092.1.mrna1;Target=PB.1092.1 1230 1 .
NW_013581217.1	ont_tofu	CDS	2195064	2195237	100	-	0	ID=PB.1092.1.mrna1.cds1;Name=PB.1092.1;Parent=PB.1092.1.mrna1;Target=PB.1092.1 810 637 .
###
NW_013581218.1	ont_tofu	gene	67676	68961	.	+	.	ID=PB.1137.124.path1;Name=PB.1137.124
NW_013581218.1	ont_tofu	mRNA	67676	68961	.	+	.	ID=PB.1137.124.mrna1;Name=PB.1137.124;Parent=PB.1137.124.path1;coverage=100.0;identity=100.0;matches=1286;mismatches=0;indels=0;unknowns=0
NW_013581218.1	ont_tofu	exon	67676	68961	100	+	.	ID=PB.1137.124.mrna1.exon1;Name=PB.1137.124;Parent=PB.1137.124.mrna1;Target=PB.1137.124 1286 1 .
NW_013581218.1	ont_tofu	CDS	68356	68610	100	+	0	ID=PB.1137.124.mrna1.cds1;Name=PB.1137.124;Parent=PB.1137.124.mrna1;Target=PB.1137.124 935 681 .
###
NW_013581217.1	ont_tofu	gene	2910812	2911416	.	-	.	ID=PB.1125.73.path1;Name=PB.1125.73
NW_013581217.1	ont_tofu	mRNA	2910812	2911416	.	-	.	ID=PB.1125.73.mrna1;Name=PB.1125.73;Parent=PB.1125.73.path1;coverage=100.0;identity=100.0;matches=605;mismatches=0;indels=0;unknowns=0
NW_013581217.1	ont_tofu	exon	2910812	2911416	100	-	.	ID=PB.1125.73.mrna1.exon1;Name=PB.1125.73;Parent=PB.1125.73.mrna1;Target=PB.1125.73 605 1 .
NW_013581217.1	ont_tofu	CDS	2911333	2911416	100	-	0	ID=PB.1125.73.mrna1.cds1;Name=PB.1125.73;Parent=PB.1125.73.mrna1;Target=PB.1125.73 84 1 .
###
NW_013581217.1	ont_tofu	gene	2196219	2196518	.	+	.	ID=PB.1085.66.path1;Name=PB.1085.66
NW_013581217.1	ont_tofu	mRNA	2196219	2196518	.	+	.	ID=PB.1085.66.mrna1;Name=PB.1085.66;Parent=PB.1085.66.path1;coverage=100.0;identity=100.0;matches=300;mismatches=0;indels=0;unknowns=0
NW_013581217.1	ont_tofu	exon	2196219	2196518	100	+	.	ID=PB.1085.66.mrna1.exon1;Name=PB.1085.66;Parent=PB.1085.66.mrna1;Target=PB.1085.66 300 1 .
NW_013581217.1	ont_tofu	CDS	2196460	2196516	100	+	0	ID=PB.1085.66.mrna1.cds1;Name=PB.1085.66;Parent=PB.1085.66.mrna1;Target=PB.1085.66 298 242 .
###
NW_013581217.1	ont_tofu	gene	2682744	2683532	.	+	.	ID=PB.1117.3.path1;Name=PB.1117.3
NW_013581217.1	ont_tofu	mRNA	2682744	2683532	.	+	.	ID=PB.1117.3.mrna1;Name=PB.1117.3;Parent=PB.1117.3.path1;coverage=100.0;identity=100.0;matches=789;mismatches=0;indels=0;unknowns=0
NW_013581217.1	ont_tofu	exon	2682744	2683532	100	+	.	ID=PB.1117.3.mrna1.exon1;Name=PB.1117.3;Parent=PB.1117.3.mrna1;Target=PB.1117.3 789 1 .
NW_013581217.1	ont_tofu	CDS	2683023	2683298	100	+	0	ID=PB.1117.3.mrna1.cds1;Name=PB.1117.3;Parent=PB.1117.3.mrna1;Target=PB.1117.3 555 280 .
###
NW_013581217.1	ont_tofu	gene	2593183	2595282	.	-	.	ID=PB.1118.25.path1;Name=PB.1118.25
NW_013581217.1	ont_tofu	mRNA	2593183	2595282	.	-	.	ID=PB.1118.25.mrna1;Name=PB.1118.25;Parent=PB.1118.25.path1;coverage=100.0;identity=100.0;matches=2100;mismatches=0;indels=0;unknowns=0
NW_013581217.1	ont_tofu	exon	2593183	2595282	100	-	.	ID=PB.1118.25.mrna1.exon1;Name=PB.1118.25;Parent=PB.1118.25.mrna1;Target=PB.1118.25 2100 1 .
NW_013581217.1	ont_tofu	CDS	2594293	2594547	100	-	0	ID=PB.1118.25.mrna1.cds1;Name=PB.1118.25;Parent=PB.1118.25.mrna1;Target=PB.1118.25 990 736 .
###
NW_013581217.1	ont_tofu	gene	2600287	2603316	.	-	.	ID=PB.1118.27.path1;Name=PB.1118.27
NW_013581217.1	ont_tofu	mRNA	2600287	2603316	.	-	.	ID=PB.1118.27.mrna1;Name=PB.1118.27;Parent=PB.1118.27.path1;coverage=100.0;identity=100.0;matches=3030;mismatches=0;indels=0;unknowns=0
NW_013581217.1	ont_tofu	exon	2600287	2603316	100	-	.	ID=PB.1118.27.mrna1.exon1;Name=PB.1118.27;Parent=PB.1118.27.mrna1;Target=PB.1118.27 3030 1 .
NW_013581217.1	ont_tofu	CDS	2600581	2601093	100	-	0	ID=PB.1118.27.mrna1.cds1;Name=PB.1118.27;Parent=PB.1118.27.mrna1;Target=PB.1118.27 2736 2224 .
###
NW_013581218.1	ont_tofu	gene	498868	500625	.	+	.	ID=PB.1142.18.path1;Name=PB.1142.18
NW_013581218.1	ont_tofu	mRNA	498868	500625	.	+	.	ID=PB.1142.18.mrna1;Name=PB.1142.18;Parent=PB.1142.18.path1;coverage=100.0;identity=100.0;matches=1758;mismatches=0;indels=0;unknowns=0
NW_013581218.1	ont_tofu	exon	498868	500625	100	+	.	ID=PB.1142.18.mrna1.exon1;Name=PB.1142.18;Parent=PB.1142.18.mrna1;Target=PB.1142.18 1758 1 .
NW_013581218.1	ont_tofu	CDS	498944	499096	100	+	0	ID=PB.1142.18.mrna1.cds1;Name=PB.1142.18;Parent=PB.1142.18.mrna1;Target=PB.1142.18 229 77 .
###
NW_013581217.1	ont_tofu	gene	2503426	2504236	.	+	.	ID=PB.1108.2.path1;Name=PB.1108.2
NW_013581217.1	ont_tofu	mRNA	2503426	2504236	.	+	.	ID=PB.1108.2.mrna1;Name=PB.1108.2;Parent=PB.1108.2.path1;coverage=100.0;identity=100.0;matches=811;mismatches=0;indels=0;unknowns=0
NW_013581217.1	ont_tofu	exon	2503426	2504236	100	+	.	ID=PB.1108.2.mrna1.exon1;Name=PB.1108.2;Parent=PB.1108.2.mrna1;Target=PB.1108.2 811 1 .
NW_013581217.1	ont_tofu	CDS	2503888	2504034	100	+	0	ID=PB.1108.2.mrna1.cds1;Name=PB.1108.2;Parent=PB.1108.2.mrna1;Target=PB.1108.2 609 463 .
###
NW_013581218.1	ont_tofu	gene	54636	56004	.	-	.	ID=PB.1139.1.path1;Name=PB.1139.1
NW_013581218.1	ont_tofu	mRNA	54636	56004	.	-	.	ID=PB.1139.1.mrna1;Name=PB.1139.1;Parent=PB.1139.1.path1;coverage=100.0;identity=100.0;matches=1369;mismatches=0;indels=0;unknowns=0
NW_013581218.1	ont_tofu	exon	54636	56004	100	-	.	ID=PB.1139.1.mrna1.exon1;Name=PB.1139.1;Parent=PB.1139.1.mrna1;Target=PB.1139.1 1369 1 .
NW_013581218.1	ont_tofu	CDS	55563	55856	100	-	0	ID=PB.1139.1.mrna1.cds1;Name=PB.1139.1;Parent=PB.1139.1.mrna1;Target=PB.1139.1 442 149 .
###
NW_013581217.1	ont_tofu	gene	2152522	2153287	.	+	.	ID=PB.1083.384.path1;Name=PB.1083.384
NW_013581217.1	ont_tofu	mRNA	2152522	2153287	.	+	.	ID=PB.1083.384.mrna1;Name=PB.1083.384;Parent=PB.1083.384.path1;coverage=100.0;identity=100.0;matches=766;mismatches=0;indels=0;unknowns=0
NW_013581217.1	ont_tofu	exon	2152522	2153287	100	+	.	ID=PB.1083.384.mrna1.exon1;Name=PB.1083.384;Parent=PB.1083.384.mrna1;Target=PB.1083.384 766 1 .
NW_013581217.1	ont_tofu	CDS	2152541	2152684	100	+	0	ID=PB.1083.384.mrna1.cds1;Name=PB.1083.384;Parent=PB.1083.384.mrna1;Target=PB.1083.384 163 20 .
###
NW_013581217.1	ont_tofu	gene	2058360	2060219	.	+	.	ID=PB.1078.85.path1;Name=PB.1078.85
NW_013581217.1	ont_tofu	mRNA	2058360	2060219	.	+	.	ID=PB.1078.85.mrna1;Name=PB.1078.85;Parent=PB.1078.85.path1;coverage=100.0;identity=100.0;matches=1860;mismatches=0;indels=0;unknowns=0
NW_013581217.1	ont_tofu	exon	2058360	2060219	100	+	.	ID=PB.1078.85.mrna1.exon1;Name=PB.1078.85;Parent=PB.1078.85.mrna1;Target=PB.1078.85 1860 1 .
NW_013581217.1	ont_tofu	CDS	2058867	2059046	100	+	0	ID=PB.1078.85.mrna1.cds1;Name=PB.1078.85;Parent=PB.1078.85.mrna1;Target=PB.1078.85 687 508 .
###
NW_013581212.1	ont_tofu	gene	2542303	2544484	.	+	.	ID=PB.592.411.path1;Name=PB.592.411
NW_013581212.1	ont_tofu	mRNA	2542303	2544484	.	+	.	ID=PB.592.411.mrna1;Name=PB.592.411;Parent=PB.592.411.path1;coverage=100.0;identity=100.0;matches=2182;mismatches=0;indels=0;unknowns=0
NW_013581212.1	ont_tofu	exon	2542303	2544484	100	+	.	ID=PB.592.411.mrna1.exon1;Name=PB.592.411;Parent=PB.592.411.mrna1;Target=PB.592.411 2182 1 .
NW_013581212.1	ont_tofu	CDS	2544035	2544208	100	+	0	ID=PB.592.411.mrna1.cds1;Name=PB.592.411;Parent=PB.592.411.mrna1;Target=PB.592.411 1906 1733 .
###
NW_013581218.1	ont_tofu	gene	546529	547301	.	-	.	ID=PB.1146.7.path1;Name=PB.1146.7
NW_013581218.1	ont_tofu	mRNA	546529	547301	.	-	.	ID=PB.1146.7.mrna1;Name=PB.1146.7;Parent=PB.1146.7.path1;coverage=100.0;identity=100.0;matches=773;mismatches=0;indels=0;unknowns=0
NW_013581218.1	ont_tofu	exon	546529	547301	100	-	.	ID=PB.1146.7.mrna1.exon1;Name=PB.1146.7;Parent=PB.1146.7.mrna1;Target=PB.1146.7 773 1 .
NW_013581218.1	ont_tofu	CDS	546554	546706	100	-	0	ID=PB.1146.7.mrna1.cds1;Name=PB.1146.7;Parent=PB.1146.7.mrna1;Target=PB.1146.7 748 596 .
###
NW_013581217.1	ont_tofu	gene	2944486	2946130	.	-	.	ID=PB.1130.1.path1;Name=PB.1130.1
NW_013581217.1	ont_tofu	mRNA	2944486	2946130	.	-	.	ID=PB.1130.1.mrna1;Name=PB.1130.1;Parent=PB.1130.1.path1;coverage=100.0;identity=100.0;matches=1645;mismatches=0;indels=0;unknowns=0
NW_013581217.1	ont_tofu	exon	2944486	2946130	100	-	.	ID=PB.1130.1.mrna1.exon1;Name=PB.1130.1;Parent=PB.1130.1.mrna1;Target=PB.1130.1 1645 1 .
NW_013581217.1	ont_tofu	CDS	2945336	2945470	100	-	0	ID=PB.1130.1.mrna1.cds1;Name=PB.1130.1;Parent=PB.1130.1.mrna1;Target=PB.1130.1 795 661 .
###
NW_013581218.1	ont_tofu	gene	715878	743578	.	+	.	ID=PB.1155.24.path1;Name=PB.1155.24
NW_013581218.1	ont_tofu	mRNA	715878	743578	.	+	.	ID=PB.1155.24.mrna1;Name=PB.1155.24;Parent=PB.1155.24.path1;coverage=100.0;identity=100.0;matches=539;mismatches=0;indels=0;unknowns=0
NW_013581218.1	ont_tofu	exon	715878	715976	100	+	.	ID=PB.1155.24.mrna1.exon1;Name=PB.1155.24;Parent=PB.1155.24.mrna1;Target=PB.1155.24 1 99 +
NW_013581218.1	ont_tofu	exon	716076	716150	100	+	.	ID=PB.1155.24.mrna1.exon2;Name=PB.1155.24;Parent=PB.1155.24.mrna1;Target=PB.1155.24 100 174 +
NW_013581218.1	ont_tofu	exon	743155	743501	100	+	.	ID=PB.1155.24.mrna1.exon3;Name=PB.1155.24;Parent=PB.1155.24.mrna1;Target=PB.1155.24 175 521 +
NW_013581218.1	ont_tofu	exon	743561	743578	100	+	.	ID=PB.1155.24.mrna1.exon4;Name=PB.1155.24;Parent=PB.1155.24.mrna1;Target=PB.1155.24 522 539 +
NW_013581218.1	ont_tofu	CDS	743308	743430	100	+	0	ID=PB.1155.24.mrna1.cds1;Name=PB.1155.24;Parent=PB.1155.24.mrna1;Target=PB.1155.24 328 450 +
###
NW_013581218.1	ont_tofu	gene	614581	615217	.	-	.	ID=PB.1152.30.path1;Name=PB.1152.30
NW_013581218.1	ont_tofu	mRNA	614581	615217	.	-	.	ID=PB.1152.30.mrna1;Name=PB.1152.30;Parent=PB.1152.30.path1;coverage=100.0;identity=100.0;matches=637;mismatches=0;indels=0;unknowns=0
NW_013581218.1	ont_tofu	exon	614581	615217	100	-	.	ID=PB.1152.30.mrna1.exon1;Name=PB.1152.30;Parent=PB.1152.30.mrna1;Target=PB.1152.30 637 1 .
NW_013581218.1	ont_tofu	CDS	614756	614908	100	-	0	ID=PB.1152.30.mrna1.cds1;Name=PB.1152.30;Parent=PB.1152.30.mrna1;Target=PB.1152.30 462 310 .
###
NW_013581218.1	ont_tofu	gene	712003	712613	.	-	.	ID=PB.1161.1.path1;Name=PB.1161.1
NW_013581218.1	ont_tofu	mRNA	712003	712613	.	-	.	ID=PB.1161.1.mrna1;Name=PB.1161.1;Parent=PB.1161.1.path1;coverage=100.0;identity=100.0;matches=611;mismatches=0;indels=0;unknowns=0
NW_013581218.1	ont_tofu	exon	712003	712613	100	-	.	ID=PB.1161.1.mrna1.exon1;Name=PB.1161.1;Parent=PB.1161.1.mrna1;Target=PB.1161.1 611 1 .
NW_013581218.1	ont_tofu	CDS	712216	712347	100	-	0	ID=PB.1161.1.mrna1.cds1;Name=PB.1161.1;Parent=PB.1161.1.mrna1;Target=PB.1161.1 398 267 .
###
NW_013581218.1	ont_tofu	gene	1609237	1609883	.	-	.	ID=PB.1203.12.path1;Name=PB.1203.12
NW_013581218.1	ont_tofu	mRNA	1609237	1609883	.	-	.	ID=PB.1203.12.mrna1;Name=PB.1203.12;Parent=PB.1203.12.path1;coverage=100.0;identity=100.0;matches=647;mismatches=0;indels=0;unknowns=0
NW_013581218.1	ont_tofu	exon	1609237	1609883	100	-	.	ID=PB.1203.12.mrna1.exon1;Name=PB.1203.12;Parent=PB.1203.12.mrna1;Target=PB.1203.12 647 1 .
NW_013581218.1	ont_tofu	CDS	1609759	1609881	100	-	0	ID=PB.1203.12.mrna1.cds1;Name=PB.1203.12;Parent=PB.1203.12.mrna1;Target=PB.1203.12 125 3 .
###
NW_013581218.1	ont_tofu	gene	685062	685372	.	+	.	ID=PB.1153.177.path1;Name=PB.1153.177
NW_013581218.1	ont_tofu	mRNA	685062	685372	.	+	.	ID=PB.1153.177.mrna1;Name=PB.1153.177;Parent=PB.1153.177.path1;coverage=100.0;identity=100.0;matches=311;mismatches=0;indels=0;unknowns=0
NW_013581218.1	ont_tofu	exon	685062	685372	100	+	.	ID=PB.1153.177.mrna1.exon1;Name=PB.1153.177;Parent=PB.1153.177.mrna1;Target=PB.1153.177 311 1 .
NW_013581218.1	ont_tofu	CDS	685062	685103	100	+	0	ID=PB.1153.177.mrna1.cds1;Name=PB.1153.177;Parent=PB.1153.177.mrna1;Target=PB.1153.177 42 1 .
###
NW_013581218.1	ont_tofu	gene	731215	732722	.	-	.	ID=PB.1161.34.path1;Name=PB.1161.34
NW_013581218.1	ont_tofu	mRNA	731215	732722	.	-	.	ID=PB.1161.34.mrna1;Name=PB.1161.34;Parent=PB.1161.34.path1;coverage=100.0;identity=100.0;matches=1508;mismatches=0;indels=0;unknowns=0
NW_013581218.1	ont_tofu	exon	731215	732722	100	-	.	ID=PB.1161.34.mrna1.exon1;Name=PB.1161.34;Parent=PB.1161.34.mrna1;Target=PB.1161.34 1508 1 .
NW_013581218.1	ont_tofu	CDS	732175	732306	100	-	0	ID=PB.1161.34.mrna1.cds1;Name=PB.1161.34;Parent=PB.1161.34.mrna1;Target=PB.1161.34 548 417 .
###
NW_013581216.1	ont_tofu	gene	1035823	1036403	.	-	.	ID=PB.977.79.path1;Name=PB.977.79
NW_013581216.1	ont_tofu	mRNA	1035823	1036403	.	-	.	ID=PB.977.79.mrna1;Name=PB.977.79;Parent=PB.977.79.path1;coverage=100.0;identity=100.0;matches=581;mismatches=0;indels=0;unknowns=0
NW_013581216.1	ont_tofu	exon	1035823	1036403	100	-	.	ID=PB.977.79.mrna1.exon1;Name=PB.977.79;Parent=PB.977.79.mrna1;Target=PB.977.79 581 1 .
NW_013581216.1	ont_tofu	CDS	1035943	1036038	100	-	0	ID=PB.977.79.mrna1.cds1;Name=PB.977.79;Parent=PB.977.79.mrna1;Target=PB.977.79 461 366 .
###
NW_013581218.1	ont_tofu	gene	2144153	2145180	.	-	.	ID=PB.1215.1.path1;Name=PB.1215.1
NW_013581218.1	ont_tofu	mRNA	2144153	2145180	.	-	.	ID=PB.1215.1.mrna1;Name=PB.1215.1;Parent=PB.1215.1.path1;coverage=100.0;identity=100.0;matches=1028;mismatches=0;indels=0;unknowns=0
NW_013581218.1	ont_tofu	exon	2144153	2145180	100	-	.	ID=PB.1215.1.mrna1.exon1;Name=PB.1215.1;Parent=PB.1215.1.mrna1;Target=PB.1215.1 1028 1 .
NW_013581218.1	ont_tofu	CDS	2144988	2145089	100	-	0	ID=PB.1215.1.mrna1.cds1;Name=PB.1215.1;Parent=PB.1215.1.mrna1;Target=PB.1215.1 193 92 .
###
NW_013581218.1	ont_tofu	gene	2285897	2287301	.	-	.	ID=PB.1226.1.path1;Name=PB.1226.1
NW_013581218.1	ont_tofu	mRNA	2285897	2287301	.	-	.	ID=PB.1226.1.mrna1;Name=PB.1226.1;Parent=PB.1226.1.path1;coverage=100.0;identity=100.0;matches=1010;mismatches=0;indels=0;unknowns=0
NW_013581218.1	ont_tofu	exon	2286890	2287301	100	-	.	ID=PB.1226.1.mrna1.exon1;Name=PB.1226.1;Parent=PB.1226.1.mrna1;Target=PB.1226.1 412 1 .
NW_013581218.1	ont_tofu	exon	2286329	2286697	100	-	.	ID=PB.1226.1.mrna1.exon2;Name=PB.1226.1;Parent=PB.1226.1.mrna1;Target=PB.1226.1 781 413 .
NW_013581218.1	ont_tofu	exon	2286145	2286268	100	-	.	ID=PB.1226.1.mrna1.exon3;Name=PB.1226.1;Parent=PB.1226.1.mrna1;Target=PB.1226.1 905 782 .
NW_013581218.1	ont_tofu	exon	2285897	2286001	100	-	.	ID=PB.1226.1.mrna1.exon4;Name=PB.1226.1;Parent=PB.1226.1.mrna1;Target=PB.1226.1 1010 906 .
NW_013581218.1	ont_tofu	CDS	2286890	2287299	100	-	0	ID=PB.1226.1.mrna1.cds1;Name=PB.1226.1;Parent=PB.1226.1.mrna1;Target=PB.1226.1 412 3 .
NW_013581218.1	ont_tofu	CDS	2286664	2286697	100	-	2	ID=PB.1226.1.mrna1.cds2;Name=PB.1226.1;Parent=PB.1226.1.mrna1;Target=PB.1226.1 446 413 .
###
NW_013581214.1	ont_tofu	gene	2547610	2548393	.	+	.	ID=PB.832.3.path1;Name=PB.832.3
NW_013581214.1	ont_tofu	mRNA	2547610	2548393	.	+	.	ID=PB.832.3.mrna1;Name=PB.832.3;Parent=PB.832.3.path1;coverage=100.0;identity=100.0;matches=564;mismatches=0;indels=0;unknowns=0
NW_013581214.1	ont_tofu	exon	2547610	2547734	100	+	.	ID=PB.832.3.mrna1.exon1;Name=PB.832.3;Parent=PB.832.3.mrna1;Target=PB.832.3 1 125 +
NW_013581214.1	ont_tofu	exon	2547955	2548393	100	+	.	ID=PB.832.3.mrna1.exon2;Name=PB.832.3;Parent=PB.832.3.mrna1;Target=PB.832.3 126 564 +
NW_013581214.1	ont_tofu	CDS	2548003	2548134	100	+	0	ID=PB.832.3.mrna1.cds1;Name=PB.832.3;Parent=PB.832.3.mrna1;Target=PB.832.3 174 305 +
###
NW_013581218.1	ont_tofu	gene	2762012	2763009	.	-	.	ID=PB.1242.1.path1;Name=PB.1242.1
NW_013581218.1	ont_tofu	mRNA	2762012	2763009	.	-	.	ID=PB.1242.1.mrna1;Name=PB.1242.1;Parent=PB.1242.1.path1;coverage=100.0;identity=100.0;matches=998;mismatches=0;indels=0;unknowns=0
NW_013581218.1	ont_tofu	exon	2762012	2763009	100	-	.	ID=PB.1242.1.mrna1.exon1;Name=PB.1242.1;Parent=PB.1242.1.mrna1;Target=PB.1242.1 998 1 .
NW_013581218.1	ont_tofu	CDS	2762346	2762501	100	-	0	ID=PB.1242.1.mrna1.cds1;Name=PB.1242.1;Parent=PB.1242.1.mrna1;Target=PB.1242.1 664 509 .
###
NW_013581218.1	ont_tofu	gene	801421	803465	.	+	.	ID=PB.1168.2.path1;Name=PB.1168.2
NW_013581218.1	ont_tofu	mRNA	801421	803465	.	+	.	ID=PB.1168.2.mrna1;Name=PB.1168.2;Parent=PB.1168.2.path1;coverage=100.0;identity=100.0;matches=1360;mismatches=0;indels=0;unknowns=0
NW_013581218.1	ont_tofu	exon	801421	801702	100	+	.	ID=PB.1168.2.mrna1.exon1;Name=PB.1168.2;Parent=PB.1168.2.mrna1;Target=PB.1168.2 1 282 +
NW_013581218.1	ont_tofu	exon	802388	803465	100	+	.	ID=PB.1168.2.mrna1.exon2;Name=PB.1168.2;Parent=PB.1168.2.mrna1;Target=PB.1168.2 283 1360 +
NW_013581218.1	ont_tofu	CDS	801421	801543	100	+	0	ID=PB.1168.2.mrna1.cds1;Name=PB.1168.2;Parent=PB.1168.2.mrna1;Target=PB.1168.2 1 123 +
###
NW_013581218.1	ont_tofu	gene	1967426	1967988	.	+	.	ID=PB.1200.216.path1;Name=PB.1200.216
NW_013581218.1	ont_tofu	mRNA	1967426	1967988	.	+	.	ID=PB.1200.216.mrna1;Name=PB.1200.216;Parent=PB.1200.216.path1;coverage=100.0;identity=100.0;matches=563;mismatches=0;indels=0;unknowns=0
NW_013581218.1	ont_tofu	exon	1967426	1967988	100	+	.	ID=PB.1200.216.mrna1.exon1;Name=PB.1200.216;Parent=PB.1200.216.mrna1;Target=PB.1200.216 563 1 .
NW_013581218.1	ont_tofu	CDS	1967426	1967608	100	+	0	ID=PB.1200.216.mrna1.cds1;Name=PB.1200.216;Parent=PB.1200.216.mrna1;Target=PB.1200.216 183 1 .
###
NW_013581217.1	ont_tofu	gene	2668865	2669913	.	-	.	ID=PB.1118.417.path1;Name=PB.1118.417
NW_013581217.1	ont_tofu	mRNA	2668865	2669913	.	-	.	ID=PB.1118.417.mrna1;Name=PB.1118.417;Parent=PB.1118.417.path1;coverage=100.0;identity=100.0;matches=1049;mismatches=0;indels=0;unknowns=0
NW_013581217.1	ont_tofu	exon	2668865	2669913	100	-	.	ID=PB.1118.417.mrna1.exon1;Name=PB.1118.417;Parent=PB.1118.417.mrna1;Target=PB.1118.417 1049 1 .
NW_013581217.1	ont_tofu	CDS	2669585	2669752	100	-	0	ID=PB.1118.417.mrna1.cds1;Name=PB.1118.417;Parent=PB.1118.417.mrna1;Target=PB.1118.417 329 162 .
###
NW_013581219.1	ont_tofu	gene	346226	347200	.	-	.	ID=PB.1254.11.path1;Name=PB.1254.11
NW_013581219.1	ont_tofu	mRNA	346226	347200	.	-	.	ID=PB.1254.11.mrna1;Name=PB.1254.11;Parent=PB.1254.11.path1;coverage=100.0;identity=100.0;matches=975;mismatches=0;indels=0;unknowns=0
NW_013581219.1	ont_tofu	exon	346226	347200	100	-	.	ID=PB.1254.11.mrna1.exon1;Name=PB.1254.11;Parent=PB.1254.11.mrna1;Target=PB.1254.11 975 1 .
NW_013581219.1	ont_tofu	CDS	346878	347024	100	-	0	ID=PB.1254.11.mrna1.cds1;Name=PB.1254.11;Parent=PB.1254.11.mrna1;Target=PB.1254.11 323 177 .
###
NW_013581218.1	ont_tofu	gene	1666619	1667706	.	-	.	ID=PB.1204.2.path1;Name=PB.1204.2
NW_013581218.1	ont_tofu	mRNA	1666619	1667706	.	-	.	ID=PB.1204.2.mrna1;Name=PB.1204.2;Parent=PB.1204.2.path1;coverage=100.0;identity=100.0;matches=1088;mismatches=0;indels=0;unknowns=0
NW_013581218.1	ont_tofu	exon	1666619	1667706	100	-	.	ID=PB.1204.2.mrna1.exon1;Name=PB.1204.2;Parent=PB.1204.2.mrna1;Target=PB.1204.2 1088 1 .
NW_013581218.1	ont_tofu	CDS	1667220	1667483	100	-	0	ID=PB.1204.2.mrna1.cds1;Name=PB.1204.2;Parent=PB.1204.2.mrna1;Target=PB.1204.2 487 224 .
###
NW_013581219.1	ont_tofu	gene	357945	358942	.	+	.	ID=PB.1255.84.path1;Name=PB.1255.84
NW_013581219.1	ont_tofu	mRNA	357945	358942	.	+	.	ID=PB.1255.84.mrna1;Name=PB.1255.84;Parent=PB.1255.84.path1;coverage=100.0;identity=100.0;matches=998;mismatches=0;indels=0;unknowns=0
NW_013581219.1	ont_tofu	exon	357945	358942	100	+	.	ID=PB.1255.84.mrna1.exon1;Name=PB.1255.84;Parent=PB.1255.84.mrna1;Target=PB.1255.84 998 1 .
NW_013581219.1	ont_tofu	CDS	358382	358483	100	+	0	ID=PB.1255.84.mrna1.cds1;Name=PB.1255.84;Parent=PB.1255.84.mrna1;Target=PB.1255.84 539 438 .
###
NW_013581217.1	ont_tofu	gene	676924	704063	.	+	.	ID=PB.1031.7.path1;Name=PB.1031.7
NW_013581217.1	ont_tofu	mRNA	676924	704063	.	+	.	ID=PB.1031.7.mrna1;Name=PB.1031.7;Parent=PB.1031.7.path1;coverage=100.0;identity=100.0;matches=1280;mismatches=0;indels=0;unknowns=0
NW_013581217.1	ont_tofu	exon	676924	677040	100	+	.	ID=PB.1031.7.mrna1.exon1;Name=PB.1031.7;Parent=PB.1031.7.mrna1;Target=PB.1031.7 117 1 .
NW_013581217.1	ont_tofu	exon	679693	679950	100	+	.	ID=PB.1031.7.mrna1.exon2;Name=PB.1031.7;Parent=PB.1031.7.mrna1;Target=PB.1031.7 375 118 .
NW_013581217.1	ont_tofu	exon	680311	680677	100	+	.	ID=PB.1031.7.mrna1.exon3;Name=PB.1031.7;Parent=PB.1031.7.mrna1;Target=PB.1031.7 742 376 .
NW_013581217.1	ont_tofu	exon	680760	681185	100	+	.	ID=PB.1031.7.mrna1.exon4;Name=PB.1031.7;Parent=PB.1031.7.mrna1;Target=PB.1031.7 1168 743 .
NW_013581217.1	ont_tofu	exon	703952	704063	100	+	.	ID=PB.1031.7.mrna1.exon5;Name=PB.1031.7;Parent=PB.1031.7.mrna1;Target=PB.1031.7 1280 1169 .
NW_013581217.1	ont_tofu	CDS	681062	681185	100	+	0	ID=PB.1031.7.mrna1.cds1;Name=PB.1031.7;Parent=PB.1031.7.mrna1;Target=PB.1031.7 1168 1045 .
NW_013581217.1	ont_tofu	CDS	703952	704061	100	+	1	ID=PB.1031.7.mrna1.cds2;Name=PB.1031.7;Parent=PB.1031.7.mrna1;Target=PB.1031.7 1278 1169 .
###
NW_013581218.1	ont_tofu	gene	1019051	1131409	.	-	.	ID=PB.1189.82.path1;Name=PB.1189.82
NW_013581218.1	ont_tofu	mRNA	1019051	1131409	.	-	.	ID=PB.1189.82.mrna1;Name=PB.1189.82;Parent=PB.1189.82.path1;coverage=100.0;identity=100.0;matches=1445;mismatches=0;indels=0;unknowns=0
NW_013581218.1	ont_tofu	exon	1131033	1131409	100	-	.	ID=PB.1189.82.mrna1.exon1;Name=PB.1189.82;Parent=PB.1189.82.mrna1;Target=PB.1189.82 1 377 +
NW_013581218.1	ont_tofu	exon	1127154	1127322	100	-	.	ID=PB.1189.82.mrna1.exon2;Name=PB.1189.82;Parent=PB.1189.82.mrna1;Target=PB.1189.82 378 546 +
NW_013581218.1	ont_tofu	exon	1019051	1019949	100	-	.	ID=PB.1189.82.mrna1.exon3;Name=PB.1189.82;Parent=PB.1189.82.mrna1;Target=PB.1189.82 547 1445 +
NW_013581218.1	ont_tofu	CDS	1019165	1019629	100	-	0	ID=PB.1189.82.mrna1.cds1;Name=PB.1189.82;Parent=PB.1189.82.mrna1;Target=PB.1189.82 867 1331 +
###
NW_013581218.1	ont_tofu	gene	602129	602534	.	-	.	ID=PB.1150.7.path1;Name=PB.1150.7
NW_013581218.1	ont_tofu	mRNA	602129	602534	.	-	.	ID=PB.1150.7.mrna1;Name=PB.1150.7;Parent=PB.1150.7.path1;coverage=100.0;identity=100.0;matches=406;mismatches=0;indels=0;unknowns=0
NW_013581218.1	ont_tofu	exon	602129	602534	100	-	.	ID=PB.1150.7.mrna1.exon1;Name=PB.1150.7;Parent=PB.1150.7.mrna1;Target=PB.1150.7 406 1 .
NW_013581218.1	ont_tofu	CDS	602407	602505	100	-	0	ID=PB.1150.7.mrna1.cds1;Name=PB.1150.7;Parent=PB.1150.7.mrna1;Target=PB.1150.7 128 30 .
###
NW_013581218.1	ont_tofu	gene	903101	906070	.	+	.	ID=PB.1173.19.path1;Name=PB.1173.19
NW_013581218.1	ont_tofu	mRNA	903101	906070	.	+	.	ID=PB.1173.19.mrna1;Name=PB.1173.19;Parent=PB.1173.19.path1;coverage=100.0;identity=100.0;matches=2345;mismatches=0;indels=0;unknowns=0
NW_013581218.1	ont_tofu	exon	903101	903149	100	+	.	ID=PB.1173.19.mrna1.exon1;Name=PB.1173.19;Parent=PB.1173.19.mrna1;Target=PB.1173.19 49 1 .
NW_013581218.1	ont_tofu	exon	903212	903442	100	+	.	ID=PB.1173.19.mrna1.exon2;Name=PB.1173.19;Parent=PB.1173.19.mrna1;Target=PB.1173.19 280 50 .
NW_013581218.1	ont_tofu	exon	903563	905189	100	+	.	ID=PB.1173.19.mrna1.exon3;Name=PB.1173.19;Parent=PB.1173.19.mrna1;Target=PB.1173.19 1907 281 .
NW_013581218.1	ont_tofu	exon	905276	905678	100	+	.	ID=PB.1173.19.mrna1.exon4;Name=PB.1173.19;Parent=PB.1173.19.mrna1;Target=PB.1173.19 2310 1908 .
NW_013581218.1	ont_tofu	exon	906036	906070	100	+	.	ID=PB.1173.19.mrna1.exon5;Name=PB.1173.19;Parent=PB.1173.19.mrna1;Target=PB.1173.19 2345 2311 .
NW_013581218.1	ont_tofu	CDS	904431	904730	100	+	0	ID=PB.1173.19.mrna1.cds1;Name=PB.1173.19;Parent=PB.1173.19.mrna1;Target=PB.1173.19 1448 1149 .
###
NW_013581219.1	ont_tofu	gene	567787	568829	.	-	.	ID=PB.1264.3.path1;Name=PB.1264.3
NW_013581219.1	ont_tofu	mRNA	567787	568829	.	-	.	ID=PB.1264.3.mrna1;Name=PB.1264.3;Parent=PB.1264.3.path1;coverage=100.0;identity=100.0;matches=1043;mismatches=0;indels=0;unknowns=0
NW_013581219.1	ont_tofu	exon	567787	568829	100	-	.	ID=PB.1264.3.mrna1.exon1;Name=PB.1264.3;Parent=PB.1264.3.mrna1;Target=PB.1264.3 1043 1 .
NW_013581219.1	ont_tofu	CDS	568363	568509	100	-	0	ID=PB.1264.3.mrna1.cds1;Name=PB.1264.3;Parent=PB.1264.3.mrna1;Target=PB.1264.3 467 321 .
###
NW_013581219.1	ont_tofu	gene	1502583	1503017	.	-	.	ID=PB.1272.97.path1;Name=PB.1272.97
NW_013581219.1	ont_tofu	mRNA	1502583	1503017	.	-	.	ID=PB.1272.97.mrna1;Name=PB.1272.97;Parent=PB.1272.97.path1;coverage=100.0;identity=100.0;matches=435;mismatches=0;indels=0;unknowns=0
NW_013581219.1	ont_tofu	exon	1502583	1503017	100	-	.	ID=PB.1272.97.mrna1.exon1;Name=PB.1272.97;Parent=PB.1272.97.mrna1;Target=PB.1272.97 435 1 .
NW_013581219.1	ont_tofu	CDS	1502647	1502748	100	-	0	ID=PB.1272.97.mrna1.cds1;Name=PB.1272.97;Parent=PB.1272.97.mrna1;Target=PB.1272.97 371 270 .
###
NW_013581218.1	ont_tofu	gene	2280789	2281699	.	-	.	ID=PB.1225.11.path1;Name=PB.1225.11
NW_013581218.1	ont_tofu	mRNA	2280789	2281699	.	-	.	ID=PB.1225.11.mrna1;Name=PB.1225.11;Parent=PB.1225.11.path1;coverage=100.0;identity=100.0;matches=911;mismatches=0;indels=0;unknowns=0
NW_013581218.1	ont_tofu	exon	2280789	2281699	100	-	.	ID=PB.1225.11.mrna1.exon1;Name=PB.1225.11;Parent=PB.1225.11.mrna1;Target=PB.1225.11 911 1 .
NW_013581218.1	ont_tofu	CDS	2281014	2281070	100	-	0	ID=PB.1225.11.mrna1.cds1;Name=PB.1225.11;Parent=PB.1225.11.mrna1;Target=PB.1225.11 686 630 .
###
NW_013581219.1	ont_tofu	gene	373024	373342	.	+	.	ID=PB.1256.2.path1;Name=PB.1256.2
NW_013581219.1	ont_tofu	mRNA	373024	373342	.	+	.	ID=PB.1256.2.mrna1;Name=PB.1256.2;Parent=PB.1256.2.path1;coverage=100.0;identity=100.0;matches=319;mismatches=0;indels=0;unknowns=0
NW_013581219.1	ont_tofu	exon	373024	373342	100	+	.	ID=PB.1256.2.mrna1.exon1;Name=PB.1256.2;Parent=PB.1256.2.mrna1;Target=PB.1256.2 319 1 .
NW_013581219.1	ont_tofu	CDS	373024	373131	100	+	0	ID=PB.1256.2.mrna1.cds1;Name=PB.1256.2;Parent=PB.1256.2.mrna1;Target=PB.1256.2 108 1 .
###
NW_013581218.1	ont_tofu	gene	925129	925500	.	+	.	ID=PB.1180.31.path1;Name=PB.1180.31
NW_013581218.1	ont_tofu	mRNA	925129	925500	.	+	.	ID=PB.1180.31.mrna1;Name=PB.1180.31;Parent=PB.1180.31.path1;coverage=100.0;identity=100.0;matches=372;mismatches=0;indels=0;unknowns=0
NW_013581218.1	ont_tofu	exon	925129	925500	100	+	.	ID=PB.1180.31.mrna1.exon1;Name=PB.1180.31;Parent=PB.1180.31.mrna1;Target=PB.1180.31 372 1 .
NW_013581218.1	ont_tofu	CDS	925191	925271	100	+	0	ID=PB.1180.31.mrna1.cds1;Name=PB.1180.31;Parent=PB.1180.31.mrna1;Target=PB.1180.31 143 63 .
###
NW_013581219.1	ont_tofu	gene	1374428	1375293	.	-	.	ID=PB.1270.1.path1;Name=PB.1270.1
NW_013581219.1	ont_tofu	mRNA	1374428	1375293	.	-	.	ID=PB.1270.1.mrna1;Name=PB.1270.1;Parent=PB.1270.1.path1;coverage=100.0;identity=100.0;matches=554;mismatches=0;indels=0;unknowns=0
NW_013581219.1	ont_tofu	exon	1375050	1375293	100	-	.	ID=PB.1270.1.mrna1.exon1;Name=PB.1270.1;Parent=PB.1270.1.mrna1;Target=PB.1270.1 1 244 +
NW_013581219.1	ont_tofu	exon	1374700	1374836	100	-	.	ID=PB.1270.1.mrna1.exon2;Name=PB.1270.1;Parent=PB.1270.1.mrna1;Target=PB.1270.1 245 381 +
NW_013581219.1	ont_tofu	exon	1374428	1374600	100	-	.	ID=PB.1270.1.mrna1.exon3;Name=PB.1270.1;Parent=PB.1270.1.mrna1;Target=PB.1270.1 382 554 +
NW_013581219.1	ont_tofu	CDS	1375207	1375293	100	-	0	ID=PB.1270.1.mrna1.cds1;Name=PB.1270.1;Parent=PB.1270.1.mrna1;Target=PB.1270.1 1 87 +
###
NW_013581219.1	ont_tofu	gene	162848	163438	.	-	.	ID=PB.1247.1.path1;Name=PB.1247.1
NW_013581219.1	ont_tofu	mRNA	162848	163438	.	-	.	ID=PB.1247.1.mrna1;Name=PB.1247.1;Parent=PB.1247.1.path1;coverage=100.0;identity=100.0;matches=346;mismatches=0;indels=0;unknowns=0
NW_013581219.1	ont_tofu	exon	163405	163438	100	-	.	ID=PB.1247.1.mrna1.exon1;Name=PB.1247.1;Parent=PB.1247.1.mrna1;Target=PB.1247.1 34 1 .
NW_013581219.1	ont_tofu	exon	163147	163338	100	-	.	ID=PB.1247.1.mrna1.exon2;Name=PB.1247.1;Parent=PB.1247.1.mrna1;Target=PB.1247.1 226 35 .
NW_013581219.1	ont_tofu	exon	162997	163054	100	-	.	ID=PB.1247.1.mrna1.exon3;Name=PB.1247.1;Parent=PB.1247.1.mrna1;Target=PB.1247.1 284 227 .
NW_013581219.1	ont_tofu	exon	162848	162909	100	-	.	ID=PB.1247.1.mrna1.exon4;Name=PB.1247.1;Parent=PB.1247.1.mrna1;Target=PB.1247.1 346 285 .
NW_013581219.1	ont_tofu	CDS	163147	163183	100	-	0	ID=PB.1247.1.mrna1.cds1;Name=PB.1247.1;Parent=PB.1247.1.mrna1;Target=PB.1247.1 226 190 .
NW_013581219.1	ont_tofu	CDS	162997	163054	100	-	1	ID=PB.1247.1.mrna1.cds2;Name=PB.1247.1;Parent=PB.1247.1.mrna1;Target=PB.1247.1 284 227 .
###
NW_013581219.1	ont_tofu	gene	482325	482599	.	+	.	ID=PB.1260.4.path1;Name=PB.1260.4
NW_013581219.1	ont_tofu	mRNA	482325	482599	.	+	.	ID=PB.1260.4.mrna1;Name=PB.1260.4;Parent=PB.1260.4.path1;coverage=100.0;identity=100.0;matches=275;mismatches=0;indels=0;unknowns=0
NW_013581219.1	ont_tofu	exon	482325	482599	100	+	.	ID=PB.1260.4.mrna1.exon1;Name=PB.1260.4;Parent=PB.1260.4.mrna1;Target=PB.1260.4 275 1 .
NW_013581219.1	ont_tofu	CDS	482326	482412	100	+	0	ID=PB.1260.4.mrna1.cds1;Name=PB.1260.4;Parent=PB.1260.4.mrna1;Target=PB.1260.4 88 2 .
###
NW_013581218.1	ont_tofu	gene	1884414	1886718	.	+	.	ID=PB.1200.195.path1;Name=PB.1200.195
NW_013581218.1	ont_tofu	mRNA	1884414	1886718	.	+	.	ID=PB.1200.195.mrna1;Name=PB.1200.195;Parent=PB.1200.195.path1;coverage=100.0;identity=100.0;matches=2305;mismatches=0;indels=0;unknowns=0
NW_013581218.1	ont_tofu	exon	1884414	1886718	100	+	.	ID=PB.1200.195.mrna1.exon1;Name=PB.1200.195;Parent=PB.1200.195.mrna1;Target=PB.1200.195 2305 1 .
NW_013581218.1	ont_tofu	CDS	1884415	1884681	100	+	0	ID=PB.1200.195.mrna1.cds1;Name=PB.1200.195;Parent=PB.1200.195.mrna1;Target=PB.1200.195 268 2 .
###
NW_013581218.1	ont_tofu	gene	2865187	2867091	.	-	.	ID=PB.1242.13.path1;Name=PB.1242.13
NW_013581218.1	ont_tofu	mRNA	2865187	2867091	.	-	.	ID=PB.1242.13.mrna1;Name=PB.1242.13;Parent=PB.1242.13.path1;coverage=100.0;identity=100.0;matches=374;mismatches=0;indels=0;unknowns=0
NW_013581218.1	ont_tofu	exon	2866756	2867091	100	-	.	ID=PB.1242.13.mrna1.exon1;Name=PB.1242.13;Parent=PB.1242.13.mrna1;Target=PB.1242.13 1 336 +
NW_013581218.1	ont_tofu	exon	2865187	2865224	100	-	.	ID=PB.1242.13.mrna1.exon2;Name=PB.1242.13;Parent=PB.1242.13.mrna1;Target=PB.1242.13 337 374 +
NW_013581218.1	ont_tofu	CDS	2866960	2867091	100	-	0	ID=PB.1242.13.mrna1.cds1;Name=PB.1242.13;Parent=PB.1242.13.mrna1;Target=PB.1242.13 1 132 +
###
NW_013581215.1	ont_tofu	gene	38429	40953	.	-	.	ID=PB.881.1.path1;Name=PB.881.1
NW_013581215.1	ont_tofu	mRNA	38429	40953	.	-	.	ID=PB.881.1.mrna1;Name=PB.881.1;Parent=PB.881.1.path1;coverage=100.0;identity=100.0;matches=2525;mismatches=0;indels=0;unknowns=0
NW_013581215.1	ont_tofu	exon	38429	40953	100	-	.	ID=PB.881.1.mrna1.exon1;Name=PB.881.1;Parent=PB.881.1.mrna1;Target=PB.881.1 2525 1 .
NW_013581215.1	ont_tofu	CDS	40634	40792	100	-	0	ID=PB.881.1.mrna1.cds1;Name=PB.881.1;Parent=PB.881.1.mrna1;Target=PB.881.1 320 162 .
###
NW_013581219.1	ont_tofu	gene	1432351	1432927	.	-	.	ID=PB.1272.2.path1;Name=PB.1272.2
NW_013581219.1	ont_tofu	mRNA	1432351	1432927	.	-	.	ID=PB.1272.2.mrna1;Name=PB.1272.2;Parent=PB.1272.2.path1;coverage=100.0;identity=100.0;matches=520;mismatches=0;indels=0;unknowns=0
NW_013581219.1	ont_tofu	exon	1432643	1432927	100	-	.	ID=PB.1272.2.mrna1.exon1;Name=PB.1272.2;Parent=PB.1272.2.mrna1;Target=PB.1272.2 1 285 +
NW_013581219.1	ont_tofu	exon	1432351	1432585	100	-	.	ID=PB.1272.2.mrna1.exon2;Name=PB.1272.2;Parent=PB.1272.2.mrna1;Target=PB.1272.2 286 520 +
NW_013581219.1	ont_tofu	CDS	1432353	1432526	100	-	0	ID=PB.1272.2.mrna1.cds1;Name=PB.1272.2;Parent=PB.1272.2.mrna1;Target=PB.1272.2 345 518 +
###
NW_013581218.1	ont_tofu	gene	2145661	2146285	.	-	.	ID=PB.1216.4.path1;Name=PB.1216.4
NW_013581218.1	ont_tofu	mRNA	2145661	2146285	.	-	.	ID=PB.1216.4.mrna1;Name=PB.1216.4;Parent=PB.1216.4.path1;coverage=100.0;identity=100.0;matches=625;mismatches=0;indels=0;unknowns=0
NW_013581218.1	ont_tofu	exon	2145661	2146285	100	-	.	ID=PB.1216.4.mrna1.exon1;Name=PB.1216.4;Parent=PB.1216.4.mrna1;Target=PB.1216.4 625 1 .
NW_013581218.1	ont_tofu	CDS	2146031	2146177	100	-	0	ID=PB.1216.4.mrna1.cds1;Name=PB.1216.4;Parent=PB.1216.4.mrna1;Target=PB.1216.4 255 109 .
###
NW_013581219.1	ont_tofu	gene	1997090	1998089	.	+	.	ID=PB.1278.21.path1;Name=PB.1278.21
NW_013581219.1	ont_tofu	mRNA	1997090	1998089	.	+	.	ID=PB.1278.21.mrna1;Name=PB.1278.21;Parent=PB.1278.21.path1;coverage=100.0;identity=100.0;matches=1000;mismatches=0;indels=0;unknowns=0
NW_013581219.1	ont_tofu	exon	1997090	1998089	100	+	.	ID=PB.1278.21.mrna1.exon1;Name=PB.1278.21;Parent=PB.1278.21.mrna1;Target=PB.1278.21 1000 1 .
NW_013581219.1	ont_tofu	CDS	1997839	1997994	100	+	0	ID=PB.1278.21.mrna1.cds1;Name=PB.1278.21;Parent=PB.1278.21.mrna1;Target=PB.1278.21 905 750 .
###
NW_013581219.1	ont_tofu	gene	446217	446747	.	-	.	ID=PB.1257.146.path1;Name=PB.1257.146
NW_013581219.1	ont_tofu	mRNA	446217	446747	.	-	.	ID=PB.1257.146.mrna1;Name=PB.1257.146;Parent=PB.1257.146.path1;coverage=100.0;identity=100.0;matches=531;mismatches=0;indels=0;unknowns=0
NW_013581219.1	ont_tofu	exon	446217	446747	100	-	.	ID=PB.1257.146.mrna1.exon1;Name=PB.1257.146;Parent=PB.1257.146.mrna1;Target=PB.1257.146 531 1 .
NW_013581219.1	ont_tofu	CDS	446569	446745	100	-	0	ID=PB.1257.146.mrna1.cds1;Name=PB.1257.146;Parent=PB.1257.146.mrna1;Target=PB.1257.146 179 3 .
###
NW_013581218.1	ont_tofu	gene	1143593	1150034	.	-	.	ID=PB.1189.88.path1;Name=PB.1189.88
NW_013581218.1	ont_tofu	mRNA	1143593	1150034	.	-	.	ID=PB.1189.88.mrna1;Name=PB.1189.88;Parent=PB.1189.88.path1;coverage=100.0;identity=100.0;matches=1328;mismatches=0;indels=0;unknowns=0
NW_013581218.1	ont_tofu	exon	1149396	1150034	100	-	.	ID=PB.1189.88.mrna1.exon1;Name=PB.1189.88;Parent=PB.1189.88.mrna1;Target=PB.1189.88 1 639 +
NW_013581218.1	ont_tofu	exon	1143593	1144281	100	-	.	ID=PB.1189.88.mrna1.exon2;Name=PB.1189.88;Parent=PB.1189.88.mrna1;Target=PB.1189.88 640 1328 +
NW_013581218.1	ont_tofu	CDS	1149396	1149537	100	-	0	ID=PB.1189.88.mrna1.cds1;Name=PB.1189.88;Parent=PB.1189.88.mrna1;Target=PB.1189.88 498 639 +
NW_013581218.1	ont_tofu	CDS	1144154	1144281	100	-	1	ID=PB.1189.88.mrna1.cds2;Name=PB.1189.88;Parent=PB.1189.88.mrna1;Target=PB.1189.88 640 767 +
###
NW_013581219.1	ont_tofu	gene	2083274	2090294	.	+	.	ID=PB.1283.19.path1;Name=PB.1283.19
NW_013581219.1	ont_tofu	mRNA	2083274	2090294	.	+	.	ID=PB.1283.19.mrna1;Name=PB.1283.19;Parent=PB.1283.19.path1;coverage=100.0;identity=100.0;matches=2533;mismatches=0;indels=0;unknowns=0
NW_013581219.1	ont_tofu	exon	2083274	2083575	100	+	.	ID=PB.1283.19.mrna1.exon1;Name=PB.1283.19;Parent=PB.1283.19.mrna1;Target=PB.1283.19 302 1 .
NW_013581219.1	ont_tofu	exon	2084167	2084706	100	+	.	ID=PB.1283.19.mrna1.exon2;Name=PB.1283.19;Parent=PB.1283.19.mrna1;Target=PB.1283.19 842 303 .
NW_013581219.1	ont_tofu	exon	2085480	2085792	100	+	.	ID=PB.1283.19.mrna1.exon3;Name=PB.1283.19;Parent=PB.1283.19.mrna1;Target=PB.1283.19 1155 843 .
NW_013581219.1	ont_tofu	exon	2086020	2086197	100	+	.	ID=PB.1283.19.mrna1.exon4;Name=PB.1283.19;Parent=PB.1283.19.mrna1;Target=PB.1283.19 1333 1156 .
NW_013581219.1	ont_tofu	exon	2086274	2086500	100	+	.	ID=PB.1283.19.mrna1.exon5;Name=PB.1283.19;Parent=PB.1283.19.mrna1;Target=PB.1283.19 1560 1334 .
NW_013581219.1	ont_tofu	exon	2086573	2086700	100	+	.	ID=PB.1283.19.mrna1.exon6;Name=PB.1283.19;Parent=PB.1283.19.mrna1;Target=PB.1283.19 1688 1561 .
NW_013581219.1	ont_tofu	exon	2086794	2086969	100	+	.	ID=PB.1283.19.mrna1.exon7;Name=PB.1283.19;Parent=PB.1283.19.mrna1;Target=PB.1283.19 1864 1689 .
NW_013581219.1	ont_tofu	exon	2089455	2089563	100	+	.	ID=PB.1283.19.mrna1.exon8;Name=PB.1283.19;Parent=PB.1283.19.mrna1;Target=PB.1283.19 1973 1865 .
NW_013581219.1	ont_tofu	exon	2089661	2090064	100	+	.	ID=PB.1283.19.mrna1.exon9;Name=PB.1283.19;Parent=PB.1283.19.mrna1;Target=PB.1283.19 2377 1974 .
NW_013581219.1	ont_tofu	exon	2090139	2090294	100	+	.	ID=PB.1283.19.mrna1.exon10;Name=PB.1283.19;Parent=PB.1283.19.mrna1;Target=PB.1283.19 2533 2378 .
NW_013581219.1	ont_tofu	CDS	2083275	2083565	100	+	0	ID=PB.1283.19.mrna1.cds1;Name=PB.1283.19;Parent=PB.1283.19.mrna1;Target=PB.1283.19 292 2 .
###
NW_013581218.1	ont_tofu	gene	1171151	1207475	.	+	.	ID=PB.1187.78.path1;Name=PB.1187.78
NW_013581218.1	ont_tofu	mRNA	1171151	1207475	.	+	.	ID=PB.1187.78.mrna1;Name=PB.1187.78;Parent=PB.1187.78.path1;coverage=100.0;identity=100.0;matches=957;mismatches=0;indels=0;unknowns=0
NW_013581218.1	ont_tofu	exon	1171151	1171765	100	+	.	ID=PB.1187.78.mrna1.exon1;Name=PB.1187.78;Parent=PB.1187.78.mrna1;Target=PB.1187.78 615 1 .
NW_013581218.1	ont_tofu	exon	1173940	1174119	100	+	.	ID=PB.1187.78.mrna1.exon2;Name=PB.1187.78;Parent=PB.1187.78.mrna1;Target=PB.1187.78 795 616 .
NW_013581218.1	ont_tofu	exon	1179762	1179854	100	+	.	ID=PB.1187.78.mrna1.exon3;Name=PB.1187.78;Parent=PB.1187.78.mrna1;Target=PB.1187.78 888 796 .
NW_013581218.1	ont_tofu	exon	1207407	1207475	100	+	.	ID=PB.1187.78.mrna1.exon4;Name=PB.1187.78;Parent=PB.1187.78.mrna1;Target=PB.1187.78 957 889 .
NW_013581218.1	ont_tofu	CDS	1171210	1171443	100	+	0	ID=PB.1187.78.mrna1.cds1;Name=PB.1187.78;Parent=PB.1187.78.mrna1;Target=PB.1187.78 293 60 .
###
NW_013581214.1	ont_tofu	gene	2974234	2976476	.	-	.	ID=PB.859.6.path1;Name=PB.859.6
NW_013581214.1	ont_tofu	mRNA	2974234	2976476	.	-	.	ID=PB.859.6.mrna1;Name=PB.859.6;Parent=PB.859.6.path1;coverage=100.0;identity=100.0;matches=2243;mismatches=0;indels=0;unknowns=0
NW_013581214.1	ont_tofu	exon	2974234	2976476	100	-	.	ID=PB.859.6.mrna1.exon1;Name=PB.859.6;Parent=PB.859.6.mrna1;Target=PB.859.6 2243 1 .
NW_013581214.1	ont_tofu	CDS	2975958	2976089	100	-	0	ID=PB.859.6.mrna1.cds1;Name=PB.859.6;Parent=PB.859.6.mrna1;Target=PB.859.6 519 388 .
###
NW_013581215.1	ont_tofu	gene	33624	35878	.	-	.	ID=PB.879.5.path1;Name=PB.879.5
NW_013581215.1	ont_tofu	mRNA	33624	35878	.	-	.	ID=PB.879.5.mrna1;Name=PB.879.5;Parent=PB.879.5.path1;coverage=100.0;identity=98.5;matches=2222;mismatches=0;indels=33;unknowns=0
NW_013581215.1	ont_tofu	exon	33624	35878	98	-	.	ID=PB.879.5.mrna1.exon1;Name=PB.879.5;Parent=PB.879.5.mrna1;Target=PB.879.5 2222 1 .
NW_013581215.1	ont_tofu	CDS	35379	35597	100	-	0	ID=PB.879.5.mrna1.cds1;Name=PB.879.5;Parent=PB.879.5.mrna1;Target=PB.879.5 500 282 .
###
NW_013581220.1	ont_tofu	gene	9109	9691	.	-	.	ID=PB.1314.2.path1;Name=PB.1314.2
NW_013581220.1	ont_tofu	mRNA	9109	9691	.	-	.	ID=PB.1314.2.mrna1;Name=PB.1314.2;Parent=PB.1314.2.path1;coverage=100.0;identity=100.0;matches=583;mismatches=0;indels=0;unknowns=0
NW_013581220.1	ont_tofu	exon	9109	9691	100	-	.	ID=PB.1314.2.mrna1.exon1;Name=PB.1314.2;Parent=PB.1314.2.mrna1;Target=PB.1314.2 583 1 .
NW_013581220.1	ont_tofu	CDS	9613	9690	100	-	0	ID=PB.1314.2.mrna1.cds1;Name=PB.1314.2;Parent=PB.1314.2.mrna1;Target=PB.1314.2 79 2 .
###
NW_013581219.1	ont_tofu	gene	219410	221093	.	+	.	ID=PB.1245.102.path1;Name=PB.1245.102
NW_013581219.1	ont_tofu	mRNA	219410	221093	.	+	.	ID=PB.1245.102.mrna1;Name=PB.1245.102;Parent=PB.1245.102.path1;coverage=100.0;identity=100.0;matches=1684;mismatches=0;indels=0;unknowns=0
NW_013581219.1	ont_tofu	exon	219410	221093	100	+	.	ID=PB.1245.102.mrna1.exon1;Name=PB.1245.102;Parent=PB.1245.102.mrna1;Target=PB.1245.102 1684 1 .
NW_013581219.1	ont_tofu	CDS	219814	219939	100	+	0	ID=PB.1245.102.mrna1.cds1;Name=PB.1245.102;Parent=PB.1245.102.mrna1;Target=PB.1245.102 530 405 .
###
NW_013581220.1	ont_tofu	gene	151823	154863	.	-	.	ID=PB.1319.184.path1;Name=PB.1319.184
NW_013581220.1	ont_tofu	mRNA	151823	154863	.	-	.	ID=PB.1319.184.mrna1;Name=PB.1319.184;Parent=PB.1319.184.path1;coverage=100.0;identity=100.0;matches=3041;mismatches=0;indels=0;unknowns=0
NW_013581220.1	ont_tofu	exon	151823	154863	100	-	.	ID=PB.1319.184.mrna1.exon1;Name=PB.1319.184;Parent=PB.1319.184.mrna1;Target=PB.1319.184 3041 1 .
NW_013581220.1	ont_tofu	CDS	151900	152094	100	-	0	ID=PB.1319.184.mrna1.cds1;Name=PB.1319.184;Parent=PB.1319.184.mrna1;Target=PB.1319.184 2964 2770 .
###
NW_013581219.1	ont_tofu	gene	553746	554031	.	+	.	ID=PB.1262.1.path1;Name=PB.1262.1
NW_013581219.1	ont_tofu	mRNA	553746	554031	.	+	.	ID=PB.1262.1.mrna1;Name=PB.1262.1;Parent=PB.1262.1.path1;coverage=100.0;identity=100.0;matches=286;mismatches=0;indels=0;unknowns=0
NW_013581219.1	ont_tofu	exon	553746	554031	100	+	.	ID=PB.1262.1.mrna1.exon1;Name=PB.1262.1;Parent=PB.1262.1.mrna1;Target=PB.1262.1 286 1 .
NW_013581219.1	ont_tofu	CDS	553746	553856	100	+	0	ID=PB.1262.1.mrna1.cds1;Name=PB.1262.1;Parent=PB.1262.1.mrna1;Target=PB.1262.1 111 1 .
###
NW_013581219.1	ont_tofu	gene	1504375	1504686	.	+	.	ID=PB.1273.1.path1;Name=PB.1273.1
NW_013581219.1	ont_tofu	mRNA	1504375	1504686	.	+	.	ID=PB.1273.1.mrna1;Name=PB.1273.1;Parent=PB.1273.1.path1;coverage=100.0;identity=100.0;matches=312;mismatches=0;indels=0;unknowns=0
NW_013581219.1	ont_tofu	exon	1504375	1504686	100	+	.	ID=PB.1273.1.mrna1.exon1;Name=PB.1273.1;Parent=PB.1273.1.mrna1;Target=PB.1273.1 312 1 .
NW_013581219.1	ont_tofu	CDS	1504376	1504558	100	+	0	ID=PB.1273.1.mrna1.cds1;Name=PB.1273.1;Parent=PB.1273.1.mrna1;Target=PB.1273.1 184 2 .
###
NW_013581219.1	ont_tofu	gene	255777	257153	.	-	.	ID=PB.1250.1.path1;Name=PB.1250.1
NW_013581219.1	ont_tofu	mRNA	255777	257153	.	-	.	ID=PB.1250.1.mrna1;Name=PB.1250.1;Parent=PB.1250.1.path1;coverage=100.0;identity=100.0;matches=1302;mismatches=0;indels=0;unknowns=0
NW_013581219.1	ont_tofu	exon	256193	257153	100	-	.	ID=PB.1250.1.mrna1.exon1;Name=PB.1250.1;Parent=PB.1250.1.mrna1;Target=PB.1250.1 961 1 .
NW_013581219.1	ont_tofu	exon	255777	256117	100	-	.	ID=PB.1250.1.mrna1.exon2;Name=PB.1250.1;Parent=PB.1250.1.mrna1;Target=PB.1250.1 1302 962 .
NW_013581219.1	ont_tofu	CDS	255860	256075	100	-	0	ID=PB.1250.1.mrna1.cds1;Name=PB.1250.1;Parent=PB.1250.1.mrna1;Target=PB.1250.1 1219 1004 .
###
NW_013581219.1	ont_tofu	gene	234662	236635	.	-	.	ID=PB.1248.4.path1;Name=PB.1248.4
NW_013581219.1	ont_tofu	mRNA	234662	236635	.	-	.	ID=PB.1248.4.mrna1;Name=PB.1248.4;Parent=PB.1248.4.path1;coverage=100.0;identity=100.0;matches=1974;mismatches=0;indels=0;unknowns=0
NW_013581219.1	ont_tofu	exon	234662	236635	100	-	.	ID=PB.1248.4.mrna1.exon1;Name=PB.1248.4;Parent=PB.1248.4.mrna1;Target=PB.1248.4 1974 1 .
NW_013581219.1	ont_tofu	CDS	234818	234970	100	-	0	ID=PB.1248.4.mrna1.cds1;Name=PB.1248.4;Parent=PB.1248.4.mrna1;Target=PB.1248.4 1818 1666 .
###
NW_013581218.1	ont_tofu	gene	932614	933151	.	+	.	ID=PB.1180.111.path1;Name=PB.1180.111
NW_013581218.1	ont_tofu	mRNA	932614	933151	.	+	.	ID=PB.1180.111.mrna1;Name=PB.1180.111;Parent=PB.1180.111.path1;coverage=100.0;identity=100.0;matches=538;mismatches=0;indels=0;unknowns=0
NW_013581218.1	ont_tofu	exon	932614	933151	100	+	.	ID=PB.1180.111.mrna1.exon1;Name=PB.1180.111;Parent=PB.1180.111.mrna1;Target=PB.1180.111 538 1 .
NW_013581218.1	ont_tofu	CDS	932867	933016	100	+	0	ID=PB.1180.111.mrna1.cds1;Name=PB.1180.111;Parent=PB.1180.111.mrna1;Target=PB.1180.111 403 254 .
###
NW_013581219.1	ont_tofu	gene	2121790	2127412	.	+	.	ID=PB.1283.172.path1;Name=PB.1283.172
NW_013581219.1	ont_tofu	mRNA	2121790	2127412	.	+	.	ID=PB.1283.172.mrna1;Name=PB.1283.172;Parent=PB.1283.172.path1;coverage=100.0;identity=100.0;matches=2602;mismatches=0;indels=0;unknowns=0
NW_013581219.1	ont_tofu	exon	2121790	2122157	100	+	.	ID=PB.1283.172.mrna1.exon1;Name=PB.1283.172;Parent=PB.1283.172.mrna1;Target=PB.1283.172 1 368 +
NW_013581219.1	ont_tofu	exon	2122298	2122349	100	+	.	ID=PB.1283.172.mrna1.exon2;Name=PB.1283.172;Parent=PB.1283.172.mrna1;Target=PB.1283.172 369 420 +
NW_013581219.1	ont_tofu	exon	2124202	2124347	100	+	.	ID=PB.1283.172.mrna1.exon3;Name=PB.1283.172;Parent=PB.1283.172.mrna1;Target=PB.1283.172 421 566 +
NW_013581219.1	ont_tofu	exon	2124420	2125067	100	+	.	ID=PB.1283.172.mrna1.exon4;Name=PB.1283.172;Parent=PB.1283.172.mrna1;Target=PB.1283.172 567 1214 +
NW_013581219.1	ont_tofu	exon	2125142	2125355	100	+	.	ID=PB.1283.172.mrna1.exon5;Name=PB.1283.172;Parent=PB.1283.172.mrna1;Target=PB.1283.172 1215 1428 +
NW_013581219.1	ont_tofu	exon	2126048	2126255	100	+	.	ID=PB.1283.172.mrna1.exon6;Name=PB.1283.172;Parent=PB.1283.172.mrna1;Target=PB.1283.172 1429 1636 +
NW_013581219.1	ont_tofu	exon	2126318	2126765	100	+	.	ID=PB.1283.172.mrna1.exon7;Name=PB.1283.172;Parent=PB.1283.172.mrna1;Target=PB.1283.172 1637 2084 +
NW_013581219.1	ont_tofu	exon	2126833	2126965	100	+	.	ID=PB.1283.172.mrna1.exon8;Name=PB.1283.172;Parent=PB.1283.172.mrna1;Target=PB.1283.172 2085 2217 +
NW_013581219.1	ont_tofu	exon	2127028	2127412	100	+	.	ID=PB.1283.172.mrna1.exon9;Name=PB.1283.172;Parent=PB.1283.172.mrna1;Target=PB.1283.172 2218 2602 +
NW_013581219.1	ont_tofu	CDS	2122081	2122157	100	+	0	ID=PB.1283.172.mrna1.cds1;Name=PB.1283.172;Parent=PB.1283.172.mrna1;Target=PB.1283.172 292 368 +
NW_013581219.1	ont_tofu	CDS	2122298	2122349	100	+	2	ID=PB.1283.172.mrna1.cds2;Name=PB.1283.172;Parent=PB.1283.172.mrna1;Target=PB.1283.172 369 420 +
NW_013581219.1	ont_tofu	CDS	2124202	2124347	100	+	0	ID=PB.1283.172.mrna1.cds3;Name=PB.1283.172;Parent=PB.1283.172.mrna1;Target=PB.1283.172 421 566 +
NW_013581219.1	ont_tofu	CDS	2124420	2125067	100	+	2	ID=PB.1283.172.mrna1.cds4;Name=PB.1283.172;Parent=PB.1283.172.mrna1;Target=PB.1283.172 567 1214 +
NW_013581219.1	ont_tofu	CDS	2125142	2125355	100	+	2	ID=PB.1283.172.mrna1.cds5;Name=PB.1283.172;Parent=PB.1283.172.mrna1;Target=PB.1283.172 1215 1428 +
NW_013581219.1	ont_tofu	CDS	2126048	2126255	100	+	0	ID=PB.1283.172.mrna1.cds6;Name=PB.1283.172;Parent=PB.1283.172.mrna1;Target=PB.1283.172 1429 1636 +
NW_013581219.1	ont_tofu	CDS	2126318	2126765	100	+	1	ID=PB.1283.172.mrna1.cds7;Name=PB.1283.172;Parent=PB.1283.172.mrna1;Target=PB.1283.172 1637 2084 +
NW_013581219.1	ont_tofu	CDS	2126833	2126965	100	+	2	ID=PB.1283.172.mrna1.cds8;Name=PB.1283.172;Parent=PB.1283.172.mrna1;Target=PB.1283.172 2085 2217 +
NW_013581219.1	ont_tofu	CDS	2127028	2127267	100	+	0	ID=PB.1283.172.mrna1.cds9;Name=PB.1283.172;Parent=PB.1283.172.mrna1;Target=PB.1283.172 2218 2457 +
###
NW_013581219.1	ont_tofu	gene	2227600	2291508	.	-	.	ID=PB.1293.33.path1;Name=PB.1293.33
NW_013581219.1	ont_tofu	mRNA	2227600	2291508	.	-	.	ID=PB.1293.33.mrna1;Name=PB.1293.33;Parent=PB.1293.33.path1;coverage=100.0;identity=100.0;matches=1014;mismatches=0;indels=0;unknowns=0
NW_013581219.1	ont_tofu	exon	2291133	2291508	100	-	.	ID=PB.1293.33.mrna1.exon1;Name=PB.1293.33;Parent=PB.1293.33.mrna1;Target=PB.1293.33 1 376 +
NW_013581219.1	ont_tofu	exon	2269926	2270165	100	-	.	ID=PB.1293.33.mrna1.exon2;Name=PB.1293.33;Parent=PB.1293.33.mrna1;Target=PB.1293.33 377 616 +
NW_013581219.1	ont_tofu	exon	2227600	2227997	100	-	.	ID=PB.1293.33.mrna1.exon3;Name=PB.1293.33;Parent=PB.1293.33.mrna1;Target=PB.1293.33 617 1014 +
NW_013581219.1	ont_tofu	CDS	2291433	2291507	100	-	0	ID=PB.1293.33.mrna1.cds1;Name=PB.1293.33;Parent=PB.1293.33.mrna1;Target=PB.1293.33 2 76 +
###
NW_013581219.1	ont_tofu	gene	2715776	2717803	.	-	.	ID=PB.1305.212.path1;Name=PB.1305.212
NW_013581219.1	ont_tofu	mRNA	2715776	2717803	.	-	.	ID=PB.1305.212.mrna1;Name=PB.1305.212;Parent=PB.1305.212.path1;coverage=100.0;identity=100.0;matches=1815;mismatches=0;indels=0;unknowns=0
NW_013581219.1	ont_tofu	exon	2716892	2717803	100	-	.	ID=PB.1305.212.mrna1.exon1;Name=PB.1305.212;Parent=PB.1305.212.mrna1;Target=PB.1305.212 912 1 .
NW_013581219.1	ont_tofu	exon	2715776	2716678	100	-	.	ID=PB.1305.212.mrna1.exon2;Name=PB.1305.212;Parent=PB.1305.212.mrna1;Target=PB.1305.212 1815 913 .
NW_013581219.1	ont_tofu	CDS	2715903	2716232	100	-	0	ID=PB.1305.212.mrna1.cds1;Name=PB.1305.212;Parent=PB.1305.212.mrna1;Target=PB.1305.212 1688 1359 .
###
NW_013581219.1	ont_tofu	gene	2099095	2100608	.	-	.	ID=PB.1284.280.path1;Name=PB.1284.280
NW_013581219.1	ont_tofu	mRNA	2099095	2100608	.	-	.	ID=PB.1284.280.mrna1;Name=PB.1284.280;Parent=PB.1284.280.path1;coverage=100.0;identity=100.0;matches=1514;mismatches=0;indels=0;unknowns=0
NW_013581219.1	ont_tofu	exon	2099095	2100608	100	-	.	ID=PB.1284.280.mrna1.exon1;Name=PB.1284.280;Parent=PB.1284.280.mrna1;Target=PB.1284.280 1514 1 .
NW_013581219.1	ont_tofu	CDS	2100486	2100608	100	-	0	ID=PB.1284.280.mrna1.cds1;Name=PB.1284.280;Parent=PB.1284.280.mrna1;Target=PB.1284.280 123 1 .
###
NW_013581219.1	ont_tofu	gene	2691693	2692175	.	+	.	ID=PB.1303.6.path1;Name=PB.1303.6
NW_013581219.1	ont_tofu	mRNA	2691693	2692175	.	+	.	ID=PB.1303.6.mrna1;Name=PB.1303.6;Parent=PB.1303.6.path1;coverage=100.0;identity=100.0;matches=483;mismatches=0;indels=0;unknowns=0
NW_013581219.1	ont_tofu	exon	2691693	2692175	100	+	.	ID=PB.1303.6.mrna1.exon1;Name=PB.1303.6;Parent=PB.1303.6.mrna1;Target=PB.1303.6 483 1 .
NW_013581219.1	ont_tofu	CDS	2691694	2691741	100	+	0	ID=PB.1303.6.mrna1.cds1;Name=PB.1303.6;Parent=PB.1303.6.mrna1;Target=PB.1303.6 49 2 .
###
NW_013581219.1	ont_tofu	gene	627615	629197	.	-	.	ID=PB.1266.11.path1;Name=PB.1266.11
NW_013581219.1	ont_tofu	mRNA	627615	629197	.	-	.	ID=PB.1266.11.mrna1;Name=PB.1266.11;Parent=PB.1266.11.path1;coverage=100.0;identity=100.0;matches=1583;mismatches=0;indels=0;unknowns=0
NW_013581219.1	ont_tofu	exon	627615	629197	100	-	.	ID=PB.1266.11.mrna1.exon1;Name=PB.1266.11;Parent=PB.1266.11.mrna1;Target=PB.1266.11 1583 1 .
NW_013581219.1	ont_tofu	CDS	628384	628557	100	-	0	ID=PB.1266.11.mrna1.cds1;Name=PB.1266.11;Parent=PB.1266.11.mrna1;Target=PB.1266.11 814 641 .
###
NW_013581219.1	ont_tofu	gene	2848744	2850683	.	+	.	ID=PB.1312.11.path1;Name=PB.1312.11
NW_013581219.1	ont_tofu	mRNA	2848744	2850683	.	+	.	ID=PB.1312.11.mrna1;Name=PB.1312.11;Parent=PB.1312.11.path1;coverage=100.0;identity=100.0;matches=1940;mismatches=0;indels=0;unknowns=0
NW_013581219.1	ont_tofu	exon	2848744	2850683	100	+	.	ID=PB.1312.11.mrna1.exon1;Name=PB.1312.11;Parent=PB.1312.11.mrna1;Target=PB.1312.11 1940 1 .
NW_013581219.1	ont_tofu	CDS	2849482	2849736	100	+	0	ID=PB.1312.11.mrna1.cds1;Name=PB.1312.11;Parent=PB.1312.11.mrna1;Target=PB.1312.11 993 739 .
###
NW_013581219.1	ont_tofu	gene	2096848	2098851	.	+	.	ID=PB.1283.135.path1;Name=PB.1283.135
NW_013581219.1	ont_tofu	mRNA	2096848	2098851	.	+	.	ID=PB.1283.135.mrna1;Name=PB.1283.135;Parent=PB.1283.135.path1;coverage=100.0;identity=100.0;matches=2004;mismatches=0;indels=0;unknowns=0
NW_013581219.1	ont_tofu	exon	2096848	2098851	100	+	.	ID=PB.1283.135.mrna1.exon1;Name=PB.1283.135;Parent=PB.1283.135.mrna1;Target=PB.1283.135 2004 1 .
NW_013581219.1	ont_tofu	CDS	2098235	2098381	100	+	0	ID=PB.1283.135.mrna1.cds1;Name=PB.1283.135;Parent=PB.1283.135.mrna1;Target=PB.1283.135 1534 1388 .
###
NW_013581219.1	ont_tofu	gene	2563293	2565294	.	-	.	ID=PB.1301.5.path1;Name=PB.1301.5
NW_013581219.1	ont_tofu	mRNA	2563293	2565294	.	-	.	ID=PB.1301.5.mrna1;Name=PB.1301.5;Parent=PB.1301.5.path1;coverage=100.0;identity=100.0;matches=1889;mismatches=0;indels=0;unknowns=0
NW_013581219.1	ont_tofu	exon	2564409	2565294	100	-	.	ID=PB.1301.5.mrna1.exon1;Name=PB.1301.5;Parent=PB.1301.5.mrna1;Target=PB.1301.5 1 886 +
NW_013581219.1	ont_tofu	exon	2563995	2564350	100	-	.	ID=PB.1301.5.mrna1.exon2;Name=PB.1301.5;Parent=PB.1301.5.mrna1;Target=PB.1301.5 887 1242 +
NW_013581219.1	ont_tofu	exon	2563293	2563939	100	-	.	ID=PB.1301.5.mrna1.exon3;Name=PB.1301.5;Parent=PB.1301.5.mrna1;Target=PB.1301.5 1243 1889 +
NW_013581219.1	ont_tofu	CDS	2564440	2564655	100	-	0	ID=PB.1301.5.mrna1.cds1;Name=PB.1301.5;Parent=PB.1301.5.mrna1;Target=PB.1301.5 640 855 +
###
NW_013581219.1	ont_tofu	gene	2568324	2570318	.	+	.	ID=PB.1299.135.path1;Name=PB.1299.135
NW_013581219.1	ont_tofu	mRNA	2568324	2570318	.	+	.	ID=PB.1299.135.mrna1;Name=PB.1299.135;Parent=PB.1299.135.path1;coverage=100.0;identity=100.0;matches=1995;mismatches=0;indels=0;unknowns=0
NW_013581219.1	ont_tofu	exon	2568324	2570318	100	+	.	ID=PB.1299.135.mrna1.exon1;Name=PB.1299.135;Parent=PB.1299.135.mrna1;Target=PB.1299.135 1995 1 .
NW_013581219.1	ont_tofu	CDS	2568552	2568764	100	+	0	ID=PB.1299.135.mrna1.cds1;Name=PB.1299.135;Parent=PB.1299.135.mrna1;Target=PB.1299.135 441 229 .
###
NW_013581220.1	ont_tofu	gene	416297	419133	.	+	.	ID=PB.1328.1.path1;Name=PB.1328.1
NW_013581220.1	ont_tofu	mRNA	416297	419133	.	+	.	ID=PB.1328.1.mrna1;Name=PB.1328.1;Parent=PB.1328.1.path1;coverage=100.0;identity=100.0;matches=2774;mismatches=0;indels=0;unknowns=0
NW_013581220.1	ont_tofu	exon	416297	417675	100	+	.	ID=PB.1328.1.mrna1.exon1;Name=PB.1328.1;Parent=PB.1328.1.mrna1;Target=PB.1328.1 1379 1 .
NW_013581220.1	ont_tofu	exon	417739	419133	100	+	.	ID=PB.1328.1.mrna1.exon2;Name=PB.1328.1;Parent=PB.1328.1.mrna1;Target=PB.1328.1 2774 1380 .
NW_013581220.1	ont_tofu	CDS	416946	417332	100	+	0	ID=PB.1328.1.mrna1.cds1;Name=PB.1328.1;Parent=PB.1328.1.mrna1;Target=PB.1328.1 1036 650 .
###
NW_013581219.1	ont_tofu	gene	2685672	2688260	.	-	.	ID=PB.1305.170.path1;Name=PB.1305.170
NW_013581219.1	ont_tofu	mRNA	2685672	2688260	.	-	.	ID=PB.1305.170.mrna1;Name=PB.1305.170;Parent=PB.1305.170.path1;coverage=100.0;identity=100.0;matches=2589;mismatches=0;indels=0;unknowns=0
NW_013581219.1	ont_tofu	exon	2685672	2688260	100	-	.	ID=PB.1305.170.mrna1.exon1;Name=PB.1305.170;Parent=PB.1305.170.mrna1;Target=PB.1305.170 2589 1 .
NW_013581219.1	ont_tofu	CDS	2686102	2686323	100	-	0	ID=PB.1305.170.mrna1.cds1;Name=PB.1305.170;Parent=PB.1305.170.mrna1;Target=PB.1305.170 2159 1938 .
###
NW_013581220.1	ont_tofu	gene	578328	580556	.	-	.	ID=PB.1337.4.path1;Name=PB.1337.4
NW_013581220.1	ont_tofu	mRNA	578328	580556	.	-	.	ID=PB.1337.4.mrna1;Name=PB.1337.4;Parent=PB.1337.4.path1;coverage=100.0;identity=100.0;matches=2229;mismatches=0;indels=0;unknowns=0
NW_013581220.1	ont_tofu	exon	578328	580556	100	-	.	ID=PB.1337.4.mrna1.exon1;Name=PB.1337.4;Parent=PB.1337.4.mrna1;Target=PB.1337.4 2229 1 .
NW_013581220.1	ont_tofu	CDS	579499	579792	100	-	0	ID=PB.1337.4.mrna1.cds1;Name=PB.1337.4;Parent=PB.1337.4.mrna1;Target=PB.1337.4 1058 765 .
###
NW_013581219.1	ont_tofu	gene	2858931	2859544	.	+	.	ID=PB.1312.15.path1;Name=PB.1312.15
NW_013581219.1	ont_tofu	mRNA	2858931	2859544	.	+	.	ID=PB.1312.15.mrna1;Name=PB.1312.15;Parent=PB.1312.15.path1;coverage=100.0;identity=100.0;matches=614;mismatches=0;indels=0;unknowns=0
NW_013581219.1	ont_tofu	exon	2858931	2859544	100	+	.	ID=PB.1312.15.mrna1.exon1;Name=PB.1312.15;Parent=PB.1312.15.mrna1;Target=PB.1312.15 614 1 .
NW_013581219.1	ont_tofu	CDS	2859021	2859218	100	+	0	ID=PB.1312.15.mrna1.cds1;Name=PB.1312.15;Parent=PB.1312.15.mrna1;Target=PB.1312.15 288 91 .
###
NW_013581220.1	ont_tofu	gene	124292	125020	.	-	.	ID=PB.1319.3.path1;Name=PB.1319.3
NW_013581220.1	ont_tofu	mRNA	124292	125020	.	-	.	ID=PB.1319.3.mrna1;Name=PB.1319.3;Parent=PB.1319.3.path1;coverage=100.0;identity=100.0;matches=729;mismatches=0;indels=0;unknowns=0
NW_013581220.1	ont_tofu	exon	124292	125020	100	-	.	ID=PB.1319.3.mrna1.exon1;Name=PB.1319.3;Parent=PB.1319.3.mrna1;Target=PB.1319.3 729 1 .
NW_013581220.1	ont_tofu	CDS	124609	124674	100	-	0	ID=PB.1319.3.mrna1.cds1;Name=PB.1319.3;Parent=PB.1319.3.mrna1;Target=PB.1319.3 412 347 .
###
NW_013581220.1	ont_tofu	gene	194608	195346	.	-	.	ID=PB.1319.202.path1;Name=PB.1319.202
NW_013581220.1	ont_tofu	mRNA	194608	195346	.	-	.	ID=PB.1319.202.mrna1;Name=PB.1319.202;Parent=PB.1319.202.path1;coverage=100.0;identity=100.0;matches=739;mismatches=0;indels=0;unknowns=0
NW_013581220.1	ont_tofu	exon	194608	195346	100	-	.	ID=PB.1319.202.mrna1.exon1;Name=PB.1319.202;Parent=PB.1319.202.mrna1;Target=PB.1319.202 739 1 .
NW_013581220.1	ont_tofu	CDS	195022	195345	100	-	0	ID=PB.1319.202.mrna1.cds1;Name=PB.1319.202;Parent=PB.1319.202.mrna1;Target=PB.1319.202 325 2 .
###
NW_013581219.1	ont_tofu	gene	2066146	2066850	.	-	.	ID=PB.1282.11.path1;Name=PB.1282.11
NW_013581219.1	ont_tofu	mRNA	2066146	2066850	.	-	.	ID=PB.1282.11.mrna1;Name=PB.1282.11;Parent=PB.1282.11.path1;coverage=100.0;identity=100.0;matches=705;mismatches=0;indels=0;unknowns=0
NW_013581219.1	ont_tofu	exon	2066146	2066850	100	-	.	ID=PB.1282.11.mrna1.exon1;Name=PB.1282.11;Parent=PB.1282.11.mrna1;Target=PB.1282.11 705 1 .
NW_013581219.1	ont_tofu	CDS	2066796	2066849	100	-	0	ID=PB.1282.11.mrna1.cds1;Name=PB.1282.11;Parent=PB.1282.11.mrna1;Target=PB.1282.11 55 2 .
###
NW_013581220.1	ont_tofu	gene	695294	696177	.	+	.	ID=PB.1335.283.path1;Name=PB.1335.283
NW_013581220.1	ont_tofu	mRNA	695294	696177	.	+	.	ID=PB.1335.283.mrna1;Name=PB.1335.283;Parent=PB.1335.283.path1;coverage=100.0;identity=100.0;matches=884;mismatches=0;indels=0;unknowns=0
NW_013581220.1	ont_tofu	exon	695294	696177	100	+	.	ID=PB.1335.283.mrna1.exon1;Name=PB.1335.283;Parent=PB.1335.283.mrna1;Target=PB.1335.283 884 1 .
NW_013581220.1	ont_tofu	CDS	695620	695817	100	+	0	ID=PB.1335.283.mrna1.cds1;Name=PB.1335.283;Parent=PB.1335.283.mrna1;Target=PB.1335.283 524 327 .
###
NW_013581219.1	ont_tofu	gene	2819897	2821623	.	+	.	ID=PB.1311.69.path1;Name=PB.1311.69
NW_013581219.1	ont_tofu	mRNA	2819897	2821623	.	+	.	ID=PB.1311.69.mrna1;Name=PB.1311.69;Parent=PB.1311.69.path1;coverage=100.0;identity=100.0;matches=1727;mismatches=0;indels=0;unknowns=0
NW_013581219.1	ont_tofu	exon	2819897	2821623	100	+	.	ID=PB.1311.69.mrna1.exon1;Name=PB.1311.69;Parent=PB.1311.69.mrna1;Target=PB.1311.69 1727 1 .
NW_013581219.1	ont_tofu	CDS	2821002	2821256	100	+	0	ID=PB.1311.69.mrna1.cds1;Name=PB.1311.69;Parent=PB.1311.69.mrna1;Target=PB.1311.69 1360 1106 .
###
NW_013581220.1	ont_tofu	gene	424680	426323	.	+	.	ID=PB.1330.93.path1;Name=PB.1330.93
NW_013581220.1	ont_tofu	mRNA	424680	426323	.	+	.	ID=PB.1330.93.mrna1;Name=PB.1330.93;Parent=PB.1330.93.path1;coverage=100.0;identity=100.0;matches=1644;mismatches=0;indels=0;unknowns=0
NW_013581220.1	ont_tofu	exon	424680	426323	100	+	.	ID=PB.1330.93.mrna1.exon1;Name=PB.1330.93;Parent=PB.1330.93.mrna1;Target=PB.1330.93 1644 1 .
NW_013581220.1	ont_tofu	CDS	424871	425095	100	+	0	ID=PB.1330.93.mrna1.cds1;Name=PB.1330.93;Parent=PB.1330.93.mrna1;Target=PB.1330.93 416 192 .
###
NW_013581219.1	ont_tofu	gene	2679894	2682539	.	-	.	ID=PB.1305.159.path1;Name=PB.1305.159
NW_013581219.1	ont_tofu	mRNA	2679894	2682539	.	-	.	ID=PB.1305.159.mrna1;Name=PB.1305.159;Parent=PB.1305.159.path1;coverage=100.0;identity=100.0;matches=2646;mismatches=0;indels=0;unknowns=0
NW_013581219.1	ont_tofu	exon	2679894	2682539	100	-	.	ID=PB.1305.159.mrna1.exon1;Name=PB.1305.159;Parent=PB.1305.159.mrna1;Target=PB.1305.159 2646 1 .
NW_013581219.1	ont_tofu	CDS	2681518	2681817	100	-	0	ID=PB.1305.159.mrna1.cds1;Name=PB.1305.159;Parent=PB.1305.159.mrna1;Target=PB.1305.159 1022 723 .
###
NW_013581220.1	ont_tofu	gene	353727	354827	.	+	.	ID=PB.1324.60.path1;Name=PB.1324.60
NW_013581220.1	ont_tofu	mRNA	353727	354827	.	+	.	ID=PB.1324.60.mrna1;Name=PB.1324.60;Parent=PB.1324.60.path1;coverage=100.0;identity=100.0;matches=1101;mismatches=0;indels=0;unknowns=0
NW_013581220.1	ont_tofu	exon	353727	354827	100	+	.	ID=PB.1324.60.mrna1.exon1;Name=PB.1324.60;Parent=PB.1324.60.mrna1;Target=PB.1324.60 1101 1 .
NW_013581220.1	ont_tofu	CDS	354052	354120	100	+	0	ID=PB.1324.60.mrna1.cds1;Name=PB.1324.60;Parent=PB.1324.60.mrna1;Target=PB.1324.60 394 326 .
###
NW_013581220.1	ont_tofu	gene	2024966	2026469	.	-	.	ID=PB.1365.2.path1;Name=PB.1365.2
NW_013581220.1	ont_tofu	mRNA	2024966	2026469	.	-	.	ID=PB.1365.2.mrna1;Name=PB.1365.2;Parent=PB.1365.2.path1;coverage=100.0;identity=100.0;matches=1504;mismatches=0;indels=0;unknowns=0
NW_013581220.1	ont_tofu	exon	2024966	2026469	100	-	.	ID=PB.1365.2.mrna1.exon1;Name=PB.1365.2;Parent=PB.1365.2.mrna1;Target=PB.1365.2 1504 1 .
NW_013581220.1	ont_tofu	CDS	2026344	2026469	100	-	0	ID=PB.1365.2.mrna1.cds1;Name=PB.1365.2;Parent=PB.1365.2.mrna1;Target=PB.1365.2 126 1 .
###
NW_013581220.1	ont_tofu	gene	571157	576602	.	+	.	ID=PB.1335.5.path1;Name=PB.1335.5
NW_013581220.1	ont_tofu	mRNA	571157	576602	.	+	.	ID=PB.1335.5.mrna1;Name=PB.1335.5;Parent=PB.1335.5.path1;coverage=100.0;identity=100.0;matches=1830;mismatches=0;indels=0;unknowns=0
NW_013581220.1	ont_tofu	exon	571157	571949	100	+	.	ID=PB.1335.5.mrna1.exon1;Name=PB.1335.5;Parent=PB.1335.5.mrna1;Target=PB.1335.5 793 1 .
NW_013581220.1	ont_tofu	exon	572015	572791	100	+	.	ID=PB.1335.5.mrna1.exon2;Name=PB.1335.5;Parent=PB.1335.5.mrna1;Target=PB.1335.5 1570 794 .
NW_013581220.1	ont_tofu	exon	576343	576602	100	+	.	ID=PB.1335.5.mrna1.exon3;Name=PB.1335.5;Parent=PB.1335.5.mrna1;Target=PB.1335.5 1830 1571 .
NW_013581220.1	ont_tofu	CDS	572470	572772	100	+	0	ID=PB.1335.5.mrna1.cds1;Name=PB.1335.5;Parent=PB.1335.5.mrna1;Target=PB.1335.5 1551 1249 .
###
NW_013581220.1	ont_tofu	gene	159392	160149	.	+	.	ID=PB.1318.2.path1;Name=PB.1318.2
NW_013581220.1	ont_tofu	mRNA	159392	160149	.	+	.	ID=PB.1318.2.mrna1;Name=PB.1318.2;Parent=PB.1318.2.path1;coverage=100.0;identity=100.0;matches=758;mismatches=0;indels=0;unknowns=0
NW_013581220.1	ont_tofu	exon	159392	160149	100	+	.	ID=PB.1318.2.mrna1.exon1;Name=PB.1318.2;Parent=PB.1318.2.mrna1;Target=PB.1318.2 758 1 .
NW_013581220.1	ont_tofu	CDS	159527	159760	100	+	0	ID=PB.1318.2.mrna1.cds1;Name=PB.1318.2;Parent=PB.1318.2.mrna1;Target=PB.1318.2 369 136 .
###
NW_013581220.1	ont_tofu	gene	867301	867775	.	+	.	ID=PB.1346.1.path1;Name=PB.1346.1
NW_013581220.1	ont_tofu	mRNA	867301	867775	.	+	.	ID=PB.1346.1.mrna1;Name=PB.1346.1;Parent=PB.1346.1.path1;coverage=100.0;identity=100.0;matches=475;mismatches=0;indels=0;unknowns=0
NW_013581220.1	ont_tofu	exon	867301	867775	100	+	.	ID=PB.1346.1.mrna1.exon1;Name=PB.1346.1;Parent=PB.1346.1.mrna1;Target=PB.1346.1 475 1 .
NW_013581220.1	ont_tofu	CDS	867527	867649	100	+	0	ID=PB.1346.1.mrna1.cds1;Name=PB.1346.1;Parent=PB.1346.1.mrna1;Target=PB.1346.1 349 227 .
###
NW_013581220.1	ont_tofu	gene	611843	613836	.	-	.	ID=PB.1337.41.path1;Name=PB.1337.41
NW_013581220.1	ont_tofu	mRNA	611843	613836	.	-	.	ID=PB.1337.41.mrna1;Name=PB.1337.41;Parent=PB.1337.41.path1;coverage=100.0;identity=100.0;matches=1994;mismatches=0;indels=0;unknowns=0
NW_013581220.1	ont_tofu	exon	611843	613836	100	-	.	ID=PB.1337.41.mrna1.exon1;Name=PB.1337.41;Parent=PB.1337.41.mrna1;Target=PB.1337.41 1994 1 .
NW_013581220.1	ont_tofu	CDS	613147	613335	100	-	0	ID=PB.1337.41.mrna1.cds1;Name=PB.1337.41;Parent=PB.1337.41.mrna1;Target=PB.1337.41 690 502 .
###
NW_013581221.1	ont_tofu	gene	450679	452576	.	-	.	ID=PB.1405.1.path1;Name=PB.1405.1
NW_013581221.1	ont_tofu	mRNA	450679	452576	.	-	.	ID=PB.1405.1.mrna1;Name=PB.1405.1;Parent=PB.1405.1.path1;coverage=100.0;identity=100.0;matches=1898;mismatches=0;indels=0;unknowns=0
NW_013581221.1	ont_tofu	exon	450679	452576	100	-	.	ID=PB.1405.1.mrna1.exon1;Name=PB.1405.1;Parent=PB.1405.1.mrna1;Target=PB.1405.1 1898 1 .
NW_013581221.1	ont_tofu	CDS	451412	452437	100	-	0	ID=PB.1405.1.mrna1.cds1;Name=PB.1405.1;Parent=PB.1405.1.mrna1;Target=PB.1405.1 1165 140 .
###
NW_013581220.1	ont_tofu	gene	97208	100767	.	-	.	ID=PB.1315.1.path1;Name=PB.1315.1
NW_013581220.1	ont_tofu	mRNA	97208	100767	.	-	.	ID=PB.1315.1.mrna1;Name=PB.1315.1;Parent=PB.1315.1.path1;coverage=100.0;identity=100.0;matches=3560;mismatches=0;indels=0;unknowns=0
NW_013581220.1	ont_tofu	exon	97208	100767	100	-	.	ID=PB.1315.1.mrna1.exon1;Name=PB.1315.1;Parent=PB.1315.1.mrna1;Target=PB.1315.1 3560 1 .
NW_013581220.1	ont_tofu	CDS	97604	97765	100	-	0	ID=PB.1315.1.mrna1.cds1;Name=PB.1315.1;Parent=PB.1315.1.mrna1;Target=PB.1315.1 3164 3003 .
###
NW_013581221.1	ont_tofu	gene	1183822	1185489	.	+	.	ID=PB.1423.1.path1;Name=PB.1423.1
NW_013581221.1	ont_tofu	mRNA	1183822	1185489	.	+	.	ID=PB.1423.1.mrna1;Name=PB.1423.1;Parent=PB.1423.1.path1;coverage=100.0;identity=100.0;matches=1668;mismatches=0;indels=0;unknowns=0
NW_013581221.1	ont_tofu	exon	1183822	1185489	100	+	.	ID=PB.1423.1.mrna1.exon1;Name=PB.1423.1;Parent=PB.1423.1.mrna1;Target=PB.1423.1 1668 1 .
NW_013581221.1	ont_tofu	CDS	1185114	1185257	100	+	0	ID=PB.1423.1.mrna1.cds1;Name=PB.1423.1;Parent=PB.1423.1.mrna1;Target=PB.1423.1 1436 1293 .
###
NW_013581220.1	ont_tofu	gene	560077	562414	.	+	.	ID=PB.1335.2.path1;Name=PB.1335.2
NW_013581220.1	ont_tofu	mRNA	560077	562414	.	+	.	ID=PB.1335.2.mrna1;Name=PB.1335.2;Parent=PB.1335.2.path1;coverage=100.0;identity=100.0;matches=718;mismatches=0;indels=0;unknowns=0
NW_013581220.1	ont_tofu	exon	560077	560462	100	+	.	ID=PB.1335.2.mrna1.exon1;Name=PB.1335.2;Parent=PB.1335.2.mrna1;Target=PB.1335.2 1 386 +
NW_013581220.1	ont_tofu	exon	562083	562414	100	+	.	ID=PB.1335.2.mrna1.exon2;Name=PB.1335.2;Parent=PB.1335.2.mrna1;Target=PB.1335.2 387 718 +
NW_013581220.1	ont_tofu	CDS	560381	560462	100	+	0	ID=PB.1335.2.mrna1.cds1;Name=PB.1335.2;Parent=PB.1335.2.mrna1;Target=PB.1335.2 305 386 +
NW_013581220.1	ont_tofu	CDS	562083	562249	100	+	1	ID=PB.1335.2.mrna1.cds2;Name=PB.1335.2;Parent=PB.1335.2.mrna1;Target=PB.1335.2 387 553 +
###
NW_013581221.1	ont_tofu	gene	1435560	1436716	.	+	.	ID=PB.1427.55.path1;Name=PB.1427.55
NW_013581221.1	ont_tofu	mRNA	1435560	1436716	.	+	.	ID=PB.1427.55.mrna1;Name=PB.1427.55;Parent=PB.1427.55.path1;coverage=100.0;identity=100.0;matches=1157;mismatches=0;indels=0;unknowns=0
NW_013581221.1	ont_tofu	exon	1435560	1436716	100	+	.	ID=PB.1427.55.mrna1.exon1;Name=PB.1427.55;Parent=PB.1427.55.mrna1;Target=PB.1427.55 1157 1 .
NW_013581221.1	ont_tofu	CDS	1436191	1436328	100	+	0	ID=PB.1427.55.mrna1.cds1;Name=PB.1427.55;Parent=PB.1427.55.mrna1;Target=PB.1427.55 769 632 .
###
NW_013581220.1	ont_tofu	gene	143955	145967	.	-	.	ID=PB.1319.156.path1;Name=PB.1319.156
NW_013581220.1	ont_tofu	mRNA	143955	145967	.	-	.	ID=PB.1319.156.mrna1;Name=PB.1319.156;Parent=PB.1319.156.path1;coverage=100.0;identity=100.0;matches=2013;mismatches=0;indels=0;unknowns=0
NW_013581220.1	ont_tofu	exon	143955	145967	100	-	.	ID=PB.1319.156.mrna1.exon1;Name=PB.1319.156;Parent=PB.1319.156.mrna1;Target=PB.1319.156 2013 1 .
NW_013581220.1	ont_tofu	CDS	145534	145737	100	-	0	ID=PB.1319.156.mrna1.cds1;Name=PB.1319.156;Parent=PB.1319.156.mrna1;Target=PB.1319.156 434 231 .
###
NW_013581220.1	ont_tofu	gene	1124204	1130714	.	+	.	ID=PB.1350.5.path1;Name=PB.1350.5
NW_013581220.1	ont_tofu	mRNA	1124204	1130714	.	+	.	ID=PB.1350.5.mrna1;Name=PB.1350.5;Parent=PB.1350.5.path1;coverage=100.0;identity=100.0;matches=2262;mismatches=0;indels=0;unknowns=0
NW_013581220.1	ont_tofu	exon	1124204	1124830	100	+	.	ID=PB.1350.5.mrna1.exon1;Name=PB.1350.5;Parent=PB.1350.5.mrna1;Target=PB.1350.5 1 627 +
NW_013581220.1	ont_tofu	exon	1129080	1130714	100	+	.	ID=PB.1350.5.mrna1.exon2;Name=PB.1350.5;Parent=PB.1350.5.mrna1;Target=PB.1350.5 628 2262 +
NW_013581220.1	ont_tofu	CDS	1130490	1130648	100	+	0	ID=PB.1350.5.mrna1.cds1;Name=PB.1350.5;Parent=PB.1350.5.mrna1;Target=PB.1350.5 2038 2196 +
###
NW_013581221.1	ont_tofu	gene	1183829	1185338	.	-	.	ID=PB.1424.2.path1;Name=PB.1424.2
NW_013581221.1	ont_tofu	mRNA	1183829	1185338	.	-	.	ID=PB.1424.2.mrna1;Name=PB.1424.2;Parent=PB.1424.2.path1;coverage=100.0;identity=100.0;matches=1510;mismatches=0;indels=0;unknowns=0
NW_013581221.1	ont_tofu	exon	1183829	1185338	100	-	.	ID=PB.1424.2.mrna1.exon1;Name=PB.1424.2;Parent=PB.1424.2.mrna1;Target=PB.1424.2 1510 1 .
NW_013581221.1	ont_tofu	CDS	1184934	1185338	100	-	0	ID=PB.1424.2.mrna1.cds1;Name=PB.1424.2;Parent=PB.1424.2.mrna1;Target=PB.1424.2 405 1 .
###
NW_013581220.1	ont_tofu	gene	2141088	2144027	.	-	.	ID=PB.1370.1.path1;Name=PB.1370.1
NW_013581220.1	ont_tofu	mRNA	2141088	2144027	.	-	.	ID=PB.1370.1.mrna1;Name=PB.1370.1;Parent=PB.1370.1.path1;coverage=100.0;identity=100.0;matches=2940;mismatches=0;indels=0;unknowns=0
NW_013581220.1	ont_tofu	exon	2141088	2144027	100	-	.	ID=PB.1370.1.mrna1.exon1;Name=PB.1370.1;Parent=PB.1370.1.mrna1;Target=PB.1370.1 2940 1 .
NW_013581220.1	ont_tofu	CDS	2143885	2144025	100	-	0	ID=PB.1370.1.mrna1.cds1;Name=PB.1370.1;Parent=PB.1370.1.mrna1;Target=PB.1370.1 143 3 .
###
NW_013581221.1	ont_tofu	gene	1181513	1182964	.	+	.	ID=PB.1422.1.path1;Name=PB.1422.1
NW_013581221.1	ont_tofu	mRNA	1181513	1182964	.	+	.	ID=PB.1422.1.mrna1;Name=PB.1422.1;Parent=PB.1422.1.path1;coverage=100.0;identity=100.0;matches=1452;mismatches=0;indels=0;unknowns=0
NW_013581221.1	ont_tofu	exon	1181513	1182964	100	+	.	ID=PB.1422.1.mrna1.exon1;Name=PB.1422.1;Parent=PB.1422.1.mrna1;Target=PB.1422.1 1452 1 .
NW_013581221.1	ont_tofu	CDS	1182269	1182403	100	+	0	ID=PB.1422.1.mrna1.cds1;Name=PB.1422.1;Parent=PB.1422.1.mrna1;Target=PB.1422.1 891 757 .
###
NW_013581221.1	ont_tofu	gene	258828	259888	.	-	.	ID=PB.1392.6.path1;Name=PB.1392.6
NW_013581221.1	ont_tofu	mRNA	258828	259888	.	-	.	ID=PB.1392.6.mrna1;Name=PB.1392.6;Parent=PB.1392.6.path1;coverage=100.0;identity=100.0;matches=1061;mismatches=0;indels=0;unknowns=0
NW_013581221.1	ont_tofu	exon	258828	259888	100	-	.	ID=PB.1392.6.mrna1.exon1;Name=PB.1392.6;Parent=PB.1392.6.mrna1;Target=PB.1392.6 1061 1 .
NW_013581221.1	ont_tofu	CDS	259167	259250	100	-	0	ID=PB.1392.6.mrna1.cds1;Name=PB.1392.6;Parent=PB.1392.6.mrna1;Target=PB.1392.6 722 639 .
###
NW_013581220.1	ont_tofu	gene	2091172	2114000	.	-	.	ID=PB.1369.2.path1;Name=PB.1369.2
NW_013581220.1	ont_tofu	mRNA	2091172	2114000	.	-	.	ID=PB.1369.2.mrna1;Name=PB.1369.2;Parent=PB.1369.2.path1;coverage=100.0;identity=100.0;matches=1044;mismatches=0;indels=0;unknowns=0
NW_013581220.1	ont_tofu	exon	2113711	2114000	100	-	.	ID=PB.1369.2.mrna1.exon1;Name=PB.1369.2;Parent=PB.1369.2.mrna1;Target=PB.1369.2 1 290 +
NW_013581220.1	ont_tofu	exon	2091172	2091925	100	-	.	ID=PB.1369.2.mrna1.exon2;Name=PB.1369.2;Parent=PB.1369.2.mrna1;Target=PB.1369.2 291 1044 +
NW_013581220.1	ont_tofu	CDS	2091362	2091583	100	-	0	ID=PB.1369.2.mrna1.cds1;Name=PB.1369.2;Parent=PB.1369.2.mrna1;Target=PB.1369.2 633 854 +
###
NW_013581221.1	ont_tofu	gene	446903	447653	.	-	.	ID=PB.1404.12.path1;Name=PB.1404.12
NW_013581221.1	ont_tofu	mRNA	446903	447653	.	-	.	ID=PB.1404.12.mrna1;Name=PB.1404.12;Parent=PB.1404.12.path1;coverage=100.0;identity=100.0;matches=751;mismatches=0;indels=0;unknowns=0
NW_013581221.1	ont_tofu	exon	446903	447653	100	-	.	ID=PB.1404.12.mrna1.exon1;Name=PB.1404.12;Parent=PB.1404.12.mrna1;Target=PB.1404.12 751 1 .
NW_013581221.1	ont_tofu	CDS	446903	447037	100	-	0	ID=PB.1404.12.mrna1.cds1;Name=PB.1404.12;Parent=PB.1404.12.mrna1;Target=PB.1404.12 751 617 .
###
NW_013581220.1	ont_tofu	gene	2292432	2293771	.	-	.	ID=PB.1371.4.path1;Name=PB.1371.4
NW_013581220.1	ont_tofu	mRNA	2292432	2293771	.	-	.	ID=PB.1371.4.mrna1;Name=PB.1371.4;Parent=PB.1371.4.path1;coverage=100.0;identity=100.0;matches=1340;mismatches=0;indels=0;unknowns=0
NW_013581220.1	ont_tofu	exon	2292432	2293771	100	-	.	ID=PB.1371.4.mrna1.exon1;Name=PB.1371.4;Parent=PB.1371.4.mrna1;Target=PB.1371.4 1340 1 .
NW_013581220.1	ont_tofu	CDS	2292454	2292567	100	-	0	ID=PB.1371.4.mrna1.cds1;Name=PB.1371.4;Parent=PB.1371.4.mrna1;Target=PB.1371.4 1318 1205 .
###
NW_013581221.1	ont_tofu	gene	10837	25738	.	-	.	ID=PB.1383.6.path1;Name=PB.1383.6
NW_013581221.1	ont_tofu	mRNA	10837	25738	.	-	.	ID=PB.1383.6.mrna1;Name=PB.1383.6;Parent=PB.1383.6.path1;coverage=100.0;identity=100.0;matches=688;mismatches=0;indels=0;unknowns=0
NW_013581221.1	ont_tofu	exon	25167	25738	100	-	.	ID=PB.1383.6.mrna1.exon1;Name=PB.1383.6;Parent=PB.1383.6.mrna1;Target=PB.1383.6 1 572 +
NW_013581221.1	ont_tofu	exon	10837	10952	100	-	.	ID=PB.1383.6.mrna1.exon2;Name=PB.1383.6;Parent=PB.1383.6.mrna1;Target=PB.1383.6 573 688 +
NW_013581221.1	ont_tofu	CDS	25274	25363	100	-	0	ID=PB.1383.6.mrna1.cds1;Name=PB.1383.6;Parent=PB.1383.6.mrna1;Target=PB.1383.6 376 465 +
###
NW_013581221.1	ont_tofu	gene	249043	251815	.	-	.	ID=PB.1391.1.path1;Name=PB.1391.1
NW_013581221.1	ont_tofu	mRNA	249043	251815	.	-	.	ID=PB.1391.1.mrna1;Name=PB.1391.1;Parent=PB.1391.1.path1;coverage=100.0;identity=100.0;matches=2516;mismatches=0;indels=0;unknowns=0
NW_013581221.1	ont_tofu	exon	251392	251815	100	-	.	ID=PB.1391.1.mrna1.exon1;Name=PB.1391.1;Parent=PB.1391.1.mrna1;Target=PB.1391.1 424 1 .
NW_013581221.1	ont_tofu	exon	250088	251320	100	-	.	ID=PB.1391.1.mrna1.exon2;Name=PB.1391.1;Parent=PB.1391.1.mrna1;Target=PB.1391.1 1657 425 .
NW_013581221.1	ont_tofu	exon	249675	250028	100	-	.	ID=PB.1391.1.mrna1.exon3;Name=PB.1391.1;Parent=PB.1391.1.mrna1;Target=PB.1391.1 2011 1658 .
NW_013581221.1	ont_tofu	exon	249500	249614	100	-	.	ID=PB.1391.1.mrna1.exon4;Name=PB.1391.1;Parent=PB.1391.1.mrna1;Target=PB.1391.1 2126 2012 .
NW_013581221.1	ont_tofu	exon	249043	249432	100	-	.	ID=PB.1391.1.mrna1.exon5;Name=PB.1391.1;Parent=PB.1391.1.mrna1;Target=PB.1391.1 2516 2127 .
NW_013581221.1	ont_tofu	CDS	250088	250162	100	-	0	ID=PB.1391.1.mrna1.cds1;Name=PB.1391.1;Parent=PB.1391.1.mrna1;Target=PB.1391.1 1657 1583 .
NW_013581221.1	ont_tofu	CDS	249849	250028	100	-	0	ID=PB.1391.1.mrna1.cds2;Name=PB.1391.1;Parent=PB.1391.1.mrna1;Target=PB.1391.1 1837 1658 .
###
NW_013581221.1	ont_tofu	gene	1433604	1433850	.	+	.	ID=PB.1427.32.path1;Name=PB.1427.32
NW_013581221.1	ont_tofu	mRNA	1433604	1433850	.	+	.	ID=PB.1427.32.mrna1;Name=PB.1427.32;Parent=PB.1427.32.path1;coverage=100.0;identity=100.0;matches=247;mismatches=0;indels=0;unknowns=0
NW_013581221.1	ont_tofu	exon	1433604	1433850	100	+	.	ID=PB.1427.32.mrna1.exon1;Name=PB.1427.32;Parent=PB.1427.32.mrna1;Target=PB.1427.32 247 1 .
NW_013581221.1	ont_tofu	CDS	1433715	1433786	100	+	0	ID=PB.1427.32.mrna1.cds1;Name=PB.1427.32;Parent=PB.1427.32.mrna1;Target=PB.1427.32 183 112 .
###
NW_013581221.1	ont_tofu	gene	1817490	1817856	.	-	.	ID=PB.1432.20.path1;Name=PB.1432.20
NW_013581221.1	ont_tofu	mRNA	1817490	1817856	.	-	.	ID=PB.1432.20.mrna1;Name=PB.1432.20;Parent=PB.1432.20.path1;coverage=100.0;identity=100.0;matches=367;mismatches=0;indels=0;unknowns=0
NW_013581221.1	ont_tofu	exon	1817490	1817856	100	-	.	ID=PB.1432.20.mrna1.exon1;Name=PB.1432.20;Parent=PB.1432.20.mrna1;Target=PB.1432.20 367 1 .
NW_013581221.1	ont_tofu	CDS	1817701	1817805	100	-	0	ID=PB.1432.20.mrna1.cds1;Name=PB.1432.20;Parent=PB.1432.20.mrna1;Target=PB.1432.20 156 52 .
###
NW_013581219.1	ont_tofu	gene	9722	44789	.	-	.	ID=PB.1243.2.path1;Name=PB.1243.2
NW_013581219.1	ont_tofu	mRNA	9722	44789	.	-	.	ID=PB.1243.2.mrna1;Name=PB.1243.2;Parent=PB.1243.2.path1;coverage=100.0;identity=100.0;matches=708;mismatches=0;indels=0;unknowns=0
NW_013581219.1	ont_tofu	exon	44624	44789	100	-	.	ID=PB.1243.2.mrna1.exon1;Name=PB.1243.2;Parent=PB.1243.2.mrna1;Target=PB.1243.2 1 166 +
NW_013581219.1	ont_tofu	exon	43566	43833	100	-	.	ID=PB.1243.2.mrna1.exon2;Name=PB.1243.2;Parent=PB.1243.2.mrna1;Target=PB.1243.2 167 434 +
NW_013581219.1	ont_tofu	exon	9722	9995	100	-	.	ID=PB.1243.2.mrna1.exon3;Name=PB.1243.2;Parent=PB.1243.2.mrna1;Target=PB.1243.2 435 708 +
NW_013581219.1	ont_tofu	CDS	44624	44787	100	-	0	ID=PB.1243.2.mrna1.cds1;Name=PB.1243.2;Parent=PB.1243.2.mrna1;Target=PB.1243.2 3 166 +
NW_013581219.1	ont_tofu	CDS	43821	43833	100	-	2	ID=PB.1243.2.mrna1.cds2;Name=PB.1243.2;Parent=PB.1243.2.mrna1;Target=PB.1243.2 167 179 +
###
NW_013581220.1	ont_tofu	gene	1608585	1609030	.	+	.	ID=PB.1353.38.path1;Name=PB.1353.38
NW_013581220.1	ont_tofu	mRNA	1608585	1609030	.	+	.	ID=PB.1353.38.mrna1;Name=PB.1353.38;Parent=PB.1353.38.path1;coverage=100.0;identity=100.0;matches=446;mismatches=0;indels=0;unknowns=0
NW_013581220.1	ont_tofu	exon	1608585	1609030	100	+	.	ID=PB.1353.38.mrna1.exon1;Name=PB.1353.38;Parent=PB.1353.38.mrna1;Target=PB.1353.38 446 1 .
NW_013581220.1	ont_tofu	CDS	1608679	1608816	100	+	0	ID=PB.1353.38.mrna1.cds1;Name=PB.1353.38;Parent=PB.1353.38.mrna1;Target=PB.1353.38 232 95 .
###
NW_013581221.1	ont_tofu	gene	1690770	1691342	.	+	.	ID=PB.1427.164.path1;Name=PB.1427.164
NW_013581221.1	ont_tofu	mRNA	1690770	1691342	.	+	.	ID=PB.1427.164.mrna1;Name=PB.1427.164;Parent=PB.1427.164.path1;coverage=100.0;identity=100.0;matches=573;mismatches=0;indels=0;unknowns=0
NW_013581221.1	ont_tofu	exon	1690770	1691342	100	+	.	ID=PB.1427.164.mrna1.exon1;Name=PB.1427.164;Parent=PB.1427.164.mrna1;Target=PB.1427.164 573 1 .
NW_013581221.1	ont_tofu	CDS	1690840	1691037	100	+	0	ID=PB.1427.164.mrna1.cds1;Name=PB.1427.164;Parent=PB.1427.164.mrna1;Target=PB.1427.164 268 71 .
###
NW_013581221.1	ont_tofu	gene	2218106	2219524	.	-	.	ID=PB.1445.13.path1;Name=PB.1445.13
NW_013581221.1	ont_tofu	mRNA	2218106	2219524	.	-	.	ID=PB.1445.13.mrna1;Name=PB.1445.13;Parent=PB.1445.13.path1;coverage=100.0;identity=100.0;matches=1419;mismatches=0;indels=0;unknowns=0
NW_013581221.1	ont_tofu	exon	2218106	2219524	100	-	.	ID=PB.1445.13.mrna1.exon1;Name=PB.1445.13;Parent=PB.1445.13.mrna1;Target=PB.1445.13 1419 1 .
NW_013581221.1	ont_tofu	CDS	2219135	2219395	100	-	0	ID=PB.1445.13.mrna1.cds1;Name=PB.1445.13;Parent=PB.1445.13.mrna1;Target=PB.1445.13 390 130 .
###
NW_013581221.1	ont_tofu	gene	1567426	1567814	.	+	.	ID=PB.1427.81.path1;Name=PB.1427.81
NW_013581221.1	ont_tofu	mRNA	1567426	1567814	.	+	.	ID=PB.1427.81.mrna1;Name=PB.1427.81;Parent=PB.1427.81.path1;coverage=100.0;identity=100.0;matches=389;mismatches=0;indels=0;unknowns=0
NW_013581221.1	ont_tofu	exon	1567426	1567814	100	+	.	ID=PB.1427.81.mrna1.exon1;Name=PB.1427.81;Parent=PB.1427.81.mrna1;Target=PB.1427.81 389 1 .
NW_013581221.1	ont_tofu	CDS	1567428	1567580	100	+	0	ID=PB.1427.81.mrna1.cds1;Name=PB.1427.81;Parent=PB.1427.81.mrna1;Target=PB.1427.81 155 3 .
###
NW_013581221.1	ont_tofu	gene	2034621	2036650	.	+	.	ID=PB.1441.56.path1;Name=PB.1441.56
NW_013581221.1	ont_tofu	mRNA	2034621	2036650	.	+	.	ID=PB.1441.56.mrna1;Name=PB.1441.56;Parent=PB.1441.56.path1;coverage=100.0;identity=100.0;matches=2030;mismatches=0;indels=0;unknowns=0
NW_013581221.1	ont_tofu	exon	2034621	2036650	100	+	.	ID=PB.1441.56.mrna1.exon1;Name=PB.1441.56;Parent=PB.1441.56.mrna1;Target=PB.1441.56 2030 1 .
NW_013581221.1	ont_tofu	CDS	2035343	2035513	100	+	0	ID=PB.1441.56.mrna1.cds1;Name=PB.1441.56;Parent=PB.1441.56.mrna1;Target=PB.1441.56 893 723 .
###
NW_013581220.1	ont_tofu	gene	527669	556433	.	-	.	ID=PB.1334.1.path1;Name=PB.1334.1
NW_013581220.1	ont_tofu	mRNA	527669	556433	.	-	.	ID=PB.1334.1.mrna1;Name=PB.1334.1;Parent=PB.1334.1.path1;coverage=100.0;identity=100.0;matches=3615;mismatches=0;indels=0;unknowns=0
NW_013581220.1	ont_tofu	exon	554970	556433	100	-	.	ID=PB.1334.1.mrna1.exon1;Name=PB.1334.1;Parent=PB.1334.1.mrna1;Target=PB.1334.1 1464 1 .
NW_013581220.1	ont_tofu	exon	553313	553454	100	-	.	ID=PB.1334.1.mrna1.exon2;Name=PB.1334.1;Parent=PB.1334.1.mrna1;Target=PB.1334.1 1606 1465 .
NW_013581220.1	ont_tofu	exon	552945	553238	100	-	.	ID=PB.1334.1.mrna1.exon3;Name=PB.1334.1;Parent=PB.1334.1.mrna1;Target=PB.1334.1 1900 1607 .
NW_013581220.1	ont_tofu	exon	552738	552836	100	-	.	ID=PB.1334.1.mrna1.exon4;Name=PB.1334.1;Parent=PB.1334.1.mrna1;Target=PB.1334.1 1999 1901 .
NW_013581220.1	ont_tofu	exon	547027	547288	100	-	.	ID=PB.1334.1.mrna1.exon5;Name=PB.1334.1;Parent=PB.1334.1.mrna1;Target=PB.1334.1 2261 2000 .
NW_013581220.1	ont_tofu	exon	546526	546852	100	-	.	ID=PB.1334.1.mrna1.exon6;Name=PB.1334.1;Parent=PB.1334.1.mrna1;Target=PB.1334.1 2588 2262 .
NW_013581220.1	ont_tofu	exon	544159	544514	100	-	.	ID=PB.1334.1.mrna1.exon7;Name=PB.1334.1;Parent=PB.1334.1.mrna1;Target=PB.1334.1 2944 2589 .
NW_013581220.1	ont_tofu	exon	527669	528339	100	-	.	ID=PB.1334.1.mrna1.exon8;Name=PB.1334.1;Parent=PB.1334.1.mrna1;Target=PB.1334.1 3615 2945 .
NW_013581220.1	ont_tofu	CDS	556156	556389	100	-	0	ID=PB.1334.1.mrna1.cds1;Name=PB.1334.1;Parent=PB.1334.1.mrna1;Target=PB.1334.1 278 45 .
###
NW_013581222.1	ont_tofu	gene	890286	893151	.	+	.	ID=PB.1474.24.path1;Name=PB.1474.24
NW_013581222.1	ont_tofu	mRNA	890286	893151	.	+	.	ID=PB.1474.24.mrna1;Name=PB.1474.24;Parent=PB.1474.24.path1;coverage=100.0;identity=100.0;matches=629;mismatches=0;indels=0;unknowns=0
NW_013581222.1	ont_tofu	exon	890286	890523	100	+	.	ID=PB.1474.24.mrna1.exon1;Name=PB.1474.24;Parent=PB.1474.24.mrna1;Target=PB.1474.24 238 1 .
NW_013581222.1	ont_tofu	exon	892761	893151	100	+	.	ID=PB.1474.24.mrna1.exon2;Name=PB.1474.24;Parent=PB.1474.24.mrna1;Target=PB.1474.24 629 239 .
NW_013581222.1	ont_tofu	CDS	890286	890438	100	+	0	ID=PB.1474.24.mrna1.cds1;Name=PB.1474.24;Parent=PB.1474.24.mrna1;Target=PB.1474.24 153 1 .
###
NW_013581221.1	ont_tofu	gene	2013929	2014122	.	+	.	ID=PB.1441.16.path1;Name=PB.1441.16
NW_013581221.1	ont_tofu	mRNA	2013929	2014122	.	+	.	ID=PB.1441.16.mrna1;Name=PB.1441.16;Parent=PB.1441.16.path1;coverage=100.0;identity=100.0;matches=194;mismatches=0;indels=0;unknowns=0
NW_013581221.1	ont_tofu	exon	2013929	2014122	100	+	.	ID=PB.1441.16.mrna1.exon1;Name=PB.1441.16;Parent=PB.1441.16.mrna1;Target=PB.1441.16 194 1 .
NW_013581221.1	ont_tofu	CDS	2013930	2014019	100	+	0	ID=PB.1441.16.mrna1.cds1;Name=PB.1441.16;Parent=PB.1441.16.mrna1;Target=PB.1441.16 91 2 .
###
NW_013581221.1	ont_tofu	gene	1764980	1765698	.	+	.	ID=PB.1427.218.path1;Name=PB.1427.218
NW_013581221.1	ont_tofu	mRNA	1764980	1765698	.	+	.	ID=PB.1427.218.mrna1;Name=PB.1427.218;Parent=PB.1427.218.path1;coverage=100.0;identity=100.0;matches=719;mismatches=0;indels=0;unknowns=0
NW_013581221.1	ont_tofu	exon	1764980	1765698	100	+	.	ID=PB.1427.218.mrna1.exon1;Name=PB.1427.218;Parent=PB.1427.218.mrna1;Target=PB.1427.218 719 1 .
NW_013581221.1	ont_tofu	CDS	1764982	1765170	100	+	0	ID=PB.1427.218.mrna1.cds1;Name=PB.1427.218;Parent=PB.1427.218.mrna1;Target=PB.1427.218 191 3 .
###
NW_013581222.1	ont_tofu	gene	216990	218526	.	+	.	ID=PB.1461.24.path1;Name=PB.1461.24
NW_013581222.1	ont_tofu	mRNA	216990	218526	.	+	.	ID=PB.1461.24.mrna1;Name=PB.1461.24;Parent=PB.1461.24.path1;coverage=100.0;identity=100.0;matches=1537;mismatches=0;indels=0;unknowns=0
NW_013581222.1	ont_tofu	exon	216990	218526	100	+	.	ID=PB.1461.24.mrna1.exon1;Name=PB.1461.24;Parent=PB.1461.24.mrna1;Target=PB.1461.24 1537 1 .
NW_013581222.1	ont_tofu	CDS	217358	217639	100	+	0	ID=PB.1461.24.mrna1.cds1;Name=PB.1461.24;Parent=PB.1461.24.mrna1;Target=PB.1461.24 650 369 .
###
NW_013581220.1	ont_tofu	gene	576884	579243	.	+	.	ID=PB.1335.11.path1;Name=PB.1335.11
NW_013581220.1	ont_tofu	mRNA	576884	579243	.	+	.	ID=PB.1335.11.mrna1;Name=PB.1335.11;Parent=PB.1335.11.path1;coverage=100.0;identity=100.0;matches=2360;mismatches=0;indels=0;unknowns=0
NW_013581220.1	ont_tofu	exon	576884	579243	100	+	.	ID=PB.1335.11.mrna1.exon1;Name=PB.1335.11;Parent=PB.1335.11.mrna1;Target=PB.1335.11 2360 1 .
NW_013581220.1	ont_tofu	CDS	577999	578124	100	+	0	ID=PB.1335.11.mrna1.cds1;Name=PB.1335.11;Parent=PB.1335.11.mrna1;Target=PB.1335.11 1241 1116 .
###
NW_013581221.1	ont_tofu	gene	2744608	2749420	.	+	.	ID=PB.1453.7.path1;Name=PB.1453.7
NW_013581221.1	ont_tofu	mRNA	2744608	2749420	.	+	.	ID=PB.1453.7.mrna1;Name=PB.1453.7;Parent=PB.1453.7.path1;coverage=100.0;identity=100.0;matches=1344;mismatches=0;indels=0;unknowns=0
NW_013581221.1	ont_tofu	exon	2744608	2745518	100	+	.	ID=PB.1453.7.mrna1.exon1;Name=PB.1453.7;Parent=PB.1453.7.mrna1;Target=PB.1453.7 1 911 +
NW_013581221.1	ont_tofu	exon	2748988	2749420	100	+	.	ID=PB.1453.7.mrna1.exon2;Name=PB.1453.7;Parent=PB.1453.7.mrna1;Target=PB.1453.7 912 1344 +
NW_013581221.1	ont_tofu	CDS	2744912	2745076	100	+	0	ID=PB.1453.7.mrna1.cds1;Name=PB.1453.7;Parent=PB.1453.7.mrna1;Target=PB.1453.7 305 469 +
###
NW_013581221.1	ont_tofu	gene	2262812	2263056	.	+	.	ID=PB.1447.9.path1;Name=PB.1447.9
NW_013581221.1	ont_tofu	mRNA	2262812	2263056	.	+	.	ID=PB.1447.9.mrna1;Name=PB.1447.9;Parent=PB.1447.9.path1;coverage=100.0;identity=100.0;matches=245;mismatches=0;indels=0;unknowns=0
NW_013581221.1	ont_tofu	exon	2262812	2263056	100	+	.	ID=PB.1447.9.mrna1.exon1;Name=PB.1447.9;Parent=PB.1447.9.mrna1;Target=PB.1447.9 245 1 .
NW_013581221.1	ont_tofu	CDS	2262813	2262920	100	+	0	ID=PB.1447.9.mrna1.cds1;Name=PB.1447.9;Parent=PB.1447.9.mrna1;Target=PB.1447.9 109 2 .
###
NW_013581221.1	ont_tofu	gene	1681032	1682881	.	+	.	ID=PB.1427.155.path1;Name=PB.1427.155
NW_013581221.1	ont_tofu	mRNA	1681032	1682881	.	+	.	ID=PB.1427.155.mrna1;Name=PB.1427.155;Parent=PB.1427.155.path1;coverage=100.0;identity=100.0;matches=1850;mismatches=0;indels=0;unknowns=0
NW_013581221.1	ont_tofu	exon	1681032	1682881	100	+	.	ID=PB.1427.155.mrna1.exon1;Name=PB.1427.155;Parent=PB.1427.155.mrna1;Target=PB.1427.155 1850 1 .
NW_013581221.1	ont_tofu	CDS	1681870	1681998	100	+	0	ID=PB.1427.155.mrna1.cds1;Name=PB.1427.155;Parent=PB.1427.155.mrna1;Target=PB.1427.155 967 839 .
###
NW_013581221.1	ont_tofu	gene	1763107	1764472	.	+	.	ID=PB.1427.216.path1;Name=PB.1427.216
NW_013581221.1	ont_tofu	mRNA	1763107	1764472	.	+	.	ID=PB.1427.216.mrna1;Name=PB.1427.216;Parent=PB.1427.216.path1;coverage=100.0;identity=100.0;matches=1366;mismatches=0;indels=0;unknowns=0
NW_013581221.1	ont_tofu	exon	1763107	1764472	100	+	.	ID=PB.1427.216.mrna1.exon1;Name=PB.1427.216;Parent=PB.1427.216.mrna1;Target=PB.1427.216 1366 1 .
NW_013581221.1	ont_tofu	CDS	1764247	1764471	100	+	0	ID=PB.1427.216.mrna1.cds1;Name=PB.1427.216;Parent=PB.1427.216.mrna1;Target=PB.1427.216 1365 1141 .
###
NW_013581222.1	ont_tofu	gene	701233	717423	.	+	.	ID=PB.1467.1.path1;Name=PB.1467.1
NW_013581222.1	ont_tofu	mRNA	701233	717423	.	+	.	ID=PB.1467.1.mrna1;Name=PB.1467.1;Parent=PB.1467.1.path1;coverage=100.0;identity=100.0;matches=658;mismatches=0;indels=0;unknowns=0
NW_013581222.1	ont_tofu	exon	701233	701332	100	+	.	ID=PB.1467.1.mrna1.exon1;Name=PB.1467.1;Parent=PB.1467.1.mrna1;Target=PB.1467.1 100 1 .
NW_013581222.1	ont_tofu	exon	701402	701621	100	+	.	ID=PB.1467.1.mrna1.exon2;Name=PB.1467.1;Parent=PB.1467.1.mrna1;Target=PB.1467.1 320 101 .
NW_013581222.1	ont_tofu	exon	704562	704723	100	+	.	ID=PB.1467.1.mrna1.exon3;Name=PB.1467.1;Parent=PB.1467.1.mrna1;Target=PB.1467.1 482 321 .
NW_013581222.1	ont_tofu	exon	717248	717423	100	+	.	ID=PB.1467.1.mrna1.exon4;Name=PB.1467.1;Parent=PB.1467.1.mrna1;Target=PB.1467.1 658 483 .
NW_013581222.1	ont_tofu	CDS	701234	701332	100	+	0	ID=PB.1467.1.mrna1.cds1;Name=PB.1467.1;Parent=PB.1467.1.mrna1;Target=PB.1467.1 100 2 .
NW_013581222.1	ont_tofu	CDS	701402	701443	100	+	0	ID=PB.1467.1.mrna1.cds2;Name=PB.1467.1;Parent=PB.1467.1.mrna1;Target=PB.1467.1 142 101 .
###
NW_013581221.1	ont_tofu	gene	1819496	1819763	.	+	.	ID=PB.1433.1.path1;Name=PB.1433.1
NW_013581221.1	ont_tofu	mRNA	1819496	1819763	.	+	.	ID=PB.1433.1.mrna1;Name=PB.1433.1;Parent=PB.1433.1.path1;coverage=100.0;identity=100.0;matches=268;mismatches=0;indels=0;unknowns=0
NW_013581221.1	ont_tofu	exon	1819496	1819763	100	+	.	ID=PB.1433.1.mrna1.exon1;Name=PB.1433.1;Parent=PB.1433.1.mrna1;Target=PB.1433.1 268 1 .
NW_013581221.1	ont_tofu	CDS	1819664	1819753	100	+	0	ID=PB.1433.1.mrna1.cds1;Name=PB.1433.1;Parent=PB.1433.1.mrna1;Target=PB.1433.1 258 169 .
###
NW_013581221.1	ont_tofu	gene	2800057	2800876	.	+	.	ID=PB.1456.34.path1;Name=PB.1456.34
NW_013581221.1	ont_tofu	mRNA	2800057	2800876	.	+	.	ID=PB.1456.34.mrna1;Name=PB.1456.34;Parent=PB.1456.34.path1;coverage=100.0;identity=100.0;matches=820;mismatches=0;indels=0;unknowns=0
NW_013581221.1	ont_tofu	exon	2800057	2800876	100	+	.	ID=PB.1456.34.mrna1.exon1;Name=PB.1456.34;Parent=PB.1456.34.mrna1;Target=PB.1456.34 820 1 .
NW_013581221.1	ont_tofu	CDS	2800059	2800343	100	+	0	ID=PB.1456.34.mrna1.cds1;Name=PB.1456.34;Parent=PB.1456.34.mrna1;Target=PB.1456.34 287 3 .
###
NW_013581221.1	ont_tofu	gene	1758756	1759655	.	+	.	ID=PB.1427.212.path1;Name=PB.1427.212
NW_013581221.1	ont_tofu	mRNA	1758756	1759655	.	+	.	ID=PB.1427.212.mrna1;Name=PB.1427.212;Parent=PB.1427.212.path1;coverage=100.0;identity=100.0;matches=900;mismatches=0;indels=0;unknowns=0
NW_013581221.1	ont_tofu	exon	1758756	1759655	100	+	.	ID=PB.1427.212.mrna1.exon1;Name=PB.1427.212;Parent=PB.1427.212.mrna1;Target=PB.1427.212 900 1 .
NW_013581221.1	ont_tofu	CDS	1759200	1759325	100	+	0	ID=PB.1427.212.mrna1.cds1;Name=PB.1427.212;Parent=PB.1427.212.mrna1;Target=PB.1427.212 570 445 .
###
NW_013581222.1	ont_tofu	gene	1494323	1495011	.	+	.	ID=PB.1479.2.path1;Name=PB.1479.2
NW_013581222.1	ont_tofu	mRNA	1494323	1495011	.	+	.	ID=PB.1479.2.mrna1;Name=PB.1479.2;Parent=PB.1479.2.path1;coverage=100.0;identity=100.0;matches=689;mismatches=0;indels=0;unknowns=0
NW_013581222.1	ont_tofu	exon	1494323	1495011	100	+	.	ID=PB.1479.2.mrna1.exon1;Name=PB.1479.2;Parent=PB.1479.2.mrna1;Target=PB.1479.2 689 1 .
NW_013581222.1	ont_tofu	CDS	1494506	1494943	100	+	0	ID=PB.1479.2.mrna1.cds1;Name=PB.1479.2;Parent=PB.1479.2.mrna1;Target=PB.1479.2 621 184 .
###
NW_013581222.1	ont_tofu	gene	221412	222769	.	+	.	ID=PB.1461.31.path1;Name=PB.1461.31
NW_013581222.1	ont_tofu	mRNA	221412	222769	.	+	.	ID=PB.1461.31.mrna1;Name=PB.1461.31;Parent=PB.1461.31.path1;coverage=100.0;identity=100.0;matches=1358;mismatches=0;indels=0;unknowns=0
NW_013581222.1	ont_tofu	exon	221412	222769	100	+	.	ID=PB.1461.31.mrna1.exon1;Name=PB.1461.31;Parent=PB.1461.31.mrna1;Target=PB.1461.31 1358 1 .
NW_013581222.1	ont_tofu	CDS	221413	221538	100	+	0	ID=PB.1461.31.mrna1.cds1;Name=PB.1461.31;Parent=PB.1461.31.mrna1;Target=PB.1461.31 127 2 .
###
NW_013581222.1	ont_tofu	gene	325326	468812	.	-	.	ID=PB.1463.8.path1;Name=PB.1463.8
NW_013581222.1	ont_tofu	mRNA	325326	468812	.	-	.	ID=PB.1463.8.mrna1;Name=PB.1463.8;Parent=PB.1463.8.path1;coverage=100.0;identity=100.0;matches=1692;mismatches=0;indels=0;unknowns=0
NW_013581222.1	ont_tofu	exon	468387	468812	100	-	.	ID=PB.1463.8.mrna1.exon1;Name=PB.1463.8;Parent=PB.1463.8.mrna1;Target=PB.1463.8 1 426 +
NW_013581222.1	ont_tofu	exon	465897	466079	100	-	.	ID=PB.1463.8.mrna1.exon2;Name=PB.1463.8;Parent=PB.1463.8.mrna1;Target=PB.1463.8 427 609 +
NW_013581222.1	ont_tofu	exon	369042	369147	100	-	.	ID=PB.1463.8.mrna1.exon3;Name=PB.1463.8;Parent=PB.1463.8.mrna1;Target=PB.1463.8 610 715 +
NW_013581222.1	ont_tofu	exon	325326	326302	100	-	.	ID=PB.1463.8.mrna1.exon4;Name=PB.1463.8;Parent=PB.1463.8.mrna1;Target=PB.1463.8 716 1692 +
NW_013581222.1	ont_tofu	CDS	465897	466034	100	-	0	ID=PB.1463.8.mrna1.cds1;Name=PB.1463.8;Parent=PB.1463.8.mrna1;Target=PB.1463.8 472 609 +
###
NW_013581222.1	ont_tofu	gene	1495808	1496063	.	-	.	ID=PB.1480.70.path1;Name=PB.1480.70
NW_013581222.1	ont_tofu	mRNA	1495808	1496063	.	-	.	ID=PB.1480.70.mrna1;Name=PB.1480.70;Parent=PB.1480.70.path1;coverage=100.0;identity=100.0;matches=256;mismatches=0;indels=0;unknowns=0
NW_013581222.1	ont_tofu	exon	1495808	1496063	100	-	.	ID=PB.1480.70.mrna1.exon1;Name=PB.1480.70;Parent=PB.1480.70.mrna1;Target=PB.1480.70 256 1 .
NW_013581222.1	ont_tofu	CDS	1496035	1496061	100	-	0	ID=PB.1480.70.mrna1.cds1;Name=PB.1480.70;Parent=PB.1480.70.mrna1;Target=PB.1480.70 29 3 .
###
NW_013581223.1	ont_tofu	gene	405666	406528	.	-	.	ID=PB.1515.50.path1;Name=PB.1515.50
NW_013581223.1	ont_tofu	mRNA	405666	406528	.	-	.	ID=PB.1515.50.mrna1;Name=PB.1515.50;Parent=PB.1515.50.path1;coverage=100.0;identity=100.0;matches=863;mismatches=0;indels=0;unknowns=0
NW_013581223.1	ont_tofu	exon	405666	406528	100	-	.	ID=PB.1515.50.mrna1.exon1;Name=PB.1515.50;Parent=PB.1515.50.mrna1;Target=PB.1515.50 863 1 .
NW_013581223.1	ont_tofu	CDS	406295	406528	100	-	0	ID=PB.1515.50.mrna1.cds1;Name=PB.1515.50;Parent=PB.1515.50.mrna1;Target=PB.1515.50 234 1 .
###
NW_013581222.1	ont_tofu	gene	1615548	1617159	.	-	.	ID=PB.1499.24.path1;Name=PB.1499.24
NW_013581222.1	ont_tofu	mRNA	1615548	1617159	.	-	.	ID=PB.1499.24.mrna1;Name=PB.1499.24;Parent=PB.1499.24.path1;coverage=100.0;identity=100.0;matches=1612;mismatches=0;indels=0;unknowns=0
NW_013581222.1	ont_tofu	exon	1615548	1617159	100	-	.	ID=PB.1499.24.mrna1.exon1;Name=PB.1499.24;Parent=PB.1499.24.mrna1;Target=PB.1499.24 1612 1 .
NW_013581222.1	ont_tofu	CDS	1615888	1616313	100	-	0	ID=PB.1499.24.mrna1.cds1;Name=PB.1499.24;Parent=PB.1499.24.mrna1;Target=PB.1499.24 1272 847 .
###
NW_013581222.1	ont_tofu	gene	1497375	1499376	.	-	.	ID=PB.1480.219.path1;Name=PB.1480.219
NW_013581222.1	ont_tofu	mRNA	1497375	1499376	.	-	.	ID=PB.1480.219.mrna1;Name=PB.1480.219;Parent=PB.1480.219.path1;coverage=100.0;identity=100.0;matches=570;mismatches=0;indels=0;unknowns=0
NW_013581222.1	ont_tofu	exon	1499152	1499376	100	-	.	ID=PB.1480.219.mrna1.exon1;Name=PB.1480.219;Parent=PB.1480.219.mrna1;Target=PB.1480.219 1 225 +
NW_013581222.1	ont_tofu	exon	1497628	1497838	100	-	.	ID=PB.1480.219.mrna1.exon2;Name=PB.1480.219;Parent=PB.1480.219.mrna1;Target=PB.1480.219 226 436 +
NW_013581222.1	ont_tofu	exon	1497375	1497508	100	-	.	ID=PB.1480.219.mrna1.exon3;Name=PB.1480.219;Parent=PB.1480.219.mrna1;Target=PB.1480.219 437 570 +
NW_013581222.1	ont_tofu	CDS	1497628	1497694	100	-	0	ID=PB.1480.219.mrna1.cds1;Name=PB.1480.219;Parent=PB.1480.219.mrna1;Target=PB.1480.219 370 436 +
NW_013581222.1	ont_tofu	CDS	1497399	1497508	100	-	1	ID=PB.1480.219.mrna1.cds2;Name=PB.1480.219;Parent=PB.1480.219.mrna1;Target=PB.1480.219 437 546 +
###
NW_013581223.1	ont_tofu	gene	130992	131576	.	-	.	ID=PB.1510.326.path1;Name=PB.1510.326
NW_013581223.1	ont_tofu	mRNA	130992	131576	.	-	.	ID=PB.1510.326.mrna1;Name=PB.1510.326;Parent=PB.1510.326.path1;coverage=100.0;identity=100.0;matches=410;mismatches=0;indels=0;unknowns=0
NW_013581223.1	ont_tofu	exon	131503	131576	100	-	.	ID=PB.1510.326.mrna1.exon1;Name=PB.1510.326;Parent=PB.1510.326.mrna1;Target=PB.1510.326 1 74 +
NW_013581223.1	ont_tofu	exon	130992	131327	100	-	.	ID=PB.1510.326.mrna1.exon2;Name=PB.1510.326;Parent=PB.1510.326.mrna1;Target=PB.1510.326 75 410 +
NW_013581223.1	ont_tofu	CDS	131075	131158	100	-	0	ID=PB.1510.326.mrna1.cds1;Name=PB.1510.326;Parent=PB.1510.326.mrna1;Target=PB.1510.326 244 327 +
###
NW_013581222.1	ont_tofu	gene	2409192	2409458	.	+	.	ID=PB.1506.1.path1;Name=PB.1506.1
NW_013581222.1	ont_tofu	mRNA	2409192	2409458	.	+	.	ID=PB.1506.1.mrna1;Name=PB.1506.1;Parent=PB.1506.1.path1;coverage=100.0;identity=100.0;matches=267;mismatches=0;indels=0;unknowns=0
NW_013581222.1	ont_tofu	exon	2409192	2409458	100	+	.	ID=PB.1506.1.mrna1.exon1;Name=PB.1506.1;Parent=PB.1506.1.mrna1;Target=PB.1506.1 267 1 .
NW_013581222.1	ont_tofu	CDS	2409335	2409451	100	+	0	ID=PB.1506.1.mrna1.cds1;Name=PB.1506.1;Parent=PB.1506.1.mrna1;Target=PB.1506.1 260 144 .
###
NW_013581222.1	ont_tofu	gene	1489809	1491301	.	+	.	ID=PB.1477.1.path1;Name=PB.1477.1
NW_013581222.1	ont_tofu	mRNA	1489809	1491301	.	+	.	ID=PB.1477.1.mrna1;Name=PB.1477.1;Parent=PB.1477.1.path1;coverage=100.0;identity=100.0;matches=1423;mismatches=0;indels=0;unknowns=0
NW_013581222.1	ont_tofu	exon	1489809	1490087	100	+	.	ID=PB.1477.1.mrna1.exon1;Name=PB.1477.1;Parent=PB.1477.1.mrna1;Target=PB.1477.1 1 279 +
NW_013581222.1	ont_tofu	exon	1490158	1491301	100	+	.	ID=PB.1477.1.mrna1.exon2;Name=PB.1477.1;Parent=PB.1477.1.mrna1;Target=PB.1477.1 280 1423 +
NW_013581222.1	ont_tofu	CDS	1490857	1490991	100	+	0	ID=PB.1477.1.mrna1.cds1;Name=PB.1477.1;Parent=PB.1477.1.mrna1;Target=PB.1477.1 979 1113 +
###
NW_013581222.1	ont_tofu	gene	1591339	1591830	.	-	.	ID=PB.1496.2.path1;Name=PB.1496.2
NW_013581222.1	ont_tofu	mRNA	1591339	1591830	.	-	.	ID=PB.1496.2.mrna1;Name=PB.1496.2;Parent=PB.1496.2.path1;coverage=100.0;identity=100.0;matches=492;mismatches=0;indels=0;unknowns=0
NW_013581222.1	ont_tofu	exon	1591339	1591830	100	-	.	ID=PB.1496.2.mrna1.exon1;Name=PB.1496.2;Parent=PB.1496.2.mrna1;Target=PB.1496.2 492 1 .
NW_013581222.1	ont_tofu	CDS	1591696	1591830	100	-	0	ID=PB.1496.2.mrna1.cds1;Name=PB.1496.2;Parent=PB.1496.2.mrna1;Target=PB.1496.2 135 1 .
###
NW_013581222.1	ont_tofu	gene	1634910	1635275	.	-	.	ID=PB.1499.48.path1;Name=PB.1499.48
NW_013581222.1	ont_tofu	mRNA	1634910	1635275	.	-	.	ID=PB.1499.48.mrna1;Name=PB.1499.48;Parent=PB.1499.48.path1;coverage=100.0;identity=100.0;matches=366;mismatches=0;indels=0;unknowns=0
NW_013581222.1	ont_tofu	exon	1634910	1635275	100	-	.	ID=PB.1499.48.mrna1.exon1;Name=PB.1499.48;Parent=PB.1499.48.mrna1;Target=PB.1499.48 366 1 .
NW_013581222.1	ont_tofu	CDS	1635054	1635215	100	-	0	ID=PB.1499.48.mrna1.cds1;Name=PB.1499.48;Parent=PB.1499.48.mrna1;Target=PB.1499.48 222 61 .
###
NW_013581222.1	ont_tofu	gene	1614341	1615191	.	-	.	ID=PB.1499.23.path1;Name=PB.1499.23
NW_013581222.1	ont_tofu	mRNA	1614341	1615191	.	-	.	ID=PB.1499.23.mrna1;Name=PB.1499.23;Parent=PB.1499.23.path1;coverage=100.0;identity=100.0;matches=851;mismatches=0;indels=0;unknowns=0
NW_013581222.1	ont_tofu	exon	1614341	1615191	100	-	.	ID=PB.1499.23.mrna1.exon1;Name=PB.1499.23;Parent=PB.1499.23.mrna1;Target=PB.1499.23 851 1 .
NW_013581222.1	ont_tofu	CDS	1614914	1615033	100	-	0	ID=PB.1499.23.mrna1.cds1;Name=PB.1499.23;Parent=PB.1499.23.mrna1;Target=PB.1499.23 278 159 .
###
NW_013581221.1	ont_tofu	gene	2037745	2038619	.	+	.	ID=PB.1441.58.path1;Name=PB.1441.58
NW_013581221.1	ont_tofu	mRNA	2037745	2038619	.	+	.	ID=PB.1441.58.mrna1;Name=PB.1441.58;Parent=PB.1441.58.path1;coverage=100.0;identity=100.0;matches=875;mismatches=0;indels=0;unknowns=0
NW_013581221.1	ont_tofu	exon	2037745	2038619	100	+	.	ID=PB.1441.58.mrna1.exon1;Name=PB.1441.58;Parent=PB.1441.58.mrna1;Target=PB.1441.58 875 1 .
NW_013581221.1	ont_tofu	CDS	2037746	2037874	100	+	0	ID=PB.1441.58.mrna1.cds1;Name=PB.1441.58;Parent=PB.1441.58.mrna1;Target=PB.1441.58 130 2 .
###
NW_013581222.1	ont_tofu	gene	1755118	1757267	.	-	.	ID=PB.1504.4.path1;Name=PB.1504.4
NW_013581222.1	ont_tofu	mRNA	1755118	1757267	.	-	.	ID=PB.1504.4.mrna1;Name=PB.1504.4;Parent=PB.1504.4.path1;coverage=100.0;identity=100.0;matches=2150;mismatches=0;indels=0;unknowns=0
NW_013581222.1	ont_tofu	exon	1755118	1757267	100	-	.	ID=PB.1504.4.mrna1.exon1;Name=PB.1504.4;Parent=PB.1504.4.mrna1;Target=PB.1504.4 2150 1 .
NW_013581222.1	ont_tofu	CDS	1756793	1756972	100	-	0	ID=PB.1504.4.mrna1.cds1;Name=PB.1504.4;Parent=PB.1504.4.mrna1;Target=PB.1504.4 475 296 .
###
NW_013581222.1	ont_tofu	gene	1763009	1765617	.	-	.	ID=PB.1504.23.path1;Name=PB.1504.23
NW_013581222.1	ont_tofu	mRNA	1763009	1765617	.	-	.	ID=PB.1504.23.mrna1;Name=PB.1504.23;Parent=PB.1504.23.path1;coverage=100.0;identity=100.0;matches=2609;mismatches=0;indels=0;unknowns=0
NW_013581222.1	ont_tofu	exon	1763009	1765617	100	-	.	ID=PB.1504.23.mrna1.exon1;Name=PB.1504.23;Parent=PB.1504.23.mrna1;Target=PB.1504.23 2609 1 .
NW_013581222.1	ont_tofu	CDS	1764394	1764570	100	-	0	ID=PB.1504.23.mrna1.cds1;Name=PB.1504.23;Parent=PB.1504.23.mrna1;Target=PB.1504.23 1224 1048 .
###
NW_013581224.1	ont_tofu	gene	684795	685086	.	+	.	ID=PB.1568.1.path1;Name=PB.1568.1
NW_013581224.1	ont_tofu	mRNA	684795	685086	.	+	.	ID=PB.1568.1.mrna1;Name=PB.1568.1;Parent=PB.1568.1.path1;coverage=100.0;identity=100.0;matches=292;mismatches=0;indels=0;unknowns=0
NW_013581224.1	ont_tofu	exon	684795	685086	100	+	.	ID=PB.1568.1.mrna1.exon1;Name=PB.1568.1;Parent=PB.1568.1.mrna1;Target=PB.1568.1 292 1 .
NW_013581224.1	ont_tofu	CDS	684797	684919	100	+	0	ID=PB.1568.1.mrna1.cds1;Name=PB.1568.1;Parent=PB.1568.1.mrna1;Target=PB.1568.1 125 3 .
###
NW_013581222.1	ont_tofu	gene	1613390	1614062	.	-	.	ID=PB.1499.22.path1;Name=PB.1499.22
NW_013581222.1	ont_tofu	mRNA	1613390	1614062	.	-	.	ID=PB.1499.22.mrna1;Name=PB.1499.22;Parent=PB.1499.22.path1;coverage=100.0;identity=100.0;matches=673;mismatches=0;indels=0;unknowns=0
NW_013581222.1	ont_tofu	exon	1613390	1614062	100	-	.	ID=PB.1499.22.mrna1.exon1;Name=PB.1499.22;Parent=PB.1499.22.mrna1;Target=PB.1499.22 673 1 .
NW_013581222.1	ont_tofu	CDS	1613392	1613544	100	-	0	ID=PB.1499.22.mrna1.cds1;Name=PB.1499.22;Parent=PB.1499.22.mrna1;Target=PB.1499.22 671 519 .
###
NW_013581223.1	ont_tofu	gene	2060950	2067611	.	+	.	ID=PB.1555.20.path1;Name=PB.1555.20
NW_013581223.1	ont_tofu	mRNA	2060950	2067611	.	+	.	ID=PB.1555.20.mrna1;Name=PB.1555.20;Parent=PB.1555.20.path1;coverage=100.0;identity=100.0;matches=1595;mismatches=0;indels=0;unknowns=0
NW_013581223.1	ont_tofu	exon	2060950	2061852	100	+	.	ID=PB.1555.20.mrna1.exon1;Name=PB.1555.20;Parent=PB.1555.20.mrna1;Target=PB.1555.20 1 903 +
NW_013581223.1	ont_tofu	exon	2066864	2067028	100	+	.	ID=PB.1555.20.mrna1.exon2;Name=PB.1555.20;Parent=PB.1555.20.mrna1;Target=PB.1555.20 904 1068 +
NW_013581223.1	ont_tofu	exon	2067085	2067611	100	+	.	ID=PB.1555.20.mrna1.exon3;Name=PB.1555.20;Parent=PB.1555.20.mrna1;Target=PB.1555.20 1069 1595 +
NW_013581223.1	ont_tofu	CDS	2060951	2061163	100	+	0	ID=PB.1555.20.mrna1.cds1;Name=PB.1555.20;Parent=PB.1555.20.mrna1;Target=PB.1555.20 2 214 +
###
NW_013581222.1	ont_tofu	gene	1992748	2000715	.	-	.	ID=PB.1504.309.path1;Name=PB.1504.309
NW_013581222.1	ont_tofu	mRNA	1992748	2000715	.	-	.	ID=PB.1504.309.mrna1;Name=PB.1504.309;Parent=PB.1504.309.path1;coverage=100.0;identity=100.0;matches=1522;mismatches=0;indels=0;unknowns=2
NW_013581222.1	ont_tofu	exon	1999229	2000715	100	-	.	ID=PB.1504.309.mrna1.exon1;Name=PB.1504.309;Parent=PB.1504.309.mrna1;Target=PB.1504.309 1487 1 .
NW_013581222.1	ont_tofu	exon	1992748	1992784	100	-	.	ID=PB.1504.309.mrna1.exon2;Name=PB.1504.309;Parent=PB.1504.309.mrna1;Target=PB.1504.309 1524 1488 .
NW_013581222.1	ont_tofu	CDS	1999796	1999960	100	-	0	ID=PB.1504.309.mrna1.cds1;Name=PB.1504.309;Parent=PB.1504.309.mrna1;Target=PB.1504.309 920 756 .
###
NW_013581223.1	ont_tofu	gene	1813038	1814211	.	+	.	ID=PB.1549.15.path1;Name=PB.1549.15
NW_013581223.1	ont_tofu	mRNA	1813038	1814211	.	+	.	ID=PB.1549.15.mrna1;Name=PB.1549.15;Parent=PB.1549.15.path1;coverage=100.0;identity=100.0;matches=1174;mismatches=0;indels=0;unknowns=0
NW_013581223.1	ont_tofu	exon	1813038	1814211	100	+	.	ID=PB.1549.15.mrna1.exon1;Name=PB.1549.15;Parent=PB.1549.15.mrna1;Target=PB.1549.15 1174 1 .
NW_013581223.1	ont_tofu	CDS	1813769	1813888	100	+	0	ID=PB.1549.15.mrna1.cds1;Name=PB.1549.15;Parent=PB.1549.15.mrna1;Target=PB.1549.15 851 732 .
###
NW_013581222.1	ont_tofu	gene	1619460	1621054	.	-	.	ID=PB.1499.26.path1;Name=PB.1499.26
NW_013581222.1	ont_tofu	mRNA	1619460	1621054	.	-	.	ID=PB.1499.26.mrna1;Name=PB.1499.26;Parent=PB.1499.26.path1;coverage=100.0;identity=100.0;matches=1595;mismatches=0;indels=0;unknowns=0
NW_013581222.1	ont_tofu	exon	1619460	1621054	100	-	.	ID=PB.1499.26.mrna1.exon1;Name=PB.1499.26;Parent=PB.1499.26.mrna1;Target=PB.1499.26 1595 1 .
NW_013581222.1	ont_tofu	CDS	1619757	1619861	100	-	0	ID=PB.1499.26.mrna1.cds1;Name=PB.1499.26;Parent=PB.1499.26.mrna1;Target=PB.1499.26 1298 1194 .
###
NW_013581221.1	ont_tofu	gene	2592484	2594713	.	-	.	ID=PB.1452.3.path1;Name=PB.1452.3
NW_013581221.1	ont_tofu	mRNA	2592484	2594713	.	-	.	ID=PB.1452.3.mrna1;Name=PB.1452.3;Parent=PB.1452.3.path1;coverage=100.0;identity=100.0;matches=2230;mismatches=0;indels=0;unknowns=0
NW_013581221.1	ont_tofu	exon	2592484	2594713	100	-	.	ID=PB.1452.3.mrna1.exon1;Name=PB.1452.3;Parent=PB.1452.3.mrna1;Target=PB.1452.3 2230 1 .
NW_013581221.1	ont_tofu	CDS	2594513	2594713	100	-	0	ID=PB.1452.3.mrna1.cds1;Name=PB.1452.3;Parent=PB.1452.3.mrna1;Target=PB.1452.3 201 1 .
###
NW_013581223.1	ont_tofu	gene	201081	203246	.	-	.	ID=PB.1512.1.path1;Name=PB.1512.1
NW_013581223.1	ont_tofu	mRNA	201081	203246	.	-	.	ID=PB.1512.1.mrna1;Name=PB.1512.1;Parent=PB.1512.1.path1;coverage=100.0;identity=100.0;matches=1733;mismatches=0;indels=0;unknowns=0
NW_013581223.1	ont_tofu	exon	201646	203246	100	-	.	ID=PB.1512.1.mrna1.exon1;Name=PB.1512.1;Parent=PB.1512.1.mrna1;Target=PB.1512.1 1 1601 +
NW_013581223.1	ont_tofu	exon	201081	201212	100	-	.	ID=PB.1512.1.mrna1.exon2;Name=PB.1512.1;Parent=PB.1512.1.mrna1;Target=PB.1512.1 1602 1733 +
NW_013581223.1	ont_tofu	CDS	202541	202795	100	-	0	ID=PB.1512.1.mrna1.cds1;Name=PB.1512.1;Parent=PB.1512.1.mrna1;Target=PB.1512.1 452 706 +
###
NW_013581223.1	ont_tofu	gene	1668790	1669472	.	-	.	ID=PB.1545.1.path1;Name=PB.1545.1
NW_013581223.1	ont_tofu	mRNA	1668790	1669472	.	-	.	ID=PB.1545.1.mrna1;Name=PB.1545.1;Parent=PB.1545.1.path1;coverage=100.0;identity=100.0;matches=607;mismatches=0;indels=0;unknowns=0
NW_013581223.1	ont_tofu	exon	1669246	1669472	100	-	.	ID=PB.1545.1.mrna1.exon1;Name=PB.1545.1;Parent=PB.1545.1.mrna1;Target=PB.1545.1 1 227 +
NW_013581223.1	ont_tofu	exon	1668790	1669169	100	-	.	ID=PB.1545.1.mrna1.exon2;Name=PB.1545.1;Parent=PB.1545.1.mrna1;Target=PB.1545.1 228 607 +
NW_013581223.1	ont_tofu	CDS	1669246	1669471	100	-	0	ID=PB.1545.1.mrna1.cds1;Name=PB.1545.1;Parent=PB.1545.1.mrna1;Target=PB.1545.1 2 227 +
NW_013581223.1	ont_tofu	CDS	1669153	1669169	100	-	1	ID=PB.1545.1.mrna1.cds2;Name=PB.1545.1;Parent=PB.1545.1.mrna1;Target=PB.1545.1 228 244 +
###
NW_013581223.1	ont_tofu	gene	1861056	1862106	.	+	.	ID=PB.1549.81.path1;Name=PB.1549.81
NW_013581223.1	ont_tofu	mRNA	1861056	1862106	.	+	.	ID=PB.1549.81.mrna1;Name=PB.1549.81;Parent=PB.1549.81.path1;coverage=100.0;identity=100.0;matches=1051;mismatches=0;indels=0;unknowns=0
NW_013581223.1	ont_tofu	exon	1861056	1862106	100	+	.	ID=PB.1549.81.mrna1.exon1;Name=PB.1549.81;Parent=PB.1549.81.mrna1;Target=PB.1549.81 1051 1 .
NW_013581223.1	ont_tofu	CDS	1861446	1861535	100	+	0	ID=PB.1549.81.mrna1.cds1;Name=PB.1549.81;Parent=PB.1549.81.mrna1;Target=PB.1549.81 480 391 .
###
NW_013581222.1	ont_tofu	gene	1628693	1629702	.	+	.	ID=PB.1497.24.path1;Name=PB.1497.24
NW_013581222.1	ont_tofu	mRNA	1628693	1629702	.	+	.	ID=PB.1497.24.mrna1;Name=PB.1497.24;Parent=PB.1497.24.path1;coverage=100.0;identity=100.0;matches=1010;mismatches=0;indels=0;unknowns=0
NW_013581222.1	ont_tofu	exon	1628693	1629702	100	+	.	ID=PB.1497.24.mrna1.exon1;Name=PB.1497.24;Parent=PB.1497.24.mrna1;Target=PB.1497.24 1010 1 .
NW_013581222.1	ont_tofu	CDS	1628744	1628923	100	+	0	ID=PB.1497.24.mrna1.cds1;Name=PB.1497.24;Parent=PB.1497.24.mrna1;Target=PB.1497.24 231 52 .
###
NW_013581223.1	ont_tofu	gene	667194	667501	.	-	.	ID=PB.1522.297.path1;Name=PB.1522.297
NW_013581223.1	ont_tofu	mRNA	667194	667501	.	-	.	ID=PB.1522.297.mrna1;Name=PB.1522.297;Parent=PB.1522.297.path1;coverage=100.0;identity=100.0;matches=308;mismatches=0;indels=0;unknowns=0
NW_013581223.1	ont_tofu	exon	667194	667501	100	-	.	ID=PB.1522.297.mrna1.exon1;Name=PB.1522.297;Parent=PB.1522.297.mrna1;Target=PB.1522.297 308 1 .
NW_013581223.1	ont_tofu	CDS	667403	667501	100	-	0	ID=PB.1522.297.mrna1.cds1;Name=PB.1522.297;Parent=PB.1522.297.mrna1;Target=PB.1522.297 99 1 .
###
NW_013581222.1	ont_tofu	gene	1760051	1762222	.	-	.	ID=PB.1504.14.path1;Name=PB.1504.14
NW_013581222.1	ont_tofu	mRNA	1760051	1762222	.	-	.	ID=PB.1504.14.mrna1;Name=PB.1504.14;Parent=PB.1504.14.path1;coverage=100.0;identity=100.0;matches=2172;mismatches=0;indels=0;unknowns=0
NW_013581222.1	ont_tofu	exon	1760051	1762222	100	-	.	ID=PB.1504.14.mrna1.exon1;Name=PB.1504.14;Parent=PB.1504.14.mrna1;Target=PB.1504.14 2172 1 .
NW_013581222.1	ont_tofu	CDS	1761661	1761774	100	-	0	ID=PB.1504.14.mrna1.cds1;Name=PB.1504.14;Parent=PB.1504.14.mrna1;Target=PB.1504.14 562 449 .
###
NW_013581222.1	ont_tofu	gene	2266677	2267781	.	+	.	ID=PB.1505.3.path1;Name=PB.1505.3
NW_013581222.1	ont_tofu	mRNA	2266677	2267781	.	+	.	ID=PB.1505.3.mrna1;Name=PB.1505.3;Parent=PB.1505.3.path1;coverage=100.0;identity=100.0;matches=1105;mismatches=0;indels=0;unknowns=0
NW_013581222.1	ont_tofu	exon	2266677	2267781	100	+	.	ID=PB.1505.3.mrna1.exon1;Name=PB.1505.3;Parent=PB.1505.3.mrna1;Target=PB.1505.3 1105 1 .
NW_013581222.1	ont_tofu	CDS	2266679	2266789	100	+	0	ID=PB.1505.3.mrna1.cds1;Name=PB.1505.3;Parent=PB.1505.3.mrna1;Target=PB.1505.3 113 3 .
###
NW_013581224.1	ont_tofu	gene	1140413	1141731	.	-	.	ID=PB.1578.1.path1;Name=PB.1578.1
NW_013581224.1	ont_tofu	mRNA	1140413	1141731	.	-	.	ID=PB.1578.1.mrna1;Name=PB.1578.1;Parent=PB.1578.1.path1;coverage=100.0;identity=100.0;matches=1319;mismatches=0;indels=0;unknowns=0
NW_013581224.1	ont_tofu	exon	1140413	1141731	100	-	.	ID=PB.1578.1.mrna1.exon1;Name=PB.1578.1;Parent=PB.1578.1.mrna1;Target=PB.1578.1 1319 1 .
NW_013581224.1	ont_tofu	CDS	1140788	1140934	100	-	0	ID=PB.1578.1.mrna1.cds1;Name=PB.1578.1;Parent=PB.1578.1.mrna1;Target=PB.1578.1 944 798 .
###
NW_013581224.1	ont_tofu	gene	216780	223920	.	-	.	ID=PB.1557.1.path1;Name=PB.1557.1
NW_013581224.1	ont_tofu	mRNA	216780	223920	.	-	.	ID=PB.1557.1.mrna1;Name=PB.1557.1;Parent=PB.1557.1.path1;coverage=100.0;identity=100.0;matches=668;mismatches=0;indels=0;unknowns=0
NW_013581224.1	ont_tofu	exon	223579	223920	100	-	.	ID=PB.1557.1.mrna1.exon1;Name=PB.1557.1;Parent=PB.1557.1.mrna1;Target=PB.1557.1 1 342 +
NW_013581224.1	ont_tofu	exon	216780	217105	100	-	.	ID=PB.1557.1.mrna1.exon2;Name=PB.1557.1;Parent=PB.1557.1.mrna1;Target=PB.1557.1 343 668 +
NW_013581224.1	ont_tofu	CDS	223768	223920	100	-	0	ID=PB.1557.1.mrna1.cds1;Name=PB.1557.1;Parent=PB.1557.1.mrna1;Target=PB.1557.1 1 153 +
###
NW_013581224.1	ont_tofu	gene	602289	605550	.	+	.	ID=PB.1558.22.path1;Name=PB.1558.22
NW_013581224.1	ont_tofu	mRNA	602289	605550	.	+	.	ID=PB.1558.22.mrna1;Name=PB.1558.22;Parent=PB.1558.22.path1;coverage=100.0;identity=100.0;matches=3262;mismatches=0;indels=0;unknowns=0
NW_013581224.1	ont_tofu	exon	602289	605550	100	+	.	ID=PB.1558.22.mrna1.exon1;Name=PB.1558.22;Parent=PB.1558.22.mrna1;Target=PB.1558.22 3262 1 .
NW_013581224.1	ont_tofu	CDS	602690	602956	100	+	0	ID=PB.1558.22.mrna1.cds1;Name=PB.1558.22;Parent=PB.1558.22.mrna1;Target=PB.1558.22 668 402 .
###
NW_013581224.1	ont_tofu	gene	606689	607455	.	+	.	ID=PB.1558.29.path1;Name=PB.1558.29
NW_013581224.1	ont_tofu	mRNA	606689	607455	.	+	.	ID=PB.1558.29.mrna1;Name=PB.1558.29;Parent=PB.1558.29.path1;coverage=100.0;identity=100.0;matches=767;mismatches=0;indels=0;unknowns=0
NW_013581224.1	ont_tofu	exon	606689	607455	100	+	.	ID=PB.1558.29.mrna1.exon1;Name=PB.1558.29;Parent=PB.1558.29.mrna1;Target=PB.1558.29 767 1 .
NW_013581224.1	ont_tofu	CDS	606828	607019	100	+	0	ID=PB.1558.29.mrna1.cds1;Name=PB.1558.29;Parent=PB.1558.29.mrna1;Target=PB.1558.29 331 140 .
###
NW_013581223.1	ont_tofu	gene	1941884	1943002	.	-	.	ID=PB.1551.65.path1;Name=PB.1551.65
NW_013581223.1	ont_tofu	mRNA	1941884	1943002	.	-	.	ID=PB.1551.65.mrna1;Name=PB.1551.65;Parent=PB.1551.65.path1;coverage=100.0;identity=100.0;matches=1119;mismatches=0;indels=0;unknowns=0
NW_013581223.1	ont_tofu	exon	1941884	1943002	100	-	.	ID=PB.1551.65.mrna1.exon1;Name=PB.1551.65;Parent=PB.1551.65.mrna1;Target=PB.1551.65 1119 1 .
NW_013581223.1	ont_tofu	CDS	1942265	1942408	100	-	0	ID=PB.1551.65.mrna1.cds1;Name=PB.1551.65;Parent=PB.1551.65.mrna1;Target=PB.1551.65 738 595 .
###
NW_013581222.1	ont_tofu	gene	1629527	1633253	.	-	.	ID=PB.1499.38.path1;Name=PB.1499.38
NW_013581222.1	ont_tofu	mRNA	1629527	1633253	.	-	.	ID=PB.1499.38.mrna1;Name=PB.1499.38;Parent=PB.1499.38.path1;coverage=100.0;identity=100.0;matches=3727;mismatches=0;indels=0;unknowns=0
NW_013581222.1	ont_tofu	exon	1629527	1633253	100	-	.	ID=PB.1499.38.mrna1.exon1;Name=PB.1499.38;Parent=PB.1499.38.mrna1;Target=PB.1499.38 3727 1 .
NW_013581222.1	ont_tofu	CDS	1632971	1633096	100	-	0	ID=PB.1499.38.mrna1.cds1;Name=PB.1499.38;Parent=PB.1499.38.mrna1;Target=PB.1499.38 283 158 .
###
NW_013581223.1	ont_tofu	gene	604475	604968	.	+	.	ID=PB.1519.2.path1;Name=PB.1519.2
NW_013581223.1	ont_tofu	mRNA	604475	604968	.	+	.	ID=PB.1519.2.mrna1;Name=PB.1519.2;Parent=PB.1519.2.path1;coverage=100.0;identity=100.0;matches=494;mismatches=0;indels=0;unknowns=0
NW_013581223.1	ont_tofu	exon	604475	604968	100	+	.	ID=PB.1519.2.mrna1.exon1;Name=PB.1519.2;Parent=PB.1519.2.mrna1;Target=PB.1519.2 494 1 .
NW_013581223.1	ont_tofu	CDS	604475	604546	100	+	0	ID=PB.1519.2.mrna1.cds1;Name=PB.1519.2;Parent=PB.1519.2.mrna1;Target=PB.1519.2 72 1 .
###
NW_013581225.1	ont_tofu	gene	287204	287541	.	-	.	ID=PB.1602.26.path1;Name=PB.1602.26
NW_013581225.1	ont_tofu	mRNA	287204	287541	.	-	.	ID=PB.1602.26.mrna1;Name=PB.1602.26;Parent=PB.1602.26.path1;coverage=100.0;identity=100.0;matches=256;mismatches=0;indels=0;unknowns=0
NW_013581225.1	ont_tofu	exon	287519	287541	100	-	.	ID=PB.1602.26.mrna1.exon1;Name=PB.1602.26;Parent=PB.1602.26.mrna1;Target=PB.1602.26 23 1 .
NW_013581225.1	ont_tofu	exon	287204	287436	100	-	.	ID=PB.1602.26.mrna1.exon2;Name=PB.1602.26;Parent=PB.1602.26.mrna1;Target=PB.1602.26 256 24 .
NW_013581225.1	ont_tofu	CDS	287372	287434	100	-	0	ID=PB.1602.26.mrna1.cds1;Name=PB.1602.26;Parent=PB.1602.26.mrna1;Target=PB.1602.26 88 26 .
###
NW_013581223.1	ont_tofu	gene	166919	167197	.	-	.	ID=PB.1511.2.path1;Name=PB.1511.2
NW_013581223.1	ont_tofu	mRNA	166919	167197	.	-	.	ID=PB.1511.2.mrna1;Name=PB.1511.2;Parent=PB.1511.2.path1;coverage=100.0;identity=100.0;matches=279;mismatches=0;indels=0;unknowns=0
NW_013581223.1	ont_tofu	exon	166919	167197	100	-	.	ID=PB.1511.2.mrna1.exon1;Name=PB.1511.2;Parent=PB.1511.2.mrna1;Target=PB.1511.2 279 1 .
NW_013581223.1	ont_tofu	CDS	167122	167196	100	-	0	ID=PB.1511.2.mrna1.cds1;Name=PB.1511.2;Parent=PB.1511.2.mrna1;Target=PB.1511.2 76 2 .
###
NW_013581222.1	ont_tofu	gene	1625823	1626516	.	-	.	ID=PB.1499.35.path1;Name=PB.1499.35
NW_013581222.1	ont_tofu	mRNA	1625823	1626516	.	-	.	ID=PB.1499.35.mrna1;Name=PB.1499.35;Parent=PB.1499.35.path1;coverage=100.0;identity=100.0;matches=694;mismatches=0;indels=0;unknowns=0
NW_013581222.1	ont_tofu	exon	1625823	1626516	100	-	.	ID=PB.1499.35.mrna1.exon1;Name=PB.1499.35;Parent=PB.1499.35.mrna1;Target=PB.1499.35 694 1 .
NW_013581222.1	ont_tofu	CDS	1626137	1626268	100	-	0	ID=PB.1499.35.mrna1.cds1;Name=PB.1499.35;Parent=PB.1499.35.mrna1;Target=PB.1499.35 380 249 .
###
NW_013581224.1	ont_tofu	gene	1494448	1495110	.	+	.	ID=PB.1584.1.path1;Name=PB.1584.1
NW_013581224.1	ont_tofu	mRNA	1494448	1495110	.	+	.	ID=PB.1584.1.mrna1;Name=PB.1584.1;Parent=PB.1584.1.path1;coverage=100.0;identity=100.0;matches=663;mismatches=0;indels=0;unknowns=0
NW_013581224.1	ont_tofu	exon	1494448	1495110	100	+	.	ID=PB.1584.1.mrna1.exon1;Name=PB.1584.1;Parent=PB.1584.1.mrna1;Target=PB.1584.1 663 1 .
NW_013581224.1	ont_tofu	CDS	1494449	1494556	100	+	0	ID=PB.1584.1.mrna1.cds1;Name=PB.1584.1;Parent=PB.1584.1.mrna1;Target=PB.1584.1 109 2 .
###
NW_013581223.1	ont_tofu	gene	1974945	1977935	.	-	.	ID=PB.1551.67.path1;Name=PB.1551.67
NW_013581223.1	ont_tofu	mRNA	1974945	1977935	.	-	.	ID=PB.1551.67.mrna1;Name=PB.1551.67;Parent=PB.1551.67.path1;coverage=100.0;identity=100.0;matches=886;mismatches=0;indels=0;unknowns=0
NW_013581223.1	ont_tofu	exon	1977295	1977935	100	-	.	ID=PB.1551.67.mrna1.exon1;Name=PB.1551.67;Parent=PB.1551.67.mrna1;Target=PB.1551.67 1 641 +
NW_013581223.1	ont_tofu	exon	1974945	1975189	100	-	.	ID=PB.1551.67.mrna1.exon2;Name=PB.1551.67;Parent=PB.1551.67.mrna1;Target=PB.1551.67 642 886 +
NW_013581223.1	ont_tofu	CDS	1977451	1977510	100	-	0	ID=PB.1551.67.mrna1.cds1;Name=PB.1551.67;Parent=PB.1551.67.mrna1;Target=PB.1551.67 426 485 +
###
NW_013581224.1	ont_tofu	gene	1252514	1254118	.	-	.	ID=PB.1580.1.path1;Name=PB.1580.1
NW_013581224.1	ont_tofu	mRNA	1252514	1254118	.	-	.	ID=PB.1580.1.mrna1;Name=PB.1580.1;Parent=PB.1580.1.path1;coverage=100.0;identity=100.0;matches=1605;mismatches=0;indels=0;unknowns=0
NW_013581224.1	ont_tofu	exon	1252514	1254118	100	-	.	ID=PB.1580.1.mrna1.exon1;Name=PB.1580.1;Parent=PB.1580.1.mrna1;Target=PB.1580.1 1605 1 .
NW_013581224.1	ont_tofu	CDS	1254016	1254117	100	-	0	ID=PB.1580.1.mrna1.cds1;Name=PB.1580.1;Parent=PB.1580.1.mrna1;Target=PB.1580.1 103 2 .
###
NW_013581224.1	ont_tofu	gene	1290426	1299619	.	-	.	ID=PB.1581.2.path1;Name=PB.1581.2
NW_013581224.1	ont_tofu	mRNA	1290426	1299619	.	-	.	ID=PB.1581.2.mrna1;Name=PB.1581.2;Parent=PB.1581.2.path1;coverage=100.0;identity=100.0;matches=1758;mismatches=0;indels=0;unknowns=0
NW_013581224.1	ont_tofu	exon	1299462	1299619	100	-	.	ID=PB.1581.2.mrna1.exon1;Name=PB.1581.2;Parent=PB.1581.2.mrna1;Target=PB.1581.2 1 158 +
NW_013581224.1	ont_tofu	exon	1290426	1292025	100	-	.	ID=PB.1581.2.mrna1.exon2;Name=PB.1581.2;Parent=PB.1581.2.mrna1;Target=PB.1581.2 159 1758 +
NW_013581224.1	ont_tofu	CDS	1299462	1299479	100	-	0	ID=PB.1581.2.mrna1.cds1;Name=PB.1581.2;Parent=PB.1581.2.mrna1;Target=PB.1581.2 141 158 +
NW_013581224.1	ont_tofu	CDS	1291006	1292025	100	-	0	ID=PB.1581.2.mrna1.cds2;Name=PB.1581.2;Parent=PB.1581.2.mrna1;Target=PB.1581.2 159 1178 +
###
NW_013581225.1	ont_tofu	gene	818093	819510	.	+	.	ID=PB.1624.34.path1;Name=PB.1624.34
NW_013581225.1	ont_tofu	mRNA	818093	819510	.	+	.	ID=PB.1624.34.mrna1;Name=PB.1624.34;Parent=PB.1624.34.path1;coverage=100.0;identity=100.0;matches=1418;mismatches=0;indels=0;unknowns=0
NW_013581225.1	ont_tofu	exon	818093	819510	100	+	.	ID=PB.1624.34.mrna1.exon1;Name=PB.1624.34;Parent=PB.1624.34.mrna1;Target=PB.1624.34 1418 1 .
NW_013581225.1	ont_tofu	CDS	819262	819354	100	+	0	ID=PB.1624.34.mrna1.cds1;Name=PB.1624.34;Parent=PB.1624.34.mrna1;Target=PB.1624.34 1262 1170 .
###
NW_013581224.1	ont_tofu	gene	756908	758755	.	+	.	ID=PB.1573.137.path1;Name=PB.1573.137
NW_013581224.1	ont_tofu	mRNA	756908	758755	.	+	.	ID=PB.1573.137.mrna1;Name=PB.1573.137;Parent=PB.1573.137.path1;coverage=100.0;identity=100.0;matches=1848;mismatches=0;indels=0;unknowns=0
NW_013581224.1	ont_tofu	exon	756908	758755	100	+	.	ID=PB.1573.137.mrna1.exon1;Name=PB.1573.137;Parent=PB.1573.137.mrna1;Target=PB.1573.137 1848 1 .
NW_013581224.1	ont_tofu	CDS	758281	758520	100	+	0	ID=PB.1573.137.mrna1.cds1;Name=PB.1573.137;Parent=PB.1573.137.mrna1;Target=PB.1573.137 1613 1374 .
###
NW_013581224.1	ont_tofu	gene	1851027	1851467	.	+	.	ID=PB.1587.2.path1;Name=PB.1587.2
NW_013581224.1	ont_tofu	mRNA	1851027	1851467	.	+	.	ID=PB.1587.2.mrna1;Name=PB.1587.2;Parent=PB.1587.2.path1;coverage=100.0;identity=100.0;matches=441;mismatches=0;indels=0;unknowns=0
NW_013581224.1	ont_tofu	exon	1851027	1851467	100	+	.	ID=PB.1587.2.mrna1.exon1;Name=PB.1587.2;Parent=PB.1587.2.mrna1;Target=PB.1587.2 441 1 .
NW_013581224.1	ont_tofu	CDS	1851027	1851122	100	+	0	ID=PB.1587.2.mrna1.cds1;Name=PB.1587.2;Parent=PB.1587.2.mrna1;Target=PB.1587.2 96 1 .
###
NW_013581225.1	ont_tofu	gene	283206	283862	.	-	.	ID=PB.1602.15.path1;Name=PB.1602.15
NW_013581225.1	ont_tofu	mRNA	283206	283862	.	-	.	ID=PB.1602.15.mrna1;Name=PB.1602.15;Parent=PB.1602.15.path1;coverage=100.0;identity=100.0;matches=657;mismatches=0;indels=0;unknowns=0
NW_013581225.1	ont_tofu	exon	283206	283862	100	-	.	ID=PB.1602.15.mrna1.exon1;Name=PB.1602.15;Parent=PB.1602.15.mrna1;Target=PB.1602.15 657 1 .
NW_013581225.1	ont_tofu	CDS	283679	283861	100	-	0	ID=PB.1602.15.mrna1.cds1;Name=PB.1602.15;Parent=PB.1602.15.mrna1;Target=PB.1602.15 184 2 .
###
NW_013581225.1	ont_tofu	gene	166099	167747	.	+	.	ID=PB.1596.102.path1;Name=PB.1596.102
NW_013581225.1	ont_tofu	mRNA	166099	167747	.	+	.	ID=PB.1596.102.mrna1;Name=PB.1596.102;Parent=PB.1596.102.path1;coverage=100.0;identity=100.0;matches=1649;mismatches=0;indels=0;unknowns=0
NW_013581225.1	ont_tofu	exon	166099	167747	100	+	.	ID=PB.1596.102.mrna1.exon1;Name=PB.1596.102;Parent=PB.1596.102.mrna1;Target=PB.1596.102 1649 1 .
NW_013581225.1	ont_tofu	CDS	166246	167250	100	+	0	ID=PB.1596.102.mrna1.cds1;Name=PB.1596.102;Parent=PB.1596.102.mrna1;Target=PB.1596.102 1152 148 .
###
NW_013581225.1	ont_tofu	gene	961372	962427	.	-	.	ID=PB.1635.2.path1;Name=PB.1635.2
NW_013581225.1	ont_tofu	mRNA	961372	962427	.	-	.	ID=PB.1635.2.mrna1;Name=PB.1635.2;Parent=PB.1635.2.path1;coverage=100.0;identity=100.0;matches=993;mismatches=0;indels=0;unknowns=0
NW_013581225.1	ont_tofu	exon	961824	962427	100	-	.	ID=PB.1635.2.mrna1.exon1;Name=PB.1635.2;Parent=PB.1635.2.mrna1;Target=PB.1635.2 604 1 .
NW_013581225.1	ont_tofu	exon	961372	961760	100	-	.	ID=PB.1635.2.mrna1.exon2;Name=PB.1635.2;Parent=PB.1635.2.mrna1;Target=PB.1635.2 993 605 .
NW_013581225.1	ont_tofu	CDS	961824	961920	100	-	0	ID=PB.1635.2.mrna1.cds1;Name=PB.1635.2;Parent=PB.1635.2.mrna1;Target=PB.1635.2 604 508 .
NW_013581225.1	ont_tofu	CDS	961627	961760	100	-	1	ID=PB.1635.2.mrna1.cds2;Name=PB.1635.2;Parent=PB.1635.2.mrna1;Target=PB.1635.2 738 605 .
###
NW_013581224.1	ont_tofu	gene	1680853	1681656	.	+	.	ID=PB.1585.2.path1;Name=PB.1585.2
NW_013581224.1	ont_tofu	mRNA	1680853	1681656	.	+	.	ID=PB.1585.2.mrna1;Name=PB.1585.2;Parent=PB.1585.2.path1;coverage=100.0;identity=100.0;matches=804;mismatches=0;indels=0;unknowns=0
NW_013581224.1	ont_tofu	exon	1680853	1681656	100	+	.	ID=PB.1585.2.mrna1.exon1;Name=PB.1585.2;Parent=PB.1585.2.mrna1;Target=PB.1585.2 804 1 .
NW_013581224.1	ont_tofu	CDS	1680979	1681089	100	+	0	ID=PB.1585.2.mrna1.cds1;Name=PB.1585.2;Parent=PB.1585.2.mrna1;Target=PB.1585.2 237 127 .
###
NW_013581219.1	ont_tofu	gene	639643	640815	.	+	.	ID=PB.1265.1.path1;Name=PB.1265.1
NW_013581219.1	ont_tofu	mRNA	639643	640815	.	+	.	ID=PB.1265.1.mrna1;Name=PB.1265.1;Parent=PB.1265.1.path1;coverage=100.0;identity=100.0;matches=1173;mismatches=0;indels=0;unknowns=0
NW_013581219.1	ont_tofu	exon	639643	640815	100	+	.	ID=PB.1265.1.mrna1.exon1;Name=PB.1265.1;Parent=PB.1265.1.mrna1;Target=PB.1265.1 1173 1 .
NW_013581219.1	ont_tofu	CDS	640265	640597	100	+	0	ID=PB.1265.1.mrna1.cds1;Name=PB.1265.1;Parent=PB.1265.1.mrna1;Target=PB.1265.1 955 623 .
###
NW_013581224.1	ont_tofu	gene	660137	660729	.	-	.	ID=PB.1562.52.path1;Name=PB.1562.52
NW_013581224.1	ont_tofu	mRNA	660137	660729	.	-	.	ID=PB.1562.52.mrna1;Name=PB.1562.52;Parent=PB.1562.52.path1;coverage=100.0;identity=100.0;matches=593;mismatches=0;indels=0;unknowns=0
NW_013581224.1	ont_tofu	exon	660137	660729	100	-	.	ID=PB.1562.52.mrna1.exon1;Name=PB.1562.52;Parent=PB.1562.52.mrna1;Target=PB.1562.52 593 1 .
NW_013581224.1	ont_tofu	CDS	660646	660729	100	-	0	ID=PB.1562.52.mrna1.cds1;Name=PB.1562.52;Parent=PB.1562.52.mrna1;Target=PB.1562.52 84 1 .
###
NW_013581225.1	ont_tofu	gene	3448	4519	.	+	.	ID=PB.1588.1.path1;Name=PB.1588.1
NW_013581225.1	ont_tofu	mRNA	3448	4519	.	+	.	ID=PB.1588.1.mrna1;Name=PB.1588.1;Parent=PB.1588.1.path1;coverage=100.0;identity=100.0;matches=828;mismatches=0;indels=0;unknowns=0
NW_013581225.1	ont_tofu	exon	3448	4220	100	+	.	ID=PB.1588.1.mrna1.exon1;Name=PB.1588.1;Parent=PB.1588.1.mrna1;Target=PB.1588.1 773 1 .
NW_013581225.1	ont_tofu	exon	4465	4519	100	+	.	ID=PB.1588.1.mrna1.exon2;Name=PB.1588.1;Parent=PB.1588.1.mrna1;Target=PB.1588.1 828 774 .
NW_013581225.1	ont_tofu	CDS	4000	4152	100	+	0	ID=PB.1588.1.mrna1.cds1;Name=PB.1588.1;Parent=PB.1588.1.mrna1;Target=PB.1588.1 705 553 .
###
NW_013581225.1	ont_tofu	gene	224689	259978	.	+	.	ID=PB.1596.136.path1;Name=PB.1596.136
NW_013581225.1	ont_tofu	mRNA	224689	259978	.	+	.	ID=PB.1596.136.mrna1;Name=PB.1596.136;Parent=PB.1596.136.path1;coverage=100.0;identity=100.0;matches=1951;mismatches=0;indels=0;unknowns=0
NW_013581225.1	ont_tofu	exon	224689	225522	100	+	.	ID=PB.1596.136.mrna1.exon1;Name=PB.1596.136;Parent=PB.1596.136.mrna1;Target=PB.1596.136 1 834 +
NW_013581225.1	ont_tofu	exon	258862	259978	100	+	.	ID=PB.1596.136.mrna1.exon2;Name=PB.1596.136;Parent=PB.1596.136.mrna1;Target=PB.1596.136 835 1951 +
NW_013581225.1	ont_tofu	CDS	224939	225058	100	+	0	ID=PB.1596.136.mrna1.cds1;Name=PB.1596.136;Parent=PB.1596.136.mrna1;Target=PB.1596.136 251 370 +
###
NW_013581225.1	ont_tofu	gene	705580	706527	.	-	.	ID=PB.1617.1.path1;Name=PB.1617.1
NW_013581225.1	ont_tofu	mRNA	705580	706527	.	-	.	ID=PB.1617.1.mrna1;Name=PB.1617.1;Parent=PB.1617.1.path1;coverage=100.0;identity=100.0;matches=948;mismatches=0;indels=0;unknowns=0
NW_013581225.1	ont_tofu	exon	705580	706527	100	-	.	ID=PB.1617.1.mrna1.exon1;Name=PB.1617.1;Parent=PB.1617.1.mrna1;Target=PB.1617.1 948 1 .
NW_013581225.1	ont_tofu	CDS	706070	706216	100	-	0	ID=PB.1617.1.mrna1.cds1;Name=PB.1617.1;Parent=PB.1617.1.mrna1;Target=PB.1617.1 458 312 .
###
NW_013581223.1	ont_tofu	gene	1006360	1007285	.	-	.	ID=PB.1539.2.path1;Name=PB.1539.2
NW_013581223.1	ont_tofu	mRNA	1006360	1007285	.	-	.	ID=PB.1539.2.mrna1;Name=PB.1539.2;Parent=PB.1539.2.path1;coverage=100.0;identity=100.0;matches=926;mismatches=0;indels=0;unknowns=0
NW_013581223.1	ont_tofu	exon	1006360	1007285	100	-	.	ID=PB.1539.2.mrna1.exon1;Name=PB.1539.2;Parent=PB.1539.2.mrna1;Target=PB.1539.2 926 1 .
NW_013581223.1	ont_tofu	CDS	1006771	1006953	100	-	0	ID=PB.1539.2.mrna1.cds1;Name=PB.1539.2;Parent=PB.1539.2.mrna1;Target=PB.1539.2 515 333 .
###
NW_013581225.1	ont_tofu	gene	128184	132765	.	+	.	ID=PB.1596.24.path1;Name=PB.1596.24
NW_013581225.1	ont_tofu	mRNA	128184	132765	.	+	.	ID=PB.1596.24.mrna1;Name=PB.1596.24;Parent=PB.1596.24.path1;coverage=100.0;identity=100.0;matches=616;mismatches=0;indels=0;unknowns=0
NW_013581225.1	ont_tofu	exon	128184	128376	100	+	.	ID=PB.1596.24.mrna1.exon1;Name=PB.1596.24;Parent=PB.1596.24.mrna1;Target=PB.1596.24 1 193 +
NW_013581225.1	ont_tofu	exon	132343	132765	100	+	.	ID=PB.1596.24.mrna1.exon2;Name=PB.1596.24;Parent=PB.1596.24.mrna1;Target=PB.1596.24 194 616 +
NW_013581225.1	ont_tofu	CDS	132362	132418	100	+	0	ID=PB.1596.24.mrna1.cds1;Name=PB.1596.24;Parent=PB.1596.24.mrna1;Target=PB.1596.24 213 269 +
###
NW_013581225.1	ont_tofu	gene	282260	282742	.	+	.	ID=PB.1596.220.path1;Name=PB.1596.220
NW_013581225.1	ont_tofu	mRNA	282260	282742	.	+	.	ID=PB.1596.220.mrna1;Name=PB.1596.220;Parent=PB.1596.220.path1;coverage=100.0;identity=100.0;matches=483;mismatches=0;indels=0;unknowns=0
NW_013581225.1	ont_tofu	exon	282260	282742	100	+	.	ID=PB.1596.220.mrna1.exon1;Name=PB.1596.220;Parent=PB.1596.220.mrna1;Target=PB.1596.220 483 1 .
NW_013581225.1	ont_tofu	CDS	282294	282437	100	+	0	ID=PB.1596.220.mrna1.cds1;Name=PB.1596.220;Parent=PB.1596.220.mrna1;Target=PB.1596.220 178 35 .
###
NW_013581225.1	ont_tofu	gene	796318	797095	.	+	.	ID=PB.1624.4.path1;Name=PB.1624.4
NW_013581225.1	ont_tofu	mRNA	796318	797095	.	+	.	ID=PB.1624.4.mrna1;Name=PB.1624.4;Parent=PB.1624.4.path1;coverage=100.0;identity=100.0;matches=778;mismatches=0;indels=0;unknowns=0
NW_013581225.1	ont_tofu	exon	796318	797095	100	+	.	ID=PB.1624.4.mrna1.exon1;Name=PB.1624.4;Parent=PB.1624.4.mrna1;Target=PB.1624.4 778 1 .
NW_013581225.1	ont_tofu	CDS	796871	797005	100	+	0	ID=PB.1624.4.mrna1.cds1;Name=PB.1624.4;Parent=PB.1624.4.mrna1;Target=PB.1624.4 688 554 .
###
NW_013581225.1	ont_tofu	gene	1399637	1401131	.	+	.	ID=PB.1669.13.path1;Name=PB.1669.13
NW_013581225.1	ont_tofu	mRNA	1399637	1401131	.	+	.	ID=PB.1669.13.mrna1;Name=PB.1669.13;Parent=PB.1669.13.path1;coverage=100.0;identity=100.0;matches=1495;mismatches=0;indels=0;unknowns=0
NW_013581225.1	ont_tofu	exon	1399637	1401131	100	+	.	ID=PB.1669.13.mrna1.exon1;Name=PB.1669.13;Parent=PB.1669.13.mrna1;Target=PB.1669.13 1495 1 .
NW_013581225.1	ont_tofu	CDS	1400797	1400922	100	+	0	ID=PB.1669.13.mrna1.cds1;Name=PB.1669.13;Parent=PB.1669.13.mrna1;Target=PB.1669.13 1286 1161 .
###
NW_013581225.1	ont_tofu	gene	717270	717665	.	+	.	ID=PB.1619.1.path1;Name=PB.1619.1
NW_013581225.1	ont_tofu	mRNA	717270	717665	.	+	.	ID=PB.1619.1.mrna1;Name=PB.1619.1;Parent=PB.1619.1.path1;coverage=100.0;identity=100.0;matches=396;mismatches=0;indels=0;unknowns=0
NW_013581225.1	ont_tofu	exon	717270	717665	100	+	.	ID=PB.1619.1.mrna1.exon1;Name=PB.1619.1;Parent=PB.1619.1.mrna1;Target=PB.1619.1 396 1 .
NW_013581225.1	ont_tofu	CDS	717537	717665	100	+	0	ID=PB.1619.1.mrna1.cds1;Name=PB.1619.1;Parent=PB.1619.1.mrna1;Target=PB.1619.1 396 268 .
###
NW_013581225.1	ont_tofu	gene	1594263	1594531	.	+	.	ID=PB.1677.44.path1;Name=PB.1677.44
NW_013581225.1	ont_tofu	mRNA	1594263	1594531	.	+	.	ID=PB.1677.44.mrna1;Name=PB.1677.44;Parent=PB.1677.44.path1;coverage=100.0;identity=100.0;matches=269;mismatches=0;indels=0;unknowns=0
NW_013581225.1	ont_tofu	exon	1594263	1594531	100	+	.	ID=PB.1677.44.mrna1.exon1;Name=PB.1677.44;Parent=PB.1677.44.mrna1;Target=PB.1677.44 269 1 .
NW_013581225.1	ont_tofu	CDS	1594264	1594317	100	+	0	ID=PB.1677.44.mrna1.cds1;Name=PB.1677.44;Parent=PB.1677.44.mrna1;Target=PB.1677.44 55 2 .
###
NW_013581225.1	ont_tofu	gene	23149	24686	.	-	.	ID=PB.1592.8.path1;Name=PB.1592.8
NW_013581225.1	ont_tofu	mRNA	23149	24686	.	-	.	ID=PB.1592.8.mrna1;Name=PB.1592.8;Parent=PB.1592.8.path1;coverage=100.0;identity=100.0;matches=1538;mismatches=0;indels=0;unknowns=0
NW_013581225.1	ont_tofu	exon	23149	24686	100	-	.	ID=PB.1592.8.mrna1.exon1;Name=PB.1592.8;Parent=PB.1592.8.mrna1;Target=PB.1592.8 1538 1 .
NW_013581225.1	ont_tofu	CDS	24008	24115	100	-	0	ID=PB.1592.8.mrna1.cds1;Name=PB.1592.8;Parent=PB.1592.8.mrna1;Target=PB.1592.8 679 572 .
###
NW_013581225.1	ont_tofu	gene	982209	983147	.	+	.	ID=PB.1639.46.path1;Name=PB.1639.46
NW_013581225.1	ont_tofu	mRNA	982209	983147	.	+	.	ID=PB.1639.46.mrna1;Name=PB.1639.46;Parent=PB.1639.46.path1;coverage=100.0;identity=100.0;matches=939;mismatches=0;indels=0;unknowns=0
NW_013581225.1	ont_tofu	exon	982209	983147	100	+	.	ID=PB.1639.46.mrna1.exon1;Name=PB.1639.46;Parent=PB.1639.46.mrna1;Target=PB.1639.46 939 1 .
NW_013581225.1	ont_tofu	CDS	982210	982362	100	+	0	ID=PB.1639.46.mrna1.cds1;Name=PB.1639.46;Parent=PB.1639.46.mrna1;Target=PB.1639.46 154 2 .
###
NW_013581225.1	ont_tofu	gene	1219120	1219891	.	-	.	ID=PB.1666.229.path1;Name=PB.1666.229
NW_013581225.1	ont_tofu	mRNA	1219120	1219891	.	-	.	ID=PB.1666.229.mrna1;Name=PB.1666.229;Parent=PB.1666.229.path1;coverage=100.0;identity=100.0;matches=772;mismatches=0;indels=0;unknowns=0
NW_013581225.1	ont_tofu	exon	1219120	1219891	100	-	.	ID=PB.1666.229.mrna1.exon1;Name=PB.1666.229;Parent=PB.1666.229.mrna1;Target=PB.1666.229 772 1 .
NW_013581225.1	ont_tofu	CDS	1219518	1219664	100	-	0	ID=PB.1666.229.mrna1.cds1;Name=PB.1666.229;Parent=PB.1666.229.mrna1;Target=PB.1666.229 374 228 .
###
NW_013581217.1	ont_tofu	gene	3020266	3022084	.	-	.	ID=PB.1135.1.path1;Name=PB.1135.1
NW_013581217.1	ont_tofu	mRNA	3020266	3022084	.	-	.	ID=PB.1135.1.mrna1;Name=PB.1135.1;Parent=PB.1135.1.path1;coverage=100.0;identity=100.0;matches=1819;mismatches=0;indels=0;unknowns=0
NW_013581217.1	ont_tofu	exon	3020266	3022084	100	-	.	ID=PB.1135.1.mrna1.exon1;Name=PB.1135.1;Parent=PB.1135.1.mrna1;Target=PB.1135.1 1819 1 .
NW_013581217.1	ont_tofu	CDS	3021156	3021356	100	-	0	ID=PB.1135.1.mrna1.cds1;Name=PB.1135.1;Parent=PB.1135.1.mrna1;Target=PB.1135.1 929 729 .
###
NW_013581225.1	ont_tofu	gene	1367775	1375399	.	+	.	ID=PB.1665.120.path1;Name=PB.1665.120
NW_013581225.1	ont_tofu	mRNA	1367775	1375399	.	+	.	ID=PB.1665.120.mrna1;Name=PB.1665.120;Parent=PB.1665.120.path1;coverage=100.0;identity=100.0;matches=2062;mismatches=0;indels=0;unknowns=0
NW_013581225.1	ont_tofu	exon	1367775	1368052	100	+	.	ID=PB.1665.120.mrna1.exon1;Name=PB.1665.120;Parent=PB.1665.120.mrna1;Target=PB.1665.120 1 278 +
NW_013581225.1	ont_tofu	exon	1373616	1375399	100	+	.	ID=PB.1665.120.mrna1.exon2;Name=PB.1665.120;Parent=PB.1665.120.mrna1;Target=PB.1665.120 279 2062 +
NW_013581225.1	ont_tofu	CDS	1374238	1374423	100	+	0	ID=PB.1665.120.mrna1.cds1;Name=PB.1665.120;Parent=PB.1665.120.mrna1;Target=PB.1665.120 901 1086 +
###
NW_013581225.1	ont_tofu	gene	1320788	1328195	.	-	.	ID=PB.1666.237.path1;Name=PB.1666.237
NW_013581225.1	ont_tofu	mRNA	1320788	1328195	.	-	.	ID=PB.1666.237.mrna1;Name=PB.1666.237;Parent=PB.1666.237.path1;coverage=100.0;identity=100.0;matches=757;mismatches=0;indels=0;unknowns=0
NW_013581225.1	ont_tofu	exon	1328051	1328195	100	-	.	ID=PB.1666.237.mrna1.exon1;Name=PB.1666.237;Parent=PB.1666.237.mrna1;Target=PB.1666.237 1 145 +
NW_013581225.1	ont_tofu	exon	1320788	1321399	100	-	.	ID=PB.1666.237.mrna1.exon2;Name=PB.1666.237;Parent=PB.1666.237.mrna1;Target=PB.1666.237 146 757 +
NW_013581225.1	ont_tofu	CDS	1321162	1321335	100	-	0	ID=PB.1666.237.mrna1.cds1;Name=PB.1666.237;Parent=PB.1666.237.mrna1;Target=PB.1666.237 210 383 +
###
NW_013581225.1	ont_tofu	gene	892136	892975	.	+	.	ID=PB.1627.51.path1;Name=PB.1627.51
NW_013581225.1	ont_tofu	mRNA	892136	892975	.	+	.	ID=PB.1627.51.mrna1;Name=PB.1627.51;Parent=PB.1627.51.path1;coverage=100.0;identity=100.0;matches=840;mismatches=0;indels=0;unknowns=0
NW_013581225.1	ont_tofu	exon	892136	892975	100	+	.	ID=PB.1627.51.mrna1.exon1;Name=PB.1627.51;Parent=PB.1627.51.mrna1;Target=PB.1627.51 840 1 .
NW_013581225.1	ont_tofu	CDS	892543	892656	100	+	0	ID=PB.1627.51.mrna1.cds1;Name=PB.1627.51;Parent=PB.1627.51.mrna1;Target=PB.1627.51 521 408 .
###
NW_013581225.1	ont_tofu	gene	612533	620860	.	-	.	ID=PB.1614.3.path1;Name=PB.1614.3
NW_013581225.1	ont_tofu	mRNA	612533	620860	.	-	.	ID=PB.1614.3.mrna1;Name=PB.1614.3;Parent=PB.1614.3.path1;coverage=100.0;identity=100.0;matches=766;mismatches=0;indels=0;unknowns=0
NW_013581225.1	ont_tofu	exon	620633	620860	100	-	.	ID=PB.1614.3.mrna1.exon1;Name=PB.1614.3;Parent=PB.1614.3.mrna1;Target=PB.1614.3 228 1 .
NW_013581225.1	ont_tofu	exon	612533	613070	100	-	.	ID=PB.1614.3.mrna1.exon2;Name=PB.1614.3;Parent=PB.1614.3.mrna1;Target=PB.1614.3 766 229 .
NW_013581225.1	ont_tofu	CDS	620653	620859	100	-	0	ID=PB.1614.3.mrna1.cds1;Name=PB.1614.3;Parent=PB.1614.3.mrna1;Target=PB.1614.3 208 2 .
###
NW_013581225.1	ont_tofu	gene	1035804	1036355	.	-	.	ID=PB.1648.6.path1;Name=PB.1648.6
NW_013581225.1	ont_tofu	mRNA	1035804	1036355	.	-	.	ID=PB.1648.6.mrna1;Name=PB.1648.6;Parent=PB.1648.6.path1;coverage=100.0;identity=100.0;matches=552;mismatches=0;indels=0;unknowns=0
NW_013581225.1	ont_tofu	exon	1035804	1036355	100	-	.	ID=PB.1648.6.mrna1.exon1;Name=PB.1648.6;Parent=PB.1648.6.mrna1;Target=PB.1648.6 552 1 .
NW_013581225.1	ont_tofu	CDS	1035805	1035894	100	-	0	ID=PB.1648.6.mrna1.cds1;Name=PB.1648.6;Parent=PB.1648.6.mrna1;Target=PB.1648.6 551 462 .
###
NW_013581225.1	ont_tofu	gene	1125014	1125710	.	-	.	ID=PB.1660.161.path1;Name=PB.1660.161
NW_013581225.1	ont_tofu	mRNA	1125014	1125710	.	-	.	ID=PB.1660.161.mrna1;Name=PB.1660.161;Parent=PB.1660.161.path1;coverage=100.0;identity=100.0;matches=697;mismatches=0;indels=0;unknowns=0
NW_013581225.1	ont_tofu	exon	1125014	1125710	100	-	.	ID=PB.1660.161.mrna1.exon1;Name=PB.1660.161;Parent=PB.1660.161.mrna1;Target=PB.1660.161 697 1 .
NW_013581225.1	ont_tofu	CDS	1125235	1125363	100	-	0	ID=PB.1660.161.mrna1.cds1;Name=PB.1660.161;Parent=PB.1660.161.mrna1;Target=PB.1660.161 476 348 .
###
NW_013581225.1	ont_tofu	gene	709119	710244	.	-	.	ID=PB.1618.1.path1;Name=PB.1618.1
NW_013581225.1	ont_tofu	mRNA	709119	710244	.	-	.	ID=PB.1618.1.mrna1;Name=PB.1618.1;Parent=PB.1618.1.path1;coverage=100.0;identity=100.0;matches=1126;mismatches=0;indels=0;unknowns=0
NW_013581225.1	ont_tofu	exon	709119	710244	100	-	.	ID=PB.1618.1.mrna1.exon1;Name=PB.1618.1;Parent=PB.1618.1.mrna1;Target=PB.1618.1 1126 1 .
NW_013581225.1	ont_tofu	CDS	710072	710173	100	-	0	ID=PB.1618.1.mrna1.cds1;Name=PB.1618.1;Parent=PB.1618.1.mrna1;Target=PB.1618.1 173 72 .
###
NW_013581226.1	ont_tofu	gene	400638	401647	.	+	.	ID=PB.1710.56.path1;Name=PB.1710.56
NW_013581226.1	ont_tofu	mRNA	400638	401647	.	+	.	ID=PB.1710.56.mrna1;Name=PB.1710.56;Parent=PB.1710.56.path1;coverage=100.0;identity=100.0;matches=743;mismatches=0;indels=0;unknowns=0
NW_013581226.1	ont_tofu	exon	400638	400785	100	+	.	ID=PB.1710.56.mrna1.exon1;Name=PB.1710.56;Parent=PB.1710.56.mrna1;Target=PB.1710.56 1 148 +
NW_013581226.1	ont_tofu	exon	401053	401647	100	+	.	ID=PB.1710.56.mrna1.exon2;Name=PB.1710.56;Parent=PB.1710.56.mrna1;Target=PB.1710.56 149 743 +
NW_013581226.1	ont_tofu	CDS	400638	400712	100	+	0	ID=PB.1710.56.mrna1.cds1;Name=PB.1710.56;Parent=PB.1710.56.mrna1;Target=PB.1710.56 1 75 +
###
NW_013581220.1	ont_tofu	gene	674487	674820	.	+	.	ID=PB.1335.265.path1;Name=PB.1335.265
NW_013581220.1	ont_tofu	mRNA	674487	674820	.	+	.	ID=PB.1335.265.mrna1;Name=PB.1335.265;Parent=PB.1335.265.path1;coverage=100.0;identity=100.0;matches=334;mismatches=0;indels=0;unknowns=0
NW_013581220.1	ont_tofu	exon	674487	674820	100	+	.	ID=PB.1335.265.mrna1.exon1;Name=PB.1335.265;Parent=PB.1335.265.mrna1;Target=PB.1335.265 334 1 .
NW_013581220.1	ont_tofu	CDS	674592	674708	100	+	0	ID=PB.1335.265.mrna1.cds1;Name=PB.1335.265;Parent=PB.1335.265.mrna1;Target=PB.1335.265 222 106 .
###
NW_013581225.1	ont_tofu	gene	1546716	1547920	.	-	.	ID=PB.1681.23.path1;Name=PB.1681.23
NW_013581225.1	ont_tofu	mRNA	1546716	1547920	.	-	.	ID=PB.1681.23.mrna1;Name=PB.1681.23;Parent=PB.1681.23.path1;coverage=100.0;identity=100.0;matches=1205;mismatches=0;indels=0;unknowns=0
NW_013581225.1	ont_tofu	exon	1546716	1547920	100	-	.	ID=PB.1681.23.mrna1.exon1;Name=PB.1681.23;Parent=PB.1681.23.mrna1;Target=PB.1681.23 1205 1 .
NW_013581225.1	ont_tofu	CDS	1546717	1546815	100	-	0	ID=PB.1681.23.mrna1.cds1;Name=PB.1681.23;Parent=PB.1681.23.mrna1;Target=PB.1681.23 1204 1106 .
###
NW_013581225.1	ont_tofu	gene	1085288	1085934	.	-	.	ID=PB.1660.4.path1;Name=PB.1660.4
NW_013581225.1	ont_tofu	mRNA	1085288	1085934	.	-	.	ID=PB.1660.4.mrna1;Name=PB.1660.4;Parent=PB.1660.4.path1;coverage=100.0;identity=100.0;matches=647;mismatches=0;indels=0;unknowns=0
NW_013581225.1	ont_tofu	exon	1085288	1085934	100	-	.	ID=PB.1660.4.mrna1.exon1;Name=PB.1660.4;Parent=PB.1660.4.mrna1;Target=PB.1660.4 647 1 .
NW_013581225.1	ont_tofu	CDS	1085310	1085387	100	-	0	ID=PB.1660.4.mrna1.cds1;Name=PB.1660.4;Parent=PB.1660.4.mrna1;Target=PB.1660.4 625 548 .
###
NW_013581225.1	ont_tofu	gene	1534163	1539482	.	-	.	ID=PB.1681.1.path1;Name=PB.1681.1
NW_013581225.1	ont_tofu	mRNA	1534163	1539482	.	-	.	ID=PB.1681.1.mrna1;Name=PB.1681.1;Parent=PB.1681.1.path1;coverage=100.0;identity=100.0;matches=1283;mismatches=0;indels=0;unknowns=0
NW_013581225.1	ont_tofu	exon	1538965	1539482	100	-	.	ID=PB.1681.1.mrna1.exon1;Name=PB.1681.1;Parent=PB.1681.1.mrna1;Target=PB.1681.1 518 1 .
NW_013581225.1	ont_tofu	exon	1538543	1538891	100	-	.	ID=PB.1681.1.mrna1.exon2;Name=PB.1681.1;Parent=PB.1681.1.mrna1;Target=PB.1681.1 867 519 .
NW_013581225.1	ont_tofu	exon	1538151	1538272	100	-	.	ID=PB.1681.1.mrna1.exon3;Name=PB.1681.1;Parent=PB.1681.1.mrna1;Target=PB.1681.1 989 868 .
NW_013581225.1	ont_tofu	exon	1534654	1534914	100	-	.	ID=PB.1681.1.mrna1.exon4;Name=PB.1681.1;Parent=PB.1681.1.mrna1;Target=PB.1681.1 1250 990 .
NW_013581225.1	ont_tofu	exon	1534163	1534195	100	-	.	ID=PB.1681.1.mrna1.exon5;Name=PB.1681.1;Parent=PB.1681.1.mrna1;Target=PB.1681.1 1283 1251 .
NW_013581225.1	ont_tofu	CDS	1538543	1538770	100	-	0	ID=PB.1681.1.mrna1.cds1;Name=PB.1681.1;Parent=PB.1681.1.mrna1;Target=PB.1681.1 867 640 .
NW_013581225.1	ont_tofu	CDS	1538228	1538272	100	-	0	ID=PB.1681.1.mrna1.cds2;Name=PB.1681.1;Parent=PB.1681.1.mrna1;Target=PB.1681.1 912 868 .
###
NW_013581225.1	ont_tofu	gene	1342373	1342937	.	-	.	ID=PB.1666.263.path1;Name=PB.1666.263
NW_013581225.1	ont_tofu	mRNA	1342373	1342937	.	-	.	ID=PB.1666.263.mrna1;Name=PB.1666.263;Parent=PB.1666.263.path1;coverage=100.0;identity=100.0;matches=565;mismatches=0;indels=0;unknowns=0
NW_013581225.1	ont_tofu	exon	1342373	1342937	100	-	.	ID=PB.1666.263.mrna1.exon1;Name=PB.1666.263;Parent=PB.1666.263.mrna1;Target=PB.1666.263 565 1 .
NW_013581225.1	ont_tofu	CDS	1342702	1342935	100	-	0	ID=PB.1666.263.mrna1.cds1;Name=PB.1666.263;Parent=PB.1666.263.mrna1;Target=PB.1666.263 236 3 .
###
NW_013581225.1	ont_tofu	gene	1027193	1028598	.	+	.	ID=PB.1644.109.path1;Name=PB.1644.109
NW_013581225.1	ont_tofu	mRNA	1027193	1028598	.	+	.	ID=PB.1644.109.mrna1;Name=PB.1644.109;Parent=PB.1644.109.path1;coverage=100.0;identity=100.0;matches=1406;mismatches=0;indels=0;unknowns=0
NW_013581225.1	ont_tofu	exon	1027193	1028598	100	+	.	ID=PB.1644.109.mrna1.exon1;Name=PB.1644.109;Parent=PB.1644.109.mrna1;Target=PB.1644.109 1406 1 .
NW_013581225.1	ont_tofu	CDS	1028101	1028229	100	+	0	ID=PB.1644.109.mrna1.cds1;Name=PB.1644.109;Parent=PB.1644.109.mrna1;Target=PB.1644.109 1037 909 .
###
NW_013581225.1	ont_tofu	gene	1867814	1873968	.	-	.	ID=PB.1693.1.path1;Name=PB.1693.1
NW_013581225.1	ont_tofu	mRNA	1867814	1873968	.	-	.	ID=PB.1693.1.mrna1;Name=PB.1693.1;Parent=PB.1693.1.path1;coverage=100.0;identity=100.0;matches=842;mismatches=0;indels=0;unknowns=0
NW_013581225.1	ont_tofu	exon	1873203	1873968	100	-	.	ID=PB.1693.1.mrna1.exon1;Name=PB.1693.1;Parent=PB.1693.1.mrna1;Target=PB.1693.1 1 766 +
NW_013581225.1	ont_tofu	exon	1867814	1867889	100	-	.	ID=PB.1693.1.mrna1.exon2;Name=PB.1693.1;Parent=PB.1693.1.mrna1;Target=PB.1693.1 767 842 +
NW_013581225.1	ont_tofu	CDS	1873681	1873968	100	-	0	ID=PB.1693.1.mrna1.cds1;Name=PB.1693.1;Parent=PB.1693.1.mrna1;Target=PB.1693.1 1 288 +
###
NW_013581225.1	ont_tofu	gene	1150889	1151575	.	+	.	ID=PB.1657.99.path1;Name=PB.1657.99
NW_013581225.1	ont_tofu	mRNA	1150889	1151575	.	+	.	ID=PB.1657.99.mrna1;Name=PB.1657.99;Parent=PB.1657.99.path1;coverage=100.0;identity=100.0;matches=687;mismatches=0;indels=0;unknowns=0
NW_013581225.1	ont_tofu	exon	1150889	1151575	100	+	.	ID=PB.1657.99.mrna1.exon1;Name=PB.1657.99;Parent=PB.1657.99.mrna1;Target=PB.1657.99 687 1 .
NW_013581225.1	ont_tofu	CDS	1151385	1151573	100	+	0	ID=PB.1657.99.mrna1.cds1;Name=PB.1657.99;Parent=PB.1657.99.mrna1;Target=PB.1657.99 685 497 .
###
NW_013581225.1	ont_tofu	gene	1427504	1429147	.	-	.	ID=PB.1670.11.path1;Name=PB.1670.11
NW_013581225.1	ont_tofu	mRNA	1427504	1429147	.	-	.	ID=PB.1670.11.mrna1;Name=PB.1670.11;Parent=PB.1670.11.path1;coverage=100.0;identity=100.0;matches=1644;mismatches=0;indels=0;unknowns=0
NW_013581225.1	ont_tofu	exon	1427504	1429147	100	-	.	ID=PB.1670.11.mrna1.exon1;Name=PB.1670.11;Parent=PB.1670.11.mrna1;Target=PB.1670.11 1644 1 .
NW_013581225.1	ont_tofu	CDS	1427504	1427770	100	-	0	ID=PB.1670.11.mrna1.cds1;Name=PB.1670.11;Parent=PB.1670.11.mrna1;Target=PB.1670.11 1644 1378 .
###
NW_013581226.1	ont_tofu	gene	483585	649795	.	-	.	ID=PB.1718.3.path1;Name=PB.1718.3
NW_013581226.1	ont_tofu	mRNA	483585	649795	.	-	.	ID=PB.1718.3.mrna1;Name=PB.1718.3;Parent=PB.1718.3.path1;coverage=100.0;identity=100.0;matches=1096;mismatches=0;indels=0;unknowns=0
NW_013581226.1	ont_tofu	exon	649492	649795	100	-	.	ID=PB.1718.3.mrna1.exon1;Name=PB.1718.3;Parent=PB.1718.3.mrna1;Target=PB.1718.3 1 304 +
NW_013581226.1	ont_tofu	exon	643639	644080	100	-	.	ID=PB.1718.3.mrna1.exon2;Name=PB.1718.3;Parent=PB.1718.3.mrna1;Target=PB.1718.3 305 746 +
NW_013581226.1	ont_tofu	exon	610804	610848	100	-	.	ID=PB.1718.3.mrna1.exon3;Name=PB.1718.3;Parent=PB.1718.3.mrna1;Target=PB.1718.3 747 791 +
NW_013581226.1	ont_tofu	exon	541587	541616	100	-	.	ID=PB.1718.3.mrna1.exon4;Name=PB.1718.3;Parent=PB.1718.3.mrna1;Target=PB.1718.3 792 821 +
NW_013581226.1	ont_tofu	exon	517244	517303	100	-	.	ID=PB.1718.3.mrna1.exon5;Name=PB.1718.3;Parent=PB.1718.3.mrna1;Target=PB.1718.3 822 881 +
NW_013581226.1	ont_tofu	exon	483585	483799	100	-	.	ID=PB.1718.3.mrna1.exon6;Name=PB.1718.3;Parent=PB.1718.3.mrna1;Target=PB.1718.3 882 1096 +
NW_013581226.1	ont_tofu	CDS	649615	649794	100	-	0	ID=PB.1718.3.mrna1.cds1;Name=PB.1718.3;Parent=PB.1718.3.mrna1;Target=PB.1718.3 2 181 +
###
NW_013581225.1	ont_tofu	gene	1611294	1626959	.	+	.	ID=PB.1677.153.path1;Name=PB.1677.153
NW_013581225.1	ont_tofu	mRNA	1611294	1626959	.	+	.	ID=PB.1677.153.mrna1;Name=PB.1677.153;Parent=PB.1677.153.path1;coverage=100.0;identity=100.0;matches=372;mismatches=0;indels=0;unknowns=0
NW_013581225.1	ont_tofu	exon	1611294	1611419	100	+	.	ID=PB.1677.153.mrna1.exon1;Name=PB.1677.153;Parent=PB.1677.153.mrna1;Target=PB.1677.153 1 126 +
NW_013581225.1	ont_tofu	exon	1626714	1626959	100	+	.	ID=PB.1677.153.mrna1.exon2;Name=PB.1677.153;Parent=PB.1677.153.mrna1;Target=PB.1677.153 127 372 +
NW_013581225.1	ont_tofu	CDS	1611296	1611379	100	+	0	ID=PB.1677.153.mrna1.cds1;Name=PB.1677.153;Parent=PB.1677.153.mrna1;Target=PB.1677.153 3 86 +
###
NW_013581225.1	ont_tofu	gene	1540069	1540548	.	+	.	ID=PB.1676.210.path1;Name=PB.1676.210
NW_013581225.1	ont_tofu	mRNA	1540069	1540548	.	+	.	ID=PB.1676.210.mrna1;Name=PB.1676.210;Parent=PB.1676.210.path1;coverage=100.0;identity=100.0;matches=480;mismatches=0;indels=0;unknowns=0
NW_013581225.1	ont_tofu	exon	1540069	1540548	100	+	.	ID=PB.1676.210.mrna1.exon1;Name=PB.1676.210;Parent=PB.1676.210.mrna1;Target=PB.1676.210 480 1 .
NW_013581225.1	ont_tofu	CDS	1540071	1540196	100	+	0	ID=PB.1676.210.mrna1.cds1;Name=PB.1676.210;Parent=PB.1676.210.mrna1;Target=PB.1676.210 128 3 .
###
NW_013581225.1	ont_tofu	gene	941368	944200	.	-	.	ID=PB.1633.1.path1;Name=PB.1633.1
NW_013581225.1	ont_tofu	mRNA	941368	944200	.	-	.	ID=PB.1633.1.mrna1;Name=PB.1633.1;Parent=PB.1633.1.path1;coverage=100.0;identity=100.0;matches=2183;mismatches=0;indels=0;unknowns=0
NW_013581225.1	ont_tofu	exon	942747	944200	100	-	.	ID=PB.1633.1.mrna1.exon1;Name=PB.1633.1;Parent=PB.1633.1.mrna1;Target=PB.1633.1 1454 1 .
NW_013581225.1	ont_tofu	exon	942312	942684	100	-	.	ID=PB.1633.1.mrna1.exon2;Name=PB.1633.1;Parent=PB.1633.1.mrna1;Target=PB.1633.1 1827 1455 .
NW_013581225.1	ont_tofu	exon	941368	941723	100	-	.	ID=PB.1633.1.mrna1.exon3;Name=PB.1633.1;Parent=PB.1633.1.mrna1;Target=PB.1633.1 2183 1828 .
NW_013581225.1	ont_tofu	CDS	942312	942354	100	-	0	ID=PB.1633.1.mrna1.cds1;Name=PB.1633.1;Parent=PB.1633.1.mrna1;Target=PB.1633.1 1827 1785 .
NW_013581225.1	ont_tofu	CDS	941494	941723	100	-	1	ID=PB.1633.1.mrna1.cds2;Name=PB.1633.1;Parent=PB.1633.1.mrna1;Target=PB.1633.1 2057 1828 .
###
NW_013581226.1	ont_tofu	gene	1425097	1426346	.	-	.	ID=PB.1740.2.path1;Name=PB.1740.2
NW_013581226.1	ont_tofu	mRNA	1425097	1426346	.	-	.	ID=PB.1740.2.mrna1;Name=PB.1740.2;Parent=PB.1740.2.path1;coverage=100.0;identity=100.0;matches=1250;mismatches=0;indels=0;unknowns=0
NW_013581226.1	ont_tofu	exon	1425097	1426346	100	-	.	ID=PB.1740.2.mrna1.exon1;Name=PB.1740.2;Parent=PB.1740.2.mrna1;Target=PB.1740.2 1250 1 .
NW_013581226.1	ont_tofu	CDS	1426190	1426345	100	-	0	ID=PB.1740.2.mrna1.cds1;Name=PB.1740.2;Parent=PB.1740.2.mrna1;Target=PB.1740.2 157 2 .
###
NW_013581226.1	ont_tofu	gene	22029	23638	.	+	.	ID=PB.1705.1.path1;Name=PB.1705.1
NW_013581226.1	ont_tofu	mRNA	22029	23638	.	+	.	ID=PB.1705.1.mrna1;Name=PB.1705.1;Parent=PB.1705.1.path1;coverage=100.0;identity=100.0;matches=386;mismatches=0;indels=0;unknowns=0
NW_013581226.1	ont_tofu	exon	22029	22223	100	+	.	ID=PB.1705.1.mrna1.exon1;Name=PB.1705.1;Parent=PB.1705.1.mrna1;Target=PB.1705.1 1 195 +
NW_013581226.1	ont_tofu	exon	23448	23638	100	+	.	ID=PB.1705.1.mrna1.exon2;Name=PB.1705.1;Parent=PB.1705.1.mrna1;Target=PB.1705.1 196 386 +
NW_013581226.1	ont_tofu	CDS	22218	22223	100	+	0	ID=PB.1705.1.mrna1.cds1;Name=PB.1705.1;Parent=PB.1705.1.mrna1;Target=PB.1705.1 190 195 +
NW_013581226.1	ont_tofu	CDS	23448	23573	100	+	0	ID=PB.1705.1.mrna1.cds2;Name=PB.1705.1;Parent=PB.1705.1.mrna1;Target=PB.1705.1 196 321 +
###
NW_013581225.1	ont_tofu	gene	1019408	1019952	.	+	.	ID=PB.1644.1.path1;Name=PB.1644.1
NW_013581225.1	ont_tofu	mRNA	1019408	1019952	.	+	.	ID=PB.1644.1.mrna1;Name=PB.1644.1;Parent=PB.1644.1.path1;coverage=100.0;identity=100.0;matches=545;mismatches=0;indels=0;unknowns=0
NW_013581225.1	ont_tofu	exon	1019408	1019952	100	+	.	ID=PB.1644.1.mrna1.exon1;Name=PB.1644.1;Parent=PB.1644.1.mrna1;Target=PB.1644.1 545 1 .
NW_013581225.1	ont_tofu	CDS	1019410	1019574	100	+	0	ID=PB.1644.1.mrna1.cds1;Name=PB.1644.1;Parent=PB.1644.1.mrna1;Target=PB.1644.1 167 3 .
###
NW_013581226.1	ont_tofu	gene	1649800	1651422	.	-	.	ID=PB.1744.1.path1;Name=PB.1744.1
NW_013581226.1	ont_tofu	mRNA	1649800	1651422	.	-	.	ID=PB.1744.1.mrna1;Name=PB.1744.1;Parent=PB.1744.1.path1;coverage=100.0;identity=100.0;matches=782;mismatches=0;indels=0;unknowns=0
NW_013581226.1	ont_tofu	exon	1651268	1651422	100	-	.	ID=PB.1744.1.mrna1.exon1;Name=PB.1744.1;Parent=PB.1744.1.mrna1;Target=PB.1744.1 155 1 .
NW_013581226.1	ont_tofu	exon	1649800	1650426	100	-	.	ID=PB.1744.1.mrna1.exon2;Name=PB.1744.1;Parent=PB.1744.1.mrna1;Target=PB.1744.1 782 156 .
NW_013581226.1	ont_tofu	CDS	1649920	1650102	100	-	0	ID=PB.1744.1.mrna1.cds1;Name=PB.1744.1;Parent=PB.1744.1.mrna1;Target=PB.1744.1 662 480 .
###
NW_013581225.1	ont_tofu	gene	1723926	1724776	.	+	.	ID=PB.1687.110.path1;Name=PB.1687.110
NW_013581225.1	ont_tofu	mRNA	1723926	1724776	.	+	.	ID=PB.1687.110.mrna1;Name=PB.1687.110;Parent=PB.1687.110.path1;coverage=100.0;identity=100.0;matches=851;mismatches=0;indels=0;unknowns=0
NW_013581225.1	ont_tofu	exon	1723926	1724776	100	+	.	ID=PB.1687.110.mrna1.exon1;Name=PB.1687.110;Parent=PB.1687.110.mrna1;Target=PB.1687.110 851 1 .
NW_013581225.1	ont_tofu	CDS	1724040	1724117	100	+	0	ID=PB.1687.110.mrna1.cds1;Name=PB.1687.110;Parent=PB.1687.110.mrna1;Target=PB.1687.110 192 115 .
###
NW_013581226.1	ont_tofu	gene	1781164	1782038	.	+	.	ID=PB.1752.1.path1;Name=PB.1752.1
NW_013581226.1	ont_tofu	mRNA	1781164	1782038	.	+	.	ID=PB.1752.1.mrna1;Name=PB.1752.1;Parent=PB.1752.1.path1;coverage=100.0;identity=100.0;matches=875;mismatches=0;indels=0;unknowns=0
NW_013581226.1	ont_tofu	exon	1781164	1782038	100	+	.	ID=PB.1752.1.mrna1.exon1;Name=PB.1752.1;Parent=PB.1752.1.mrna1;Target=PB.1752.1 875 1 .
NW_013581226.1	ont_tofu	CDS	1781715	1781882	100	+	0	ID=PB.1752.1.mrna1.cds1;Name=PB.1752.1;Parent=PB.1752.1.mrna1;Target=PB.1752.1 719 552 .
###
NW_013581225.1	ont_tofu	gene	1987982	1988688	.	-	.	ID=PB.1703.2.path1;Name=PB.1703.2
NW_013581225.1	ont_tofu	mRNA	1987982	1988688	.	-	.	ID=PB.1703.2.mrna1;Name=PB.1703.2;Parent=PB.1703.2.path1;coverage=100.0;identity=100.0;matches=707;mismatches=0;indels=0;unknowns=0
NW_013581225.1	ont_tofu	exon	1987982	1988688	100	-	.	ID=PB.1703.2.mrna1.exon1;Name=PB.1703.2;Parent=PB.1703.2.mrna1;Target=PB.1703.2 707 1 .
NW_013581225.1	ont_tofu	CDS	1988419	1988688	100	-	0	ID=PB.1703.2.mrna1.cds1;Name=PB.1703.2;Parent=PB.1703.2.mrna1;Target=PB.1703.2 270 1 .
###
NW_013581225.1	ont_tofu	gene	1667156	1669488	.	-	.	ID=PB.1686.22.path1;Name=PB.1686.22
NW_013581225.1	ont_tofu	mRNA	1667156	1669488	.	-	.	ID=PB.1686.22.mrna1;Name=PB.1686.22;Parent=PB.1686.22.path1;coverage=100.0;identity=100.0;matches=709;mismatches=0;indels=0;unknowns=0
NW_013581225.1	ont_tofu	exon	1669404	1669488	100	-	.	ID=PB.1686.22.mrna1.exon1;Name=PB.1686.22;Parent=PB.1686.22.mrna1;Target=PB.1686.22 1 85 +
NW_013581225.1	ont_tofu	exon	1667821	1668015	100	-	.	ID=PB.1686.22.mrna1.exon2;Name=PB.1686.22;Parent=PB.1686.22.mrna1;Target=PB.1686.22 86 280 +
NW_013581225.1	ont_tofu	exon	1667574	1667764	100	-	.	ID=PB.1686.22.mrna1.exon3;Name=PB.1686.22;Parent=PB.1686.22.mrna1;Target=PB.1686.22 281 471 +
NW_013581225.1	ont_tofu	exon	1667156	1667393	100	-	.	ID=PB.1686.22.mrna1.exon4;Name=PB.1686.22;Parent=PB.1686.22.mrna1;Target=PB.1686.22 472 709 +
NW_013581225.1	ont_tofu	CDS	1667821	1668004	100	-	0	ID=PB.1686.22.mrna1.cds1;Name=PB.1686.22;Parent=PB.1686.22.mrna1;Target=PB.1686.22 97 280 +
NW_013581225.1	ont_tofu	CDS	1667574	1667764	100	-	1	ID=PB.1686.22.mrna1.cds2;Name=PB.1686.22;Parent=PB.1686.22.mrna1;Target=PB.1686.22 281 471 +
NW_013581225.1	ont_tofu	CDS	1667298	1667393	100	-	0	ID=PB.1686.22.mrna1.cds3;Name=PB.1686.22;Parent=PB.1686.22.mrna1;Target=PB.1686.22 472 567 +
###
NW_013581221.1	ont_tofu	gene	1210644	1211690	.	+	.	ID=PB.1425.1.path1;Name=PB.1425.1
NW_013581221.1	ont_tofu	mRNA	1210644	1211690	.	+	.	ID=PB.1425.1.mrna1;Name=PB.1425.1;Parent=PB.1425.1.path1;coverage=100.0;identity=100.0;matches=1047;mismatches=0;indels=0;unknowns=0
NW_013581221.1	ont_tofu	exon	1210644	1211690	100	+	.	ID=PB.1425.1.mrna1.exon1;Name=PB.1425.1;Parent=PB.1425.1.mrna1;Target=PB.1425.1 1047 1 .
NW_013581221.1	ont_tofu	CDS	1211401	1211460	100	+	0	ID=PB.1425.1.mrna1.cds1;Name=PB.1425.1;Parent=PB.1425.1.mrna1;Target=PB.1425.1 817 758 .
###
NW_013581224.1	ont_tofu	gene	1484149	1484825	.	+	.	ID=PB.1582.1.path1;Name=PB.1582.1
NW_013581224.1	ont_tofu	mRNA	1484149	1484825	.	+	.	ID=PB.1582.1.mrna1;Name=PB.1582.1;Parent=PB.1582.1.path1;coverage=100.0;identity=100.0;matches=677;mismatches=0;indels=0;unknowns=0
NW_013581224.1	ont_tofu	exon	1484149	1484825	100	+	.	ID=PB.1582.1.mrna1.exon1;Name=PB.1582.1;Parent=PB.1582.1.mrna1;Target=PB.1582.1 677 1 .
NW_013581224.1	ont_tofu	CDS	1484587	1484772	100	+	0	ID=PB.1582.1.mrna1.cds1;Name=PB.1582.1;Parent=PB.1582.1.mrna1;Target=PB.1582.1 624 439 .
###
NW_013581227.1	ont_tofu	gene	29643	30090	.	-	.	ID=PB.1762.5.path1;Name=PB.1762.5
NW_013581227.1	ont_tofu	mRNA	29643	30090	.	-	.	ID=PB.1762.5.mrna1;Name=PB.1762.5;Parent=PB.1762.5.path1;coverage=100.0;identity=100.0;matches=448;mismatches=0;indels=0;unknowns=0
NW_013581227.1	ont_tofu	exon	29643	30090	100	-	.	ID=PB.1762.5.mrna1.exon1;Name=PB.1762.5;Parent=PB.1762.5.mrna1;Target=PB.1762.5 448 1 .
NW_013581227.1	ont_tofu	CDS	30014	30088	100	-	0	ID=PB.1762.5.mrna1.cds1;Name=PB.1762.5;Parent=PB.1762.5.mrna1;Target=PB.1762.5 77 3 .
###
NW_013581223.1	ont_tofu	gene	617489	620805	.	-	.	ID=PB.1522.222.path1;Name=PB.1522.222
NW_013581223.1	ont_tofu	mRNA	617489	620805	.	-	.	ID=PB.1522.222.mrna1;Name=PB.1522.222;Parent=PB.1522.222.path1;coverage=100.0;identity=100.0;matches=3317;mismatches=0;indels=0;unknowns=0
NW_013581223.1	ont_tofu	exon	617489	620805	100	-	.	ID=PB.1522.222.mrna1.exon1;Name=PB.1522.222;Parent=PB.1522.222.mrna1;Target=PB.1522.222 3317 1 .
NW_013581223.1	ont_tofu	CDS	619880	620803	100	-	0	ID=PB.1522.222.mrna1.cds1;Name=PB.1522.222;Parent=PB.1522.222.mrna1;Target=PB.1522.222 926 3 .
###
NW_013581226.1	ont_tofu	gene	1684375	1684615	.	+	.	ID=PB.1742.170.path1;Name=PB.1742.170
NW_013581226.1	ont_tofu	mRNA	1684375	1684615	.	+	.	ID=PB.1742.170.mrna1;Name=PB.1742.170;Parent=PB.1742.170.path1;coverage=100.0;identity=100.0;matches=241;mismatches=0;indels=0;unknowns=0
NW_013581226.1	ont_tofu	exon	1684375	1684615	100	+	.	ID=PB.1742.170.mrna1.exon1;Name=PB.1742.170;Parent=PB.1742.170.mrna1;Target=PB.1742.170 241 1 .
NW_013581226.1	ont_tofu	CDS	1684376	1684444	100	+	0	ID=PB.1742.170.mrna1.cds1;Name=PB.1742.170;Parent=PB.1742.170.mrna1;Target=PB.1742.170 70 2 .
###
NW_013581226.1	ont_tofu	gene	1809472	1810284	.	+	.	ID=PB.1755.149.path1;Name=PB.1755.149
NW_013581226.1	ont_tofu	mRNA	1809472	1810284	.	+	.	ID=PB.1755.149.mrna1;Name=PB.1755.149;Parent=PB.1755.149.path1;coverage=100.0;identity=100.0;matches=813;mismatches=0;indels=0;unknowns=0
NW_013581226.1	ont_tofu	exon	1809472	1810284	100	+	.	ID=PB.1755.149.mrna1.exon1;Name=PB.1755.149;Parent=PB.1755.149.mrna1;Target=PB.1755.149 813 1 .
NW_013581226.1	ont_tofu	CDS	1809540	1809629	100	+	0	ID=PB.1755.149.mrna1.cds1;Name=PB.1755.149;Parent=PB.1755.149.mrna1;Target=PB.1755.149 158 69 .
###
NW_013581227.1	ont_tofu	gene	853220	856097	.	+	.	ID=PB.1780.5.path1;Name=PB.1780.5
NW_013581227.1	ont_tofu	mRNA	853220	856097	.	+	.	ID=PB.1780.5.mrna1;Name=PB.1780.5;Parent=PB.1780.5.path1;coverage=100.0;identity=100.0;matches=2878;mismatches=0;indels=0;unknowns=0
NW_013581227.1	ont_tofu	exon	853220	856097	100	+	.	ID=PB.1780.5.mrna1.exon1;Name=PB.1780.5;Parent=PB.1780.5.mrna1;Target=PB.1780.5 2878 1 .
NW_013581227.1	ont_tofu	CDS	855905	856063	100	+	0	ID=PB.1780.5.mrna1.cds1;Name=PB.1780.5;Parent=PB.1780.5.mrna1;Target=PB.1780.5 2844 2686 .
###
NW_013581226.1	ont_tofu	gene	1792153	1793306	.	+	.	ID=PB.1755.55.path1;Name=PB.1755.55
NW_013581226.1	ont_tofu	mRNA	1792153	1793306	.	+	.	ID=PB.1755.55.mrna1;Name=PB.1755.55;Parent=PB.1755.55.path1;coverage=100.0;identity=100.0;matches=1154;mismatches=0;indels=0;unknowns=0
NW_013581226.1	ont_tofu	exon	1792153	1793306	100	+	.	ID=PB.1755.55.mrna1.exon1;Name=PB.1755.55;Parent=PB.1755.55.mrna1;Target=PB.1755.55 1154 1 .
NW_013581226.1	ont_tofu	CDS	1792155	1792298	100	+	0	ID=PB.1755.55.mrna1.cds1;Name=PB.1755.55;Parent=PB.1755.55.mrna1;Target=PB.1755.55 146 3 .
###
NW_013581227.1	ont_tofu	gene	14758	17061	.	+	.	ID=PB.1761.3.path1;Name=PB.1761.3
NW_013581227.1	ont_tofu	mRNA	14758	17061	.	+	.	ID=PB.1761.3.mrna1;Name=PB.1761.3;Parent=PB.1761.3.path1;coverage=100.0;identity=100.0;matches=2304;mismatches=0;indels=0;unknowns=0
NW_013581227.1	ont_tofu	exon	14758	17061	100	+	.	ID=PB.1761.3.mrna1.exon1;Name=PB.1761.3;Parent=PB.1761.3.mrna1;Target=PB.1761.3 2304 1 .
NW_013581227.1	ont_tofu	CDS	14892	15641	100	+	0	ID=PB.1761.3.mrna1.cds1;Name=PB.1761.3;Parent=PB.1761.3.mrna1;Target=PB.1761.3 884 135 .
###
NW_013581225.1	ont_tofu	gene	1539748	1539938	.	+	.	ID=PB.1676.209.path1;Name=PB.1676.209
NW_013581225.1	ont_tofu	mRNA	1539748	1539938	.	+	.	ID=PB.1676.209.mrna1;Name=PB.1676.209;Parent=PB.1676.209.path1;coverage=100.0;identity=100.0;matches=191;mismatches=0;indels=0;unknowns=0
NW_013581225.1	ont_tofu	exon	1539748	1539938	100	+	.	ID=PB.1676.209.mrna1.exon1;Name=PB.1676.209;Parent=PB.1676.209.mrna1;Target=PB.1676.209 191 1 .
NW_013581225.1	ont_tofu	CDS	1539831	1539917	100	+	0	ID=PB.1676.209.mrna1.cds1;Name=PB.1676.209;Parent=PB.1676.209.mrna1;Target=PB.1676.209 170 84 .
###
NW_013581225.1	ont_tofu	gene	1544129	1545469	.	+	.	ID=PB.1676.234.path1;Name=PB.1676.234
NW_013581225.1	ont_tofu	mRNA	1544129	1545469	.	+	.	ID=PB.1676.234.mrna1;Name=PB.1676.234;Parent=PB.1676.234.path1;coverage=100.0;identity=100.0;matches=1341;mismatches=0;indels=0;unknowns=0
NW_013581225.1	ont_tofu	exon	1544129	1545469	100	+	.	ID=PB.1676.234.mrna1.exon1;Name=PB.1676.234;Parent=PB.1676.234.mrna1;Target=PB.1676.234 1341 1 .
NW_013581225.1	ont_tofu	CDS	1544129	1544620	100	+	0	ID=PB.1676.234.mrna1.cds1;Name=PB.1676.234;Parent=PB.1676.234.mrna1;Target=PB.1676.234 492 1 .
###
NW_013581227.1	ont_tofu	gene	493341	493796	.	-	.	ID=PB.1769.165.path1;Name=PB.1769.165
NW_013581227.1	ont_tofu	mRNA	493341	493796	.	-	.	ID=PB.1769.165.mrna1;Name=PB.1769.165;Parent=PB.1769.165.path1;coverage=100.0;identity=100.0;matches=456;mismatches=0;indels=0;unknowns=0
NW_013581227.1	ont_tofu	exon	493341	493796	100	-	.	ID=PB.1769.165.mrna1.exon1;Name=PB.1769.165;Parent=PB.1769.165.mrna1;Target=PB.1769.165 456 1 .
NW_013581227.1	ont_tofu	CDS	493348	493488	100	-	0	ID=PB.1769.165.mrna1.cds1;Name=PB.1769.165;Parent=PB.1769.165.mrna1;Target=PB.1769.165 449 309 .
###
NW_013581226.1	ont_tofu	gene	1548789	1549953	.	-	.	ID=PB.1741.1.path1;Name=PB.1741.1
NW_013581226.1	ont_tofu	mRNA	1548789	1549953	.	-	.	ID=PB.1741.1.mrna1;Name=PB.1741.1;Parent=PB.1741.1.path1;coverage=100.0;identity=100.0;matches=1094;mismatches=0;indels=0;unknowns=0
NW_013581226.1	ont_tofu	exon	1549190	1549953	100	-	.	ID=PB.1741.1.mrna1.exon1;Name=PB.1741.1;Parent=PB.1741.1.mrna1;Target=PB.1741.1 1 764 +
NW_013581226.1	ont_tofu	exon	1548789	1549118	100	-	.	ID=PB.1741.1.mrna1.exon2;Name=PB.1741.1;Parent=PB.1741.1.mrna1;Target=PB.1741.1 765 1094 +
NW_013581226.1	ont_tofu	CDS	1549190	1549951	100	-	0	ID=PB.1741.1.mrna1.cds1;Name=PB.1741.1;Parent=PB.1741.1.mrna1;Target=PB.1741.1 3 764 +
NW_013581226.1	ont_tofu	CDS	1548882	1549118	100	-	0	ID=PB.1741.1.mrna1.cds2;Name=PB.1741.1;Parent=PB.1741.1.mrna1;Target=PB.1741.1 765 1001 +
###
NW_013581225.1	ont_tofu	gene	1632911	1635674	.	+	.	ID=PB.1677.161.path1;Name=PB.1677.161
NW_013581225.1	ont_tofu	mRNA	1632911	1635674	.	+	.	ID=PB.1677.161.mrna1;Name=PB.1677.161;Parent=PB.1677.161.path1;coverage=100.0;identity=100.0;matches=2764;mismatches=0;indels=0;unknowns=0
NW_013581225.1	ont_tofu	exon	1632911	1635674	100	+	.	ID=PB.1677.161.mrna1.exon1;Name=PB.1677.161;Parent=PB.1677.161.mrna1;Target=PB.1677.161 2764 1 .
NW_013581225.1	ont_tofu	CDS	1634799	1634930	100	+	0	ID=PB.1677.161.mrna1.cds1;Name=PB.1677.161;Parent=PB.1677.161.mrna1;Target=PB.1677.161 2020 1889 .
###
NW_013581226.1	ont_tofu	gene	874277	876754	.	-	.	ID=PB.1736.1.path1;Name=PB.1736.1
NW_013581226.1	ont_tofu	mRNA	874277	876754	.	-	.	ID=PB.1736.1.mrna1;Name=PB.1736.1;Parent=PB.1736.1.path1;coverage=100.0;identity=100.0;matches=2154;mismatches=0;indels=0;unknowns=0
NW_013581226.1	ont_tofu	exon	875286	876754	100	-	.	ID=PB.1736.1.mrna1.exon1;Name=PB.1736.1;Parent=PB.1736.1.mrna1;Target=PB.1736.1 1469 1 .
NW_013581226.1	ont_tofu	exon	874884	875214	100	-	.	ID=PB.1736.1.mrna1.exon2;Name=PB.1736.1;Parent=PB.1736.1.mrna1;Target=PB.1736.1 1800 1470 .
NW_013581226.1	ont_tofu	exon	874545	874819	100	-	.	ID=PB.1736.1.mrna1.exon3;Name=PB.1736.1;Parent=PB.1736.1.mrna1;Target=PB.1736.1 2075 1801 .
NW_013581226.1	ont_tofu	exon	874277	874355	100	-	.	ID=PB.1736.1.mrna1.exon4;Name=PB.1736.1;Parent=PB.1736.1.mrna1;Target=PB.1736.1 2154 2076 .
NW_013581226.1	ont_tofu	CDS	876170	876469	100	-	0	ID=PB.1736.1.mrna1.cds1;Name=PB.1736.1;Parent=PB.1736.1.mrna1;Target=PB.1736.1 585 286 .
###
NW_013581227.1	ont_tofu	gene	662069	664390	.	+	.	ID=PB.1772.2.path1;Name=PB.1772.2
NW_013581227.1	ont_tofu	mRNA	662069	664390	.	+	.	ID=PB.1772.2.mrna1;Name=PB.1772.2;Parent=PB.1772.2.path1;coverage=100.0;identity=100.0;matches=1208;mismatches=0;indels=0;unknowns=0
NW_013581227.1	ont_tofu	exon	662069	662172	100	+	.	ID=PB.1772.2.mrna1.exon1;Name=PB.1772.2;Parent=PB.1772.2.mrna1;Target=PB.1772.2 1 104 +
NW_013581227.1	ont_tofu	exon	663287	664390	100	+	.	ID=PB.1772.2.mrna1.exon2;Name=PB.1772.2;Parent=PB.1772.2.mrna1;Target=PB.1772.2 105 1208 +
NW_013581227.1	ont_tofu	CDS	664137	664226	100	+	0	ID=PB.1772.2.mrna1.cds1;Name=PB.1772.2;Parent=PB.1772.2.mrna1;Target=PB.1772.2 955 1044 +
###
NW_013581226.1	ont_tofu	gene	1788857	1798612	.	-	.	ID=PB.1759.10.path1;Name=PB.1759.10
NW_013581226.1	ont_tofu	mRNA	1788857	1798612	.	-	.	ID=PB.1759.10.mrna1;Name=PB.1759.10;Parent=PB.1759.10.path1;coverage=100.0;identity=100.0;matches=2769;mismatches=0;indels=0;unknowns=0
NW_013581226.1	ont_tofu	exon	1798252	1798612	100	-	.	ID=PB.1759.10.mrna1.exon1;Name=PB.1759.10;Parent=PB.1759.10.mrna1;Target=PB.1759.10 361 1 .
NW_013581226.1	ont_tofu	exon	1796971	1798184	100	-	.	ID=PB.1759.10.mrna1.exon2;Name=PB.1759.10;Parent=PB.1759.10.mrna1;Target=PB.1759.10 1575 362 .
NW_013581226.1	ont_tofu	exon	1795992	1796865	100	-	.	ID=PB.1759.10.mrna1.exon3;Name=PB.1759.10;Parent=PB.1759.10.mrna1;Target=PB.1759.10 2449 1576 .
NW_013581226.1	ont_tofu	exon	1788857	1789176	100	-	.	ID=PB.1759.10.mrna1.exon4;Name=PB.1759.10;Parent=PB.1759.10.mrna1;Target=PB.1759.10 2769 2450 .
NW_013581226.1	ont_tofu	CDS	1798398	1798610	100	-	0	ID=PB.1759.10.mrna1.cds1;Name=PB.1759.10;Parent=PB.1759.10.mrna1;Target=PB.1759.10 215 3 .
###
NW_013581227.1	ont_tofu	gene	1768001	1773059	.	-	.	ID=PB.1798.19.path1;Name=PB.1798.19
NW_013581227.1	ont_tofu	mRNA	1768001	1773059	.	-	.	ID=PB.1798.19.mrna1;Name=PB.1798.19;Parent=PB.1798.19.path1;coverage=100.0;identity=100.0;matches=373;mismatches=0;indels=0;unknowns=0
NW_013581227.1	ont_tofu	exon	1772927	1773059	100	-	.	ID=PB.1798.19.mrna1.exon1;Name=PB.1798.19;Parent=PB.1798.19.mrna1;Target=PB.1798.19 1 133 +
NW_013581227.1	ont_tofu	exon	1768001	1768240	100	-	.	ID=PB.1798.19.mrna1.exon2;Name=PB.1798.19;Parent=PB.1798.19.mrna1;Target=PB.1798.19 134 373 +
NW_013581227.1	ont_tofu	CDS	1772927	1773058	100	-	0	ID=PB.1798.19.mrna1.cds1;Name=PB.1798.19;Parent=PB.1798.19.mrna1;Target=PB.1798.19 2 133 +
NW_013581227.1	ont_tofu	CDS	1768184	1768240	100	-	0	ID=PB.1798.19.mrna1.cds2;Name=PB.1798.19;Parent=PB.1798.19.mrna1;Target=PB.1798.19 134 190 +
###
NW_013581227.1	ont_tofu	gene	1143932	1145642	.	+	.	ID=PB.1782.9.path1;Name=PB.1782.9
NW_013581227.1	ont_tofu	mRNA	1143932	1145642	.	+	.	ID=PB.1782.9.mrna1;Name=PB.1782.9;Parent=PB.1782.9.path1;coverage=100.0;identity=100.0;matches=1711;mismatches=0;indels=0;unknowns=0
NW_013581227.1	ont_tofu	exon	1143932	1145642	100	+	.	ID=PB.1782.9.mrna1.exon1;Name=PB.1782.9;Parent=PB.1782.9.mrna1;Target=PB.1782.9 1711 1 .
NW_013581227.1	ont_tofu	CDS	1144833	1145114	100	+	0	ID=PB.1782.9.mrna1.cds1;Name=PB.1782.9;Parent=PB.1782.9.mrna1;Target=PB.1782.9 1183 902 .
###
NW_013581226.1	ont_tofu	gene	428153	428464	.	-	.	ID=PB.1712.82.path1;Name=PB.1712.82
NW_013581226.1	ont_tofu	mRNA	428153	428464	.	-	.	ID=PB.1712.82.mrna1;Name=PB.1712.82;Parent=PB.1712.82.path1;coverage=100.0;identity=100.0;matches=312;mismatches=0;indels=0;unknowns=0
NW_013581226.1	ont_tofu	exon	428153	428464	100	-	.	ID=PB.1712.82.mrna1.exon1;Name=PB.1712.82;Parent=PB.1712.82.mrna1;Target=PB.1712.82 312 1 .
NW_013581226.1	ont_tofu	CDS	428368	428463	100	-	0	ID=PB.1712.82.mrna1.cds1;Name=PB.1712.82;Parent=PB.1712.82.mrna1;Target=PB.1712.82 97 2 .
###
NW_013581227.1	ont_tofu	gene	1057067	1057897	.	+	.	ID=PB.1782.1.path1;Name=PB.1782.1
NW_013581227.1	ont_tofu	mRNA	1057067	1057897	.	+	.	ID=PB.1782.1.mrna1;Name=PB.1782.1;Parent=PB.1782.1.path1;coverage=100.0;identity=100.0;matches=831;mismatches=0;indels=0;unknowns=0
NW_013581227.1	ont_tofu	exon	1057067	1057897	100	+	.	ID=PB.1782.1.mrna1.exon1;Name=PB.1782.1;Parent=PB.1782.1.mrna1;Target=PB.1782.1 831 1 .
NW_013581227.1	ont_tofu	CDS	1057694	1057837	100	+	0	ID=PB.1782.1.mrna1.cds1;Name=PB.1782.1;Parent=PB.1782.1.mrna1;Target=PB.1782.1 771 628 .
###
NW_013581227.1	ont_tofu	gene	1478610	1484560	.	-	.	ID=PB.1793.2.path1;Name=PB.1793.2
NW_013581227.1	ont_tofu	mRNA	1478610	1484560	.	-	.	ID=PB.1793.2.mrna1;Name=PB.1793.2;Parent=PB.1793.2.path1;coverage=100.0;identity=100.0;matches=1424;mismatches=0;indels=0;unknowns=0
NW_013581227.1	ont_tofu	exon	1483435	1484560	100	-	.	ID=PB.1793.2.mrna1.exon1;Name=PB.1793.2;Parent=PB.1793.2.mrna1;Target=PB.1793.2 1126 1 .
NW_013581227.1	ont_tofu	exon	1478610	1478907	100	-	.	ID=PB.1793.2.mrna1.exon2;Name=PB.1793.2;Parent=PB.1793.2.mrna1;Target=PB.1793.2 1424 1127 .
NW_013581227.1	ont_tofu	CDS	1483435	1483620	100	-	0	ID=PB.1793.2.mrna1.cds1;Name=PB.1793.2;Parent=PB.1793.2.mrna1;Target=PB.1793.2 1126 941 .
NW_013581227.1	ont_tofu	CDS	1478851	1478907	100	-	0	ID=PB.1793.2.mrna1.cds2;Name=PB.1793.2;Parent=PB.1793.2.mrna1;Target=PB.1793.2 1183 1127 .
###
NW_013581225.1	ont_tofu	gene	472415	472725	.	+	.	ID=PB.1606.10.path1;Name=PB.1606.10
NW_013581225.1	ont_tofu	mRNA	472415	472725	.	+	.	ID=PB.1606.10.mrna1;Name=PB.1606.10;Parent=PB.1606.10.path1;coverage=100.0;identity=100.0;matches=311;mismatches=0;indels=0;unknowns=0
NW_013581225.1	ont_tofu	exon	472415	472725	100	+	.	ID=PB.1606.10.mrna1.exon1;Name=PB.1606.10;Parent=PB.1606.10.mrna1;Target=PB.1606.10 311 1 .
NW_013581225.1	ont_tofu	CDS	472415	472543	100	+	0	ID=PB.1606.10.mrna1.cds1;Name=PB.1606.10;Parent=PB.1606.10.mrna1;Target=PB.1606.10 129 1 .
###
NW_013581228.1	ont_tofu	gene	255142	255814	.	+	.	ID=PB.1819.79.path1;Name=PB.1819.79
NW_013581228.1	ont_tofu	mRNA	255142	255814	.	+	.	ID=PB.1819.79.mrna1;Name=PB.1819.79;Parent=PB.1819.79.path1;coverage=100.0;identity=100.0;matches=673;mismatches=0;indels=0;unknowns=0
NW_013581228.1	ont_tofu	exon	255142	255814	100	+	.	ID=PB.1819.79.mrna1.exon1;Name=PB.1819.79;Parent=PB.1819.79.mrna1;Target=PB.1819.79 673 1 .
NW_013581228.1	ont_tofu	CDS	255346	255474	100	+	0	ID=PB.1819.79.mrna1.cds1;Name=PB.1819.79;Parent=PB.1819.79.mrna1;Target=PB.1819.79 333 205 .
###
NW_013581227.1	ont_tofu	gene	1355651	1357144	.	+	.	ID=PB.1789.101.path1;Name=PB.1789.101
NW_013581227.1	ont_tofu	mRNA	1355651	1357144	.	+	.	ID=PB.1789.101.mrna1;Name=PB.1789.101;Parent=PB.1789.101.path1;coverage=100.0;identity=100.0;matches=1395;mismatches=0;indels=0;unknowns=0
NW_013581227.1	ont_tofu	exon	1355651	1356523	100	+	.	ID=PB.1789.101.mrna1.exon1;Name=PB.1789.101;Parent=PB.1789.101.mrna1;Target=PB.1789.101 1 873 +
NW_013581227.1	ont_tofu	exon	1356623	1357144	100	+	.	ID=PB.1789.101.mrna1.exon2;Name=PB.1789.101;Parent=PB.1789.101.mrna1;Target=PB.1789.101 874 1395 +
NW_013581227.1	ont_tofu	CDS	1356634	1356834	100	+	0	ID=PB.1789.101.mrna1.cds1;Name=PB.1789.101;Parent=PB.1789.101.mrna1;Target=PB.1789.101 885 1085 +
###
NW_013581227.1	ont_tofu	gene	1476215	1478428	.	+	.	ID=PB.1792.59.path1;Name=PB.1792.59
NW_013581227.1	ont_tofu	mRNA	1476215	1478428	.	+	.	ID=PB.1792.59.mrna1;Name=PB.1792.59;Parent=PB.1792.59.path1;coverage=100.0;identity=100.0;matches=2214;mismatches=0;indels=0;unknowns=0
NW_013581227.1	ont_tofu	exon	1476215	1478428	100	+	.	ID=PB.1792.59.mrna1.exon1;Name=PB.1792.59;Parent=PB.1792.59.mrna1;Target=PB.1792.59 2214 1 .
NW_013581227.1	ont_tofu	CDS	1477953	1478240	100	+	0	ID=PB.1792.59.mrna1.cds1;Name=PB.1792.59;Parent=PB.1792.59.mrna1;Target=PB.1792.59 2026 1739 .
###
NW_013581227.1	ont_tofu	gene	1490138	1491642	.	+	.	ID=PB.1792.165.path1;Name=PB.1792.165
NW_013581227.1	ont_tofu	mRNA	1490138	1491642	.	+	.	ID=PB.1792.165.mrna1;Name=PB.1792.165;Parent=PB.1792.165.path1;coverage=100.0;identity=100.0;matches=1505;mismatches=0;indels=0;unknowns=0
NW_013581227.1	ont_tofu	exon	1490138	1491642	100	+	.	ID=PB.1792.165.mrna1.exon1;Name=PB.1792.165;Parent=PB.1792.165.mrna1;Target=PB.1792.165 1505 1 .
NW_013581227.1	ont_tofu	CDS	1490675	1490878	100	+	0	ID=PB.1792.165.mrna1.cds1;Name=PB.1792.165;Parent=PB.1792.165.mrna1;Target=PB.1792.165 741 538 .
###
NW_013581228.1	ont_tofu	gene	1685293	1686889	.	-	.	ID=PB.1841.4.path1;Name=PB.1841.4
NW_013581228.1	ont_tofu	mRNA	1685293	1686889	.	-	.	ID=PB.1841.4.mrna1;Name=PB.1841.4;Parent=PB.1841.4.path1;coverage=100.0;identity=100.0;matches=1597;mismatches=0;indels=0;unknowns=0
NW_013581228.1	ont_tofu	exon	1685293	1686889	100	-	.	ID=PB.1841.4.mrna1.exon1;Name=PB.1841.4;Parent=PB.1841.4.mrna1;Target=PB.1841.4 1597 1 .
NW_013581228.1	ont_tofu	CDS	1685815	1685952	100	-	0	ID=PB.1841.4.mrna1.cds1;Name=PB.1841.4;Parent=PB.1841.4.mrna1;Target=PB.1841.4 1075 938 .
###
NW_013581228.1	ont_tofu	gene	141913	142285	.	-	.	ID=PB.1816.3.path1;Name=PB.1816.3
NW_013581228.1	ont_tofu	mRNA	141913	142285	.	-	.	ID=PB.1816.3.mrna1;Name=PB.1816.3;Parent=PB.1816.3.path1;coverage=100.0;identity=100.0;matches=373;mismatches=0;indels=0;unknowns=0
NW_013581228.1	ont_tofu	exon	141913	142285	100	-	.	ID=PB.1816.3.mrna1.exon1;Name=PB.1816.3;Parent=PB.1816.3.mrna1;Target=PB.1816.3 373 1 .
NW_013581228.1	ont_tofu	CDS	142110	142283	100	-	0	ID=PB.1816.3.mrna1.cds1;Name=PB.1816.3;Parent=PB.1816.3.mrna1;Target=PB.1816.3 176 3 .
###
NW_013581227.1	ont_tofu	gene	1754270	1757528	.	-	.	ID=PB.1797.2.path1;Name=PB.1797.2
NW_013581227.1	ont_tofu	mRNA	1754270	1757528	.	-	.	ID=PB.1797.2.mrna1;Name=PB.1797.2;Parent=PB.1797.2.path1;coverage=100.0;identity=100.0;matches=3259;mismatches=0;indels=0;unknowns=0
NW_013581227.1	ont_tofu	exon	1754270	1757528	100	-	.	ID=PB.1797.2.mrna1.exon1;Name=PB.1797.2;Parent=PB.1797.2.mrna1;Target=PB.1797.2 3259 1 .
NW_013581227.1	ont_tofu	CDS	1756725	1756952	100	-	0	ID=PB.1797.2.mrna1.cds1;Name=PB.1797.2;Parent=PB.1797.2.mrna1;Target=PB.1797.2 804 577 .
###
NW_013581229.1	ont_tofu	gene	436933	437387	.	-	.	ID=PB.1862.112.path1;Name=PB.1862.112
NW_013581229.1	ont_tofu	mRNA	436933	437387	.	-	.	ID=PB.1862.112.mrna1;Name=PB.1862.112;Parent=PB.1862.112.path1;coverage=100.0;identity=100.0;matches=455;mismatches=0;indels=0;unknowns=0
NW_013581229.1	ont_tofu	exon	436933	437387	100	-	.	ID=PB.1862.112.mrna1.exon1;Name=PB.1862.112;Parent=PB.1862.112.mrna1;Target=PB.1862.112 455 1 .
NW_013581229.1	ont_tofu	CDS	437175	437387	100	-	0	ID=PB.1862.112.mrna1.cds1;Name=PB.1862.112;Parent=PB.1862.112.mrna1;Target=PB.1862.112 213 1 .
###
NW_013581228.1	ont_tofu	gene	669747	686886	.	-	.	ID=PB.1823.85.path1;Name=PB.1823.85
NW_013581228.1	ont_tofu	mRNA	669747	686886	.	-	.	ID=PB.1823.85.mrna1;Name=PB.1823.85;Parent=PB.1823.85.path1;coverage=100.0;identity=100.0;matches=1060;mismatches=0;indels=0;unknowns=0
NW_013581228.1	ont_tofu	exon	686720	686886	100	-	.	ID=PB.1823.85.mrna1.exon1;Name=PB.1823.85;Parent=PB.1823.85.mrna1;Target=PB.1823.85 1 167 +
NW_013581228.1	ont_tofu	exon	686455	686521	100	-	.	ID=PB.1823.85.mrna1.exon2;Name=PB.1823.85;Parent=PB.1823.85.mrna1;Target=PB.1823.85 168 234 +
NW_013581228.1	ont_tofu	exon	669747	670572	100	-	.	ID=PB.1823.85.mrna1.exon3;Name=PB.1823.85;Parent=PB.1823.85.mrna1;Target=PB.1823.85 235 1060 +
NW_013581228.1	ont_tofu	CDS	669747	669884	100	-	0	ID=PB.1823.85.mrna1.cds1;Name=PB.1823.85;Parent=PB.1823.85.mrna1;Target=PB.1823.85 923 1060 +
###
NW_013581228.1	ont_tofu	gene	273392	274432	.	-	.	ID=PB.1823.31.path1;Name=PB.1823.31
NW_013581228.1	ont_tofu	mRNA	273392	274432	.	-	.	ID=PB.1823.31.mrna1;Name=PB.1823.31;Parent=PB.1823.31.path1;coverage=100.0;identity=100.0;matches=1041;mismatches=0;indels=0;unknowns=0
NW_013581228.1	ont_tofu	exon	273392	274432	100	-	.	ID=PB.1823.31.mrna1.exon1;Name=PB.1823.31;Parent=PB.1823.31.mrna1;Target=PB.1823.31 1041 1 .
NW_013581228.1	ont_tofu	CDS	273421	273495	100	-	0	ID=PB.1823.31.mrna1.cds1;Name=PB.1823.31;Parent=PB.1823.31.mrna1;Target=PB.1823.31 1012 938 .
###
NW_013581228.1	ont_tofu	gene	58340	60487	.	-	.	ID=PB.1812.16.path1;Name=PB.1812.16
NW_013581228.1	ont_tofu	mRNA	58340	60487	.	-	.	ID=PB.1812.16.mrna1;Name=PB.1812.16;Parent=PB.1812.16.path1;coverage=100.0;identity=100.0;matches=2148;mismatches=0;indels=0;unknowns=0
NW_013581228.1	ont_tofu	exon	58340	60487	100	-	.	ID=PB.1812.16.mrna1.exon1;Name=PB.1812.16;Parent=PB.1812.16.mrna1;Target=PB.1812.16 2148 1 .
NW_013581228.1	ont_tofu	CDS	58340	58612	100	-	0	ID=PB.1812.16.mrna1.cds1;Name=PB.1812.16;Parent=PB.1812.16.mrna1;Target=PB.1812.16 2148 1876 .
###
NW_013581228.1	ont_tofu	gene	257472	259222	.	-	.	ID=PB.1821.3.path1;Name=PB.1821.3
NW_013581228.1	ont_tofu	mRNA	257472	259222	.	-	.	ID=PB.1821.3.mrna1;Name=PB.1821.3;Parent=PB.1821.3.path1;coverage=100.0;identity=100.0;matches=1751;mismatches=0;indels=0;unknowns=0
NW_013581228.1	ont_tofu	exon	257472	259222	100	-	.	ID=PB.1821.3.mrna1.exon1;Name=PB.1821.3;Parent=PB.1821.3.mrna1;Target=PB.1821.3 1751 1 .
NW_013581228.1	ont_tofu	CDS	258287	258523	100	-	0	ID=PB.1821.3.mrna1.cds1;Name=PB.1821.3;Parent=PB.1821.3.mrna1;Target=PB.1821.3 936 700 .
###
NW_013581227.1	ont_tofu	gene	1287708	1288714	.	+	.	ID=PB.1783.1.path1;Name=PB.1783.1
NW_013581227.1	ont_tofu	mRNA	1287708	1288714	.	+	.	ID=PB.1783.1.mrna1;Name=PB.1783.1;Parent=PB.1783.1.path1;coverage=100.0;identity=100.0;matches=1007;mismatches=0;indels=0;unknowns=0
NW_013581227.1	ont_tofu	exon	1287708	1288714	100	+	.	ID=PB.1783.1.mrna1.exon1;Name=PB.1783.1;Parent=PB.1783.1.mrna1;Target=PB.1783.1 1007 1 .
NW_013581227.1	ont_tofu	CDS	1287708	1287809	100	+	0	ID=PB.1783.1.mrna1.cds1;Name=PB.1783.1;Parent=PB.1783.1.mrna1;Target=PB.1783.1 102 1 .
###
NW_013581228.1	ont_tofu	gene	1063498	1064174	.	+	.	ID=PB.1828.1.path1;Name=PB.1828.1
NW_013581228.1	ont_tofu	mRNA	1063498	1064174	.	+	.	ID=PB.1828.1.mrna1;Name=PB.1828.1;Parent=PB.1828.1.path1;coverage=100.0;identity=100.0;matches=677;mismatches=0;indels=0;unknowns=0
NW_013581228.1	ont_tofu	exon	1063498	1064174	100	+	.	ID=PB.1828.1.mrna1.exon1;Name=PB.1828.1;Parent=PB.1828.1.mrna1;Target=PB.1828.1 677 1 .
NW_013581228.1	ont_tofu	CDS	1063500	1063658	100	+	0	ID=PB.1828.1.mrna1.cds1;Name=PB.1828.1;Parent=PB.1828.1.mrna1;Target=PB.1828.1 161 3 .
###
NW_013581226.1	ont_tofu	gene	1057237	1057753	.	+	.	ID=PB.1739.1.path1;Name=PB.1739.1
NW_013581226.1	ont_tofu	mRNA	1057237	1057753	.	+	.	ID=PB.1739.1.mrna1;Name=PB.1739.1;Parent=PB.1739.1.path1;coverage=100.0;identity=100.0;matches=517;mismatches=0;indels=0;unknowns=0
NW_013581226.1	ont_tofu	exon	1057237	1057753	100	+	.	ID=PB.1739.1.mrna1.exon1;Name=PB.1739.1;Parent=PB.1739.1.mrna1;Target=PB.1739.1 517 1 .
NW_013581226.1	ont_tofu	CDS	1057323	1057592	100	+	0	ID=PB.1739.1.mrna1.cds1;Name=PB.1739.1;Parent=PB.1739.1.mrna1;Target=PB.1739.1 356 87 .
###
NW_013581228.1	ont_tofu	gene	524798	525577	.	-	.	ID=PB.1823.45.path1;Name=PB.1823.45
NW_013581228.1	ont_tofu	mRNA	524798	525577	.	-	.	ID=PB.1823.45.mrna1;Name=PB.1823.45;Parent=PB.1823.45.path1;coverage=100.0;identity=100.0;matches=780;mismatches=0;indels=0;unknowns=0
NW_013581228.1	ont_tofu	exon	524798	525577	100	-	.	ID=PB.1823.45.mrna1.exon1;Name=PB.1823.45;Parent=PB.1823.45.mrna1;Target=PB.1823.45 780 1 .
NW_013581228.1	ont_tofu	CDS	525150	525230	100	-	0	ID=PB.1823.45.mrna1.cds1;Name=PB.1823.45;Parent=PB.1823.45.mrna1;Target=PB.1823.45 428 348 .
###
NW_013581227.1	ont_tofu	gene	390618	392548	.	-	.	ID=PB.1769.27.path1;Name=PB.1769.27
NW_013581227.1	ont_tofu	mRNA	390618	392548	.	-	.	ID=PB.1769.27.mrna1;Name=PB.1769.27;Parent=PB.1769.27.path1;coverage=100.0;identity=100.0;matches=1931;mismatches=0;indels=0;unknowns=0
NW_013581227.1	ont_tofu	exon	390618	392548	100	-	.	ID=PB.1769.27.mrna1.exon1;Name=PB.1769.27;Parent=PB.1769.27.mrna1;Target=PB.1769.27 1931 1 .
NW_013581227.1	ont_tofu	CDS	390745	390918	100	-	0	ID=PB.1769.27.mrna1.cds1;Name=PB.1769.27;Parent=PB.1769.27.mrna1;Target=PB.1769.27 1804 1631 .
###
NW_013581229.1	ont_tofu	gene	565104	579558	.	-	.	ID=PB.1871.244.path1;Name=PB.1871.244
NW_013581229.1	ont_tofu	mRNA	565104	579558	.	-	.	ID=PB.1871.244.mrna1;Name=PB.1871.244;Parent=PB.1871.244.path1;coverage=100.0;identity=100.0;matches=926;mismatches=0;indels=0;unknowns=0
NW_013581229.1	ont_tofu	exon	578866	579558	100	-	.	ID=PB.1871.244.mrna1.exon1;Name=PB.1871.244;Parent=PB.1871.244.mrna1;Target=PB.1871.244 1 693 +
[truncated: 2,067,583 more chars]
