# Supplementary material for: Nanopore long-read RNA-seq and absolute quantification delineate transcription dynamics in early embryo development of an insect pest
Source: Sci Rep. 2021 Apr 12;11:7878. doi: 10.1038/s41598-021-86753-7 (PMC8042104; doi:10.1038/s41598-021-86753-7)
Supplement: Supplementary file 3 — Supplementary Information 3. [file 41598_2021_86753_MOESM3_ESM.txt]

100279_2148_2850	best.sorted	exon	2	703	100.00	-	.	transcript_id "PB.2.3.mrna1"; gene_id "PB.2.3.path1"; gene_name "PB.2.3";
100279_2148_2850	best.sorted	CDS	493	582	.	-	0	transcript_id "PB.2.3.mrna1"; gene_id "PB.2.3.path1"; gene_name "PB.2.3";
105151_115_816	best.sorted	exon	2	702	100.00	-	.	transcript_id "PB.22.2.mrna1"; gene_id "PB.22.2.path1"; gene_name "PB.22.2";
105151_115_816	best.sorted	CDS	123	320	.	-	0	transcript_id "PB.22.2.mrna1"; gene_id "PB.22.2.path1"; gene_name "PB.22.2";
106144_113_494	best.sorted	exon	2	382	100.00	+	.	transcript_id "PB.25.1.mrna1"; gene_id "PB.25.1.path1"; gene_name "PB.25.1";
106144_113_494	best.sorted	CDS	25	135	.	+	0	transcript_id "PB.25.1.mrna1"; gene_id "PB.25.1.path1"; gene_name "PB.25.1";
108399_350_911	best.sorted	exon	2	97	100.00	+	.	transcript_id "PB.33.2.mrna1"; gene_id "PB.33.2.path1"; gene_name "PB.33.2";
108399_350_911	best.sorted	exon	169	562	100.00	+	.	transcript_id "PB.33.2.mrna1"; gene_id "PB.33.2.path1"; gene_name "PB.33.2";
108399_350_911	best.sorted	CDS	253	333	.	+	0	transcript_id "PB.33.2.mrna1"; gene_id "PB.33.2.path1"; gene_name "PB.33.2";
108800_0_1837	best.sorted	exon	1	569	100.00	+	.	transcript_id "PB.36.4.mrna1"; gene_id "PB.36.4.path1"; gene_name "PB.36.4";
108800_0_1837	best.sorted	exon	1417	1837	100.00	+	.	transcript_id "PB.36.4.mrna1"; gene_id "PB.36.4.path1"; gene_name "PB.36.4";
108800_0_1837	best.sorted	CDS	1648	1743	.	+	0	transcript_id "PB.36.4.mrna1"; gene_id "PB.36.4.path1"; gene_name "PB.36.4";
112649_282_866	best.sorted	exon	1	584	100.00	-	.	transcript_id "PB.65.2.mrna1"; gene_id "PB.65.2.path1"; gene_name "PB.65.2";
112649_282_866	best.sorted	CDS	256	342	.	-	0	transcript_id "PB.65.2.mrna1"; gene_id "PB.65.2.path1"; gene_name "PB.65.2";
113036_382_834	best.sorted	exon	1	452	100.00	+	.	transcript_id "PB.66.1.mrna1"; gene_id "PB.66.1.path1"; gene_name "PB.66.1";
113036_382_834	best.sorted	CDS	2	205	.	+	0	transcript_id "PB.66.1.mrna1"; gene_id "PB.66.1.path1"; gene_name "PB.66.1";
116340_29_612	best.sorted	exon	1	583	100.00	-	.	transcript_id "PB.94.1.mrna1"; gene_id "PB.94.1.path1"; gene_name "PB.94.1";
116340_29_612	best.sorted	CDS	92	295	.	-	0	transcript_id "PB.94.1.mrna1"; gene_id "PB.94.1.path1"; gene_name "PB.94.1";
117175_4_326	best.sorted	exon	1	177	100.00	-	.	transcript_id "PB.113.1.mrna1"; gene_id "PB.113.1.path1"; gene_name "PB.113.1";
117175_4_326	best.sorted	exon	253	322	100.00	-	.	transcript_id "PB.113.1.mrna1"; gene_id "PB.113.1.path1"; gene_name "PB.113.1";
117175_4_326	best.sorted	CDS	20	177	.	-	2	transcript_id "PB.113.1.mrna1"; gene_id "PB.113.1.path1"; gene_name "PB.113.1";
117175_4_326	best.sorted	CDS	253	265	.	-	0	transcript_id "PB.113.1.mrna1"; gene_id "PB.113.1.path1"; gene_name "PB.113.1";
118387_1082_1820	best.sorted	exon	1	738	100.00	-	.	transcript_id "PB.134.1.mrna1"; gene_id "PB.134.1.path1"; gene_name "PB.134.1";
118387_1082_1820	best.sorted	CDS	617	736	.	-	0	transcript_id "PB.134.1.mrna1"; gene_id "PB.134.1.path1"; gene_name "PB.134.1";
118817_126_494	best.sorted	exon	1	368	100.00	-	.	transcript_id "PB.137.1.mrna1"; gene_id "PB.137.1.path1"; gene_name "PB.137.1";
118817_126_494	best.sorted	CDS	239	367	.	-	0	transcript_id "PB.137.1.mrna1"; gene_id "PB.137.1.path1"; gene_name "PB.137.1";
127062_489_2036	best.sorted	exon	1	197	100.00	+	.	transcript_id "PB.237.1.mrna1"; gene_id "PB.237.1.path1"; gene_name "PB.237.1";
127062_489_2036	best.sorted	exon	1359	1547	100.00	+	.	transcript_id "PB.237.1.mrna1"; gene_id "PB.237.1.path1"; gene_name "PB.237.1";
127062_489_2036	best.sorted	CDS	1	197	.	+	0	transcript_id "PB.237.1.mrna1"; gene_id "PB.237.1.path1"; gene_name "PB.237.1";
127062_489_2036	best.sorted	CDS	1359	1413	.	+	1	transcript_id "PB.237.1.mrna1"; gene_id "PB.237.1.path1"; gene_name "PB.237.1";
128717_3738_29664	best.sorted	exon	1	238	100.00	+	.	transcript_id "PB.274.1.mrna1"; gene_id "PB.274.1.path1"; gene_name "PB.274.1";
128717_3738_29664	best.sorted	exon	301	421	100.00	+	.	transcript_id "PB.274.1.mrna1"; gene_id "PB.274.1.path1"; gene_name "PB.274.1";
128717_3738_29664	best.sorted	exon	2451	2651	100.00	+	.	transcript_id "PB.274.1.mrna1"; gene_id "PB.274.1.path1"; gene_name "PB.274.1";
128717_3738_29664	best.sorted	exon	3051	3304	100.00	+	.	transcript_id "PB.274.1.mrna1"; gene_id "PB.274.1.path1"; gene_name "PB.274.1";
128717_3738_29664	best.sorted	exon	3368	3593	100.00	+	.	transcript_id "PB.274.1.mrna1"; gene_id "PB.274.1.path1"; gene_name "PB.274.1";
128717_3738_29664	best.sorted	exon	3648	3797	100.00	+	.	transcript_id "PB.274.1.mrna1"; gene_id "PB.274.1.path1"; gene_name "PB.274.1";
128717_3738_29664	best.sorted	exon	3858	4036	100.00	+	.	transcript_id "PB.274.1.mrna1"; gene_id "PB.274.1.path1"; gene_name "PB.274.1";
128717_3738_29664	best.sorted	exon	4098	4308	100.00	+	.	transcript_id "PB.274.1.mrna1"; gene_id "PB.274.1.path1"; gene_name "PB.274.1";
128717_3738_29664	best.sorted	exon	4740	4885	100.00	+	.	transcript_id "PB.274.1.mrna1"; gene_id "PB.274.1.path1"; gene_name "PB.274.1";
128717_3738_29664	best.sorted	exon	5018	5172	100.00	+	.	transcript_id "PB.274.1.mrna1"; gene_id "PB.274.1.path1"; gene_name "PB.274.1";
128717_3738_29664	best.sorted	exon	20252	20561	100.00	+	.	transcript_id "PB.274.1.mrna1"; gene_id "PB.274.1.path1"; gene_name "PB.274.1";
128717_3738_29664	best.sorted	exon	20633	20784	100.00	+	.	transcript_id "PB.274.1.mrna1"; gene_id "PB.274.1.path1"; gene_name "PB.274.1";
128717_3738_29664	best.sorted	exon	20846	21017	100.00	+	.	transcript_id "PB.274.1.mrna1"; gene_id "PB.274.1.path1"; gene_name "PB.274.1";
128717_3738_29664	best.sorted	exon	24377	24608	100.00	+	.	transcript_id "PB.274.1.mrna1"; gene_id "PB.274.1.path1"; gene_name "PB.274.1";
128717_3738_29664	best.sorted	exon	24669	24894	100.00	+	.	transcript_id "PB.274.1.mrna1"; gene_id "PB.274.1.path1"; gene_name "PB.274.1";
128717_3738_29664	best.sorted	exon	24959	25017	100.00	+	.	transcript_id "PB.274.1.mrna1"; gene_id "PB.274.1.path1"; gene_name "PB.274.1";
128717_3738_29664	best.sorted	exon	25085	25417	100.00	+	.	transcript_id "PB.274.1.mrna1"; gene_id "PB.274.1.path1"; gene_name "PB.274.1";
128717_3738_29664	best.sorted	exon	25471	25703	100.00	+	.	transcript_id "PB.274.1.mrna1"; gene_id "PB.274.1.path1"; gene_name "PB.274.1";
128717_3738_29664	best.sorted	exon	25761	25926	100.00	+	.	transcript_id "PB.274.1.mrna1"; gene_id "PB.274.1.path1"; gene_name "PB.274.1";
128717_3738_29664	best.sorted	CDS	59	238	.	+	0	transcript_id "PB.274.1.mrna1"; gene_id "PB.274.1.path1"; gene_name "PB.274.1";
128717_3738_29664	best.sorted	CDS	301	421	.	+	0	transcript_id "PB.274.1.mrna1"; gene_id "PB.274.1.path1"; gene_name "PB.274.1";
128717_3738_29664	best.sorted	CDS	2451	2651	.	+	2	transcript_id "PB.274.1.mrna1"; gene_id "PB.274.1.path1"; gene_name "PB.274.1";
128717_3738_29664	best.sorted	CDS	3051	3304	.	+	2	transcript_id "PB.274.1.mrna1"; gene_id "PB.274.1.path1"; gene_name "PB.274.1";
128717_3738_29664	best.sorted	CDS	3368	3593	.	+	0	transcript_id "PB.274.1.mrna1"; gene_id "PB.274.1.path1"; gene_name "PB.274.1";
128717_3738_29664	best.sorted	CDS	3648	3797	.	+	2	transcript_id "PB.274.1.mrna1"; gene_id "PB.274.1.path1"; gene_name "PB.274.1";
128717_3738_29664	best.sorted	CDS	3858	4036	.	+	2	transcript_id "PB.274.1.mrna1"; gene_id "PB.274.1.path1"; gene_name "PB.274.1";
128717_3738_29664	best.sorted	CDS	4098	4308	.	+	0	transcript_id "PB.274.1.mrna1"; gene_id "PB.274.1.path1"; gene_name "PB.274.1";
128717_3738_29664	best.sorted	CDS	4740	4885	.	+	2	transcript_id "PB.274.1.mrna1"; gene_id "PB.274.1.path1"; gene_name "PB.274.1";
128717_3738_29664	best.sorted	CDS	5018	5172	.	+	0	transcript_id "PB.274.1.mrna1"; gene_id "PB.274.1.path1"; gene_name "PB.274.1";
128717_3738_29664	best.sorted	CDS	20252	20561	.	+	1	transcript_id "PB.274.1.mrna1"; gene_id "PB.274.1.path1"; gene_name "PB.274.1";
128717_3738_29664	best.sorted	CDS	20633	20784	.	+	0	transcript_id "PB.274.1.mrna1"; gene_id "PB.274.1.path1"; gene_name "PB.274.1";
128717_3738_29664	best.sorted	CDS	20846	21017	.	+	1	transcript_id "PB.274.1.mrna1"; gene_id "PB.274.1.path1"; gene_name "PB.274.1";
128717_3738_29664	best.sorted	CDS	24377	24608	.	+	0	transcript_id "PB.274.1.mrna1"; gene_id "PB.274.1.path1"; gene_name "PB.274.1";
128717_3738_29664	best.sorted	CDS	24669	24894	.	+	2	transcript_id "PB.274.1.mrna1"; gene_id "PB.274.1.path1"; gene_name "PB.274.1";
128717_3738_29664	best.sorted	CDS	24959	25017	.	+	1	transcript_id "PB.274.1.mrna1"; gene_id "PB.274.1.path1"; gene_name "PB.274.1";
128717_3738_29664	best.sorted	CDS	25085	25417	.	+	2	transcript_id "PB.274.1.mrna1"; gene_id "PB.274.1.path1"; gene_name "PB.274.1";
128717_3738_29664	best.sorted	CDS	25471	25703	.	+	2	transcript_id "PB.274.1.mrna1"; gene_id "PB.274.1.path1"; gene_name "PB.274.1";
128717_3738_29664	best.sorted	CDS	25761	25925	.	+	0	transcript_id "PB.274.1.mrna1"; gene_id "PB.274.1.path1"; gene_name "PB.274.1";
131748_287_742	best.sorted	exon	1	455	100.00	+	.	transcript_id "PB.529.1.mrna1"; gene_id "PB.529.1.path1"; gene_name "PB.529.1";
131748_287_742	best.sorted	CDS	2	88	.	+	0	transcript_id "PB.529.1.mrna1"; gene_id "PB.529.1.path1"; gene_name "PB.529.1";
131784_758_1378	best.sorted	exon	1	620	100.00	-	.	transcript_id "PB.545.2.mrna1"; gene_id "PB.545.2.path1"; gene_name "PB.545.2";
131784_758_1378	best.sorted	CDS	24	248	.	-	0	transcript_id "PB.545.2.mrna1"; gene_id "PB.545.2.path1"; gene_name "PB.545.2";
132085_58781_136154	best.sorted	exon	1	379	100.00	-	.	transcript_id "PB.616.37.mrna1"; gene_id "PB.616.37.path1"; gene_name "PB.616.37";
132085_58781_136154	best.sorted	exon	3700	3870	100.00	-	.	transcript_id "PB.616.37.mrna1"; gene_id "PB.616.37.path1"; gene_name "PB.616.37";
132085_58781_136154	best.sorted	exon	3983	4285	100.00	-	.	transcript_id "PB.616.37.mrna1"; gene_id "PB.616.37.path1"; gene_name "PB.616.37";
132085_58781_136154	best.sorted	exon	13475	13572	100.00	-	.	transcript_id "PB.616.37.mrna1"; gene_id "PB.616.37.path1"; gene_name "PB.616.37";
132085_58781_136154	best.sorted	exon	13813	14082	100.00	-	.	transcript_id "PB.616.37.mrna1"; gene_id "PB.616.37.path1"; gene_name "PB.616.37";
132085_58781_136154	best.sorted	exon	14921	15259	100.00	-	.	transcript_id "PB.616.37.mrna1"; gene_id "PB.616.37.path1"; gene_name "PB.616.37";
132085_58781_136154	best.sorted	exon	15754	15838	100.00	-	.	transcript_id "PB.616.37.mrna1"; gene_id "PB.616.37.path1"; gene_name "PB.616.37";
132085_58781_136154	best.sorted	exon	77069	77373	100.00	-	.	transcript_id "PB.616.37.mrna1"; gene_id "PB.616.37.path1"; gene_name "PB.616.37";
132085_58781_136154	best.sorted	CDS	212	379	.	-	0	transcript_id "PB.616.37.mrna1"; gene_id "PB.616.37.path1"; gene_name "PB.616.37";
132085_58781_136154	best.sorted	CDS	3700	3870	.	-	0	transcript_id "PB.616.37.mrna1"; gene_id "PB.616.37.path1"; gene_name "PB.616.37";
132085_58781_136154	best.sorted	CDS	3983	4285	.	-	0	transcript_id "PB.616.37.mrna1"; gene_id "PB.616.37.path1"; gene_name "PB.616.37";
132085_58781_136154	best.sorted	CDS	13475	13572	.	-	2	transcript_id "PB.616.37.mrna1"; gene_id "PB.616.37.path1"; gene_name "PB.616.37";
132085_58781_136154	best.sorted	CDS	13813	14082	.	-	2	transcript_id "PB.616.37.mrna1"; gene_id "PB.616.37.path1"; gene_name "PB.616.37";
132085_58781_136154	best.sorted	CDS	14921	15259	.	-	2	transcript_id "PB.616.37.mrna1"; gene_id "PB.616.37.path1"; gene_name "PB.616.37";
132085_58781_136154	best.sorted	CDS	15754	15838	.	-	0	transcript_id "PB.616.37.mrna1"; gene_id "PB.616.37.path1"; gene_name "PB.616.37";
132085_58781_136154	best.sorted	CDS	77069	77134	.	-	0	transcript_id "PB.616.37.mrna1"; gene_id "PB.616.37.path1"; gene_name "PB.616.37";
132153_48071_95238	best.sorted	exon	1	621	100.00	-	.	transcript_id "PB.632.1.mrna1"; gene_id "PB.632.1.path1"; gene_name "PB.632.1";
132153_48071_95238	best.sorted	exon	686	779	100.00	-	.	transcript_id "PB.632.1.mrna1"; gene_id "PB.632.1.path1"; gene_name "PB.632.1";
132153_48071_95238	best.sorted	exon	46454	47167	100.00	-	.	transcript_id "PB.632.1.mrna1"; gene_id "PB.632.1.path1"; gene_name "PB.632.1";
132153_48071_95238	best.sorted	CDS	291	621	.	-	1	transcript_id "PB.632.1.mrna1"; gene_id "PB.632.1.path1"; gene_name "PB.632.1";
132153_48071_95238	best.sorted	CDS	686	779	.	-	2	transcript_id "PB.632.1.mrna1"; gene_id "PB.632.1.path1"; gene_name "PB.632.1";
132153_48071_95238	best.sorted	CDS	46454	47165	.	-	0	transcript_id "PB.632.1.mrna1"; gene_id "PB.632.1.path1"; gene_name "PB.632.1";
132275_83390_186555	best.sorted	exon	1	315	100.00	-	.	transcript_id "PB.710.100.mrna1"; gene_id "PB.710.100.path1"; gene_name "PB.710.100";
132275_83390_186555	best.sorted	exon	8129	8280	100.00	-	.	transcript_id "PB.710.100.mrna1"; gene_id "PB.710.100.path1"; gene_name "PB.710.100";
132275_83390_186555	best.sorted	exon	15404	15560	100.00	-	.	transcript_id "PB.710.100.mrna1"; gene_id "PB.710.100.path1"; gene_name "PB.710.100";
132275_83390_186555	best.sorted	exon	27286	27466	100.00	-	.	transcript_id "PB.710.100.mrna1"; gene_id "PB.710.100.path1"; gene_name "PB.710.100";
132275_83390_186555	best.sorted	exon	31499	31655	100.00	-	.	transcript_id "PB.710.100.mrna1"; gene_id "PB.710.100.path1"; gene_name "PB.710.100";
132275_83390_186555	best.sorted	exon	58567	58625	100.00	-	.	transcript_id "PB.710.100.mrna1"; gene_id "PB.710.100.path1"; gene_name "PB.710.100";
132275_83390_186555	best.sorted	exon	85009	85060	100.00	-	.	transcript_id "PB.710.100.mrna1"; gene_id "PB.710.100.path1"; gene_name "PB.710.100";
132275_83390_186555	best.sorted	exon	89523	89692	100.00	-	.	transcript_id "PB.710.100.mrna1"; gene_id "PB.710.100.path1"; gene_name "PB.710.100";
132275_83390_186555	best.sorted	exon	102950	103165	100.00	-	.	transcript_id "PB.710.100.mrna1"; gene_id "PB.710.100.path1"; gene_name "PB.710.100";
132275_83390_186555	best.sorted	CDS	268	315	.	-	0	transcript_id "PB.710.100.mrna1"; gene_id "PB.710.100.path1"; gene_name "PB.710.100";
132275_83390_186555	best.sorted	CDS	8129	8280	.	-	2	transcript_id "PB.710.100.mrna1"; gene_id "PB.710.100.path1"; gene_name "PB.710.100";
132275_83390_186555	best.sorted	CDS	15404	15560	.	-	0	transcript_id "PB.710.100.mrna1"; gene_id "PB.710.100.path1"; gene_name "PB.710.100";
132275_83390_186555	best.sorted	CDS	27286	27466	.	-	1	transcript_id "PB.710.100.mrna1"; gene_id "PB.710.100.path1"; gene_name "PB.710.100";
132275_83390_186555	best.sorted	CDS	31499	31655	.	-	2	transcript_id "PB.710.100.mrna1"; gene_id "PB.710.100.path1"; gene_name "PB.710.100";
132275_83390_186555	best.sorted	CDS	58567	58625	.	-	1	transcript_id "PB.710.100.mrna1"; gene_id "PB.710.100.path1"; gene_name "PB.710.100";
132275_83390_186555	best.sorted	CDS	85009	85060	.	-	2	transcript_id "PB.710.100.mrna1"; gene_id "PB.710.100.path1"; gene_name "PB.710.100";
132275_83390_186555	best.sorted	CDS	89523	89622	.	-	0	transcript_id "PB.710.100.mrna1"; gene_id "PB.710.100.path1"; gene_name "PB.710.100";
132377_137413_154193	best.sorted	exon	1	924	100.00	-	.	transcript_id "PB.752.11.mrna1"; gene_id "PB.752.11.path1"; gene_name "PB.752.11";
132377_137413_154193	best.sorted	exon	993	1072	100.00	-	.	transcript_id "PB.752.11.mrna1"; gene_id "PB.752.11.path1"; gene_name "PB.752.11";
132377_137413_154193	best.sorted	exon	15795	16780	100.00	-	.	transcript_id "PB.752.11.mrna1"; gene_id "PB.752.11.path1"; gene_name "PB.752.11";
132377_137413_154193	best.sorted	CDS	16534	16707	.	-	0	transcript_id "PB.752.11.mrna1"; gene_id "PB.752.11.path1"; gene_name "PB.752.11";
132387_21077_143433	best.sorted	exon	1	612	100.00	-	.	transcript_id "PB.770.15.mrna1"; gene_id "PB.770.15.path1"; gene_name "PB.770.15";
132387_21077_143433	best.sorted	exon	34609	34852	100.00	-	.	transcript_id "PB.770.15.mrna1"; gene_id "PB.770.15.path1"; gene_name "PB.770.15";
132387_21077_143433	best.sorted	exon	34909	35068	100.00	-	.	transcript_id "PB.770.15.mrna1"; gene_id "PB.770.15.path1"; gene_name "PB.770.15";
132387_21077_143433	best.sorted	exon	54469	55226	100.00	-	.	transcript_id "PB.770.15.mrna1"; gene_id "PB.770.15.path1"; gene_name "PB.770.15";
132387_21077_143433	best.sorted	exon	55289	55455	100.00	-	.	transcript_id "PB.770.15.mrna1"; gene_id "PB.770.15.path1"; gene_name "PB.770.15";
132387_21077_143433	best.sorted	exon	122156	122356	100.00	-	.	transcript_id "PB.770.15.mrna1"; gene_id "PB.770.15.path1"; gene_name "PB.770.15";
132387_21077_143433	best.sorted	CDS	3	612	.	-	1	transcript_id "PB.770.15.mrna1"; gene_id "PB.770.15.path1"; gene_name "PB.770.15";
132387_21077_143433	best.sorted	CDS	34609	34852	.	-	2	transcript_id "PB.770.15.mrna1"; gene_id "PB.770.15.path1"; gene_name "PB.770.15";
132387_21077_143433	best.sorted	CDS	34909	35068	.	-	0	transcript_id "PB.770.15.mrna1"; gene_id "PB.770.15.path1"; gene_name "PB.770.15";
132387_21077_143433	best.sorted	CDS	54469	55226	.	-	2	transcript_id "PB.770.15.mrna1"; gene_id "PB.770.15.path1"; gene_name "PB.770.15";
132387_21077_143433	best.sorted	CDS	55289	55397	.	-	0	transcript_id "PB.770.15.mrna1"; gene_id "PB.770.15.path1"; gene_name "PB.770.15";
132419_12099_34759	best.sorted	exon	1	176	100.00	+	.	transcript_id "PB.776.2.mrna1"; gene_id "PB.776.2.path1"; gene_name "PB.776.2";
132419_12099_34759	best.sorted	exon	745	868	100.00	+	.	transcript_id "PB.776.2.mrna1"; gene_id "PB.776.2.path1"; gene_name "PB.776.2";
132419_12099_34759	best.sorted	exon	928	1121	100.00	+	.	transcript_id "PB.776.2.mrna1"; gene_id "PB.776.2.path1"; gene_name "PB.776.2";
132419_12099_34759	best.sorted	exon	5934	6156	100.00	+	.	transcript_id "PB.776.2.mrna1"; gene_id "PB.776.2.path1"; gene_name "PB.776.2";
132419_12099_34759	best.sorted	exon	20899	21597	100.00	+	.	transcript_id "PB.776.2.mrna1"; gene_id "PB.776.2.path1"; gene_name "PB.776.2";
132419_12099_34759	best.sorted	exon	21659	22042	100.00	+	.	transcript_id "PB.776.2.mrna1"; gene_id "PB.776.2.path1"; gene_name "PB.776.2";
132419_12099_34759	best.sorted	exon	22109	22660	100.00	+	.	transcript_id "PB.776.2.mrna1"; gene_id "PB.776.2.path1"; gene_name "PB.776.2";
132419_12099_34759	best.sorted	CDS	21373	21597	.	+	0	transcript_id "PB.776.2.mrna1"; gene_id "PB.776.2.path1"; gene_name "PB.776.2";
132419_12099_34759	best.sorted	CDS	21659	22042	.	+	0	transcript_id "PB.776.2.mrna1"; gene_id "PB.776.2.path1"; gene_name "PB.776.2";
132419_12099_34759	best.sorted	CDS	22109	22633	.	+	0	transcript_id "PB.776.2.mrna1"; gene_id "PB.776.2.path1"; gene_name "PB.776.2";
132453_4030_148591	best.sorted	exon	1	109	100.00	-	.	transcript_id "PB.787.3.mrna1"; gene_id "PB.787.3.path1"; gene_name "PB.787.3";
132453_4030_148591	best.sorted	exon	167	291	100.00	-	.	transcript_id "PB.787.3.mrna1"; gene_id "PB.787.3.path1"; gene_name "PB.787.3";
132453_4030_148591	best.sorted	exon	355	458	100.00	-	.	transcript_id "PB.787.3.mrna1"; gene_id "PB.787.3.path1"; gene_name "PB.787.3";
132453_4030_148591	best.sorted	exon	516	783	100.00	-	.	transcript_id "PB.787.3.mrna1"; gene_id "PB.787.3.path1"; gene_name "PB.787.3";
132453_4030_148591	best.sorted	exon	16119	16299	100.00	-	.	transcript_id "PB.787.3.mrna1"; gene_id "PB.787.3.path1"; gene_name "PB.787.3";
132453_4030_148591	best.sorted	exon	19758	19859	100.00	-	.	transcript_id "PB.787.3.mrna1"; gene_id "PB.787.3.path1"; gene_name "PB.787.3";
132453_4030_148591	best.sorted	exon	55950	56217	100.00	-	.	transcript_id "PB.787.3.mrna1"; gene_id "PB.787.3.path1"; gene_name "PB.787.3";
132453_4030_148591	best.sorted	exon	113797	114171	100.00	-	.	transcript_id "PB.787.3.mrna1"; gene_id "PB.787.3.path1"; gene_name "PB.787.3";
132453_4030_148591	best.sorted	exon	144182	144561	100.00	-	.	transcript_id "PB.787.3.mrna1"; gene_id "PB.787.3.path1"; gene_name "PB.787.3";
132453_4030_148591	best.sorted	CDS	102	109	.	-	2	transcript_id "PB.787.3.mrna1"; gene_id "PB.787.3.path1"; gene_name "PB.787.3";
132453_4030_148591	best.sorted	CDS	167	291	.	-	1	transcript_id "PB.787.3.mrna1"; gene_id "PB.787.3.path1"; gene_name "PB.787.3";
132453_4030_148591	best.sorted	CDS	355	458	.	-	0	transcript_id "PB.787.3.mrna1"; gene_id "PB.787.3.path1"; gene_name "PB.787.3";
132453_4030_148591	best.sorted	CDS	516	783	.	-	1	transcript_id "PB.787.3.mrna1"; gene_id "PB.787.3.path1"; gene_name "PB.787.3";
132453_4030_148591	best.sorted	CDS	16119	16299	.	-	2	transcript_id "PB.787.3.mrna1"; gene_id "PB.787.3.path1"; gene_name "PB.787.3";
132453_4030_148591	best.sorted	CDS	19758	19859	.	-	2	transcript_id "PB.787.3.mrna1"; gene_id "PB.787.3.path1"; gene_name "PB.787.3";
132453_4030_148591	best.sorted	CDS	55950	56217	.	-	0	transcript_id "PB.787.3.mrna1"; gene_id "PB.787.3.path1"; gene_name "PB.787.3";
132453_4030_148591	best.sorted	CDS	113797	114027	.	-	0	transcript_id "PB.787.3.mrna1"; gene_id "PB.787.3.path1"; gene_name "PB.787.3";
132493_74799_159606	best.sorted	exon	1	166	100.00	-	.	transcript_id "PB.821.85.mrna1"; gene_id "PB.821.85.path1"; gene_name "PB.821.85";
132493_74799_159606	best.sorted	exon	35339	35519	100.00	-	.	transcript_id "PB.821.85.mrna1"; gene_id "PB.821.85.path1"; gene_name "PB.821.85";
132493_74799_159606	best.sorted	exon	47169	47410	100.00	-	.	transcript_id "PB.821.85.mrna1"; gene_id "PB.821.85.path1"; gene_name "PB.821.85";
132493_74799_159606	best.sorted	exon	84149	84596	100.00	-	.	transcript_id "PB.821.85.mrna1"; gene_id "PB.821.85.path1"; gene_name "PB.821.85";
132493_74799_159606	best.sorted	exon	84662	84807	100.00	-	.	transcript_id "PB.821.85.mrna1"; gene_id "PB.821.85.path1"; gene_name "PB.821.85";
132493_74799_159606	best.sorted	CDS	90	166	.	-	2	transcript_id "PB.821.85.mrna1"; gene_id "PB.821.85.path1"; gene_name "PB.821.85";
132493_74799_159606	best.sorted	CDS	35339	35519	.	-	0	transcript_id "PB.821.85.mrna1"; gene_id "PB.821.85.path1"; gene_name "PB.821.85";
132493_74799_159606	best.sorted	CDS	47169	47410	.	-	2	transcript_id "PB.821.85.mrna1"; gene_id "PB.821.85.path1"; gene_name "PB.821.85";
132493_74799_159606	best.sorted	CDS	84149	84596	.	-	0	transcript_id "PB.821.85.mrna1"; gene_id "PB.821.85.path1"; gene_name "PB.821.85";
132493_74799_159606	best.sorted	CDS	84662	84721	.	-	0	transcript_id "PB.821.85.mrna1"; gene_id "PB.821.85.path1"; gene_name "PB.821.85";
132575_159928_288257	best.sorted	exon	1	102	100.00	+	.	transcript_id "PB.863.61.mrna1"; gene_id "PB.863.61.path1"; gene_name "PB.863.61";
132575_159928_288257	best.sorted	exon	15872	16252	100.00	+	.	transcript_id "PB.863.61.mrna1"; gene_id "PB.863.61.path1"; gene_name "PB.863.61";
132575_159928_288257	best.sorted	exon	22247	22357	100.00	+	.	transcript_id "PB.863.61.mrna1"; gene_id "PB.863.61.path1"; gene_name "PB.863.61";
132575_159928_288257	best.sorted	exon	22423	22644	100.00	+	.	transcript_id "PB.863.61.mrna1"; gene_id "PB.863.61.path1"; gene_name "PB.863.61";
132575_159928_288257	best.sorted	exon	22719	22812	100.00	+	.	transcript_id "PB.863.61.mrna1"; gene_id "PB.863.61.path1"; gene_name "PB.863.61";
132575_159928_288257	best.sorted	exon	70764	71263	100.00	+	.	transcript_id "PB.863.61.mrna1"; gene_id "PB.863.61.path1"; gene_name "PB.863.61";
132575_159928_288257	best.sorted	exon	102349	102516	100.00	+	.	transcript_id "PB.863.61.mrna1"; gene_id "PB.863.61.path1"; gene_name "PB.863.61";
132575_159928_288257	best.sorted	exon	123060	123177	100.00	+	.	transcript_id "PB.863.61.mrna1"; gene_id "PB.863.61.path1"; gene_name "PB.863.61";
132575_159928_288257	best.sorted	exon	128196	128329	100.00	+	.	transcript_id "PB.863.61.mrna1"; gene_id "PB.863.61.path1"; gene_name "PB.863.61";
132575_159928_288257	best.sorted	CDS	16139	16252	.	+	0	transcript_id "PB.863.61.mrna1"; gene_id "PB.863.61.path1"; gene_name "PB.863.61";
132575_159928_288257	best.sorted	CDS	22247	22357	.	+	0	transcript_id "PB.863.61.mrna1"; gene_id "PB.863.61.path1"; gene_name "PB.863.61";
132575_159928_288257	best.sorted	CDS	22423	22644	.	+	0	transcript_id "PB.863.61.mrna1"; gene_id "PB.863.61.path1"; gene_name "PB.863.61";
132575_159928_288257	best.sorted	CDS	22719	22812	.	+	0	transcript_id "PB.863.61.mrna1"; gene_id "PB.863.61.path1"; gene_name "PB.863.61";
132575_159928_288257	best.sorted	CDS	70764	71263	.	+	2	transcript_id "PB.863.61.mrna1"; gene_id "PB.863.61.path1"; gene_name "PB.863.61";
132575_159928_288257	best.sorted	CDS	102349	102516	.	+	0	transcript_id "PB.863.61.mrna1"; gene_id "PB.863.61.path1"; gene_name "PB.863.61";
132575_159928_288257	best.sorted	CDS	123060	123177	.	+	0	transcript_id "PB.863.61.mrna1"; gene_id "PB.863.61.path1"; gene_name "PB.863.61";
132575_159928_288257	best.sorted	CDS	128196	128203	.	+	2	transcript_id "PB.863.61.mrna1"; gene_id "PB.863.61.path1"; gene_name "PB.863.61";
132659_18998_30793	best.sorted	exon	1	121	100.00	+	.	transcript_id "PB.912.16.mrna1"; gene_id "PB.912.16.path1"; gene_name "PB.912.16";
132659_18998_30793	best.sorted	exon	527	823	100.00	+	.	transcript_id "PB.912.16.mrna1"; gene_id "PB.912.16.path1"; gene_name "PB.912.16";
132659_18998_30793	best.sorted	exon	11373	11795	100.00	+	.	transcript_id "PB.912.16.mrna1"; gene_id "PB.912.16.path1"; gene_name "PB.912.16";
132659_18998_30793	best.sorted	CDS	754	823	.	+	0	transcript_id "PB.912.16.mrna1"; gene_id "PB.912.16.path1"; gene_name "PB.912.16";
132659_18998_30793	best.sorted	CDS	11373	11437	.	+	2	transcript_id "PB.912.16.mrna1"; gene_id "PB.912.16.path1"; gene_name "PB.912.16";
132660_181909_185472	best.sorted	exon	1	129	100.00	+	.	transcript_id "PB.914.9.mrna1"; gene_id "PB.914.9.path1"; gene_name "PB.914.9";
132660_181909_185472	best.sorted	exon	191	232	100.00	+	.	transcript_id "PB.914.9.mrna1"; gene_id "PB.914.9.path1"; gene_name "PB.914.9";
132660_181909_185472	best.sorted	exon	285	1319	100.00	+	.	transcript_id "PB.914.9.mrna1"; gene_id "PB.914.9.path1"; gene_name "PB.914.9";
132660_181909_185472	best.sorted	exon	2285	3563	100.00	+	.	transcript_id "PB.914.9.mrna1"; gene_id "PB.914.9.path1"; gene_name "PB.914.9";
132660_181909_185472	best.sorted	CDS	81	129	.	+	0	transcript_id "PB.914.9.mrna1"; gene_id "PB.914.9.path1"; gene_name "PB.914.9";
132660_181909_185472	best.sorted	CDS	191	232	.	+	2	transcript_id "PB.914.9.mrna1"; gene_id "PB.914.9.path1"; gene_name "PB.914.9";
132660_181909_185472	best.sorted	CDS	285	889	.	+	2	transcript_id "PB.914.9.mrna1"; gene_id "PB.914.9.path1"; gene_name "PB.914.9";
132662_32770_296578	best.sorted	exon	1	285	100.00	+	.	transcript_id "PB.916.41.mrna1"; gene_id "PB.916.41.path1"; gene_name "PB.916.41";
132662_32770_296578	best.sorted	exon	55448	55849	100.00	+	.	transcript_id "PB.916.41.mrna1"; gene_id "PB.916.41.path1"; gene_name "PB.916.41";
132662_32770_296578	best.sorted	exon	80807	81152	100.00	+	.	transcript_id "PB.916.41.mrna1"; gene_id "PB.916.41.path1"; gene_name "PB.916.41";
132662_32770_296578	best.sorted	exon	263415	263808	100.00	+	.	transcript_id "PB.916.41.mrna1"; gene_id "PB.916.41.path1"; gene_name "PB.916.41";
132662_32770_296578	best.sorted	CDS	55515	55849	.	+	0	transcript_id "PB.916.41.mrna1"; gene_id "PB.916.41.path1"; gene_name "PB.916.41";
132662_32770_296578	best.sorted	CDS	80807	81152	.	+	1	transcript_id "PB.916.41.mrna1"; gene_id "PB.916.41.path1"; gene_name "PB.916.41";
132662_32770_296578	best.sorted	CDS	263415	263480	.	+	0	transcript_id "PB.916.41.mrna1"; gene_id "PB.916.41.path1"; gene_name "PB.916.41";
132672_282229_318821	best.sorted	exon	1	354	100.00	-	.	transcript_id "PB.922.5.mrna1"; gene_id "PB.922.5.path1"; gene_name "PB.922.5";
132672_282229_318821	best.sorted	exon	27103	27173	100.00	-	.	transcript_id "PB.922.5.mrna1"; gene_id "PB.922.5.path1"; gene_name "PB.922.5";
132672_282229_318821	best.sorted	exon	29058	29191	100.00	-	.	transcript_id "PB.922.5.mrna1"; gene_id "PB.922.5.path1"; gene_name "PB.922.5";
132672_282229_318821	best.sorted	exon	36216	36382	100.00	-	.	transcript_id "PB.922.5.mrna1"; gene_id "PB.922.5.path1"; gene_name "PB.922.5";
132672_282229_318821	best.sorted	exon	36436	36592	100.00	-	.	transcript_id "PB.922.5.mrna1"; gene_id "PB.922.5.path1"; gene_name "PB.922.5";
132672_282229_318821	best.sorted	CDS	271	354	.	-	0	transcript_id "PB.922.5.mrna1"; gene_id "PB.922.5.path1"; gene_name "PB.922.5";
132672_282229_318821	best.sorted	CDS	27103	27173	.	-	2	transcript_id "PB.922.5.mrna1"; gene_id "PB.922.5.path1"; gene_name "PB.922.5";
132672_282229_318821	best.sorted	CDS	29058	29191	.	-	1	transcript_id "PB.922.5.mrna1"; gene_id "PB.922.5.path1"; gene_name "PB.922.5";
132672_282229_318821	best.sorted	CDS	36216	36382	.	-	0	transcript_id "PB.922.5.mrna1"; gene_id "PB.922.5.path1"; gene_name "PB.922.5";
132672_282229_318821	best.sorted	CDS	36436	36516	.	-	0	transcript_id "PB.922.5.mrna1"; gene_id "PB.922.5.path1"; gene_name "PB.922.5";
132767_84783_448181	best.sorted	exon	1	523	100.00	-	.	transcript_id "PB.1004.1.mrna1"; gene_id "PB.1004.1.path1"; gene_name "PB.1004.1";
132767_84783_448181	best.sorted	exon	1837	1950	100.00	-	.	transcript_id "PB.1004.1.mrna1"; gene_id "PB.1004.1.path1"; gene_name "PB.1004.1";
132767_84783_448181	best.sorted	exon	2181	2323	100.00	-	.	transcript_id "PB.1004.1.mrna1"; gene_id "PB.1004.1.path1"; gene_name "PB.1004.1";
132767_84783_448181	best.sorted	exon	46259	46409	100.00	-	.	transcript_id "PB.1004.1.mrna1"; gene_id "PB.1004.1.path1"; gene_name "PB.1004.1";
132767_84783_448181	best.sorted	exon	78537	78665	100.00	-	.	transcript_id "PB.1004.1.mrna1"; gene_id "PB.1004.1.path1"; gene_name "PB.1004.1";
132767_84783_448181	best.sorted	exon	78986	79144	100.00	-	.	transcript_id "PB.1004.1.mrna1"; gene_id "PB.1004.1.path1"; gene_name "PB.1004.1";
132767_84783_448181	best.sorted	exon	85884	86100	100.00	-	.	transcript_id "PB.1004.1.mrna1"; gene_id "PB.1004.1.path1"; gene_name "PB.1004.1";
132767_84783_448181	best.sorted	exon	261685	261791	100.00	-	.	transcript_id "PB.1004.1.mrna1"; gene_id "PB.1004.1.path1"; gene_name "PB.1004.1";
132767_84783_448181	best.sorted	exon	317369	317808	100.00	-	.	transcript_id "PB.1004.1.mrna1"; gene_id "PB.1004.1.path1"; gene_name "PB.1004.1";
132767_84783_448181	best.sorted	exon	362734	362822	100.00	-	.	transcript_id "PB.1004.1.mrna1"; gene_id "PB.1004.1.path1"; gene_name "PB.1004.1";
132767_84783_448181	best.sorted	exon	363095	363398	100.00	-	.	transcript_id "PB.1004.1.mrna1"; gene_id "PB.1004.1.path1"; gene_name "PB.1004.1";
132767_84783_448181	best.sorted	CDS	318	523	.	-	2	transcript_id "PB.1004.1.mrna1"; gene_id "PB.1004.1.path1"; gene_name "PB.1004.1";
132767_84783_448181	best.sorted	CDS	1837	1950	.	-	2	transcript_id "PB.1004.1.mrna1"; gene_id "PB.1004.1.path1"; gene_name "PB.1004.1";
132767_84783_448181	best.sorted	CDS	2181	2323	.	-	1	transcript_id "PB.1004.1.mrna1"; gene_id "PB.1004.1.path1"; gene_name "PB.1004.1";
132767_84783_448181	best.sorted	CDS	46259	46409	.	-	2	transcript_id "PB.1004.1.mrna1"; gene_id "PB.1004.1.path1"; gene_name "PB.1004.1";
132767_84783_448181	best.sorted	CDS	78537	78665	.	-	2	transcript_id "PB.1004.1.mrna1"; gene_id "PB.1004.1.path1"; gene_name "PB.1004.1";
132767_84783_448181	best.sorted	CDS	78986	79144	.	-	2	transcript_id "PB.1004.1.mrna1"; gene_id "PB.1004.1.path1"; gene_name "PB.1004.1";
132767_84783_448181	best.sorted	CDS	85884	86100	.	-	0	transcript_id "PB.1004.1.mrna1"; gene_id "PB.1004.1.path1"; gene_name "PB.1004.1";
132767_84783_448181	best.sorted	CDS	261685	261791	.	-	2	transcript_id "PB.1004.1.mrna1"; gene_id "PB.1004.1.path1"; gene_name "PB.1004.1";
132767_84783_448181	best.sorted	CDS	317369	317702	.	-	0	transcript_id "PB.1004.1.mrna1"; gene_id "PB.1004.1.path1"; gene_name "PB.1004.1";
132769_134163_365592	best.sorted	exon	1	364	100.00	+	.	transcript_id "PB.1005.5.mrna1"; gene_id "PB.1005.5.path1"; gene_name "PB.1005.5";
132769_134163_365592	best.sorted	exon	1101	1399	100.00	+	.	transcript_id "PB.1005.5.mrna1"; gene_id "PB.1005.5.path1"; gene_name "PB.1005.5";
132769_134163_365592	best.sorted	exon	59072	60951	100.00	+	.	transcript_id "PB.1005.5.mrna1"; gene_id "PB.1005.5.path1"; gene_name "PB.1005.5";
132769_134163_365592	best.sorted	exon	134366	134521	100.00	+	.	transcript_id "PB.1005.5.mrna1"; gene_id "PB.1005.5.path1"; gene_name "PB.1005.5";
132769_134163_365592	best.sorted	exon	187739	188014	100.00	+	.	transcript_id "PB.1005.5.mrna1"; gene_id "PB.1005.5.path1"; gene_name "PB.1005.5";
132769_134163_365592	best.sorted	exon	188083	188268	100.00	+	.	transcript_id "PB.1005.5.mrna1"; gene_id "PB.1005.5.path1"; gene_name "PB.1005.5";
132769_134163_365592	best.sorted	exon	192573	192768	100.00	+	.	transcript_id "PB.1005.5.mrna1"; gene_id "PB.1005.5.path1"; gene_name "PB.1005.5";
132769_134163_365592	best.sorted	exon	193645	193814	100.00	+	.	transcript_id "PB.1005.5.mrna1"; gene_id "PB.1005.5.path1"; gene_name "PB.1005.5";
132769_134163_365592	best.sorted	exon	204846	205008	100.00	+	.	transcript_id "PB.1005.5.mrna1"; gene_id "PB.1005.5.path1"; gene_name "PB.1005.5";
132769_134163_365592	best.sorted	exon	206093	206228	100.00	+	.	transcript_id "PB.1005.5.mrna1"; gene_id "PB.1005.5.path1"; gene_name "PB.1005.5";
132769_134163_365592	best.sorted	exon	226724	226892	100.00	+	.	transcript_id "PB.1005.5.mrna1"; gene_id "PB.1005.5.path1"; gene_name "PB.1005.5";
132769_134163_365592	best.sorted	exon	230012	231429	100.00	+	.	transcript_id "PB.1005.5.mrna1"; gene_id "PB.1005.5.path1"; gene_name "PB.1005.5";
132769_134163_365592	best.sorted	CDS	60409	60951	.	+	0	transcript_id "PB.1005.5.mrna1"; gene_id "PB.1005.5.path1"; gene_name "PB.1005.5";
132769_134163_365592	best.sorted	CDS	134366	134521	.	+	0	transcript_id "PB.1005.5.mrna1"; gene_id "PB.1005.5.path1"; gene_name "PB.1005.5";
132769_134163_365592	best.sorted	CDS	187739	188014	.	+	0	transcript_id "PB.1005.5.mrna1"; gene_id "PB.1005.5.path1"; gene_name "PB.1005.5";
132769_134163_365592	best.sorted	CDS	188083	188268	.	+	0	transcript_id "PB.1005.5.mrna1"; gene_id "PB.1005.5.path1"; gene_name "PB.1005.5";
132769_134163_365592	best.sorted	CDS	192573	192768	.	+	0	transcript_id "PB.1005.5.mrna1"; gene_id "PB.1005.5.path1"; gene_name "PB.1005.5";
132769_134163_365592	best.sorted	CDS	193645	193814	.	+	2	transcript_id "PB.1005.5.mrna1"; gene_id "PB.1005.5.path1"; gene_name "PB.1005.5";
132769_134163_365592	best.sorted	CDS	204846	205008	.	+	0	transcript_id "PB.1005.5.mrna1"; gene_id "PB.1005.5.path1"; gene_name "PB.1005.5";
132769_134163_365592	best.sorted	CDS	206093	206228	.	+	2	transcript_id "PB.1005.5.mrna1"; gene_id "PB.1005.5.path1"; gene_name "PB.1005.5";
132769_134163_365592	best.sorted	CDS	226724	226892	.	+	1	transcript_id "PB.1005.5.mrna1"; gene_id "PB.1005.5.path1"; gene_name "PB.1005.5";
132769_134163_365592	best.sorted	CDS	230012	230335	.	+	0	transcript_id "PB.1005.5.mrna1"; gene_id "PB.1005.5.path1"; gene_name "PB.1005.5";
132783_276566_338768	best.sorted	exon	1	348	100.00	+	.	transcript_id "PB.1038.36.mrna1"; gene_id "PB.1038.36.path1"; gene_name "PB.1038.36";
132783_276566_338768	best.sorted	exon	38606	38733	100.00	+	.	transcript_id "PB.1038.36.mrna1"; gene_id "PB.1038.36.path1"; gene_name "PB.1038.36";
132783_276566_338768	best.sorted	exon	38815	39076	100.00	+	.	transcript_id "PB.1038.36.mrna1"; gene_id "PB.1038.36.path1"; gene_name "PB.1038.36";
132783_276566_338768	best.sorted	exon	42052	42181	100.00	+	.	transcript_id "PB.1038.36.mrna1"; gene_id "PB.1038.36.path1"; gene_name "PB.1038.36";
132783_276566_338768	best.sorted	exon	42243	42331	100.00	+	.	transcript_id "PB.1038.36.mrna1"; gene_id "PB.1038.36.path1"; gene_name "PB.1038.36";
132783_276566_338768	best.sorted	exon	42403	42530	100.00	+	.	transcript_id "PB.1038.36.mrna1"; gene_id "PB.1038.36.path1"; gene_name "PB.1038.36";
132783_276566_338768	best.sorted	exon	53769	54182	100.00	+	.	transcript_id "PB.1038.36.mrna1"; gene_id "PB.1038.36.path1"; gene_name "PB.1038.36";
132783_276566_338768	best.sorted	exon	54241	54471	100.00	+	.	transcript_id "PB.1038.36.mrna1"; gene_id "PB.1038.36.path1"; gene_name "PB.1038.36";
132783_276566_338768	best.sorted	exon	61239	62202	100.00	+	.	transcript_id "PB.1038.36.mrna1"; gene_id "PB.1038.36.path1"; gene_name "PB.1038.36";
132783_276566_338768	best.sorted	CDS	336	348	.	+	0	transcript_id "PB.1038.36.mrna1"; gene_id "PB.1038.36.path1"; gene_name "PB.1038.36";
132783_276566_338768	best.sorted	CDS	38606	38733	.	+	2	transcript_id "PB.1038.36.mrna1"; gene_id "PB.1038.36.path1"; gene_name "PB.1038.36";
132783_276566_338768	best.sorted	CDS	38815	39076	.	+	0	transcript_id "PB.1038.36.mrna1"; gene_id "PB.1038.36.path1"; gene_name "PB.1038.36";
132783_276566_338768	best.sorted	CDS	42052	42181	.	+	2	transcript_id "PB.1038.36.mrna1"; gene_id "PB.1038.36.path1"; gene_name "PB.1038.36";
132783_276566_338768	best.sorted	CDS	42243	42331	.	+	1	transcript_id "PB.1038.36.mrna1"; gene_id "PB.1038.36.path1"; gene_name "PB.1038.36";
132783_276566_338768	best.sorted	CDS	42403	42530	.	+	2	transcript_id "PB.1038.36.mrna1"; gene_id "PB.1038.36.path1"; gene_name "PB.1038.36";
132783_276566_338768	best.sorted	CDS	53769	54182	.	+	0	transcript_id "PB.1038.36.mrna1"; gene_id "PB.1038.36.path1"; gene_name "PB.1038.36";
132783_276566_338768	best.sorted	CDS	54241	54471	.	+	0	transcript_id "PB.1038.36.mrna1"; gene_id "PB.1038.36.path1"; gene_name "PB.1038.36";
132783_276566_338768	best.sorted	CDS	61239	61505	.	+	0	transcript_id "PB.1038.36.mrna1"; gene_id "PB.1038.36.path1"; gene_name "PB.1038.36";
132783_68713_75173	best.sorted	exon	1	180	100.00	+	.	transcript_id "PB.1028.2.mrna1"; gene_id "PB.1028.2.path1"; gene_name "PB.1028.2";
132783_68713_75173	best.sorted	exon	235	6460	100.00	+	.	transcript_id "PB.1028.2.mrna1"; gene_id "PB.1028.2.path1"; gene_name "PB.1028.2";
132783_68713_75173	best.sorted	CDS	252	6185	.	+	0	transcript_id "PB.1028.2.mrna1"; gene_id "PB.1028.2.path1"; gene_name "PB.1028.2";
132783_77142_98227	best.sorted	exon	1	385	100.00	+	.	transcript_id "PB.1030.1.mrna1"; gene_id "PB.1030.1.path1"; gene_name "PB.1030.1";
132783_77142_98227	best.sorted	exon	17952	18114	100.00	+	.	transcript_id "PB.1030.1.mrna1"; gene_id "PB.1030.1.path1"; gene_name "PB.1030.1";
132783_77142_98227	best.sorted	exon	18178	18389	100.00	+	.	transcript_id "PB.1030.1.mrna1"; gene_id "PB.1030.1.path1"; gene_name "PB.1030.1";
132783_77142_98227	best.sorted	exon	18464	18682	100.00	+	.	transcript_id "PB.1030.1.mrna1"; gene_id "PB.1030.1.path1"; gene_name "PB.1030.1";
132783_77142_98227	best.sorted	exon	20928	21085	100.00	+	.	transcript_id "PB.1030.1.mrna1"; gene_id "PB.1030.1.path1"; gene_name "PB.1030.1";
132783_77142_98227	best.sorted	CDS	380	385	.	+	0	transcript_id "PB.1030.1.mrna1"; gene_id "PB.1030.1.path1"; gene_name "PB.1030.1";
132783_77142_98227	best.sorted	CDS	17952	18114	.	+	0	transcript_id "PB.1030.1.mrna1"; gene_id "PB.1030.1.path1"; gene_name "PB.1030.1";
132783_77142_98227	best.sorted	CDS	18178	18389	.	+	2	transcript_id "PB.1030.1.mrna1"; gene_id "PB.1030.1.path1"; gene_name "PB.1030.1";
132783_77142_98227	best.sorted	CDS	18464	18682	.	+	0	transcript_id "PB.1030.1.mrna1"; gene_id "PB.1030.1.path1"; gene_name "PB.1030.1";
132783_77142_98227	best.sorted	CDS	20928	21083	.	+	0	transcript_id "PB.1030.1.mrna1"; gene_id "PB.1030.1.path1"; gene_name "PB.1030.1";
132795_39703_258484	best.sorted	exon	1	821	100.00	+	.	transcript_id "PB.1065.9.mrna1"; gene_id "PB.1065.9.path1"; gene_name "PB.1065.9";
132795_39703_258484	best.sorted	exon	176550	177419	100.00	+	.	transcript_id "PB.1065.9.mrna1"; gene_id "PB.1065.9.path1"; gene_name "PB.1065.9";
132795_39703_258484	best.sorted	exon	184249	184401	100.00	+	.	transcript_id "PB.1065.9.mrna1"; gene_id "PB.1065.9.path1"; gene_name "PB.1065.9";
132795_39703_258484	best.sorted	exon	215780	215963	100.00	+	.	transcript_id "PB.1065.9.mrna1"; gene_id "PB.1065.9.path1"; gene_name "PB.1065.9";
132795_39703_258484	best.sorted	exon	218162	218781	100.00	+	.	transcript_id "PB.1065.9.mrna1"; gene_id "PB.1065.9.path1"; gene_name "PB.1065.9";
132795_39703_258484	best.sorted	CDS	176829	177419	.	+	0	transcript_id "PB.1065.9.mrna1"; gene_id "PB.1065.9.path1"; gene_name "PB.1065.9";
132795_39703_258484	best.sorted	CDS	184249	184401	.	+	0	transcript_id "PB.1065.9.mrna1"; gene_id "PB.1065.9.path1"; gene_name "PB.1065.9";
132795_39703_258484	best.sorted	CDS	215780	215963	.	+	0	transcript_id "PB.1065.9.mrna1"; gene_id "PB.1065.9.path1"; gene_name "PB.1065.9";
132795_39703_258484	best.sorted	CDS	218162	218478	.	+	2	transcript_id "PB.1065.9.mrna1"; gene_id "PB.1065.9.path1"; gene_name "PB.1065.9";
132838_314867_394363	best.sorted	exon	1	147	100.00	+	.	transcript_id "PB.1142.66.mrna1"; gene_id "PB.1142.66.path1"; gene_name "PB.1142.66";
132838_314867_394363	best.sorted	exon	24069	24498	100.00	+	.	transcript_id "PB.1142.66.mrna1"; gene_id "PB.1142.66.path1"; gene_name "PB.1142.66";
132838_314867_394363	best.sorted	exon	24569	24623	100.00	+	.	transcript_id "PB.1142.66.mrna1"; gene_id "PB.1142.66.path1"; gene_name "PB.1142.66";
132838_314867_394363	best.sorted	exon	24807	24962	100.00	+	.	transcript_id "PB.1142.66.mrna1"; gene_id "PB.1142.66.path1"; gene_name "PB.1142.66";
132838_314867_394363	best.sorted	exon	26606	26761	100.00	+	.	transcript_id "PB.1142.66.mrna1"; gene_id "PB.1142.66.path1"; gene_name "PB.1142.66";
132838_314867_394363	best.sorted	exon	75215	75541	100.00	+	.	transcript_id "PB.1142.66.mrna1"; gene_id "PB.1142.66.path1"; gene_name "PB.1142.66";
132838_314867_394363	best.sorted	exon	78702	78746	100.00	+	.	transcript_id "PB.1142.66.mrna1"; gene_id "PB.1142.66.path1"; gene_name "PB.1142.66";
132838_314867_394363	best.sorted	exon	78811	79020	100.00	+	.	transcript_id "PB.1142.66.mrna1"; gene_id "PB.1142.66.path1"; gene_name "PB.1142.66";
132838_314867_394363	best.sorted	exon	79132	79496	100.00	+	.	transcript_id "PB.1142.66.mrna1"; gene_id "PB.1142.66.path1"; gene_name "PB.1142.66";
132838_314867_394363	best.sorted	CDS	24856	24962	.	+	0	transcript_id "PB.1142.66.mrna1"; gene_id "PB.1142.66.path1"; gene_name "PB.1142.66";
132838_314867_394363	best.sorted	CDS	26606	26761	.	+	1	transcript_id "PB.1142.66.mrna1"; gene_id "PB.1142.66.path1"; gene_name "PB.1142.66";
132838_314867_394363	best.sorted	CDS	75215	75541	.	+	1	transcript_id "PB.1142.66.mrna1"; gene_id "PB.1142.66.path1"; gene_name "PB.1142.66";
132838_314867_394363	best.sorted	CDS	78702	78708	.	+	1	transcript_id "PB.1142.66.mrna1"; gene_id "PB.1142.66.path1"; gene_name "PB.1142.66";
132841_257228_300534	best.sorted	exon	1	20	100.00	-	.	transcript_id "PB.1184.11.mrna1"; gene_id "PB.1184.11.path1"; gene_name "PB.1184.11";
132841_257228_300534	best.sorted	exon	112	169	100.00	-	.	transcript_id "PB.1184.11.mrna1"; gene_id "PB.1184.11.path1"; gene_name "PB.1184.11";
132841_257228_300534	best.sorted	exon	436	524	100.00	-	.	transcript_id "PB.1184.11.mrna1"; gene_id "PB.1184.11.path1"; gene_name "PB.1184.11";
132841_257228_300534	best.sorted	exon	34819	34883	100.00	-	.	transcript_id "PB.1184.11.mrna1"; gene_id "PB.1184.11.path1"; gene_name "PB.1184.11";
132841_257228_300534	best.sorted	exon	34952	34985	100.00	-	.	transcript_id "PB.1184.11.mrna1"; gene_id "PB.1184.11.path1"; gene_name "PB.1184.11";
132841_257228_300534	best.sorted	exon	35045	35127	100.00	-	.	transcript_id "PB.1184.11.mrna1"; gene_id "PB.1184.11.path1"; gene_name "PB.1184.11";
132841_257228_300534	best.sorted	exon	43182	43306	100.00	-	.	transcript_id "PB.1184.11.mrna1"; gene_id "PB.1184.11.path1"; gene_name "PB.1184.11";
132841_257228_300534	best.sorted	CDS	3	20	.	-	0	transcript_id "PB.1184.11.mrna1"; gene_id "PB.1184.11.path1"; gene_name "PB.1184.11";
132841_257228_300534	best.sorted	CDS	112	169	.	-	1	transcript_id "PB.1184.11.mrna1"; gene_id "PB.1184.11.path1"; gene_name "PB.1184.11";
132841_257228_300534	best.sorted	CDS	436	524	.	-	0	transcript_id "PB.1184.11.mrna1"; gene_id "PB.1184.11.path1"; gene_name "PB.1184.11";
132841_257228_300534	best.sorted	CDS	34819	34883	.	-	2	transcript_id "PB.1184.11.mrna1"; gene_id "PB.1184.11.path1"; gene_name "PB.1184.11";
132841_257228_300534	best.sorted	CDS	34952	34985	.	-	0	transcript_id "PB.1184.11.mrna1"; gene_id "PB.1184.11.path1"; gene_name "PB.1184.11";
132841_257228_300534	best.sorted	CDS	35045	35119	.	-	0	transcript_id "PB.1184.11.mrna1"; gene_id "PB.1184.11.path1"; gene_name "PB.1184.11";
2686_1182181_1206194	best.sorted	exon	1	156	100.00	+	.	transcript_id "PB.1283.2.mrna1"; gene_id "PB.1283.2.path1"; gene_name "PB.1283.2";
2686_1182181_1206194	best.sorted	exon	991	1279	100.00	+	.	transcript_id "PB.1283.2.mrna1"; gene_id "PB.1283.2.path1"; gene_name "PB.1283.2";
2686_1182181_1206194	best.sorted	exon	23774	24013	100.00	+	.	transcript_id "PB.1283.2.mrna1"; gene_id "PB.1283.2.path1"; gene_name "PB.1283.2";
2686_1182181_1206194	best.sorted	CDS	23828	23923	.	+	0	transcript_id "PB.1283.2.mrna1"; gene_id "PB.1283.2.path1"; gene_name "PB.1283.2";
2686_1925310_2185329	best.sorted	exon	1	1475	100.00	-	.	transcript_id "PB.1300.4.mrna1"; gene_id "PB.1300.4.path1"; gene_name "PB.1300.4";
2686_1925310_2185329	best.sorted	exon	1547	1699	100.00	-	.	transcript_id "PB.1300.4.mrna1"; gene_id "PB.1300.4.path1"; gene_name "PB.1300.4";
2686_1925310_2185329	best.sorted	exon	1912	2055	100.00	-	.	transcript_id "PB.1300.4.mrna1"; gene_id "PB.1300.4.path1"; gene_name "PB.1300.4";
2686_1925310_2185329	best.sorted	exon	2123	2610	100.00	-	.	transcript_id "PB.1300.4.mrna1"; gene_id "PB.1300.4.path1"; gene_name "PB.1300.4";
2686_1925310_2185329	best.sorted	exon	236231	236412	100.00	-	.	transcript_id "PB.1300.4.mrna1"; gene_id "PB.1300.4.path1"; gene_name "PB.1300.4";
2686_1925310_2185329	best.sorted	exon	236542	238029	100.00	-	.	transcript_id "PB.1300.4.mrna1"; gene_id "PB.1300.4.path1"; gene_name "PB.1300.4";
2686_1925310_2185329	best.sorted	exon	254459	254938	100.00	-	.	transcript_id "PB.1300.4.mrna1"; gene_id "PB.1300.4.path1"; gene_name "PB.1300.4";
2686_1925310_2185329	best.sorted	exon	259806	260019	100.00	-	.	transcript_id "PB.1300.4.mrna1"; gene_id "PB.1300.4.path1"; gene_name "PB.1300.4";
2686_1925310_2185329	best.sorted	CDS	573	1475	.	-	0	transcript_id "PB.1300.4.mrna1"; gene_id "PB.1300.4.path1"; gene_name "PB.1300.4";
2686_1925310_2185329	best.sorted	CDS	1547	1699	.	-	0	transcript_id "PB.1300.4.mrna1"; gene_id "PB.1300.4.path1"; gene_name "PB.1300.4";
2686_1925310_2185329	best.sorted	CDS	1912	2055	.	-	0	transcript_id "PB.1300.4.mrna1"; gene_id "PB.1300.4.path1"; gene_name "PB.1300.4";
2686_1925310_2185329	best.sorted	CDS	2123	2610	.	-	2	transcript_id "PB.1300.4.mrna1"; gene_id "PB.1300.4.path1"; gene_name "PB.1300.4";
2686_1925310_2185329	best.sorted	CDS	236231	236412	.	-	1	transcript_id "PB.1300.4.mrna1"; gene_id "PB.1300.4.path1"; gene_name "PB.1300.4";
2686_1925310_2185329	best.sorted	CDS	236542	237653	.	-	0	transcript_id "PB.1300.4.mrna1"; gene_id "PB.1300.4.path1"; gene_name "PB.1300.4";
2686_4942604_4943209	best.sorted	exon	1	605	100.00	-	.	transcript_id "PB.1349.143.mrna1"; gene_id "PB.1349.143.path1"; gene_name "PB.1349.143";
2686_4942604_4943209	best.sorted	CDS	12	158	.	-	0	transcript_id "PB.1349.143.mrna1"; gene_id "PB.1349.143.path1"; gene_name "PB.1349.143";
2686_5504744_5516297	best.sorted	exon	1	164	100.00	-	.	transcript_id "PB.1379.30.mrna1"; gene_id "PB.1379.30.path1"; gene_name "PB.1379.30";
2686_5504744_5516297	best.sorted	exon	4168	4300	100.00	-	.	transcript_id "PB.1379.30.mrna1"; gene_id "PB.1379.30.path1"; gene_name "PB.1379.30";
2686_5504744_5516297	best.sorted	exon	4393	4541	100.00	-	.	transcript_id "PB.1379.30.mrna1"; gene_id "PB.1379.30.path1"; gene_name "PB.1379.30";
2686_5504744_5516297	best.sorted	exon	4802	4888	100.00	-	.	transcript_id "PB.1379.30.mrna1"; gene_id "PB.1379.30.path1"; gene_name "PB.1379.30";
2686_5504744_5516297	best.sorted	exon	6769	6882	100.00	-	.	transcript_id "PB.1379.30.mrna1"; gene_id "PB.1379.30.path1"; gene_name "PB.1379.30";
2686_5504744_5516297	best.sorted	exon	8260	8457	100.00	-	.	transcript_id "PB.1379.30.mrna1"; gene_id "PB.1379.30.path1"; gene_name "PB.1379.30";
2686_5504744_5516297	best.sorted	exon	8534	8606	100.00	-	.	transcript_id "PB.1379.30.mrna1"; gene_id "PB.1379.30.path1"; gene_name "PB.1379.30";
2686_5504744_5516297	best.sorted	exon	10576	10762	100.00	-	.	transcript_id "PB.1379.30.mrna1"; gene_id "PB.1379.30.path1"; gene_name "PB.1379.30";
2686_5504744_5516297	best.sorted	exon	11340	11553	100.00	-	.	transcript_id "PB.1379.30.mrna1"; gene_id "PB.1379.30.path1"; gene_name "PB.1379.30";
2686_5504744_5516297	best.sorted	CDS	69	164	.	-	0	transcript_id "PB.1379.30.mrna1"; gene_id "PB.1379.30.path1"; gene_name "PB.1379.30";
2686_5504744_5516297	best.sorted	CDS	4168	4300	.	-	1	transcript_id "PB.1379.30.mrna1"; gene_id "PB.1379.30.path1"; gene_name "PB.1379.30";
2686_5504744_5516297	best.sorted	CDS	4393	4541	.	-	0	transcript_id "PB.1379.30.mrna1"; gene_id "PB.1379.30.path1"; gene_name "PB.1379.30";
2686_5504744_5516297	best.sorted	CDS	4802	4888	.	-	0	transcript_id "PB.1379.30.mrna1"; gene_id "PB.1379.30.path1"; gene_name "PB.1379.30";
2686_5504744_5516297	best.sorted	CDS	6769	6882	.	-	0	transcript_id "PB.1379.30.mrna1"; gene_id "PB.1379.30.path1"; gene_name "PB.1379.30";
2686_5504744_5516297	best.sorted	CDS	8260	8457	.	-	0	transcript_id "PB.1379.30.mrna1"; gene_id "PB.1379.30.path1"; gene_name "PB.1379.30";
2686_5504744_5516297	best.sorted	CDS	8534	8606	.	-	1	transcript_id "PB.1379.30.mrna1"; gene_id "PB.1379.30.path1"; gene_name "PB.1379.30";
2686_5504744_5516297	best.sorted	CDS	10576	10607	.	-	0	transcript_id "PB.1379.30.mrna1"; gene_id "PB.1379.30.path1"; gene_name "PB.1379.30";
2686_5516766_5523059	best.sorted	exon	1	540	100.00	-	.	transcript_id "PB.1380.5.mrna1"; gene_id "PB.1380.5.path1"; gene_name "PB.1380.5";
2686_5516766_5523059	best.sorted	exon	1617	1769	100.00	-	.	transcript_id "PB.1380.5.mrna1"; gene_id "PB.1380.5.path1"; gene_name "PB.1380.5";
2686_5516766_5523059	best.sorted	exon	1824	2196	100.00	-	.	transcript_id "PB.1380.5.mrna1"; gene_id "PB.1380.5.path1"; gene_name "PB.1380.5";
2686_5516766_5523059	best.sorted	exon	2276	2433	100.00	-	.	transcript_id "PB.1380.5.mrna1"; gene_id "PB.1380.5.path1"; gene_name "PB.1380.5";
2686_5516766_5523059	best.sorted	exon	2818	2880	100.00	-	.	transcript_id "PB.1380.5.mrna1"; gene_id "PB.1380.5.path1"; gene_name "PB.1380.5";
2686_5516766_5523059	best.sorted	exon	4721	6293	100.00	-	.	transcript_id "PB.1380.5.mrna1"; gene_id "PB.1380.5.path1"; gene_name "PB.1380.5";
2686_5516766_5523059	best.sorted	CDS	67	540	.	-	0	transcript_id "PB.1380.5.mrna1"; gene_id "PB.1380.5.path1"; gene_name "PB.1380.5";
2686_5516766_5523059	best.sorted	CDS	1617	1769	.	-	0	transcript_id "PB.1380.5.mrna1"; gene_id "PB.1380.5.path1"; gene_name "PB.1380.5";
2686_5516766_5523059	best.sorted	CDS	1824	2196	.	-	1	transcript_id "PB.1380.5.mrna1"; gene_id "PB.1380.5.path1"; gene_name "PB.1380.5";
2686_5516766_5523059	best.sorted	CDS	2276	2433	.	-	0	transcript_id "PB.1380.5.mrna1"; gene_id "PB.1380.5.path1"; gene_name "PB.1380.5";
2686_5516766_5523059	best.sorted	CDS	2818	2880	.	-	0	transcript_id "PB.1380.5.mrna1"; gene_id "PB.1380.5.path1"; gene_name "PB.1380.5";
2686_5516766_5523059	best.sorted	CDS	4721	5248	.	-	0	transcript_id "PB.1380.5.mrna1"; gene_id "PB.1380.5.path1"; gene_name "PB.1380.5";
2686_5523473_5525111	best.sorted	exon	1	1638	100.00	-	.	transcript_id "PB.1381.1.mrna1"; gene_id "PB.1381.1.path1"; gene_name "PB.1381.1";
2686_5523473_5525111	best.sorted	CDS	136	1257	.	-	0	transcript_id "PB.1381.1.mrna1"; gene_id "PB.1381.1.path1"; gene_name "PB.1381.1";
2686_5527134_5534795	best.sorted	exon	1	3155	100.00	-	.	transcript_id "PB.1381.8.mrna1"; gene_id "PB.1381.8.path1"; gene_name "PB.1381.8";
2686_5527134_5534795	best.sorted	exon	4024	4243	100.00	-	.	transcript_id "PB.1381.8.mrna1"; gene_id "PB.1381.8.path1"; gene_name "PB.1381.8";
2686_5527134_5534795	best.sorted	exon	4416	5683	100.00	-	.	transcript_id "PB.1381.8.mrna1"; gene_id "PB.1381.8.path1"; gene_name "PB.1381.8";
2686_5527134_5534795	best.sorted	exon	5776	5856	100.00	-	.	transcript_id "PB.1381.8.mrna1"; gene_id "PB.1381.8.path1"; gene_name "PB.1381.8";
2686_5527134_5534795	best.sorted	exon	5914	6242	100.00	-	.	transcript_id "PB.1381.8.mrna1"; gene_id "PB.1381.8.path1"; gene_name "PB.1381.8";
2686_5527134_5534795	best.sorted	exon	6319	6859	100.00	-	.	transcript_id "PB.1381.8.mrna1"; gene_id "PB.1381.8.path1"; gene_name "PB.1381.8";
2686_5527134_5534795	best.sorted	exon	7562	7661	100.00	-	.	transcript_id "PB.1381.8.mrna1"; gene_id "PB.1381.8.path1"; gene_name "PB.1381.8";
2686_5527134_5534795	best.sorted	CDS	2	3155	.	-	1	transcript_id "PB.1381.8.mrna1"; gene_id "PB.1381.8.path1"; gene_name "PB.1381.8";
2686_5527134_5534795	best.sorted	CDS	4024	4243	.	-	2	transcript_id "PB.1381.8.mrna1"; gene_id "PB.1381.8.path1"; gene_name "PB.1381.8";
2686_5527134_5534795	best.sorted	CDS	4416	5683	.	-	1	transcript_id "PB.1381.8.mrna1"; gene_id "PB.1381.8.path1"; gene_name "PB.1381.8";
2686_5527134_5534795	best.sorted	CDS	5776	5856	.	-	1	transcript_id "PB.1381.8.mrna1"; gene_id "PB.1381.8.path1"; gene_name "PB.1381.8";
2686_5527134_5534795	best.sorted	CDS	5914	6242	.	-	0	transcript_id "PB.1381.8.mrna1"; gene_id "PB.1381.8.path1"; gene_name "PB.1381.8";
2686_5527134_5534795	best.sorted	CDS	6319	6852	.	-	0	transcript_id "PB.1381.8.mrna1"; gene_id "PB.1381.8.path1"; gene_name "PB.1381.8";
2686_5535324_5543928	best.sorted	exon	1	212	100.00	+	.	transcript_id "PB.1377.37.mrna1"; gene_id "PB.1377.37.path1"; gene_name "PB.1377.37";
2686_5535324_5543928	best.sorted	exon	1137	3565	100.00	+	.	transcript_id "PB.1377.37.mrna1"; gene_id "PB.1377.37.path1"; gene_name "PB.1377.37";
2686_5535324_5543928	best.sorted	exon	3879	4570	100.00	+	.	transcript_id "PB.1377.37.mrna1"; gene_id "PB.1377.37.path1"; gene_name "PB.1377.37";
2686_5535324_5543928	best.sorted	exon	4642	4840	100.00	+	.	transcript_id "PB.1377.37.mrna1"; gene_id "PB.1377.37.path1"; gene_name "PB.1377.37";
2686_5535324_5543928	best.sorted	exon	4915	5398	100.00	+	.	transcript_id "PB.1377.37.mrna1"; gene_id "PB.1377.37.path1"; gene_name "PB.1377.37";
2686_5535324_5543928	best.sorted	exon	5488	5617	100.00	+	.	transcript_id "PB.1377.37.mrna1"; gene_id "PB.1377.37.path1"; gene_name "PB.1377.37";
2686_5535324_5543928	best.sorted	exon	5693	5968	100.00	+	.	transcript_id "PB.1377.37.mrna1"; gene_id "PB.1377.37.path1"; gene_name "PB.1377.37";
2686_5535324_5543928	best.sorted	exon	6990	7483	100.00	+	.	transcript_id "PB.1377.37.mrna1"; gene_id "PB.1377.37.path1"; gene_name "PB.1377.37";
2686_5535324_5543928	best.sorted	exon	7557	7686	100.00	+	.	transcript_id "PB.1377.37.mrna1"; gene_id "PB.1377.37.path1"; gene_name "PB.1377.37";
2686_5535324_5543928	best.sorted	exon	7755	8604	100.00	+	.	transcript_id "PB.1377.37.mrna1"; gene_id "PB.1377.37.path1"; gene_name "PB.1377.37";
2686_5535324_5543928	best.sorted	CDS	1146	3565	.	+	0	transcript_id "PB.1377.37.mrna1"; gene_id "PB.1377.37.path1"; gene_name "PB.1377.37";
2686_5535324_5543928	best.sorted	CDS	3879	4570	.	+	1	transcript_id "PB.1377.37.mrna1"; gene_id "PB.1377.37.path1"; gene_name "PB.1377.37";
2686_5535324_5543928	best.sorted	CDS	4642	4840	.	+	2	transcript_id "PB.1377.37.mrna1"; gene_id "PB.1377.37.path1"; gene_name "PB.1377.37";
2686_5535324_5543928	best.sorted	CDS	4915	5398	.	+	1	transcript_id "PB.1377.37.mrna1"; gene_id "PB.1377.37.path1"; gene_name "PB.1377.37";
2686_5535324_5543928	best.sorted	CDS	5488	5617	.	+	0	transcript_id "PB.1377.37.mrna1"; gene_id "PB.1377.37.path1"; gene_name "PB.1377.37";
2686_5535324_5543928	best.sorted	CDS	5693	5968	.	+	2	transcript_id "PB.1377.37.mrna1"; gene_id "PB.1377.37.path1"; gene_name "PB.1377.37";
2686_5535324_5543928	best.sorted	CDS	6990	7483	.	+	2	transcript_id "PB.1377.37.mrna1"; gene_id "PB.1377.37.path1"; gene_name "PB.1377.37";
2686_5535324_5543928	best.sorted	CDS	7557	7686	.	+	0	transcript_id "PB.1377.37.mrna1"; gene_id "PB.1377.37.path1"; gene_name "PB.1377.37";
2686_5535324_5543928	best.sorted	CDS	7755	8467	.	+	2	transcript_id "PB.1377.37.mrna1"; gene_id "PB.1377.37.path1"; gene_name "PB.1377.37";
2686_5535324_5543928	best.sorted	exon	2199	3060	100.00	+	.	transcript_id "PB.1377.58.mrna1"; gene_id "PB.1377.58.path1"; gene_name "PB.1377.58";
2686_5535324_5543928	best.sorted	CDS	2199	3059	.	+	0	transcript_id "PB.1377.58.mrna1"; gene_id "PB.1377.58.path1"; gene_name "PB.1377.58";
2686_5544435_5551661	best.sorted	exon	1	512	100.00	+	.	transcript_id "PB.1382.13.mrna1"; gene_id "PB.1382.13.path1"; gene_name "PB.1382.13";
2686_5544435_5551661	best.sorted	exon	2665	2741	100.00	+	.	transcript_id "PB.1382.13.mrna1"; gene_id "PB.1382.13.path1"; gene_name "PB.1382.13";
2686_5544435_5551661	best.sorted	exon	2808	2881	100.00	+	.	transcript_id "PB.1382.13.mrna1"; gene_id "PB.1382.13.path1"; gene_name "PB.1382.13";
2686_5544435_5551661	best.sorted	exon	3527	3628	100.00	+	.	transcript_id "PB.1382.13.mrna1"; gene_id "PB.1382.13.path1"; gene_name "PB.1382.13";
2686_5544435_5551661	best.sorted	exon	3694	3768	100.00	+	.	transcript_id "PB.1382.13.mrna1"; gene_id "PB.1382.13.path1"; gene_name "PB.1382.13";
2686_5544435_5551661	best.sorted	exon	3835	3896	100.00	+	.	transcript_id "PB.1382.13.mrna1"; gene_id "PB.1382.13.path1"; gene_name "PB.1382.13";
2686_5544435_5551661	best.sorted	exon	3959	4010	100.00	+	.	transcript_id "PB.1382.13.mrna1"; gene_id "PB.1382.13.path1"; gene_name "PB.1382.13";
2686_5544435_5551661	best.sorted	exon	4076	4267	100.00	+	.	transcript_id "PB.1382.13.mrna1"; gene_id "PB.1382.13.path1"; gene_name "PB.1382.13";
2686_5544435_5551661	best.sorted	exon	4347	4502	100.00	+	.	transcript_id "PB.1382.13.mrna1"; gene_id "PB.1382.13.path1"; gene_name "PB.1382.13";
2686_5544435_5551661	best.sorted	exon	4581	4907	100.00	+	.	transcript_id "PB.1382.13.mrna1"; gene_id "PB.1382.13.path1"; gene_name "PB.1382.13";
2686_5544435_5551661	best.sorted	exon	5012	5112	100.00	+	.	transcript_id "PB.1382.13.mrna1"; gene_id "PB.1382.13.path1"; gene_name "PB.1382.13";
2686_5544435_5551661	best.sorted	exon	5211	5429	100.00	+	.	transcript_id "PB.1382.13.mrna1"; gene_id "PB.1382.13.path1"; gene_name "PB.1382.13";
2686_5544435_5551661	best.sorted	exon	5508	5714	100.00	+	.	transcript_id "PB.1382.13.mrna1"; gene_id "PB.1382.13.path1"; gene_name "PB.1382.13";
2686_5544435_5551661	best.sorted	exon	5784	5946	100.00	+	.	transcript_id "PB.1382.13.mrna1"; gene_id "PB.1382.13.path1"; gene_name "PB.1382.13";
2686_5544435_5551661	best.sorted	exon	6017	7226	100.00	+	.	transcript_id "PB.1382.13.mrna1"; gene_id "PB.1382.13.path1"; gene_name "PB.1382.13";
2686_5544435_5551661	best.sorted	CDS	400	512	.	+	0	transcript_id "PB.1382.13.mrna1"; gene_id "PB.1382.13.path1"; gene_name "PB.1382.13";
2686_5544435_5551661	best.sorted	CDS	2665	2741	.	+	1	transcript_id "PB.1382.13.mrna1"; gene_id "PB.1382.13.path1"; gene_name "PB.1382.13";
2686_5544435_5551661	best.sorted	CDS	2808	2881	.	+	2	transcript_id "PB.1382.13.mrna1"; gene_id "PB.1382.13.path1"; gene_name "PB.1382.13";
2686_5544435_5551661	best.sorted	CDS	3527	3628	.	+	0	transcript_id "PB.1382.13.mrna1"; gene_id "PB.1382.13.path1"; gene_name "PB.1382.13";
2686_5544435_5551661	best.sorted	CDS	3694	3768	.	+	0	transcript_id "PB.1382.13.mrna1"; gene_id "PB.1382.13.path1"; gene_name "PB.1382.13";
2686_5544435_5551661	best.sorted	CDS	3835	3896	.	+	0	transcript_id "PB.1382.13.mrna1"; gene_id "PB.1382.13.path1"; gene_name "PB.1382.13";
2686_5544435_5551661	best.sorted	CDS	3959	4010	.	+	1	transcript_id "PB.1382.13.mrna1"; gene_id "PB.1382.13.path1"; gene_name "PB.1382.13";
2686_5544435_5551661	best.sorted	CDS	4076	4267	.	+	0	transcript_id "PB.1382.13.mrna1"; gene_id "PB.1382.13.path1"; gene_name "PB.1382.13";
2686_5544435_5551661	best.sorted	CDS	4347	4502	.	+	0	transcript_id "PB.1382.13.mrna1"; gene_id "PB.1382.13.path1"; gene_name "PB.1382.13";
2686_5544435_5551661	best.sorted	CDS	4581	4907	.	+	0	transcript_id "PB.1382.13.mrna1"; gene_id "PB.1382.13.path1"; gene_name "PB.1382.13";
2686_5544435_5551661	best.sorted	CDS	5012	5112	.	+	0	transcript_id "PB.1382.13.mrna1"; gene_id "PB.1382.13.path1"; gene_name "PB.1382.13";
2686_5544435_5551661	best.sorted	CDS	5211	5429	.	+	1	transcript_id "PB.1382.13.mrna1"; gene_id "PB.1382.13.path1"; gene_name "PB.1382.13";
2686_5544435_5551661	best.sorted	CDS	5508	5714	.	+	1	transcript_id "PB.1382.13.mrna1"; gene_id "PB.1382.13.path1"; gene_name "PB.1382.13";
2686_5544435_5551661	best.sorted	CDS	5784	5946	.	+	1	transcript_id "PB.1382.13.mrna1"; gene_id "PB.1382.13.path1"; gene_name "PB.1382.13";
2686_5544435_5551661	best.sorted	CDS	6017	6202	.	+	0	transcript_id "PB.1382.13.mrna1"; gene_id "PB.1382.13.path1"; gene_name "PB.1382.13";
2686_5575482_5580778	best.sorted	exon	1	271	100.00	+	.	transcript_id "PB.1384.3.mrna1"; gene_id "PB.1384.3.path1"; gene_name "PB.1384.3";
2686_5575482_5580778	best.sorted	exon	2039	2229	100.00	+	.	transcript_id "PB.1384.3.mrna1"; gene_id "PB.1384.3.path1"; gene_name "PB.1384.3";
2686_5575482_5580778	best.sorted	exon	2302	2570	100.00	+	.	transcript_id "PB.1384.3.mrna1"; gene_id "PB.1384.3.path1"; gene_name "PB.1384.3";
2686_5575482_5580778	best.sorted	exon	2637	2815	100.00	+	.	transcript_id "PB.1384.3.mrna1"; gene_id "PB.1384.3.path1"; gene_name "PB.1384.3";
2686_5575482_5580778	best.sorted	exon	4312	4596	100.00	+	.	transcript_id "PB.1384.3.mrna1"; gene_id "PB.1384.3.path1"; gene_name "PB.1384.3";
2686_5575482_5580778	best.sorted	exon	4660	5296	100.00	+	.	transcript_id "PB.1384.3.mrna1"; gene_id "PB.1384.3.path1"; gene_name "PB.1384.3";
2686_5575482_5580778	best.sorted	CDS	4390	4596	.	+	0	transcript_id "PB.1384.3.mrna1"; gene_id "PB.1384.3.path1"; gene_name "PB.1384.3";
2686_5575482_5580778	best.sorted	CDS	4660	5217	.	+	0	transcript_id "PB.1384.3.mrna1"; gene_id "PB.1384.3.path1"; gene_name "PB.1384.3";
2686_5578893_5580781	best.sorted	exon	1	315	100.00	+	.	transcript_id "PB.1384.19.mrna1"; gene_id "PB.1384.19.path1"; gene_name "PB.1384.19";
2686_5578893_5580781	best.sorted	exon	1622	1888	100.00	+	.	transcript_id "PB.1384.19.mrna1"; gene_id "PB.1384.19.path1"; gene_name "PB.1384.19";
2686_5578893_5580781	best.sorted	CDS	1681	1806	.	+	0	transcript_id "PB.1384.19.mrna1"; gene_id "PB.1384.19.path1"; gene_name "PB.1384.19";
2686_5581268_5590580	best.sorted	exon	1	156	100.00	+	.	transcript_id "PB.1385.69.mrna1"; gene_id "PB.1385.69.path1"; gene_name "PB.1385.69";
2686_5581268_5590580	best.sorted	exon	1633	2171	100.00	+	.	transcript_id "PB.1385.69.mrna1"; gene_id "PB.1385.69.path1"; gene_name "PB.1385.69";
2686_5581268_5590580	best.sorted	exon	2302	2398	100.00	+	.	transcript_id "PB.1385.69.mrna1"; gene_id "PB.1385.69.path1"; gene_name "PB.1385.69";
2686_5581268_5590580	best.sorted	exon	2916	3036	100.00	+	.	transcript_id "PB.1385.69.mrna1"; gene_id "PB.1385.69.path1"; gene_name "PB.1385.69";
2686_5581268_5590580	best.sorted	exon	3232	3360	100.00	+	.	transcript_id "PB.1385.69.mrna1"; gene_id "PB.1385.69.path1"; gene_name "PB.1385.69";
2686_5581268_5590580	best.sorted	exon	3432	3611	100.00	+	.	transcript_id "PB.1385.69.mrna1"; gene_id "PB.1385.69.path1"; gene_name "PB.1385.69";
2686_5581268_5590580	best.sorted	exon	3691	3815	100.00	+	.	transcript_id "PB.1385.69.mrna1"; gene_id "PB.1385.69.path1"; gene_name "PB.1385.69";
2686_5581268_5590580	best.sorted	exon	4311	4384	98.00	+	.	transcript_id "PB.1385.69.mrna1"; gene_id "PB.1385.69.path1"; gene_name "PB.1385.69";
2686_5581268_5590580	best.sorted	exon	9110	9312	100.00	+	.	transcript_id "PB.1385.69.mrna1"; gene_id "PB.1385.69.path1"; gene_name "PB.1385.69";
2686_5581268_5590580	best.sorted	CDS	1896	2171	.	+	0	transcript_id "PB.1385.69.mrna1"; gene_id "PB.1385.69.path1"; gene_name "PB.1385.69";
2686_5581268_5590580	best.sorted	CDS	2302	2398	.	+	0	transcript_id "PB.1385.69.mrna1"; gene_id "PB.1385.69.path1"; gene_name "PB.1385.69";
2686_5581268_5590580	best.sorted	CDS	2916	3036	.	+	2	transcript_id "PB.1385.69.mrna1"; gene_id "PB.1385.69.path1"; gene_name "PB.1385.69";
2686_5581268_5590580	best.sorted	CDS	3232	3360	.	+	1	transcript_id "PB.1385.69.mrna1"; gene_id "PB.1385.69.path1"; gene_name "PB.1385.69";
2686_5581268_5590580	best.sorted	CDS	3432	3611	.	+	1	transcript_id "PB.1385.69.mrna1"; gene_id "PB.1385.69.path1"; gene_name "PB.1385.69";
2686_5581268_5590580	best.sorted	CDS	3691	3815	.	+	1	transcript_id "PB.1385.69.mrna1"; gene_id "PB.1385.69.path1"; gene_name "PB.1385.69";
2686_5581268_5590580	best.sorted	CDS	4311	4384	.	+	2	transcript_id "PB.1385.69.mrna1"; gene_id "PB.1385.69.path1"; gene_name "PB.1385.69";
2686_5581268_5590580	best.sorted	CDS	9110	9119	.	+	0	transcript_id "PB.1385.69.mrna1"; gene_id "PB.1385.69.path1"; gene_name "PB.1385.69";
2686_5593149_5601541	best.sorted	exon	1	330	100.00	+	.	transcript_id "PB.1385.140.mrna1"; gene_id "PB.1385.140.path1"; gene_name "PB.1385.140";
2686_5593149_5601541	best.sorted	exon	5965	6367	100.00	+	.	transcript_id "PB.1385.140.mrna1"; gene_id "PB.1385.140.path1"; gene_name "PB.1385.140";
2686_5593149_5601541	best.sorted	exon	6425	7150	100.00	+	.	transcript_id "PB.1385.140.mrna1"; gene_id "PB.1385.140.path1"; gene_name "PB.1385.140";
2686_5593149_5601541	best.sorted	exon	7215	8392	100.00	+	.	transcript_id "PB.1385.140.mrna1"; gene_id "PB.1385.140.path1"; gene_name "PB.1385.140";
2686_5593149_5601541	best.sorted	CDS	6106	6367	.	+	0	transcript_id "PB.1385.140.mrna1"; gene_id "PB.1385.140.path1"; gene_name "PB.1385.140";
2686_5593149_5601541	best.sorted	CDS	6425	7150	.	+	2	transcript_id "PB.1385.140.mrna1"; gene_id "PB.1385.140.path1"; gene_name "PB.1385.140";
2686_5593149_5601541	best.sorted	CDS	7215	8344	.	+	2	transcript_id "PB.1385.140.mrna1"; gene_id "PB.1385.140.path1"; gene_name "PB.1385.140";
2686_5593149_5601541	best.sorted	exon	1596	1752	100.00	-	.	transcript_id "PB.1388.3.mrna1"; gene_id "PB.1388.3.path1"; gene_name "PB.1388.3";
2686_5593149_5601541	best.sorted	exon	2735	3110	100.00	-	.	transcript_id "PB.1388.3.mrna1"; gene_id "PB.1388.3.path1"; gene_name "PB.1388.3";
2686_5593149_5601541	best.sorted	exon	3166	3411	100.00	-	.	transcript_id "PB.1388.3.mrna1"; gene_id "PB.1388.3.path1"; gene_name "PB.1388.3";
2686_5593149_5601541	best.sorted	exon	3471	4093	100.00	-	.	transcript_id "PB.1388.3.mrna1"; gene_id "PB.1388.3.path1"; gene_name "PB.1388.3";
2686_5593149_5601541	best.sorted	exon	4168	4633	100.00	-	.	transcript_id "PB.1388.3.mrna1"; gene_id "PB.1388.3.path1"; gene_name "PB.1388.3";
2686_5593149_5601541	best.sorted	exon	4703	4875	100.00	-	.	transcript_id "PB.1388.3.mrna1"; gene_id "PB.1388.3.path1"; gene_name "PB.1388.3";
2686_5593149_5601541	best.sorted	exon	4933	5460	100.00	-	.	transcript_id "PB.1388.3.mrna1"; gene_id "PB.1388.3.path1"; gene_name "PB.1388.3";
2686_5593149_5601541	best.sorted	exon	5518	5580	100.00	-	.	transcript_id "PB.1388.3.mrna1"; gene_id "PB.1388.3.path1"; gene_name "PB.1388.3";
2686_5593149_5601541	best.sorted	exon	5647	5744	100.00	-	.	transcript_id "PB.1388.3.mrna1"; gene_id "PB.1388.3.path1"; gene_name "PB.1388.3";
2686_5593149_5601541	best.sorted	CDS	2749	3110	.	-	2	transcript_id "PB.1388.3.mrna1"; gene_id "PB.1388.3.path1"; gene_name "PB.1388.3";
2686_5593149_5601541	best.sorted	CDS	3166	3411	.	-	2	transcript_id "PB.1388.3.mrna1"; gene_id "PB.1388.3.path1"; gene_name "PB.1388.3";
2686_5593149_5601541	best.sorted	CDS	3471	4093	.	-	1	transcript_id "PB.1388.3.mrna1"; gene_id "PB.1388.3.path1"; gene_name "PB.1388.3";
2686_5593149_5601541	best.sorted	CDS	4168	4633	.	-	2	transcript_id "PB.1388.3.mrna1"; gene_id "PB.1388.3.path1"; gene_name "PB.1388.3";
2686_5593149_5601541	best.sorted	CDS	4703	4875	.	-	1	transcript_id "PB.1388.3.mrna1"; gene_id "PB.1388.3.path1"; gene_name "PB.1388.3";
2686_5593149_5601541	best.sorted	CDS	4933	5460	.	-	1	transcript_id "PB.1388.3.mrna1"; gene_id "PB.1388.3.path1"; gene_name "PB.1388.3";
2686_5593149_5601541	best.sorted	CDS	5518	5580	.	-	1	transcript_id "PB.1388.3.mrna1"; gene_id "PB.1388.3.path1"; gene_name "PB.1388.3";
2686_5593149_5601541	best.sorted	CDS	5647	5666	.	-	0	transcript_id "PB.1388.3.mrna1"; gene_id "PB.1388.3.path1"; gene_name "PB.1388.3";
2686_5601168_5601860	best.sorted	exon	1	692	100.00	+	.	transcript_id "PB.1385.185.mrna1"; gene_id "PB.1385.185.path1"; gene_name "PB.1385.185";
2686_5601168_5601860	best.sorted	CDS	2	325	.	+	0	transcript_id "PB.1385.185.mrna1"; gene_id "PB.1385.185.path1"; gene_name "PB.1385.185";
2686_5602024_5609294	best.sorted	exon	1	525	100.00	-	.	transcript_id "PB.1389.4.mrna1"; gene_id "PB.1389.4.path1"; gene_name "PB.1389.4";
2686_5602024_5609294	best.sorted	exon	602	2378	100.00	-	.	transcript_id "PB.1389.4.mrna1"; gene_id "PB.1389.4.path1"; gene_name "PB.1389.4";
2686_5602024_5609294	best.sorted	exon	2461	2645	100.00	-	.	transcript_id "PB.1389.4.mrna1"; gene_id "PB.1389.4.path1"; gene_name "PB.1389.4";
2686_5602024_5609294	best.sorted	exon	2711	3832	100.00	-	.	transcript_id "PB.1389.4.mrna1"; gene_id "PB.1389.4.path1"; gene_name "PB.1389.4";
2686_5602024_5609294	best.sorted	exon	4325	4675	100.00	-	.	transcript_id "PB.1389.4.mrna1"; gene_id "PB.1389.4.path1"; gene_name "PB.1389.4";
2686_5602024_5609294	best.sorted	exon	4761	4942	100.00	-	.	transcript_id "PB.1389.4.mrna1"; gene_id "PB.1389.4.path1"; gene_name "PB.1389.4";
2686_5602024_5609294	best.sorted	exon	5009	5301	100.00	-	.	transcript_id "PB.1389.4.mrna1"; gene_id "PB.1389.4.path1"; gene_name "PB.1389.4";
2686_5602024_5609294	best.sorted	exon	5365	5590	100.00	-	.	transcript_id "PB.1389.4.mrna1"; gene_id "PB.1389.4.path1"; gene_name "PB.1389.4";
2686_5602024_5609294	best.sorted	exon	5654	6559	100.00	-	.	transcript_id "PB.1389.4.mrna1"; gene_id "PB.1389.4.path1"; gene_name "PB.1389.4";
2686_5602024_5609294	best.sorted	exon	6619	6806	100.00	-	.	transcript_id "PB.1389.4.mrna1"; gene_id "PB.1389.4.path1"; gene_name "PB.1389.4";
2686_5602024_5609294	best.sorted	exon	6873	7011	100.00	-	.	transcript_id "PB.1389.4.mrna1"; gene_id "PB.1389.4.path1"; gene_name "PB.1389.4";
2686_5602024_5609294	best.sorted	exon	7116	7270	100.00	-	.	transcript_id "PB.1389.4.mrna1"; gene_id "PB.1389.4.path1"; gene_name "PB.1389.4";
2686_5602024_5609294	best.sorted	CDS	498	525	.	-	1	transcript_id "PB.1389.4.mrna1"; gene_id "PB.1389.4.path1"; gene_name "PB.1389.4";
2686_5602024_5609294	best.sorted	CDS	602	2378	.	-	2	transcript_id "PB.1389.4.mrna1"; gene_id "PB.1389.4.path1"; gene_name "PB.1389.4";
2686_5602024_5609294	best.sorted	CDS	2461	2645	.	-	1	transcript_id "PB.1389.4.mrna1"; gene_id "PB.1389.4.path1"; gene_name "PB.1389.4";
2686_5602024_5609294	best.sorted	CDS	2711	3832	.	-	1	transcript_id "PB.1389.4.mrna1"; gene_id "PB.1389.4.path1"; gene_name "PB.1389.4";
2686_5602024_5609294	best.sorted	CDS	4325	4675	.	-	1	transcript_id "PB.1389.4.mrna1"; gene_id "PB.1389.4.path1"; gene_name "PB.1389.4";
2686_5602024_5609294	best.sorted	CDS	4761	4942	.	-	0	transcript_id "PB.1389.4.mrna1"; gene_id "PB.1389.4.path1"; gene_name "PB.1389.4";
2686_5602024_5609294	best.sorted	CDS	5009	5301	.	-	2	transcript_id "PB.1389.4.mrna1"; gene_id "PB.1389.4.path1"; gene_name "PB.1389.4";
2686_5602024_5609294	best.sorted	CDS	5365	5590	.	-	0	transcript_id "PB.1389.4.mrna1"; gene_id "PB.1389.4.path1"; gene_name "PB.1389.4";
2686_5602024_5609294	best.sorted	CDS	5654	6559	.	-	0	transcript_id "PB.1389.4.mrna1"; gene_id "PB.1389.4.path1"; gene_name "PB.1389.4";
2686_5602024_5609294	best.sorted	CDS	6619	6806	.	-	2	transcript_id "PB.1389.4.mrna1"; gene_id "PB.1389.4.path1"; gene_name "PB.1389.4";
2686_5602024_5609294	best.sorted	CDS	6873	7011	.	-	0	transcript_id "PB.1389.4.mrna1"; gene_id "PB.1389.4.path1"; gene_name "PB.1389.4";
2686_5602024_5609294	best.sorted	CDS	7116	7151	.	-	0	transcript_id "PB.1389.4.mrna1"; gene_id "PB.1389.4.path1"; gene_name "PB.1389.4";
2686_5612178_5617166	best.sorted	exon	1	539	100.00	+	.	transcript_id "PB.1390.1.mrna1"; gene_id "PB.1390.1.path1"; gene_name "PB.1390.1";
2686_5612178_5617166	best.sorted	exon	1833	2023	100.00	+	.	transcript_id "PB.1390.1.mrna1"; gene_id "PB.1390.1.path1"; gene_name "PB.1390.1";
2686_5612178_5617166	best.sorted	exon	4633	4988	100.00	+	.	transcript_id "PB.1390.1.mrna1"; gene_id "PB.1390.1.path1"; gene_name "PB.1390.1";
2686_5612178_5617166	best.sorted	CDS	230	539	.	+	0	transcript_id "PB.1390.1.mrna1"; gene_id "PB.1390.1.path1"; gene_name "PB.1390.1";
2686_5612178_5617166	best.sorted	CDS	1833	2023	.	+	2	transcript_id "PB.1390.1.mrna1"; gene_id "PB.1390.1.path1"; gene_name "PB.1390.1";
2686_5612178_5617166	best.sorted	CDS	4633	4830	.	+	0	transcript_id "PB.1390.1.mrna1"; gene_id "PB.1390.1.path1"; gene_name "PB.1390.1";
2686_925930_981547	best.sorted	exon	1	245	100.00	+	.	transcript_id "PB.1279.7.mrna1"; gene_id "PB.1279.7.path1"; gene_name "PB.1279.7";
2686_925930_981547	best.sorted	exon	2219	2657	100.00	+	.	transcript_id "PB.1279.7.mrna1"; gene_id "PB.1279.7.path1"; gene_name "PB.1279.7";
2686_925930_981547	best.sorted	exon	30554	31352	100.00	+	.	transcript_id "PB.1279.7.mrna1"; gene_id "PB.1279.7.path1"; gene_name "PB.1279.7";
2686_925930_981547	best.sorted	exon	40144	40236	100.00	+	.	transcript_id "PB.1279.7.mrna1"; gene_id "PB.1279.7.path1"; gene_name "PB.1279.7";
2686_925930_981547	best.sorted	exon	41544	41601	100.00	+	.	transcript_id "PB.1279.7.mrna1"; gene_id "PB.1279.7.path1"; gene_name "PB.1279.7";
2686_925930_981547	best.sorted	exon	50985	51121	100.00	+	.	transcript_id "PB.1279.7.mrna1"; gene_id "PB.1279.7.path1"; gene_name "PB.1279.7";
2686_925930_981547	best.sorted	exon	51191	51364	100.00	+	.	transcript_id "PB.1279.7.mrna1"; gene_id "PB.1279.7.path1"; gene_name "PB.1279.7";
2686_925930_981547	best.sorted	exon	55108	55617	100.00	+	.	transcript_id "PB.1279.7.mrna1"; gene_id "PB.1279.7.path1"; gene_name "PB.1279.7";
2686_925930_981547	best.sorted	CDS	2632	2657	.	+	0	transcript_id "PB.1279.7.mrna1"; gene_id "PB.1279.7.path1"; gene_name "PB.1279.7";
2686_925930_981547	best.sorted	CDS	30554	31352	.	+	1	transcript_id "PB.1279.7.mrna1"; gene_id "PB.1279.7.path1"; gene_name "PB.1279.7";
2686_925930_981547	best.sorted	CDS	40144	40236	.	+	0	transcript_id "PB.1279.7.mrna1"; gene_id "PB.1279.7.path1"; gene_name "PB.1279.7";
2686_925930_981547	best.sorted	CDS	41544	41601	.	+	0	transcript_id "PB.1279.7.mrna1"; gene_id "PB.1279.7.path1"; gene_name "PB.1279.7";
2686_925930_981547	best.sorted	CDS	50985	51121	.	+	2	transcript_id "PB.1279.7.mrna1"; gene_id "PB.1279.7.path1"; gene_name "PB.1279.7";
2686_925930_981547	best.sorted	CDS	51191	51364	.	+	0	transcript_id "PB.1279.7.mrna1"; gene_id "PB.1279.7.path1"; gene_name "PB.1279.7";
2686_925930_981547	best.sorted	CDS	55108	55617	.	+	0	transcript_id "PB.1279.7.mrna1"; gene_id "PB.1279.7.path1"; gene_name "PB.1279.7";
27336_320_371	best.sorted	exon	1	51	100.00	-	.	transcript_id "PB.1516.3.mrna1"; gene_id "PB.1516.3.path1"; gene_name "PB.1516.3";
27336_320_371	best.sorted	CDS	18	50	.	-	0	transcript_id "PB.1516.3.mrna1"; gene_id "PB.1516.3.path1"; gene_name "PB.1516.3";
2787_1414120_1416571	best.sorted	exon	1	741	100.00	+	.	transcript_id "PB.1546.10.mrna1"; gene_id "PB.1546.10.path1"; gene_name "PB.1546.10";
2787_1414120_1416571	best.sorted	exon	821	1213	100.00	+	.	transcript_id "PB.1546.10.mrna1"; gene_id "PB.1546.10.path1"; gene_name "PB.1546.10";
2787_1414120_1416571	best.sorted	exon	1282	2451	100.00	+	.	transcript_id "PB.1546.10.mrna1"; gene_id "PB.1546.10.path1"; gene_name "PB.1546.10";
2787_1414120_1416571	best.sorted	CDS	1	741	.	+	0	transcript_id "PB.1546.10.mrna1"; gene_id "PB.1546.10.path1"; gene_name "PB.1546.10";
2787_1414120_1416571	best.sorted	CDS	821	1213	.	+	0	transcript_id "PB.1546.10.mrna1"; gene_id "PB.1546.10.path1"; gene_name "PB.1546.10";
2787_1414120_1416571	best.sorted	CDS	1282	1875	.	+	0	transcript_id "PB.1546.10.mrna1"; gene_id "PB.1546.10.path1"; gene_name "PB.1546.10";
2787_2164382_2165309	best.sorted	exon	1	422	100.00	+	.	transcript_id "PB.1584.1r.mrna1"; gene_id "PB.1584.1r.path1"; gene_name "PB.1584.1r";
2787_2164382_2165309	best.sorted	exon	482	927	100.00	+	.	transcript_id "PB.1584.1r.mrna1"; gene_id "PB.1584.1r.path1"; gene_name "PB.1584.1r";
2787_2164382_2165309	best.sorted	CDS	410	422	.	+	0	transcript_id "PB.1584.1r.mrna1"; gene_id "PB.1584.1r.path1"; gene_name "PB.1584.1r";
2787_2164382_2165309	best.sorted	CDS	482	816	.	+	2	transcript_id "PB.1584.1r.mrna1"; gene_id "PB.1584.1r.path1"; gene_name "PB.1584.1r";
2787_2165490_2167547	best.sorted	exon	1	560	100.00	-	.	transcript_id "PB.1587.91.mrna1"; gene_id "PB.1587.91.path1"; gene_name "PB.1587.91";
2787_2165490_2167547	best.sorted	exon	946	1101	100.00	-	.	transcript_id "PB.1587.91.mrna1"; gene_id "PB.1587.91.path1"; gene_name "PB.1587.91";
2787_2165490_2167547	best.sorted	exon	1389	1526	100.00	-	.	transcript_id "PB.1587.91.mrna1"; gene_id "PB.1587.91.path1"; gene_name "PB.1587.91";
2787_2165490_2167547	best.sorted	exon	1586	1760	100.00	-	.	transcript_id "PB.1587.91.mrna1"; gene_id "PB.1587.91.path1"; gene_name "PB.1587.91";
2787_2165490_2167547	best.sorted	exon	1954	2057	100.00	-	.	transcript_id "PB.1587.91.mrna1"; gene_id "PB.1587.91.path1"; gene_name "PB.1587.91";
2787_2165490_2167547	best.sorted	CDS	68	560	.	-	1	transcript_id "PB.1587.91.mrna1"; gene_id "PB.1587.91.path1"; gene_name "PB.1587.91";
2787_2165490_2167547	best.sorted	CDS	946	1101	.	-	1	transcript_id "PB.1587.91.mrna1"; gene_id "PB.1587.91.path1"; gene_name "PB.1587.91";
2787_2165490_2167547	best.sorted	CDS	1389	1393	.	-	0	transcript_id "PB.1587.91.mrna1"; gene_id "PB.1587.91.path1"; gene_name "PB.1587.91";
2787_2166999_2172132	best.sorted	exon	1	526	100.00	+	.	transcript_id "PB.1586.2.mrna1"; gene_id "PB.1586.2.path1"; gene_name "PB.1586.2";
2787_2166999_2172132	best.sorted	exon	1189	1291	100.00	+	.	transcript_id "PB.1586.2.mrna1"; gene_id "PB.1586.2.path1"; gene_name "PB.1586.2";
2787_2166999_2172132	best.sorted	exon	1357	3725	100.00	+	.	transcript_id "PB.1586.2.mrna1"; gene_id "PB.1586.2.path1"; gene_name "PB.1586.2";
2787_2166999_2172132	best.sorted	exon	3793	5133	100.00	+	.	transcript_id "PB.1586.2.mrna1"; gene_id "PB.1586.2.path1"; gene_name "PB.1586.2";
2787_2166999_2172132	best.sorted	CDS	3468	3725	.	+	0	transcript_id "PB.1586.2.mrna1"; gene_id "PB.1586.2.path1"; gene_name "PB.1586.2";
2787_2166999_2172132	best.sorted	CDS	3793	4005	.	+	0	transcript_id "PB.1586.2.mrna1"; gene_id "PB.1586.2.path1"; gene_name "PB.1586.2";
2787_2173816_2180364	best.sorted	exon	1	319	100.00	-	.	transcript_id "PB.1592.32.mrna1"; gene_id "PB.1592.32.path1"; gene_name "PB.1592.32";
2787_2173816_2180364	best.sorted	exon	996	1839	100.00	-	.	transcript_id "PB.1592.32.mrna1"; gene_id "PB.1592.32.path1"; gene_name "PB.1592.32";
2787_2173816_2180364	best.sorted	exon	1911	2158	100.00	-	.	transcript_id "PB.1592.32.mrna1"; gene_id "PB.1592.32.path1"; gene_name "PB.1592.32";
2787_2173816_2180364	best.sorted	exon	2215	2419	100.00	-	.	transcript_id "PB.1592.32.mrna1"; gene_id "PB.1592.32.path1"; gene_name "PB.1592.32";
2787_2173816_2180364	best.sorted	exon	2538	2761	100.00	-	.	transcript_id "PB.1592.32.mrna1"; gene_id "PB.1592.32.path1"; gene_name "PB.1592.32";
2787_2173816_2180364	best.sorted	exon	4943	5237	100.00	-	.	transcript_id "PB.1592.32.mrna1"; gene_id "PB.1592.32.path1"; gene_name "PB.1592.32";
2787_2173816_2180364	best.sorted	exon	5295	5539	100.00	-	.	transcript_id "PB.1592.32.mrna1"; gene_id "PB.1592.32.path1"; gene_name "PB.1592.32";
2787_2173816_2180364	best.sorted	exon	5811	6548	100.00	-	.	transcript_id "PB.1592.32.mrna1"; gene_id "PB.1592.32.path1"; gene_name "PB.1592.32";
2787_2173816_2180364	best.sorted	CDS	1671	1839	.	-	1	transcript_id "PB.1592.32.mrna1"; gene_id "PB.1592.32.path1"; gene_name "PB.1592.32";
2787_2173816_2180364	best.sorted	CDS	1911	2158	.	-	0	transcript_id "PB.1592.32.mrna1"; gene_id "PB.1592.32.path1"; gene_name "PB.1592.32";
2787_2173816_2180364	best.sorted	CDS	2215	2419	.	-	1	transcript_id "PB.1592.32.mrna1"; gene_id "PB.1592.32.path1"; gene_name "PB.1592.32";
2787_2173816_2180364	best.sorted	CDS	2538	2761	.	-	0	transcript_id "PB.1592.32.mrna1"; gene_id "PB.1592.32.path1"; gene_name "PB.1592.32";
2787_2173816_2180364	best.sorted	CDS	4943	5237	.	-	1	transcript_id "PB.1592.32.mrna1"; gene_id "PB.1592.32.path1"; gene_name "PB.1592.32";
2787_2173816_2180364	best.sorted	CDS	5295	5539	.	-	0	transcript_id "PB.1592.32.mrna1"; gene_id "PB.1592.32.path1"; gene_name "PB.1592.32";
2787_2173816_2180364	best.sorted	CDS	5811	6065	.	-	0	transcript_id "PB.1592.32.mrna1"; gene_id "PB.1592.32.path1"; gene_name "PB.1592.32";
2787_2173816_2180364	best.sorted	exon	578	1538	100.00	+	.	transcript_id "PB.1589.1.mrna1"; gene_id "PB.1589.1.path1"; gene_name "PB.1589.1";
2787_2173816_2180364	best.sorted	CDS	579	740	.	+	0	transcript_id "PB.1589.1.mrna1"; gene_id "PB.1589.1.path1"; gene_name "PB.1589.1";
2787_2202132_2204356	best.sorted	exon	1	2224	100.00	-	.	transcript_id "PB.1592.570.mrna1"; gene_id "PB.1592.570.path1"; gene_name "PB.1592.570";
2787_2202132_2204356	best.sorted	CDS	90	1778	.	-	0	transcript_id "PB.1592.570.mrna1"; gene_id "PB.1592.570.path1"; gene_name "PB.1592.570";
2787_2206300_2211563	best.sorted	exon	1	2177	100.00	-	.	transcript_id "PB.1592.574.mrna1"; gene_id "PB.1592.574.path1"; gene_name "PB.1592.574";
2787_2206300_2211563	best.sorted	exon	2263	2471	100.00	-	.	transcript_id "PB.1592.574.mrna1"; gene_id "PB.1592.574.path1"; gene_name "PB.1592.574";
2787_2206300_2211563	best.sorted	exon	2540	3023	100.00	-	.	transcript_id "PB.1592.574.mrna1"; gene_id "PB.1592.574.path1"; gene_name "PB.1592.574";
2787_2206300_2211563	best.sorted	exon	3091	3233	100.00	-	.	transcript_id "PB.1592.574.mrna1"; gene_id "PB.1592.574.path1"; gene_name "PB.1592.574";
2787_2206300_2211563	best.sorted	exon	5050	5160	100.00	-	.	transcript_id "PB.1592.574.mrna1"; gene_id "PB.1592.574.path1"; gene_name "PB.1592.574";
2787_2206300_2211563	best.sorted	exon	5220	5263	100.00	-	.	transcript_id "PB.1592.574.mrna1"; gene_id "PB.1592.574.path1"; gene_name "PB.1592.574";
2787_2206300_2211563	best.sorted	CDS	2135	2177	.	-	1	transcript_id "PB.1592.574.mrna1"; gene_id "PB.1592.574.path1"; gene_name "PB.1592.574";
2787_2206300_2211563	best.sorted	CDS	2263	2471	.	-	0	transcript_id "PB.1592.574.mrna1"; gene_id "PB.1592.574.path1"; gene_name "PB.1592.574";
2787_2206300_2211563	best.sorted	CDS	2540	3023	.	-	1	transcript_id "PB.1592.574.mrna1"; gene_id "PB.1592.574.path1"; gene_name "PB.1592.574";
2787_2206300_2211563	best.sorted	CDS	3091	3233	.	-	0	transcript_id "PB.1592.574.mrna1"; gene_id "PB.1592.574.path1"; gene_name "PB.1592.574";
2787_2206300_2211563	best.sorted	CDS	5050	5118	.	-	0	transcript_id "PB.1592.574.mrna1"; gene_id "PB.1592.574.path1"; gene_name "PB.1592.574";
2787_2206300_2211563	best.sorted	exon	1069	1450	100.00	+	.	transcript_id "PB.1591.1.mrna1"; gene_id "PB.1591.1.path1"; gene_name "PB.1591.1";
2787_2206300_2211563	best.sorted	CDS	1144	1260	.	+	0	transcript_id "PB.1591.1.mrna1"; gene_id "PB.1591.1.path1"; gene_name "PB.1591.1";
2787_2216596_2224054	best.sorted	exon	1	1584	100.00	-	.	transcript_id "PB.1593.1.mrna1"; gene_id "PB.1593.1.path1"; gene_name "PB.1593.1";
2787_2216596_2224054	best.sorted	exon	1707	1805	100.00	-	.	transcript_id "PB.1593.1.mrna1"; gene_id "PB.1593.1.path1"; gene_name "PB.1593.1";
2787_2216596_2224054	best.sorted	exon	3469	3529	100.00	-	.	transcript_id "PB.1593.1.mrna1"; gene_id "PB.1593.1.path1"; gene_name "PB.1593.1";
2787_2216596_2224054	best.sorted	exon	3598	4017	100.00	-	.	transcript_id "PB.1593.1.mrna1"; gene_id "PB.1593.1.path1"; gene_name "PB.1593.1";
2787_2216596_2224054	best.sorted	exon	6660	6807	100.00	-	.	transcript_id "PB.1593.1.mrna1"; gene_id "PB.1593.1.path1"; gene_name "PB.1593.1";
2787_2216596_2224054	best.sorted	exon	7223	7458	100.00	-	.	transcript_id "PB.1593.1.mrna1"; gene_id "PB.1593.1.path1"; gene_name "PB.1593.1";
2787_2216596_2224054	best.sorted	CDS	1468	1584	.	-	0	transcript_id "PB.1593.1.mrna1"; gene_id "PB.1593.1.path1"; gene_name "PB.1593.1";
2787_2216596_2224054	best.sorted	CDS	1707	1805	.	-	0	transcript_id "PB.1593.1.mrna1"; gene_id "PB.1593.1.path1"; gene_name "PB.1593.1";
2787_2216596_2224054	best.sorted	CDS	3469	3529	.	-	1	transcript_id "PB.1593.1.mrna1"; gene_id "PB.1593.1.path1"; gene_name "PB.1593.1";
2787_2216596_2224054	best.sorted	CDS	3598	4017	.	-	1	transcript_id "PB.1593.1.mrna1"; gene_id "PB.1593.1.path1"; gene_name "PB.1593.1";
2787_2216596_2224054	best.sorted	CDS	6660	6807	.	-	2	transcript_id "PB.1593.1.mrna1"; gene_id "PB.1593.1.path1"; gene_name "PB.1593.1";
2787_2216596_2224054	best.sorted	CDS	7223	7457	.	-	0	transcript_id "PB.1593.1.mrna1"; gene_id "PB.1593.1.path1"; gene_name "PB.1593.1";
2787_6309249_6372140	best.sorted	exon	1	643	100.00	+	.	transcript_id "PB.1686.53.mrna1"; gene_id "PB.1686.53.path1"; gene_name "PB.1686.53";
2787_6309249_6372140	best.sorted	exon	27336	27371	100.00	+	.	transcript_id "PB.1686.53.mrna1"; gene_id "PB.1686.53.path1"; gene_name "PB.1686.53";
2787_6309249_6372140	best.sorted	exon	45007	45085	100.00	+	.	transcript_id "PB.1686.53.mrna1"; gene_id "PB.1686.53.path1"; gene_name "PB.1686.53";
2787_6309249_6372140	best.sorted	exon	62078	62695	100.00	+	.	transcript_id "PB.1686.53.mrna1"; gene_id "PB.1686.53.path1"; gene_name "PB.1686.53";
2787_6309249_6372140	best.sorted	exon	62771	62891	100.00	+	.	transcript_id "PB.1686.53.mrna1"; gene_id "PB.1686.53.path1"; gene_name "PB.1686.53";
2787_6309249_6372140	best.sorted	CDS	62105	62695	.	+	0	transcript_id "PB.1686.53.mrna1"; gene_id "PB.1686.53.path1"; gene_name "PB.1686.53";
2787_6309249_6372140	best.sorted	CDS	62771	62890	.	+	0	transcript_id "PB.1686.53.mrna1"; gene_id "PB.1686.53.path1"; gene_name "PB.1686.53";
2787_921533_923382	best.sorted	exon	1	452	100.00	+	.	transcript_id "PB.1533.4.mrna1"; gene_id "PB.1533.4.path1"; gene_name "PB.1533.4";
2787_921533_923382	best.sorted	exon	521	695	100.00	+	.	transcript_id "PB.1533.4.mrna1"; gene_id "PB.1533.4.path1"; gene_name "PB.1533.4";
2787_921533_923382	best.sorted	exon	844	1126	100.00	+	.	transcript_id "PB.1533.4.mrna1"; gene_id "PB.1533.4.path1"; gene_name "PB.1533.4";
2787_921533_923382	best.sorted	exon	1191	1433	100.00	+	.	transcript_id "PB.1533.4.mrna1"; gene_id "PB.1533.4.path1"; gene_name "PB.1533.4";
2787_921533_923382	best.sorted	exon	1497	1849	100.00	+	.	transcript_id "PB.1533.4.mrna1"; gene_id "PB.1533.4.path1"; gene_name "PB.1533.4";
2787_921533_923382	best.sorted	CDS	2	452	.	+	0	transcript_id "PB.1533.4.mrna1"; gene_id "PB.1533.4.path1"; gene_name "PB.1533.4";
2787_921533_923382	best.sorted	CDS	521	695	.	+	2	transcript_id "PB.1533.4.mrna1"; gene_id "PB.1533.4.path1"; gene_name "PB.1533.4";
2787_921533_923382	best.sorted	CDS	844	1126	.	+	1	transcript_id "PB.1533.4.mrna1"; gene_id "PB.1533.4.path1"; gene_name "PB.1533.4";
2787_921533_923382	best.sorted	CDS	1191	1433	.	+	0	transcript_id "PB.1533.4.mrna1"; gene_id "PB.1533.4.path1"; gene_name "PB.1533.4";
2787_921533_923382	best.sorted	CDS	1497	1739	.	+	0	transcript_id "PB.1533.4.mrna1"; gene_id "PB.1533.4.path1"; gene_name "PB.1533.4";
2788_2096806_2097446	best.sorted	exon	1	640	100.00	+	.	transcript_id "PB.1767.16.mrna1"; gene_id "PB.1767.16.path1"; gene_name "PB.1767.16";
2788_2096806_2097446	best.sorted	CDS	1	552	.	+	0	transcript_id "PB.1767.16.mrna1"; gene_id "PB.1767.16.path1"; gene_name "PB.1767.16";
2788_4444806_4504022	best.sorted	exon	1	1228	100.00	+	.	transcript_id "PB.1807.5.mrna1"; gene_id "PB.1807.5.path1"; gene_name "PB.1807.5";
2788_4444806_4504022	best.sorted	exon	21902	21999	100.00	+	.	transcript_id "PB.1807.5.mrna1"; gene_id "PB.1807.5.path1"; gene_name "PB.1807.5";
2788_4444806_4504022	best.sorted	exon	47204	47260	100.00	+	.	transcript_id "PB.1807.5.mrna1"; gene_id "PB.1807.5.path1"; gene_name "PB.1807.5";
2788_4444806_4504022	best.sorted	exon	47393	47592	100.00	+	.	transcript_id "PB.1807.5.mrna1"; gene_id "PB.1807.5.path1"; gene_name "PB.1807.5";
2788_4444806_4504022	best.sorted	exon	47837	47896	100.00	+	.	transcript_id "PB.1807.5.mrna1"; gene_id "PB.1807.5.path1"; gene_name "PB.1807.5";
2788_4444806_4504022	best.sorted	exon	51745	51799	100.00	+	.	transcript_id "PB.1807.5.mrna1"; gene_id "PB.1807.5.path1"; gene_name "PB.1807.5";
2788_4444806_4504022	best.sorted	exon	52240	52338	100.00	+	.	transcript_id "PB.1807.5.mrna1"; gene_id "PB.1807.5.path1"; gene_name "PB.1807.5";
2788_4444806_4504022	best.sorted	exon	52500	52610	100.00	+	.	transcript_id "PB.1807.5.mrna1"; gene_id "PB.1807.5.path1"; gene_name "PB.1807.5";
2788_4444806_4504022	best.sorted	exon	52908	53077	100.00	+	.	transcript_id "PB.1807.5.mrna1"; gene_id "PB.1807.5.path1"; gene_name "PB.1807.5";
2788_4444806_4504022	best.sorted	exon	53205	53415	100.00	+	.	transcript_id "PB.1807.5.mrna1"; gene_id "PB.1807.5.path1"; gene_name "PB.1807.5";
2788_4444806_4504022	best.sorted	exon	55812	55979	100.00	+	.	transcript_id "PB.1807.5.mrna1"; gene_id "PB.1807.5.path1"; gene_name "PB.1807.5";
2788_4444806_4504022	best.sorted	exon	56049	56141	100.00	+	.	transcript_id "PB.1807.5.mrna1"; gene_id "PB.1807.5.path1"; gene_name "PB.1807.5";
2788_4444806_4504022	best.sorted	exon	56209	56452	100.00	+	.	transcript_id "PB.1807.5.mrna1"; gene_id "PB.1807.5.path1"; gene_name "PB.1807.5";
2788_4444806_4504022	best.sorted	exon	56520	56739	100.00	+	.	transcript_id "PB.1807.5.mrna1"; gene_id "PB.1807.5.path1"; gene_name "PB.1807.5";
2788_4444806_4504022	best.sorted	exon	56819	56979	100.00	+	.	transcript_id "PB.1807.5.mrna1"; gene_id "PB.1807.5.path1"; gene_name "PB.1807.5";
2788_4444806_4504022	best.sorted	exon	57050	57317	100.00	+	.	transcript_id "PB.1807.5.mrna1"; gene_id "PB.1807.5.path1"; gene_name "PB.1807.5";
2788_4444806_4504022	best.sorted	exon	58383	59216	100.00	+	.	transcript_id "PB.1807.5.mrna1"; gene_id "PB.1807.5.path1"; gene_name "PB.1807.5";
2788_4444806_4504022	best.sorted	CDS	47213	47260	.	+	0	transcript_id "PB.1807.5.mrna1"; gene_id "PB.1807.5.path1"; gene_name "PB.1807.5";
2788_4444806_4504022	best.sorted	CDS	47393	47592	.	+	0	transcript_id "PB.1807.5.mrna1"; gene_id "PB.1807.5.path1"; gene_name "PB.1807.5";
2788_4444806_4504022	best.sorted	CDS	47837	47896	.	+	1	transcript_id "PB.1807.5.mrna1"; gene_id "PB.1807.5.path1"; gene_name "PB.1807.5";
2788_4444806_4504022	best.sorted	CDS	51745	51799	.	+	1	transcript_id "PB.1807.5.mrna1"; gene_id "PB.1807.5.path1"; gene_name "PB.1807.5";
2788_4444806_4504022	best.sorted	CDS	52240	52338	.	+	0	transcript_id "PB.1807.5.mrna1"; gene_id "PB.1807.5.path1"; gene_name "PB.1807.5";
2788_4444806_4504022	best.sorted	CDS	52500	52610	.	+	0	transcript_id "PB.1807.5.mrna1"; gene_id "PB.1807.5.path1"; gene_name "PB.1807.5";
2788_4444806_4504022	best.sorted	CDS	52908	53077	.	+	0	transcript_id "PB.1807.5.mrna1"; gene_id "PB.1807.5.path1"; gene_name "PB.1807.5";
2788_4444806_4504022	best.sorted	CDS	53205	53415	.	+	1	transcript_id "PB.1807.5.mrna1"; gene_id "PB.1807.5.path1"; gene_name "PB.1807.5";
2788_4444806_4504022	best.sorted	CDS	55812	55979	.	+	0	transcript_id "PB.1807.5.mrna1"; gene_id "PB.1807.5.path1"; gene_name "PB.1807.5";
2788_4444806_4504022	best.sorted	CDS	56049	56141	.	+	0	transcript_id "PB.1807.5.mrna1"; gene_id "PB.1807.5.path1"; gene_name "PB.1807.5";
2788_4444806_4504022	best.sorted	CDS	56209	56256	.	+	0	transcript_id "PB.1807.5.mrna1"; gene_id "PB.1807.5.path1"; gene_name "PB.1807.5";
2789_2310545_2348952	best.sorted	exon	1	94	100.00	-	.	transcript_id "PB.1862.208.mrna1"; gene_id "PB.1862.208.path1"; gene_name "PB.1862.208";
2789_2310545_2348952	best.sorted	exon	37918	38407	100.00	-	.	transcript_id "PB.1862.208.mrna1"; gene_id "PB.1862.208.path1"; gene_name "PB.1862.208";
2789_2310545_2348952	best.sorted	CDS	38134	38223	.	-	0	transcript_id "PB.1862.208.mrna1"; gene_id "PB.1862.208.path1"; gene_name "PB.1862.208";
2803_3468704_3469470	best.sorted	exon	1	766	100.00	-	.	transcript_id "PB.1945.6.mrna1"; gene_id "PB.1945.6.path1"; gene_name "PB.1945.6";
2803_3468704_3469470	best.sorted	CDS	3	461	.	-	0	transcript_id "PB.1945.6.mrna1"; gene_id "PB.1945.6.path1"; gene_name "PB.1945.6";
2803_3499754_3504539	best.sorted	exon	1	370	100.00	+	.	transcript_id "PB.1949.1.mrna1"; gene_id "PB.1949.1.path1"; gene_name "PB.1949.1";
2803_3499754_3504539	best.sorted	exon	1325	1574	100.00	+	.	transcript_id "PB.1949.1.mrna1"; gene_id "PB.1949.1.path1"; gene_name "PB.1949.1";
2803_3499754_3504539	best.sorted	exon	2097	2223	100.00	+	.	transcript_id "PB.1949.1.mrna1"; gene_id "PB.1949.1.path1"; gene_name "PB.1949.1";
2803_3499754_3504539	best.sorted	exon	2916	3063	100.00	+	.	transcript_id "PB.1949.1.mrna1"; gene_id "PB.1949.1.path1"; gene_name "PB.1949.1";
2803_3499754_3504539	best.sorted	exon	4091	4196	100.00	+	.	transcript_id "PB.1949.1.mrna1"; gene_id "PB.1949.1.path1"; gene_name "PB.1949.1";
2803_3499754_3504539	best.sorted	exon	4284	4785	100.00	+	.	transcript_id "PB.1949.1.mrna1"; gene_id "PB.1949.1.path1"; gene_name "PB.1949.1";
2803_3499754_3504539	best.sorted	CDS	226	370	.	+	0	transcript_id "PB.1949.1.mrna1"; gene_id "PB.1949.1.path1"; gene_name "PB.1949.1";
2803_3499754_3504539	best.sorted	CDS	1325	1574	.	+	2	transcript_id "PB.1949.1.mrna1"; gene_id "PB.1949.1.path1"; gene_name "PB.1949.1";
2803_3499754_3504539	best.sorted	CDS	2097	2223	.	+	1	transcript_id "PB.1949.1.mrna1"; gene_id "PB.1949.1.path1"; gene_name "PB.1949.1";
2803_3499754_3504539	best.sorted	CDS	2916	3063	.	+	0	transcript_id "PB.1949.1.mrna1"; gene_id "PB.1949.1.path1"; gene_name "PB.1949.1";
2803_3499754_3504539	best.sorted	CDS	4091	4196	.	+	2	transcript_id "PB.1949.1.mrna1"; gene_id "PB.1949.1.path1"; gene_name "PB.1949.1";
2803_3499754_3504539	best.sorted	CDS	4284	4605	.	+	1	transcript_id "PB.1949.1.mrna1"; gene_id "PB.1949.1.path1"; gene_name "PB.1949.1";
2803_615234_615614	best.sorted	exon	1	380	100.00	+	.	transcript_id "PB.1896.1.mrna1"; gene_id "PB.1896.1.path1"; gene_name "PB.1896.1";
2803_615234_615614	best.sorted	CDS	1	378	.	+	0	transcript_id "PB.1896.1.mrna1"; gene_id "PB.1896.1.path1"; gene_name "PB.1896.1";
2803_656549_656938	best.sorted	exon	1	389	100.00	-	.	transcript_id "PB.1899.11.mrna1"; gene_id "PB.1899.11.path1"; gene_name "PB.1899.11";
2803_656549_656938	best.sorted	CDS	80	388	.	-	0	transcript_id "PB.1899.11.mrna1"; gene_id "PB.1899.11.path1"; gene_name "PB.1899.11";
2804_7341014_7353610	best.sorted	exon	1	348	100.00	-	.	transcript_id "PB.2072.1.mrna1"; gene_id "PB.2072.1.path1"; gene_name "PB.2072.1";
2804_7341014_7353610	best.sorted	exon	418	872	100.00	-	.	transcript_id "PB.2072.1.mrna1"; gene_id "PB.2072.1.path1"; gene_name "PB.2072.1";
2804_7341014_7353610	best.sorted	exon	970	1156	98.00	-	.	transcript_id "PB.2072.1.mrna1"; gene_id "PB.2072.1.path1"; gene_name "PB.2072.1";
2804_7341014_7353610	best.sorted	exon	11595	12596	100.00	-	.	transcript_id "PB.2072.1.mrna1"; gene_id "PB.2072.1.path1"; gene_name "PB.2072.1";
2804_7341014_7353610	best.sorted	CDS	198	348	.	-	1	transcript_id "PB.2072.1.mrna1"; gene_id "PB.2072.1.path1"; gene_name "PB.2072.1";
2804_7341014_7353610	best.sorted	CDS	418	872	.	-	0	transcript_id "PB.2072.1.mrna1"; gene_id "PB.2072.1.path1"; gene_name "PB.2072.1";
2804_7341014_7353610	best.sorted	CDS	970	1134	.	-	0	transcript_id "PB.2072.1.mrna1"; gene_id "PB.2072.1.path1"; gene_name "PB.2072.1";
2926_1244028_1246584	best.sorted	exon	1	223	100.00	-	.	transcript_id "PB.2131.11.mrna1"; gene_id "PB.2131.11.path1"; gene_name "PB.2131.11";
2926_1244028_1246584	best.sorted	exon	290	496	100.00	-	.	transcript_id "PB.2131.11.mrna1"; gene_id "PB.2131.11.path1"; gene_name "PB.2131.11";
2926_1244028_1246584	best.sorted	exon	616	950	100.00	-	.	transcript_id "PB.2131.11.mrna1"; gene_id "PB.2131.11.path1"; gene_name "PB.2131.11";
2926_1244028_1246584	best.sorted	exon	1037	1570	100.00	-	.	transcript_id "PB.2131.11.mrna1"; gene_id "PB.2131.11.path1"; gene_name "PB.2131.11";
2926_1244028_1246584	best.sorted	exon	1656	1926	100.00	-	.	transcript_id "PB.2131.11.mrna1"; gene_id "PB.2131.11.path1"; gene_name "PB.2131.11";
2926_1244028_1246584	best.sorted	exon	1987	2556	100.00	-	.	transcript_id "PB.2131.11.mrna1"; gene_id "PB.2131.11.path1"; gene_name "PB.2131.11";
2926_1244028_1246584	best.sorted	CDS	100	223	.	-	1	transcript_id "PB.2131.11.mrna1"; gene_id "PB.2131.11.path1"; gene_name "PB.2131.11";
2926_1244028_1246584	best.sorted	CDS	290	496	.	-	1	transcript_id "PB.2131.11.mrna1"; gene_id "PB.2131.11.path1"; gene_name "PB.2131.11";
2926_1244028_1246584	best.sorted	CDS	616	950	.	-	0	transcript_id "PB.2131.11.mrna1"; gene_id "PB.2131.11.path1"; gene_name "PB.2131.11";
2926_1244028_1246584	best.sorted	CDS	1037	1570	.	-	0	transcript_id "PB.2131.11.mrna1"; gene_id "PB.2131.11.path1"; gene_name "PB.2131.11";
2926_1244028_1246584	best.sorted	CDS	1656	1926	.	-	1	transcript_id "PB.2131.11.mrna1"; gene_id "PB.2131.11.path1"; gene_name "PB.2131.11";
2926_1244028_1246584	best.sorted	CDS	1987	2015	.	-	0	transcript_id "PB.2131.11.mrna1"; gene_id "PB.2131.11.path1"; gene_name "PB.2131.11";
2926_1246972_1250370	best.sorted	exon	1	806	100.00	+	.	transcript_id "PB.2130.5.mrna1"; gene_id "PB.2130.5.path1"; gene_name "PB.2130.5";
2926_1246972_1250370	best.sorted	exon	1790	2335	100.00	+	.	transcript_id "PB.2130.5.mrna1"; gene_id "PB.2130.5.path1"; gene_name "PB.2130.5";
2926_1246972_1250370	best.sorted	exon	2409	3398	100.00	+	.	transcript_id "PB.2130.5.mrna1"; gene_id "PB.2130.5.path1"; gene_name "PB.2130.5";
2926_1246972_1250370	best.sorted	CDS	397	806	.	+	0	transcript_id "PB.2130.5.mrna1"; gene_id "PB.2130.5.path1"; gene_name "PB.2130.5";
2926_1246972_1250370	best.sorted	CDS	1790	2335	.	+	1	transcript_id "PB.2130.5.mrna1"; gene_id "PB.2130.5.path1"; gene_name "PB.2130.5";
2926_1246972_1250370	best.sorted	CDS	2409	2505	.	+	1	transcript_id "PB.2130.5.mrna1"; gene_id "PB.2130.5.path1"; gene_name "PB.2130.5";
2926_1667833_1672807	best.sorted	exon	1	433	100.00	+	.	transcript_id "PB.2145.21.mrna1"; gene_id "PB.2145.21.path1"; gene_name "PB.2145.21";
2926_1667833_1672807	best.sorted	exon	2219	2589	100.00	+	.	transcript_id "PB.2145.21.mrna1"; gene_id "PB.2145.21.path1"; gene_name "PB.2145.21";
2926_1667833_1672807	best.sorted	exon	2649	2854	100.00	+	.	transcript_id "PB.2145.21.mrna1"; gene_id "PB.2145.21.path1"; gene_name "PB.2145.21";
2926_1667833_1672807	best.sorted	exon	2968	3104	100.00	+	.	transcript_id "PB.2145.21.mrna1"; gene_id "PB.2145.21.path1"; gene_name "PB.2145.21";
2926_1667833_1672807	best.sorted	exon	3194	3327	100.00	+	.	transcript_id "PB.2145.21.mrna1"; gene_id "PB.2145.21.path1"; gene_name "PB.2145.21";
2926_1667833_1672807	best.sorted	exon	3884	4563	100.00	+	.	transcript_id "PB.2145.21.mrna1"; gene_id "PB.2145.21.path1"; gene_name "PB.2145.21";
2926_1667833_1672807	best.sorted	exon	4625	4839	100.00	+	.	transcript_id "PB.2145.21.mrna1"; gene_id "PB.2145.21.path1"; gene_name "PB.2145.21";
2926_1667833_1672807	best.sorted	exon	4903	4974	100.00	+	.	transcript_id "PB.2145.21.mrna1"; gene_id "PB.2145.21.path1"; gene_name "PB.2145.21";
2926_1667833_1672807	best.sorted	CDS	281	433	.	+	0	transcript_id "PB.2145.21.mrna1"; gene_id "PB.2145.21.path1"; gene_name "PB.2145.21";
2926_1667833_1672807	best.sorted	CDS	2219	2589	.	+	0	transcript_id "PB.2145.21.mrna1"; gene_id "PB.2145.21.path1"; gene_name "PB.2145.21";
2926_1667833_1672807	best.sorted	CDS	2649	2854	.	+	1	transcript_id "PB.2145.21.mrna1"; gene_id "PB.2145.21.path1"; gene_name "PB.2145.21";
2926_1667833_1672807	best.sorted	CDS	2968	3104	.	+	2	transcript_id "PB.2145.21.mrna1"; gene_id "PB.2145.21.path1"; gene_name "PB.2145.21";
2926_1667833_1672807	best.sorted	CDS	3194	3327	.	+	0	transcript_id "PB.2145.21.mrna1"; gene_id "PB.2145.21.path1"; gene_name "PB.2145.21";
2926_1667833_1672807	best.sorted	CDS	3884	4563	.	+	1	transcript_id "PB.2145.21.mrna1"; gene_id "PB.2145.21.path1"; gene_name "PB.2145.21";
2926_1667833_1672807	best.sorted	CDS	4625	4839	.	+	2	transcript_id "PB.2145.21.mrna1"; gene_id "PB.2145.21.path1"; gene_name "PB.2145.21";
2926_1667833_1672807	best.sorted	CDS	4903	4974	.	+	0	transcript_id "PB.2145.21.mrna1"; gene_id "PB.2145.21.path1"; gene_name "PB.2145.21";
2926_2765485_2804260	best.sorted	exon	1	895	100.00	+	.	transcript_id "PB.2176.5.mrna1"; gene_id "PB.2176.5.path1"; gene_name "PB.2176.5";
2926_2765485_2804260	best.sorted	exon	36947	36988	100.00	+	.	transcript_id "PB.2176.5.mrna1"; gene_id "PB.2176.5.path1"; gene_name "PB.2176.5";
2926_2765485_2804260	best.sorted	exon	37065	37132	100.00	+	.	transcript_id "PB.2176.5.mrna1"; gene_id "PB.2176.5.path1"; gene_name "PB.2176.5";
2926_2765485_2804260	best.sorted	exon	37348	37551	100.00	+	.	transcript_id "PB.2176.5.mrna1"; gene_id "PB.2176.5.path1"; gene_name "PB.2176.5";
2926_2765485_2804260	best.sorted	exon	37622	38775	100.00	+	.	transcript_id "PB.2176.5.mrna1"; gene_id "PB.2176.5.path1"; gene_name "PB.2176.5";
2926_2765485_2804260	best.sorted	CDS	412	895	.	+	0	transcript_id "PB.2176.5.mrna1"; gene_id "PB.2176.5.path1"; gene_name "PB.2176.5";
2926_2765485_2804260	best.sorted	CDS	36947	36988	.	+	2	transcript_id "PB.2176.5.mrna1"; gene_id "PB.2176.5.path1"; gene_name "PB.2176.5";
2926_2765485_2804260	best.sorted	CDS	37065	37132	.	+	2	transcript_id "PB.2176.5.mrna1"; gene_id "PB.2176.5.path1"; gene_name "PB.2176.5";
2926_2765485_2804260	best.sorted	CDS	37348	37551	.	+	0	transcript_id "PB.2176.5.mrna1"; gene_id "PB.2176.5.path1"; gene_name "PB.2176.5";
2926_2765485_2804260	best.sorted	CDS	37622	37732	.	+	0	transcript_id "PB.2176.5.mrna1"; gene_id "PB.2176.5.path1"; gene_name "PB.2176.5";
2926_547789_552583	best.sorted	exon	1	43	100.00	-	.	transcript_id "PB.2118.702.mrna1"; gene_id "PB.2118.702.path1"; gene_name "PB.2118.702";
2926_547789_552583	best.sorted	exon	107	912	100.00	-	.	transcript_id "PB.2118.702.mrna1"; gene_id "PB.2118.702.path1"; gene_name "PB.2118.702";
2926_547789_552583	best.sorted	exon	983	1145	100.00	-	.	transcript_id "PB.2118.702.mrna1"; gene_id "PB.2118.702.path1"; gene_name "PB.2118.702";
2926_547789_552583	best.sorted	exon	1210	1317	100.00	-	.	transcript_id "PB.2118.702.mrna1"; gene_id "PB.2118.702.path1"; gene_name "PB.2118.702";
2926_547789_552583	best.sorted	exon	1374	1484	100.00	-	.	transcript_id "PB.2118.702.mrna1"; gene_id "PB.2118.702.path1"; gene_name "PB.2118.702";
2926_547789_552583	best.sorted	exon	1582	1707	100.00	-	.	transcript_id "PB.2118.702.mrna1"; gene_id "PB.2118.702.path1"; gene_name "PB.2118.702";
2926_547789_552583	best.sorted	exon	1773	2099	100.00	-	.	transcript_id "PB.2118.702.mrna1"; gene_id "PB.2118.702.path1"; gene_name "PB.2118.702";
2926_547789_552583	best.sorted	exon	2178	2257	100.00	-	.	transcript_id "PB.2118.702.mrna1"; gene_id "PB.2118.702.path1"; gene_name "PB.2118.702";
2926_547789_552583	best.sorted	exon	2319	2388	100.00	-	.	transcript_id "PB.2118.702.mrna1"; gene_id "PB.2118.702.path1"; gene_name "PB.2118.702";
2926_547789_552583	best.sorted	exon	2460	2509	100.00	-	.	transcript_id "PB.2118.702.mrna1"; gene_id "PB.2118.702.path1"; gene_name "PB.2118.702";
2926_547789_552583	best.sorted	exon	2579	3017	100.00	-	.	transcript_id "PB.2118.702.mrna1"; gene_id "PB.2118.702.path1"; gene_name "PB.2118.702";
2926_547789_552583	best.sorted	exon	4392	4794	100.00	-	.	transcript_id "PB.2118.702.mrna1"; gene_id "PB.2118.702.path1"; gene_name "PB.2118.702";
2926_547789_552583	best.sorted	CDS	2	43	.	-	0	transcript_id "PB.2118.702.mrna1"; gene_id "PB.2118.702.path1"; gene_name "PB.2118.702";
2926_547789_552583	best.sorted	CDS	107	912	.	-	2	transcript_id "PB.2118.702.mrna1"; gene_id "PB.2118.702.path1"; gene_name "PB.2118.702";
2926_547789_552583	best.sorted	CDS	983	1145	.	-	0	transcript_id "PB.2118.702.mrna1"; gene_id "PB.2118.702.path1"; gene_name "PB.2118.702";
2926_547789_552583	best.sorted	CDS	1210	1317	.	-	0	transcript_id "PB.2118.702.mrna1"; gene_id "PB.2118.702.path1"; gene_name "PB.2118.702";
2926_547789_552583	best.sorted	CDS	1374	1484	.	-	0	transcript_id "PB.2118.702.mrna1"; gene_id "PB.2118.702.path1"; gene_name "PB.2118.702";
2926_547789_552583	best.sorted	CDS	1582	1707	.	-	0	transcript_id "PB.2118.702.mrna1"; gene_id "PB.2118.702.path1"; gene_name "PB.2118.702";
2926_547789_552583	best.sorted	CDS	1773	2099	.	-	0	transcript_id "PB.2118.702.mrna1"; gene_id "PB.2118.702.path1"; gene_name "PB.2118.702";
2926_547789_552583	best.sorted	CDS	2178	2257	.	-	2	transcript_id "PB.2118.702.mrna1"; gene_id "PB.2118.702.path1"; gene_name "PB.2118.702";
2926_547789_552583	best.sorted	CDS	2319	2388	.	-	0	transcript_id "PB.2118.702.mrna1"; gene_id "PB.2118.702.path1"; gene_name "PB.2118.702";
2926_547789_552583	best.sorted	CDS	2460	2509	.	-	2	transcript_id "PB.2118.702.mrna1"; gene_id "PB.2118.702.path1"; gene_name "PB.2118.702";
2926_547789_552583	best.sorted	CDS	2579	2852	.	-	0	transcript_id "PB.2118.702.mrna1"; gene_id "PB.2118.702.path1"; gene_name "PB.2118.702";
2926_855774_856255	best.sorted	exon	1	481	100.00	-	.	transcript_id "PB.2126.8.mrna1"; gene_id "PB.2126.8.path1"; gene_name "PB.2126.8";
2926_855774_856255	best.sorted	CDS	434	481	.	-	0	transcript_id "PB.2126.8.mrna1"; gene_id "PB.2126.8.path1"; gene_name "PB.2126.8";
2927_779138_779904	best.sorted	exon	1	424	100.00	-	.	transcript_id "PB.2312.66.mrna1"; gene_id "PB.2312.66.path1"; gene_name "PB.2312.66";
2927_779138_779904	best.sorted	exon	478	766	100.00	-	.	transcript_id "PB.2312.66.mrna1"; gene_id "PB.2312.66.path1"; gene_name "PB.2312.66";
2927_779138_779904	best.sorted	CDS	1	424	.	-	1	transcript_id "PB.2312.66.mrna1"; gene_id "PB.2312.66.path1"; gene_name "PB.2312.66";
2927_779138_779904	best.sorted	CDS	478	653	.	-	0	transcript_id "PB.2312.66.mrna1"; gene_id "PB.2312.66.path1"; gene_name "PB.2312.66";
2929_5825590_5888946	best.sorted	exon	1	115	100.00	+	.	transcript_id "PB.2653.18.mrna1"; gene_id "PB.2653.18.path1"; gene_name "PB.2653.18";
2929_5825590_5888946	best.sorted	exon	1651	3017	100.00	+	.	transcript_id "PB.2653.18.mrna1"; gene_id "PB.2653.18.path1"; gene_name "PB.2653.18";
2929_5825590_5888946	best.sorted	exon	19897	20009	100.00	+	.	transcript_id "PB.2653.18.mrna1"; gene_id "PB.2653.18.path1"; gene_name "PB.2653.18";
2929_5825590_5888946	best.sorted	exon	20169	20469	100.00	+	.	transcript_id "PB.2653.18.mrna1"; gene_id "PB.2653.18.path1"; gene_name "PB.2653.18";
2929_5825590_5888946	best.sorted	exon	20544	20803	100.00	+	.	transcript_id "PB.2653.18.mrna1"; gene_id "PB.2653.18.path1"; gene_name "PB.2653.18";
2929_5825590_5888946	best.sorted	exon	20869	20963	100.00	+	.	transcript_id "PB.2653.18.mrna1"; gene_id "PB.2653.18.path1"; gene_name "PB.2653.18";
2929_5825590_5888946	best.sorted	exon	22680	22823	100.00	+	.	transcript_id "PB.2653.18.mrna1"; gene_id "PB.2653.18.path1"; gene_name "PB.2653.18";
2929_5825590_5888946	best.sorted	exon	22892	22985	100.00	+	.	transcript_id "PB.2653.18.mrna1"; gene_id "PB.2653.18.path1"; gene_name "PB.2653.18";
2929_5825590_5888946	best.sorted	exon	25864	26016	100.00	+	.	transcript_id "PB.2653.18.mrna1"; gene_id "PB.2653.18.path1"; gene_name "PB.2653.18";
2929_5825590_5888946	best.sorted	exon	28137	28314	100.00	+	.	transcript_id "PB.2653.18.mrna1"; gene_id "PB.2653.18.path1"; gene_name "PB.2653.18";
2929_5825590_5888946	best.sorted	exon	38524	38659	100.00	+	.	transcript_id "PB.2653.18.mrna1"; gene_id "PB.2653.18.path1"; gene_name "PB.2653.18";
2929_5825590_5888946	best.sorted	exon	38750	39001	100.00	+	.	transcript_id "PB.2653.18.mrna1"; gene_id "PB.2653.18.path1"; gene_name "PB.2653.18";
2929_5825590_5888946	best.sorted	exon	39068	39174	100.00	+	.	transcript_id "PB.2653.18.mrna1"; gene_id "PB.2653.18.path1"; gene_name "PB.2653.18";
2929_5825590_5888946	best.sorted	exon	40727	40789	100.00	+	.	transcript_id "PB.2653.18.mrna1"; gene_id "PB.2653.18.path1"; gene_name "PB.2653.18";
2929_5825590_5888946	best.sorted	exon	53468	53619	100.00	+	.	transcript_id "PB.2653.18.mrna1"; gene_id "PB.2653.18.path1"; gene_name "PB.2653.18";
2929_5825590_5888946	best.sorted	exon	54632	54722	100.00	+	.	transcript_id "PB.2653.18.mrna1"; gene_id "PB.2653.18.path1"; gene_name "PB.2653.18";
2929_5825590_5888946	best.sorted	exon	63226	63356	100.00	+	.	transcript_id "PB.2653.18.mrna1"; gene_id "PB.2653.18.path1"; gene_name "PB.2653.18";
2929_5825590_5888946	best.sorted	CDS	2763	3017	.	+	0	transcript_id "PB.2653.18.mrna1"; gene_id "PB.2653.18.path1"; gene_name "PB.2653.18";
2929_5825590_5888946	best.sorted	CDS	19897	20009	.	+	0	transcript_id "PB.2653.18.mrna1"; gene_id "PB.2653.18.path1"; gene_name "PB.2653.18";
2929_5825590_5888946	best.sorted	CDS	20169	20469	.	+	1	transcript_id "PB.2653.18.mrna1"; gene_id "PB.2653.18.path1"; gene_name "PB.2653.18";
2929_5825590_5888946	best.sorted	CDS	20544	20803	.	+	0	transcript_id "PB.2653.18.mrna1"; gene_id "PB.2653.18.path1"; gene_name "PB.2653.18";
2929_5825590_5888946	best.sorted	CDS	20869	20963	.	+	1	transcript_id "PB.2653.18.mrna1"; gene_id "PB.2653.18.path1"; gene_name "PB.2653.18";
2929_5825590_5888946	best.sorted	CDS	22680	22823	.	+	2	transcript_id "PB.2653.18.mrna1"; gene_id "PB.2653.18.path1"; gene_name "PB.2653.18";
2929_5825590_5888946	best.sorted	CDS	22892	22985	.	+	2	transcript_id "PB.2653.18.mrna1"; gene_id "PB.2653.18.path1"; gene_name "PB.2653.18";
2929_5825590_5888946	best.sorted	CDS	25864	26016	.	+	1	transcript_id "PB.2653.18.mrna1"; gene_id "PB.2653.18.path1"; gene_name "PB.2653.18";
2929_5825590_5888946	best.sorted	CDS	28137	28314	.	+	1	transcript_id "PB.2653.18.mrna1"; gene_id "PB.2653.18.path1"; gene_name "PB.2653.18";
2929_5825590_5888946	best.sorted	CDS	38524	38659	.	+	0	transcript_id "PB.2653.18.mrna1"; gene_id "PB.2653.18.path1"; gene_name "PB.2653.18";
2929_5825590_5888946	best.sorted	CDS	38750	39001	.	+	2	transcript_id "PB.2653.18.mrna1"; gene_id "PB.2653.18.path1"; gene_name "PB.2653.18";
2929_5825590_5888946	best.sorted	CDS	39068	39174	.	+	2	transcript_id "PB.2653.18.mrna1"; gene_id "PB.2653.18.path1"; gene_name "PB.2653.18";
2929_5825590_5888946	best.sorted	CDS	40727	40789	.	+	0	transcript_id "PB.2653.18.mrna1"; gene_id "PB.2653.18.path1"; gene_name "PB.2653.18";
2929_5825590_5888946	best.sorted	CDS	53468	53619	.	+	0	transcript_id "PB.2653.18.mrna1"; gene_id "PB.2653.18.path1"; gene_name "PB.2653.18";
2929_5825590_5888946	best.sorted	CDS	54632	54722	.	+	1	transcript_id "PB.2653.18.mrna1"; gene_id "PB.2653.18.path1"; gene_name "PB.2653.18";
2929_5825590_5888946	best.sorted	CDS	63226	63312	.	+	0	transcript_id "PB.2653.18.mrna1"; gene_id "PB.2653.18.path1"; gene_name "PB.2653.18";
2929_7682095_7751435	best.sorted	exon	1	908	100.00	-	.	transcript_id "PB.2696.1.mrna1"; gene_id "PB.2696.1.path1"; gene_name "PB.2696.1";
2929_7682095_7751435	best.sorted	exon	997	1343	100.00	-	.	transcript_id "PB.2696.1.mrna1"; gene_id "PB.2696.1.path1"; gene_name "PB.2696.1";
2929_7682095_7751435	best.sorted	exon	1543	1855	100.00	-	.	transcript_id "PB.2696.1.mrna1"; gene_id "PB.2696.1.path1"; gene_name "PB.2696.1";
2929_7682095_7751435	best.sorted	exon	14318	14423	100.00	-	.	transcript_id "PB.2696.1.mrna1"; gene_id "PB.2696.1.path1"; gene_name "PB.2696.1";
2929_7682095_7751435	best.sorted	exon	21123	21278	100.00	-	.	transcript_id "PB.2696.1.mrna1"; gene_id "PB.2696.1.path1"; gene_name "PB.2696.1";
2929_7682095_7751435	best.sorted	exon	68269	69340	100.00	-	.	transcript_id "PB.2696.1.mrna1"; gene_id "PB.2696.1.path1"; gene_name "PB.2696.1";
2929_7682095_7751435	best.sorted	CDS	708	908	.	-	0	transcript_id "PB.2696.1.mrna1"; gene_id "PB.2696.1.path1"; gene_name "PB.2696.1";
2929_7682095_7751435	best.sorted	CDS	997	1343	.	-	2	transcript_id "PB.2696.1.mrna1"; gene_id "PB.2696.1.path1"; gene_name "PB.2696.1";
2929_7682095_7751435	best.sorted	CDS	1543	1855	.	-	0	transcript_id "PB.2696.1.mrna1"; gene_id "PB.2696.1.path1"; gene_name "PB.2696.1";
2929_7682095_7751435	best.sorted	CDS	14318	14423	.	-	1	transcript_id "PB.2696.1.mrna1"; gene_id "PB.2696.1.path1"; gene_name "PB.2696.1";
2929_7682095_7751435	best.sorted	CDS	21123	21157	.	-	0	transcript_id "PB.2696.1.mrna1"; gene_id "PB.2696.1.path1"; gene_name "PB.2696.1";
2929_8025588_8043422	best.sorted	exon	1	498	100.00	-	.	transcript_id "PB.2702.13.mrna1"; gene_id "PB.2702.13.path1"; gene_name "PB.2702.13";
2929_8025588_8043422	best.sorted	exon	570	854	100.00	-	.	transcript_id "PB.2702.13.mrna1"; gene_id "PB.2702.13.path1"; gene_name "PB.2702.13";
2929_8025588_8043422	best.sorted	exon	1982	2079	100.00	-	.	transcript_id "PB.2702.13.mrna1"; gene_id "PB.2702.13.path1"; gene_name "PB.2702.13";
2929_8025588_8043422	best.sorted	exon	2149	2235	100.00	-	.	transcript_id "PB.2702.13.mrna1"; gene_id "PB.2702.13.path1"; gene_name "PB.2702.13";
2929_8025588_8043422	best.sorted	exon	2364	2572	100.00	-	.	transcript_id "PB.2702.13.mrna1"; gene_id "PB.2702.13.path1"; gene_name "PB.2702.13";
2929_8025588_8043422	best.sorted	exon	2708	2899	100.00	-	.	transcript_id "PB.2702.13.mrna1"; gene_id "PB.2702.13.path1"; gene_name "PB.2702.13";
2929_8025588_8043422	best.sorted	exon	3096	3428	100.00	-	.	transcript_id "PB.2702.13.mrna1"; gene_id "PB.2702.13.path1"; gene_name "PB.2702.13";
2929_8025588_8043422	best.sorted	exon	3507	3602	100.00	-	.	transcript_id "PB.2702.13.mrna1"; gene_id "PB.2702.13.path1"; gene_name "PB.2702.13";
2929_8025588_8043422	best.sorted	exon	17082	17834	100.00	-	.	transcript_id "PB.2702.13.mrna1"; gene_id "PB.2702.13.path1"; gene_name "PB.2702.13";
2929_8025588_8043422	best.sorted	CDS	401	498	.	-	2	transcript_id "PB.2702.13.mrna1"; gene_id "PB.2702.13.path1"; gene_name "PB.2702.13";
2929_8025588_8043422	best.sorted	CDS	570	854	.	-	2	transcript_id "PB.2702.13.mrna1"; gene_id "PB.2702.13.path1"; gene_name "PB.2702.13";
2929_8025588_8043422	best.sorted	CDS	1982	2079	.	-	1	transcript_id "PB.2702.13.mrna1"; gene_id "PB.2702.13.path1"; gene_name "PB.2702.13";
2929_8025588_8043422	best.sorted	CDS	2149	2235	.	-	1	transcript_id "PB.2702.13.mrna1"; gene_id "PB.2702.13.path1"; gene_name "PB.2702.13";
2929_8025588_8043422	best.sorted	CDS	2364	2572	.	-	0	transcript_id "PB.2702.13.mrna1"; gene_id "PB.2702.13.path1"; gene_name "PB.2702.13";
2929_8025588_8043422	best.sorted	CDS	2708	2899	.	-	0	transcript_id "PB.2702.13.mrna1"; gene_id "PB.2702.13.path1"; gene_name "PB.2702.13";
2929_8025588_8043422	best.sorted	CDS	3096	3428	.	-	0	transcript_id "PB.2702.13.mrna1"; gene_id "PB.2702.13.path1"; gene_name "PB.2702.13";
2929_8025588_8043422	best.sorted	CDS	3507	3602	.	-	0	transcript_id "PB.2702.13.mrna1"; gene_id "PB.2702.13.path1"; gene_name "PB.2702.13";
2929_8025588_8043422	best.sorted	CDS	17082	17162	.	-	0	transcript_id "PB.2702.13.mrna1"; gene_id "PB.2702.13.path1"; gene_name "PB.2702.13";
2929_8057504_8113701	best.sorted	exon	1	266	100.00	-	.	transcript_id "PB.2704.59.mrna1"; gene_id "PB.2704.59.path1"; gene_name "PB.2704.59";
2929_8057504_8113701	best.sorted	exon	361	498	100.00	-	.	transcript_id "PB.2704.59.mrna1"; gene_id "PB.2704.59.path1"; gene_name "PB.2704.59";
2929_8057504_8113701	best.sorted	exon	562	751	100.00	-	.	transcript_id "PB.2704.59.mrna1"; gene_id "PB.2704.59.path1"; gene_name "PB.2704.59";
2929_8057504_8113701	best.sorted	exon	822	938	100.00	-	.	transcript_id "PB.2704.59.mrna1"; gene_id "PB.2704.59.path1"; gene_name "PB.2704.59";
2929_8057504_8113701	best.sorted	exon	1009	1124	100.00	-	.	transcript_id "PB.2704.59.mrna1"; gene_id "PB.2704.59.path1"; gene_name "PB.2704.59";
2929_8057504_8113701	best.sorted	exon	1303	1464	100.00	-	.	transcript_id "PB.2704.59.mrna1"; gene_id "PB.2704.59.path1"; gene_name "PB.2704.59";
2929_8057504_8113701	best.sorted	exon	1536	1610	100.00	-	.	transcript_id "PB.2704.59.mrna1"; gene_id "PB.2704.59.path1"; gene_name "PB.2704.59";
2929_8057504_8113701	best.sorted	exon	9572	9820	100.00	-	.	transcript_id "PB.2704.59.mrna1"; gene_id "PB.2704.59.path1"; gene_name "PB.2704.59";
2929_8057504_8113701	best.sorted	exon	10715	10814	100.00	-	.	transcript_id "PB.2704.59.mrna1"; gene_id "PB.2704.59.path1"; gene_name "PB.2704.59";
2929_8057504_8113701	best.sorted	exon	21744	21804	100.00	-	.	transcript_id "PB.2704.59.mrna1"; gene_id "PB.2704.59.path1"; gene_name "PB.2704.59";
2929_8057504_8113701	best.sorted	exon	21885	22155	100.00	-	.	transcript_id "PB.2704.59.mrna1"; gene_id "PB.2704.59.path1"; gene_name "PB.2704.59";
2929_8057504_8113701	best.sorted	exon	54012	54215	100.00	-	.	transcript_id "PB.2704.59.mrna1"; gene_id "PB.2704.59.path1"; gene_name "PB.2704.59";
2929_8057504_8113701	best.sorted	exon	54944	55065	100.00	-	.	transcript_id "PB.2704.59.mrna1"; gene_id "PB.2704.59.path1"; gene_name "PB.2704.59";
2929_8057504_8113701	best.sorted	exon	55131	55982	100.00	-	.	transcript_id "PB.2704.59.mrna1"; gene_id "PB.2704.59.path1"; gene_name "PB.2704.59";
2929_8057504_8113701	best.sorted	exon	56158	56197	100.00	-	.	transcript_id "PB.2704.59.mrna1"; gene_id "PB.2704.59.path1"; gene_name "PB.2704.59";
2929_8057504_8113701	best.sorted	CDS	3	266	.	-	0	transcript_id "PB.2704.59.mrna1"; gene_id "PB.2704.59.path1"; gene_name "PB.2704.59";
2929_8057504_8113701	best.sorted	CDS	361	498	.	-	0	transcript_id "PB.2704.59.mrna1"; gene_id "PB.2704.59.path1"; gene_name "PB.2704.59";
2929_8057504_8113701	best.sorted	CDS	562	751	.	-	1	transcript_id "PB.2704.59.mrna1"; gene_id "PB.2704.59.path1"; gene_name "PB.2704.59";
2929_8057504_8113701	best.sorted	CDS	822	938	.	-	1	transcript_id "PB.2704.59.mrna1"; gene_id "PB.2704.59.path1"; gene_name "PB.2704.59";
2929_8057504_8113701	best.sorted	CDS	1009	1124	.	-	0	transcript_id "PB.2704.59.mrna1"; gene_id "PB.2704.59.path1"; gene_name "PB.2704.59";
2929_8057504_8113701	best.sorted	CDS	1303	1464	.	-	0	transcript_id "PB.2704.59.mrna1"; gene_id "PB.2704.59.path1"; gene_name "PB.2704.59";
2929_8057504_8113701	best.sorted	CDS	1536	1610	.	-	0	transcript_id "PB.2704.59.mrna1"; gene_id "PB.2704.59.path1"; gene_name "PB.2704.59";
2929_8057504_8113701	best.sorted	CDS	9572	9820	.	-	0	transcript_id "PB.2704.59.mrna1"; gene_id "PB.2704.59.path1"; gene_name "PB.2704.59";
2929_8057504_8113701	best.sorted	CDS	10715	10814	.	-	1	transcript_id "PB.2704.59.mrna1"; gene_id "PB.2704.59.path1"; gene_name "PB.2704.59";
2929_8057504_8113701	best.sorted	CDS	21744	21804	.	-	2	transcript_id "PB.2704.59.mrna1"; gene_id "PB.2704.59.path1"; gene_name "PB.2704.59";
2929_8057504_8113701	best.sorted	CDS	21885	22155	.	-	0	transcript_id "PB.2704.59.mrna1"; gene_id "PB.2704.59.path1"; gene_name "PB.2704.59";
2929_8057504_8113701	best.sorted	CDS	54012	54215	.	-	0	transcript_id "PB.2704.59.mrna1"; gene_id "PB.2704.59.path1"; gene_name "PB.2704.59";
2929_8057504_8113701	best.sorted	CDS	54944	55065	.	-	2	transcript_id "PB.2704.59.mrna1"; gene_id "PB.2704.59.path1"; gene_name "PB.2704.59";
2929_8057504_8113701	best.sorted	CDS	55131	55982	.	-	2	transcript_id "PB.2704.59.mrna1"; gene_id "PB.2704.59.path1"; gene_name "PB.2704.59";
2929_8057504_8113701	best.sorted	CDS	56158	56197	.	-	0	transcript_id "PB.2704.59.mrna1"; gene_id "PB.2704.59.path1"; gene_name "PB.2704.59";
2929_8583611_8585313	best.sorted	exon	1	1046	100.00	-	.	transcript_id "PB.2718.1.mrna1"; gene_id "PB.2718.1.path1"; gene_name "PB.2718.1";
2929_8583611_8585313	best.sorted	exon	1143	1325	100.00	-	.	transcript_id "PB.2718.1.mrna1"; gene_id "PB.2718.1.path1"; gene_name "PB.2718.1";
2929_8583611_8585313	best.sorted	exon	1405	1488	100.00	-	.	transcript_id "PB.2718.1.mrna1"; gene_id "PB.2718.1.path1"; gene_name "PB.2718.1";
2929_8583611_8585313	best.sorted	exon	1561	1702	100.00	-	.	transcript_id "PB.2718.1.mrna1"; gene_id "PB.2718.1.path1"; gene_name "PB.2718.1";
2929_8583611_8585313	best.sorted	CDS	1003	1046	.	-	2	transcript_id "PB.2718.1.mrna1"; gene_id "PB.2718.1.path1"; gene_name "PB.2718.1";
2929_8583611_8585313	best.sorted	CDS	1143	1325	.	-	2	transcript_id "PB.2718.1.mrna1"; gene_id "PB.2718.1.path1"; gene_name "PB.2718.1";
2929_8583611_8585313	best.sorted	CDS	1405	1488	.	-	2	transcript_id "PB.2718.1.mrna1"; gene_id "PB.2718.1.path1"; gene_name "PB.2718.1";
2929_8583611_8585313	best.sorted	CDS	1561	1594	.	-	0	transcript_id "PB.2718.1.mrna1"; gene_id "PB.2718.1.path1"; gene_name "PB.2718.1";
2929_8583611_8585313	best.sorted	exon	138	780	100.00	+	.	transcript_id "PB.2717.1.mrna1"; gene_id "PB.2717.1.path1"; gene_name "PB.2717.1";
2929_8583611_8585313	best.sorted	CDS	139	225	.	+	0	transcript_id "PB.2717.1.mrna1"; gene_id "PB.2717.1.path1"; gene_name "PB.2717.1";
2929_8613366_8723293	best.sorted	exon	1	1547	100.00	-	.	transcript_id "PB.2723.22r.mrna1"; gene_id "PB.2723.22r.path1"; gene_name "PB.2723.22r";
2929_8613366_8723293	best.sorted	exon	1936	2127	100.00	-	.	transcript_id "PB.2723.22r.mrna1"; gene_id "PB.2723.22r.path1"; gene_name "PB.2723.22r";
2929_8613366_8723293	best.sorted	exon	2219	2567	100.00	-	.	transcript_id "PB.2723.22r.mrna1"; gene_id "PB.2723.22r.path1"; gene_name "PB.2723.22r";
2929_8613366_8723293	best.sorted	exon	4059	4170	100.00	-	.	transcript_id "PB.2723.22r.mrna1"; gene_id "PB.2723.22r.path1"; gene_name "PB.2723.22r";
2929_8613366_8723293	best.sorted	exon	45447	47196	100.00	-	.	transcript_id "PB.2723.22r.mrna1"; gene_id "PB.2723.22r.path1"; gene_name "PB.2723.22r";
2929_8613366_8723293	best.sorted	exon	109120	109927	100.00	-	.	transcript_id "PB.2723.22r.mrna1"; gene_id "PB.2723.22r.path1"; gene_name "PB.2723.22r";
2929_8613366_8723293	best.sorted	CDS	1	1547	.	-	2	transcript_id "PB.2723.22r.mrna1"; gene_id "PB.2723.22r.path1"; gene_name "PB.2723.22r";
2929_8613366_8723293	best.sorted	CDS	1936	2127	.	-	2	transcript_id "PB.2723.22r.mrna1"; gene_id "PB.2723.22r.path1"; gene_name "PB.2723.22r";
2929_8613366_8723293	best.sorted	CDS	2219	2567	.	-	0	transcript_id "PB.2723.22r.mrna1"; gene_id "PB.2723.22r.path1"; gene_name "PB.2723.22r";
2929_8613366_8723293	best.sorted	CDS	4059	4170	.	-	1	transcript_id "PB.2723.22r.mrna1"; gene_id "PB.2723.22r.path1"; gene_name "PB.2723.22r";
2929_8613366_8723293	best.sorted	CDS	45447	46789	.	-	0	transcript_id "PB.2723.22r.mrna1"; gene_id "PB.2723.22r.path1"; gene_name "PB.2723.22r";
2929_9196271_9272459	best.sorted	exon	1	945	100.00	+	.	transcript_id "PB.2740.17.mrna1"; gene_id "PB.2740.17.path1"; gene_name "PB.2740.17";
2929_9196271_9272459	best.sorted	exon	9285	9384	100.00	+	.	transcript_id "PB.2740.17.mrna1"; gene_id "PB.2740.17.path1"; gene_name "PB.2740.17";
2929_9196271_9272459	best.sorted	exon	12729	12746	100.00	+	.	transcript_id "PB.2740.17.mrna1"; gene_id "PB.2740.17.path1"; gene_name "PB.2740.17";
2929_9196271_9272459	best.sorted	exon	49483	49592	100.00	+	.	transcript_id "PB.2740.17.mrna1"; gene_id "PB.2740.17.path1"; gene_name "PB.2740.17";
2929_9196271_9272459	best.sorted	exon	50079	50151	100.00	+	.	transcript_id "PB.2740.17.mrna1"; gene_id "PB.2740.17.path1"; gene_name "PB.2740.17";
2929_9196271_9272459	best.sorted	exon	52180	52262	100.00	+	.	transcript_id "PB.2740.17.mrna1"; gene_id "PB.2740.17.path1"; gene_name "PB.2740.17";
2929_9196271_9272459	best.sorted	exon	63902	64105	100.00	+	.	transcript_id "PB.2740.17.mrna1"; gene_id "PB.2740.17.path1"; gene_name "PB.2740.17";
2929_9196271_9272459	best.sorted	exon	69822	69877	100.00	+	.	transcript_id "PB.2740.17.mrna1"; gene_id "PB.2740.17.path1"; gene_name "PB.2740.17";
2929_9196271_9272459	best.sorted	exon	71983	72163	100.00	+	.	transcript_id "PB.2740.17.mrna1"; gene_id "PB.2740.17.path1"; gene_name "PB.2740.17";
2929_9196271_9272459	best.sorted	exon	72251	76188	100.00	+	.	transcript_id "PB.2740.17.mrna1"; gene_id "PB.2740.17.path1"; gene_name "PB.2740.17";
2929_9196271_9272459	best.sorted	CDS	895	945	.	+	0	transcript_id "PB.2740.17.mrna1"; gene_id "PB.2740.17.path1"; gene_name "PB.2740.17";
2929_9196271_9272459	best.sorted	CDS	9285	9384	.	+	0	transcript_id "PB.2740.17.mrna1"; gene_id "PB.2740.17.path1"; gene_name "PB.2740.17";
2929_9196271_9272459	best.sorted	CDS	12729	12746	.	+	2	transcript_id "PB.2740.17.mrna1"; gene_id "PB.2740.17.path1"; gene_name "PB.2740.17";
2929_9196271_9272459	best.sorted	CDS	49483	49592	.	+	2	transcript_id "PB.2740.17.mrna1"; gene_id "PB.2740.17.path1"; gene_name "PB.2740.17";
2929_9196271_9272459	best.sorted	CDS	50079	50151	.	+	0	transcript_id "PB.2740.17.mrna1"; gene_id "PB.2740.17.path1"; gene_name "PB.2740.17";
2929_9196271_9272459	best.sorted	CDS	52180	52262	.	+	2	transcript_id "PB.2740.17.mrna1"; gene_id "PB.2740.17.path1"; gene_name "PB.2740.17";
2929_9196271_9272459	best.sorted	CDS	63902	64105	.	+	0	transcript_id "PB.2740.17.mrna1"; gene_id "PB.2740.17.path1"; gene_name "PB.2740.17";
2929_9196271_9272459	best.sorted	CDS	69822	69877	.	+	0	transcript_id "PB.2740.17.mrna1"; gene_id "PB.2740.17.path1"; gene_name "PB.2740.17";
2929_9196271_9272459	best.sorted	CDS	71983	72163	.	+	1	transcript_id "PB.2740.17.mrna1"; gene_id "PB.2740.17.path1"; gene_name "PB.2740.17";
2929_9196271_9272459	best.sorted	CDS	72251	72451	.	+	0	transcript_id "PB.2740.17.mrna1"; gene_id "PB.2740.17.path1"; gene_name "PB.2740.17";
2929_9680485_9842775	best.sorted	exon	1	190	100.00	+	.	transcript_id "PB.2757.21.mrna1"; gene_id "PB.2757.21.path1"; gene_name "PB.2757.21";
2929_9680485_9842775	best.sorted	exon	8037	9333	100.00	+	.	transcript_id "PB.2757.21.mrna1"; gene_id "PB.2757.21.path1"; gene_name "PB.2757.21";
2929_9680485_9842775	best.sorted	exon	50387	50551	100.00	+	.	transcript_id "PB.2757.21.mrna1"; gene_id "PB.2757.21.path1"; gene_name "PB.2757.21";
2929_9680485_9842775	best.sorted	exon	50940	51038	100.00	+	.	transcript_id "PB.2757.21.mrna1"; gene_id "PB.2757.21.path1"; gene_name "PB.2757.21";
2929_9680485_9842775	best.sorted	exon	53748	54254	100.00	+	.	transcript_id "PB.2757.21.mrna1"; gene_id "PB.2757.21.path1"; gene_name "PB.2757.21";
2929_9680485_9842775	best.sorted	exon	147442	147738	100.00	+	.	transcript_id "PB.2757.21.mrna1"; gene_id "PB.2757.21.path1"; gene_name "PB.2757.21";
2929_9680485_9842775	best.sorted	exon	149161	149497	100.00	+	.	transcript_id "PB.2757.21.mrna1"; gene_id "PB.2757.21.path1"; gene_name "PB.2757.21";
2929_9680485_9842775	best.sorted	exon	157741	158087	100.00	+	.	transcript_id "PB.2757.21.mrna1"; gene_id "PB.2757.21.path1"; gene_name "PB.2757.21";
2929_9680485_9842775	best.sorted	exon	158220	158496	100.00	+	.	transcript_id "PB.2757.21.mrna1"; gene_id "PB.2757.21.path1"; gene_name "PB.2757.21";
2929_9680485_9842775	best.sorted	exon	162000	162290	100.00	+	.	transcript_id "PB.2757.21.mrna1"; gene_id "PB.2757.21.path1"; gene_name "PB.2757.21";
2929_9680485_9842775	best.sorted	CDS	8586	9333	.	+	0	transcript_id "PB.2757.21.mrna1"; gene_id "PB.2757.21.path1"; gene_name "PB.2757.21";
2929_9680485_9842775	best.sorted	CDS	50387	50551	.	+	2	transcript_id "PB.2757.21.mrna1"; gene_id "PB.2757.21.path1"; gene_name "PB.2757.21";
2929_9680485_9842775	best.sorted	CDS	50940	51038	.	+	2	transcript_id "PB.2757.21.mrna1"; gene_id "PB.2757.21.path1"; gene_name "PB.2757.21";
2929_9680485_9842775	best.sorted	CDS	53748	54254	.	+	2	transcript_id "PB.2757.21.mrna1"; gene_id "PB.2757.21.path1"; gene_name "PB.2757.21";
2929_9680485_9842775	best.sorted	CDS	147442	147738	.	+	2	transcript_id "PB.2757.21.mrna1"; gene_id "PB.2757.21.path1"; gene_name "PB.2757.21";
2929_9680485_9842775	best.sorted	CDS	149161	149497	.	+	2	transcript_id "PB.2757.21.mrna1"; gene_id "PB.2757.21.path1"; gene_name "PB.2757.21";
2929_9680485_9842775	best.sorted	CDS	157741	158087	.	+	1	transcript_id "PB.2757.21.mrna1"; gene_id "PB.2757.21.path1"; gene_name "PB.2757.21";
2929_9680485_9842775	best.sorted	CDS	158220	158496	.	+	2	transcript_id "PB.2757.21.mrna1"; gene_id "PB.2757.21.path1"; gene_name "PB.2757.21";
2929_9680485_9842775	best.sorted	CDS	162000	162015	.	+	1	transcript_id "PB.2757.21.mrna1"; gene_id "PB.2757.21.path1"; gene_name "PB.2757.21";
2930_301417_324492	best.sorted	exon	1	34	100.00	-	.	transcript_id "PB.2811.78.mrna1"; gene_id "PB.2811.78.path1"; gene_name "PB.2811.78";
2930_301417_324492	best.sorted	exon	858	952	100.00	-	.	transcript_id "PB.2811.78.mrna1"; gene_id "PB.2811.78.path1"; gene_name "PB.2811.78";
2930_301417_324492	best.sorted	exon	1013	1484	100.00	-	.	transcript_id "PB.2811.78.mrna1"; gene_id "PB.2811.78.path1"; gene_name "PB.2811.78";
2930_301417_324492	best.sorted	exon	22384	23075	100.00	-	.	transcript_id "PB.2811.78.mrna1"; gene_id "PB.2811.78.path1"; gene_name "PB.2811.78";
2930_301417_324492	best.sorted	CDS	3	34	.	-	2	transcript_id "PB.2811.78.mrna1"; gene_id "PB.2811.78.path1"; gene_name "PB.2811.78";
2930_301417_324492	best.sorted	CDS	858	952	.	-	1	transcript_id "PB.2811.78.mrna1"; gene_id "PB.2811.78.path1"; gene_name "PB.2811.78";
2930_301417_324492	best.sorted	CDS	1013	1484	.	-	2	transcript_id "PB.2811.78.mrna1"; gene_id "PB.2811.78.path1"; gene_name "PB.2811.78";
2930_301417_324492	best.sorted	CDS	22384	22504	.	-	0	transcript_id "PB.2811.78.mrna1"; gene_id "PB.2811.78.path1"; gene_name "PB.2811.78";
2930_689685_791808	best.sorted	exon	1	866	100.00	-	.	transcript_id "PB.2827.72.mrna1"; gene_id "PB.2827.72.path1"; gene_name "PB.2827.72";
2930_689685_791808	best.sorted	exon	2822	2894	100.00	-	.	transcript_id "PB.2827.72.mrna1"; gene_id "PB.2827.72.path1"; gene_name "PB.2827.72";
2930_689685_791808	best.sorted	exon	4042	4047	100.00	-	.	transcript_id "PB.2827.72.mrna1"; gene_id "PB.2827.72.path1"; gene_name "PB.2827.72";
2930_689685_791808	best.sorted	exon	4179	4266	100.00	-	.	transcript_id "PB.2827.72.mrna1"; gene_id "PB.2827.72.path1"; gene_name "PB.2827.72";
2930_689685_791808	best.sorted	exon	8859	8866	87.00	-	.	transcript_id "PB.2827.72.mrna1"; gene_id "PB.2827.72.path1"; gene_name "PB.2827.72";
2930_689685_791808	best.sorted	exon	24094	24105	100.00	-	.	transcript_id "PB.2827.72.mrna1"; gene_id "PB.2827.72.path1"; gene_name "PB.2827.72";
2930_689685_791808	best.sorted	exon	72297	72428	100.00	-	.	transcript_id "PB.2827.72.mrna1"; gene_id "PB.2827.72.path1"; gene_name "PB.2827.72";
2930_689685_791808	best.sorted	exon	101004	101674	100.00	-	.	transcript_id "PB.2827.72.mrna1"; gene_id "PB.2827.72.path1"; gene_name "PB.2827.72";
2930_689685_791808	best.sorted	exon	101848	102123	100.00	-	.	transcript_id "PB.2827.72.mrna1"; gene_id "PB.2827.72.path1"; gene_name "PB.2827.72";
2930_689685_791808	best.sorted	CDS	166	866	.	-	2	transcript_id "PB.2827.72.mrna1"; gene_id "PB.2827.72.path1"; gene_name "PB.2827.72";
2930_689685_791808	best.sorted	CDS	2822	2894	.	-	0	transcript_id "PB.2827.72.mrna1"; gene_id "PB.2827.72.path1"; gene_name "PB.2827.72";
2930_689685_791808	best.sorted	CDS	4042	4047	.	-	0	transcript_id "PB.2827.72.mrna1"; gene_id "PB.2827.72.path1"; gene_name "PB.2827.72";
2930_689685_791808	best.sorted	CDS	4179	4266	.	-	1	transcript_id "PB.2827.72.mrna1"; gene_id "PB.2827.72.path1"; gene_name "PB.2827.72";
2930_689685_791808	best.sorted	CDS	8859	8866	.	-	0	transcript_id "PB.2827.72.mrna1"; gene_id "PB.2827.72.path1"; gene_name "PB.2827.72";
2930_689685_791808	best.sorted	CDS	24094	24105	.	-	0	transcript_id "PB.2827.72.mrna1"; gene_id "PB.2827.72.path1"; gene_name "PB.2827.72";
2930_689685_791808	best.sorted	CDS	72297	72428	.	-	0	transcript_id "PB.2827.72.mrna1"; gene_id "PB.2827.72.path1"; gene_name "PB.2827.72";
2930_689685_791808	best.sorted	CDS	101004	101674	.	-	2	transcript_id "PB.2827.72.mrna1"; gene_id "PB.2827.72.path1"; gene_name "PB.2827.72";
2930_689685_791808	best.sorted	CDS	101848	101977	.	-	0	transcript_id "PB.2827.72.mrna1"; gene_id "PB.2827.72.path1"; gene_name "PB.2827.72";
3080_2956690_2957013	best.sorted	exon	1	323	100.00	-	.	transcript_id "PB.2951.4.mrna1"; gene_id "PB.2951.4.path1"; gene_name "PB.2951.4";
3080_2956690_2957013	best.sorted	CDS	1	111	.	-	0	transcript_id "PB.2951.4.mrna1"; gene_id "PB.2951.4.path1"; gene_name "PB.2951.4";
3080_3200428_3234510	best.sorted	exon	1	408	100.00	-	.	transcript_id "PB.2964.81.mrna1"; gene_id "PB.2964.81.path1"; gene_name "PB.2964.81";
3080_3200428_3234510	best.sorted	exon	1631	1819	100.00	-	.	transcript_id "PB.2964.81.mrna1"; gene_id "PB.2964.81.path1"; gene_name "PB.2964.81";
3080_3200428_3234510	best.sorted	exon	33485	34082	100.00	-	.	transcript_id "PB.2964.81.mrna1"; gene_id "PB.2964.81.path1"; gene_name "PB.2964.81";
3080_3200428_3234510	best.sorted	CDS	161	408	.	-	2	transcript_id "PB.2964.81.mrna1"; gene_id "PB.2964.81.path1"; gene_name "PB.2964.81";
3080_3200428_3234510	best.sorted	CDS	1631	1811	.	-	0	transcript_id "PB.2964.81.mrna1"; gene_id "PB.2964.81.path1"; gene_name "PB.2964.81";
3081_2204376_2307742	best.sorted	exon	1	541	100.00	+	.	transcript_id "PB.3002.133.mrna1"; gene_id "PB.3002.133.path1"; gene_name "PB.3002.133";
3081_2204376_2307742	best.sorted	exon	66689	66761	100.00	+	.	transcript_id "PB.3002.133.mrna1"; gene_id "PB.3002.133.path1"; gene_name "PB.3002.133";
3081_2204376_2307742	best.sorted	exon	101451	101751	100.00	+	.	transcript_id "PB.3002.133.mrna1"; gene_id "PB.3002.133.path1"; gene_name "PB.3002.133";
3081_2204376_2307742	best.sorted	exon	103203	103366	100.00	+	.	transcript_id "PB.3002.133.mrna1"; gene_id "PB.3002.133.path1"; gene_name "PB.3002.133";
3081_2204376_2307742	best.sorted	CDS	2	106	.	+	0	transcript_id "PB.3002.133.mrna1"; gene_id "PB.3002.133.path1"; gene_name "PB.3002.133";
3081_24297_24961	best.sorted	exon	1	664	100.00	+	.	transcript_id "PB.2972.16.mrna1"; gene_id "PB.2972.16.path1"; gene_name "PB.2972.16";
3081_24297_24961	best.sorted	CDS	549	662	.	+	0	transcript_id "PB.2972.16.mrna1"; gene_id "PB.2972.16.path1"; gene_name "PB.2972.16";
3081_4594945_4770378	best.sorted	exon	1	192	100.00	+	.	transcript_id "PB.3067.12.mrna1"; gene_id "PB.3067.12.path1"; gene_name "PB.3067.12";
3081_4594945_4770378	best.sorted	exon	5133	5622	100.00	+	.	transcript_id "PB.3067.12.mrna1"; gene_id "PB.3067.12.path1"; gene_name "PB.3067.12";
3081_4594945_4770378	best.sorted	exon	31582	31608	100.00	+	.	transcript_id "PB.3067.12.mrna1"; gene_id "PB.3067.12.path1"; gene_name "PB.3067.12";
3081_4594945_4770378	best.sorted	exon	68235	68258	100.00	+	.	transcript_id "PB.3067.12.mrna1"; gene_id "PB.3067.12.path1"; gene_name "PB.3067.12";
3081_4594945_4770378	best.sorted	exon	149968	150062	100.00	+	.	transcript_id "PB.3067.12.mrna1"; gene_id "PB.3067.12.path1"; gene_name "PB.3067.12";
3081_4594945_4770378	best.sorted	exon	150157	150342	100.00	+	.	transcript_id "PB.3067.12.mrna1"; gene_id "PB.3067.12.path1"; gene_name "PB.3067.12";
3081_4594945_4770378	best.sorted	exon	150403	150534	100.00	+	.	transcript_id "PB.3067.12.mrna1"; gene_id "PB.3067.12.path1"; gene_name "PB.3067.12";
3081_4594945_4770378	best.sorted	exon	150626	151739	100.00	+	.	transcript_id "PB.3067.12.mrna1"; gene_id "PB.3067.12.path1"; gene_name "PB.3067.12";
3081_4594945_4770378	best.sorted	exon	151812	152025	100.00	+	.	transcript_id "PB.3067.12.mrna1"; gene_id "PB.3067.12.path1"; gene_name "PB.3067.12";
3081_4594945_4770378	best.sorted	exon	152561	152834	100.00	+	.	transcript_id "PB.3067.12.mrna1"; gene_id "PB.3067.12.path1"; gene_name "PB.3067.12";
3081_4594945_4770378	best.sorted	exon	152988	153218	100.00	+	.	transcript_id "PB.3067.12.mrna1"; gene_id "PB.3067.12.path1"; gene_name "PB.3067.12";
3081_4594945_4770378	best.sorted	exon	154962	155314	100.00	+	.	transcript_id "PB.3067.12.mrna1"; gene_id "PB.3067.12.path1"; gene_name "PB.3067.12";
3081_4594945_4770378	best.sorted	exon	166569	166713	100.00	+	.	transcript_id "PB.3067.12.mrna1"; gene_id "PB.3067.12.path1"; gene_name "PB.3067.12";
3081_4594945_4770378	best.sorted	exon	167228	167363	100.00	+	.	transcript_id "PB.3067.12.mrna1"; gene_id "PB.3067.12.path1"; gene_name "PB.3067.12";
3081_4594945_4770378	best.sorted	exon	168294	168486	100.00	+	.	transcript_id "PB.3067.12.mrna1"; gene_id "PB.3067.12.path1"; gene_name "PB.3067.12";
3081_4594945_4770378	best.sorted	exon	168545	168791	100.00	+	.	transcript_id "PB.3067.12.mrna1"; gene_id "PB.3067.12.path1"; gene_name "PB.3067.12";
3081_4594945_4770378	best.sorted	exon	168885	169563	100.00	+	.	transcript_id "PB.3067.12.mrna1"; gene_id "PB.3067.12.path1"; gene_name "PB.3067.12";
3081_4594945_4770378	best.sorted	exon	170162	170403	100.00	+	.	transcript_id "PB.3067.12.mrna1"; gene_id "PB.3067.12.path1"; gene_name "PB.3067.12";
3081_4594945_4770378	best.sorted	exon	170542	170780	100.00	+	.	transcript_id "PB.3067.12.mrna1"; gene_id "PB.3067.12.path1"; gene_name "PB.3067.12";
3081_4594945_4770378	best.sorted	exon	175109	175433	100.00	+	.	transcript_id "PB.3067.12.mrna1"; gene_id "PB.3067.12.path1"; gene_name "PB.3067.12";
3081_4594945_4770378	best.sorted	CDS	149981	150062	.	+	0	transcript_id "PB.3067.12.mrna1"; gene_id "PB.3067.12.path1"; gene_name "PB.3067.12";
3081_4594945_4770378	best.sorted	CDS	150157	150342	.	+	2	transcript_id "PB.3067.12.mrna1"; gene_id "PB.3067.12.path1"; gene_name "PB.3067.12";
3081_4594945_4770378	best.sorted	CDS	150403	150534	.	+	2	transcript_id "PB.3067.12.mrna1"; gene_id "PB.3067.12.path1"; gene_name "PB.3067.12";
3081_4594945_4770378	best.sorted	CDS	150626	151739	.	+	2	transcript_id "PB.3067.12.mrna1"; gene_id "PB.3067.12.path1"; gene_name "PB.3067.12";
3081_4594945_4770378	best.sorted	CDS	151812	152025	.	+	1	transcript_id "PB.3067.12.mrna1"; gene_id "PB.3067.12.path1"; gene_name "PB.3067.12";
3081_4594945_4770378	best.sorted	CDS	152561	152834	.	+	0	transcript_id "PB.3067.12.mrna1"; gene_id "PB.3067.12.path1"; gene_name "PB.3067.12";
3081_4594945_4770378	best.sorted	CDS	152988	153218	.	+	2	transcript_id "PB.3067.12.mrna1"; gene_id "PB.3067.12.path1"; gene_name "PB.3067.12";
3081_4594945_4770378	best.sorted	CDS	154962	155314	.	+	2	transcript_id "PB.3067.12.mrna1"; gene_id "PB.3067.12.path1"; gene_name "PB.3067.12";
3081_4594945_4770378	best.sorted	CDS	166569	166713	.	+	0	transcript_id "PB.3067.12.mrna1"; gene_id "PB.3067.12.path1"; gene_name "PB.3067.12";
3081_4594945_4770378	best.sorted	CDS	167228	167363	.	+	2	transcript_id "PB.3067.12.mrna1"; gene_id "PB.3067.12.path1"; gene_name "PB.3067.12";
3081_4594945_4770378	best.sorted	CDS	168294	168486	.	+	1	transcript_id "PB.3067.12.mrna1"; gene_id "PB.3067.12.path1"; gene_name "PB.3067.12";
3081_4594945_4770378	best.sorted	CDS	168545	168791	.	+	0	transcript_id "PB.3067.12.mrna1"; gene_id "PB.3067.12.path1"; gene_name "PB.3067.12";
3081_4594945_4770378	best.sorted	CDS	168885	169563	.	+	2	transcript_id "PB.3067.12.mrna1"; gene_id "PB.3067.12.path1"; gene_name "PB.3067.12";
3081_4594945_4770378	best.sorted	CDS	170162	170403	.	+	1	transcript_id "PB.3067.12.mrna1"; gene_id "PB.3067.12.path1"; gene_name "PB.3067.12";
3081_4594945_4770378	best.sorted	CDS	170542	170780	.	+	2	transcript_id "PB.3067.12.mrna1"; gene_id "PB.3067.12.path1"; gene_name "PB.3067.12";
3081_4594945_4770378	best.sorted	CDS	175109	175291	.	+	0	transcript_id "PB.3067.12.mrna1"; gene_id "PB.3067.12.path1"; gene_name "PB.3067.12";
3082_1620170_1620814	best.sorted	exon	1	644	100.00	+	.	transcript_id "PB.3093.90.mrna1"; gene_id "PB.3093.90.path1"; gene_name "PB.3093.90";
3082_1620170_1620814	best.sorted	CDS	2	199	.	+	0	transcript_id "PB.3093.90.mrna1"; gene_id "PB.3093.90.path1"; gene_name "PB.3093.90";
3082_1634682_1634925	best.sorted	exon	1	243	100.00	+	.	transcript_id "PB.3094.2.mrna1"; gene_id "PB.3094.2.path1"; gene_name "PB.3094.2";
3082_1634682_1634925	best.sorted	CDS	2	172	.	+	0	transcript_id "PB.3094.2.mrna1"; gene_id "PB.3094.2.path1"; gene_name "PB.3094.2";
3082_2965497_2965830	best.sorted	exon	1	333	100.00	+	.	transcript_id "PB.3118.42.mrna1"; gene_id "PB.3118.42.path1"; gene_name "PB.3118.42";
3082_2965497_2965830	best.sorted	CDS	85	333	.	+	0	transcript_id "PB.3118.42.mrna1"; gene_id "PB.3118.42.path1"; gene_name "PB.3118.42";
3082_2966712_2967266	best.sorted	exon	1	554	100.00	+	.	transcript_id "PB.3118.45.mrna1"; gene_id "PB.3118.45.path1"; gene_name "PB.3118.45";
3082_2966712_2967266	best.sorted	CDS	3	377	.	+	0	transcript_id "PB.3118.45.mrna1"; gene_id "PB.3118.45.path1"; gene_name "PB.3118.45";
3082_3419806_3420284	best.sorted	exon	1	234	100.00	+	.	transcript_id "PB.3128.32.mrna1"; gene_id "PB.3128.32.path1"; gene_name "PB.3128.32";
3082_3419806_3420284	best.sorted	exon	335	478	100.00	+	.	transcript_id "PB.3128.32.mrna1"; gene_id "PB.3128.32.path1"; gene_name "PB.3128.32";
3082_3419806_3420284	best.sorted	CDS	2	193	.	+	0	transcript_id "PB.3128.32.mrna1"; gene_id "PB.3128.32.path1"; gene_name "PB.3128.32";
3084_4749370_4835533	best.sorted	exon	1	478	100.00	+	.	transcript_id "PB.3424.1.mrna1"; gene_id "PB.3424.1.path1"; gene_name "PB.3424.1";
3084_4749370_4835533	best.sorted	exon	1499	1699	100.00	+	.	transcript_id "PB.3424.1.mrna1"; gene_id "PB.3424.1.path1"; gene_name "PB.3424.1";
3084_4749370_4835533	best.sorted	exon	62559	62651	100.00	+	.	transcript_id "PB.3424.1.mrna1"; gene_id "PB.3424.1.path1"; gene_name "PB.3424.1";
3084_4749370_4835533	best.sorted	exon	77319	77550	100.00	+	.	transcript_id "PB.3424.1.mrna1"; gene_id "PB.3424.1.path1"; gene_name "PB.3424.1";
3084_4749370_4835533	best.sorted	exon	82601	82792	100.00	+	.	transcript_id "PB.3424.1.mrna1"; gene_id "PB.3424.1.path1"; gene_name "PB.3424.1";
3084_4749370_4835533	best.sorted	exon	82854	83042	100.00	+	.	transcript_id "PB.3424.1.mrna1"; gene_id "PB.3424.1.path1"; gene_name "PB.3424.1";
3084_4749370_4835533	best.sorted	exon	83112	83210	100.00	+	.	transcript_id "PB.3424.1.mrna1"; gene_id "PB.3424.1.path1"; gene_name "PB.3424.1";
3084_4749370_4835533	best.sorted	exon	83291	83444	100.00	+	.	transcript_id "PB.3424.1.mrna1"; gene_id "PB.3424.1.path1"; gene_name "PB.3424.1";
3084_4749370_4835533	best.sorted	exon	83530	83707	100.00	+	.	transcript_id "PB.3424.1.mrna1"; gene_id "PB.3424.1.path1"; gene_name "PB.3424.1";
3084_4749370_4835533	best.sorted	exon	85363	86163	100.00	+	.	transcript_id "PB.3424.1.mrna1"; gene_id "PB.3424.1.path1"; gene_name "PB.3424.1";
3084_4749370_4835533	best.sorted	CDS	1689	1699	.	+	0	transcript_id "PB.3424.1.mrna1"; gene_id "PB.3424.1.path1"; gene_name "PB.3424.1";
3084_4749370_4835533	best.sorted	CDS	62559	62651	.	+	1	transcript_id "PB.3424.1.mrna1"; gene_id "PB.3424.1.path1"; gene_name "PB.3424.1";
3084_4749370_4835533	best.sorted	CDS	77319	77550	.	+	1	transcript_id "PB.3424.1.mrna1"; gene_id "PB.3424.1.path1"; gene_name "PB.3424.1";
3084_4749370_4835533	best.sorted	CDS	82601	82792	.	+	0	transcript_id "PB.3424.1.mrna1"; gene_id "PB.3424.1.path1"; gene_name "PB.3424.1";
3084_4749370_4835533	best.sorted	CDS	82854	83042	.	+	0	transcript_id "PB.3424.1.mrna1"; gene_id "PB.3424.1.path1"; gene_name "PB.3424.1";
3084_4749370_4835533	best.sorted	CDS	83112	83210	.	+	0	transcript_id "PB.3424.1.mrna1"; gene_id "PB.3424.1.path1"; gene_name "PB.3424.1";
3084_4749370_4835533	best.sorted	CDS	83291	83444	.	+	0	transcript_id "PB.3424.1.mrna1"; gene_id "PB.3424.1.path1"; gene_name "PB.3424.1";
3084_4749370_4835533	best.sorted	CDS	83530	83707	.	+	2	transcript_id "PB.3424.1.mrna1"; gene_id "PB.3424.1.path1"; gene_name "PB.3424.1";
3084_4749370_4835533	best.sorted	CDS	85363	85489	.	+	1	transcript_id "PB.3424.1.mrna1"; gene_id "PB.3424.1.path1"; gene_name "PB.3424.1";
3085_1367674_1383779	best.sorted	exon	1	1376	100.00	-	.	transcript_id "PB.3463.1.mrna1"; gene_id "PB.3463.1.path1"; gene_name "PB.3463.1";
3085_1367674_1383779	best.sorted	exon	1440	2012	100.00	-	.	transcript_id "PB.3463.1.mrna1"; gene_id "PB.3463.1.path1"; gene_name "PB.3463.1";
3085_1367674_1383779	best.sorted	exon	15046	16105	100.00	-	.	transcript_id "PB.3463.1.mrna1"; gene_id "PB.3463.1.path1"; gene_name "PB.3463.1";
3085_1367674_1383779	best.sorted	CDS	1	1376	.	-	2	transcript_id "PB.3463.1.mrna1"; gene_id "PB.3463.1.path1"; gene_name "PB.3463.1";
3085_1367674_1383779	best.sorted	CDS	1440	2012	.	-	2	transcript_id "PB.3463.1.mrna1"; gene_id "PB.3463.1.path1"; gene_name "PB.3463.1";
3085_1367674_1383779	best.sorted	CDS	15046	15292	.	-	0	transcript_id "PB.3463.1.mrna1"; gene_id "PB.3463.1.path1"; gene_name "PB.3463.1";
3086_2053536_2054010	best.sorted	exon	1	474	100.00	+	.	transcript_id "PB.3546.1.mrna1"; gene_id "PB.3546.1.path1"; gene_name "PB.3546.1";
3086_2053536_2054010	best.sorted	CDS	1	195	.	+	0	transcript_id "PB.3546.1.mrna1"; gene_id "PB.3546.1.path1"; gene_name "PB.3546.1";
3086_56372_125311	best.sorted	exon	1	851	100.00	-	.	transcript_id "PB.3512.8.mrna1"; gene_id "PB.3512.8.path1"; gene_name "PB.3512.8";
3086_56372_125311	best.sorted	exon	8706	9002	100.00	-	.	transcript_id "PB.3512.8.mrna1"; gene_id "PB.3512.8.path1"; gene_name "PB.3512.8";
3086_56372_125311	best.sorted	exon	10404	10522	100.00	-	.	transcript_id "PB.3512.8.mrna1"; gene_id "PB.3512.8.path1"; gene_name "PB.3512.8";
3086_56372_125311	best.sorted	exon	10595	10869	100.00	-	.	transcript_id "PB.3512.8.mrna1"; gene_id "PB.3512.8.path1"; gene_name "PB.3512.8";
3086_56372_125311	best.sorted	exon	12821	12921	100.00	-	.	transcript_id "PB.3512.8.mrna1"; gene_id "PB.3512.8.path1"; gene_name "PB.3512.8";
3086_56372_125311	best.sorted	exon	13336	13433	100.00	-	.	transcript_id "PB.3512.8.mrna1"; gene_id "PB.3512.8.path1"; gene_name "PB.3512.8";
3086_56372_125311	best.sorted	exon	18882	19127	100.00	-	.	transcript_id "PB.3512.8.mrna1"; gene_id "PB.3512.8.path1"; gene_name "PB.3512.8";
3086_56372_125311	best.sorted	exon	34481	34519	100.00	-	.	transcript_id "PB.3512.8.mrna1"; gene_id "PB.3512.8.path1"; gene_name "PB.3512.8";
3086_56372_125311	best.sorted	exon	67445	68695	100.00	-	.	transcript_id "PB.3512.8.mrna1"; gene_id "PB.3512.8.path1"; gene_name "PB.3512.8";
3086_56372_125311	best.sorted	exon	68774	68939	100.00	-	.	transcript_id "PB.3512.8.mrna1"; gene_id "PB.3512.8.path1"; gene_name "PB.3512.8";
3086_56372_125311	best.sorted	CDS	610	851	.	-	2	transcript_id "PB.3512.8.mrna1"; gene_id "PB.3512.8.path1"; gene_name "PB.3512.8";
3086_56372_125311	best.sorted	CDS	8706	9002	.	-	2	transcript_id "PB.3512.8.mrna1"; gene_id "PB.3512.8.path1"; gene_name "PB.3512.8";
3086_56372_125311	best.sorted	CDS	10404	10522	.	-	1	transcript_id "PB.3512.8.mrna1"; gene_id "PB.3512.8.path1"; gene_name "PB.3512.8";
3086_56372_125311	best.sorted	CDS	10595	10869	.	-	0	transcript_id "PB.3512.8.mrna1"; gene_id "PB.3512.8.path1"; gene_name "PB.3512.8";
3086_56372_125311	best.sorted	CDS	12821	12921	.	-	2	transcript_id "PB.3512.8.mrna1"; gene_id "PB.3512.8.path1"; gene_name "PB.3512.8";
3086_56372_125311	best.sorted	CDS	13336	13433	.	-	1	transcript_id "PB.3512.8.mrna1"; gene_id "PB.3512.8.path1"; gene_name "PB.3512.8";
3086_56372_125311	best.sorted	CDS	18882	19127	.	-	1	transcript_id "PB.3512.8.mrna1"; gene_id "PB.3512.8.path1"; gene_name "PB.3512.8";
3086_56372_125311	best.sorted	CDS	34481	34519	.	-	1	transcript_id "PB.3512.8.mrna1"; gene_id "PB.3512.8.path1"; gene_name "PB.3512.8";
3086_56372_125311	best.sorted	CDS	67445	67665	.	-	0	transcript_id "PB.3512.8.mrna1"; gene_id "PB.3512.8.path1"; gene_name "PB.3512.8";
3086_5818387_5818629	best.sorted	exon	1	242	100.00	+	.	transcript_id "PB.3641.10.mrna1"; gene_id "PB.3641.10.path1"; gene_name "PB.3641.10";
3086_5818387_5818629	best.sorted	CDS	177	242	.	+	0	transcript_id "PB.3641.10.mrna1"; gene_id "PB.3641.10.path1"; gene_name "PB.3641.10";
3086_6583142_6583616	best.sorted	exon	1	474	100.00	+	.	transcript_id "PB.3671.2.mrna1"; gene_id "PB.3671.2.path1"; gene_name "PB.3671.2";
3086_6583142_6583616	best.sorted	CDS	73	249	.	+	0	transcript_id "PB.3671.2.mrna1"; gene_id "PB.3671.2.path1"; gene_name "PB.3671.2";
3086_8380674_8415689	best.sorted	exon	1	350	100.00	+	.	transcript_id "PB.3710.7.mrna1"; gene_id "PB.3710.7.path1"; gene_name "PB.3710.7";
3086_8380674_8415689	best.sorted	exon	519	667	100.00	+	.	transcript_id "PB.3710.7.mrna1"; gene_id "PB.3710.7.path1"; gene_name "PB.3710.7";
3086_8380674_8415689	best.sorted	exon	20638	20682	100.00	+	.	transcript_id "PB.3710.7.mrna1"; gene_id "PB.3710.7.path1"; gene_name "PB.3710.7";
3086_8380674_8415689	best.sorted	exon	31328	31689	100.00	+	.	transcript_id "PB.3710.7.mrna1"; gene_id "PB.3710.7.path1"; gene_name "PB.3710.7";
3086_8380674_8415689	best.sorted	exon	34475	35015	100.00	+	.	transcript_id "PB.3710.7.mrna1"; gene_id "PB.3710.7.path1"; gene_name "PB.3710.7";
3086_8380674_8415689	best.sorted	CDS	31479	31689	.	+	0	transcript_id "PB.3710.7.mrna1"; gene_id "PB.3710.7.path1"; gene_name "PB.3710.7";
3086_8380674_8415689	best.sorted	CDS	34475	34566	.	+	2	transcript_id "PB.3710.7.mrna1"; gene_id "PB.3710.7.path1"; gene_name "PB.3710.7";
3131_1375771_1381203	best.sorted	exon	1	233	100.00	+	.	transcript_id "PB.3880.16.mrna1"; gene_id "PB.3880.16.path1"; gene_name "PB.3880.16";
3131_1375771_1381203	best.sorted	exon	5322	5432	100.00	+	.	transcript_id "PB.3880.16.mrna1"; gene_id "PB.3880.16.path1"; gene_name "PB.3880.16";
3131_1375771_1381203	best.sorted	CDS	5330	5431	.	+	0	transcript_id "PB.3880.16.mrna1"; gene_id "PB.3880.16.path1"; gene_name "PB.3880.16";
3142_1154910_1159301	best.sorted	exon	1	268	100.00	+	.	transcript_id "PB.3964.2.mrna1"; gene_id "PB.3964.2.path1"; gene_name "PB.3964.2";
3142_1154910_1159301	best.sorted	exon	1859	2106	100.00	+	.	transcript_id "PB.3964.2.mrna1"; gene_id "PB.3964.2.path1"; gene_name "PB.3964.2";
3142_1154910_1159301	best.sorted	exon	3886	4391	100.00	+	.	transcript_id "PB.3964.2.mrna1"; gene_id "PB.3964.2.path1"; gene_name "PB.3964.2";
3142_1154910_1159301	best.sorted	CDS	257	268	.	+	0	transcript_id "PB.3964.2.mrna1"; gene_id "PB.3964.2.path1"; gene_name "PB.3964.2";
3142_1154910_1159301	best.sorted	CDS	1859	2106	.	+	0	transcript_id "PB.3964.2.mrna1"; gene_id "PB.3964.2.path1"; gene_name "PB.3964.2";
3142_1154910_1159301	best.sorted	CDS	3886	4312	.	+	1	transcript_id "PB.3964.2.mrna1"; gene_id "PB.3964.2.path1"; gene_name "PB.3964.2";
3142_475475_525884	best.sorted	exon	1	291	100.00	-	.	transcript_id "PB.3949.9.mrna1"; gene_id "PB.3949.9.path1"; gene_name "PB.3949.9";
3142_475475_525884	best.sorted	exon	12492	12542	100.00	-	.	transcript_id "PB.3949.9.mrna1"; gene_id "PB.3949.9.path1"; gene_name "PB.3949.9";
3142_475475_525884	best.sorted	exon	17837	17887	100.00	-	.	transcript_id "PB.3949.9.mrna1"; gene_id "PB.3949.9.path1"; gene_name "PB.3949.9";
3142_475475_525884	best.sorted	exon	39743	39884	100.00	-	.	transcript_id "PB.3949.9.mrna1"; gene_id "PB.3949.9.path1"; gene_name "PB.3949.9";
3142_475475_525884	best.sorted	exon	50130	50409	100.00	-	.	transcript_id "PB.3949.9.mrna1"; gene_id "PB.3949.9.path1"; gene_name "PB.3949.9";
3142_475475_525884	best.sorted	CDS	31	291	.	-	0	transcript_id "PB.3949.9.mrna1"; gene_id "PB.3949.9.path1"; gene_name "PB.3949.9";
3142_475475_525884	best.sorted	CDS	12492	12542	.	-	0	transcript_id "PB.3949.9.mrna1"; gene_id "PB.3949.9.path1"; gene_name "PB.3949.9";
3142_475475_525884	best.sorted	CDS	17837	17887	.	-	0	transcript_id "PB.3949.9.mrna1"; gene_id "PB.3949.9.path1"; gene_name "PB.3949.9";
3142_475475_525884	best.sorted	CDS	39743	39884	.	-	1	transcript_id "PB.3949.9.mrna1"; gene_id "PB.3949.9.path1"; gene_name "PB.3949.9";
3142_475475_525884	best.sorted	CDS	50130	50407	.	-	0	transcript_id "PB.3949.9.mrna1"; gene_id "PB.3949.9.path1"; gene_name "PB.3949.9";
3142_953655_954064	best.sorted	exon	1	409	100.00	+	.	transcript_id "PB.3958.25.mrna1"; gene_id "PB.3958.25.path1"; gene_name "PB.3958.25";
3142_953655_954064	best.sorted	CDS	3	143	.	+	0	transcript_id "PB.3958.25.mrna1"; gene_id "PB.3958.25.path1"; gene_name "PB.3958.25";
3154_1768860_1815276	best.sorted	exon	1	102	100.00	+	.	transcript_id "PB.4146.122.mrna1"; gene_id "PB.4146.122.path1"; gene_name "PB.4146.122";
3154_1768860_1815276	best.sorted	exon	37875	38073	100.00	+	.	transcript_id "PB.4146.122.mrna1"; gene_id "PB.4146.122.path1"; gene_name "PB.4146.122";
3154_1768860_1815276	best.sorted	exon	38144	38256	100.00	+	.	transcript_id "PB.4146.122.mrna1"; gene_id "PB.4146.122.path1"; gene_name "PB.4146.122";
3154_1768860_1815276	best.sorted	exon	39365	39472	100.00	+	.	transcript_id "PB.4146.122.mrna1"; gene_id "PB.4146.122.path1"; gene_name "PB.4146.122";
3154_1768860_1815276	best.sorted	exon	42971	43094	100.00	+	.	transcript_id "PB.4146.122.mrna1"; gene_id "PB.4146.122.path1"; gene_name "PB.4146.122";
3154_1768860_1815276	best.sorted	exon	43432	43595	100.00	+	.	transcript_id "PB.4146.122.mrna1"; gene_id "PB.4146.122.path1"; gene_name "PB.4146.122";
3154_1768860_1815276	best.sorted	exon	46190	46416	100.00	+	.	transcript_id "PB.4146.122.mrna1"; gene_id "PB.4146.122.path1"; gene_name "PB.4146.122";
3154_1768860_1815276	best.sorted	CDS	38203	38256	.	+	0	transcript_id "PB.4146.122.mrna1"; gene_id "PB.4146.122.path1"; gene_name "PB.4146.122";
3154_1768860_1815276	best.sorted	CDS	39365	39472	.	+	0	transcript_id "PB.4146.122.mrna1"; gene_id "PB.4146.122.path1"; gene_name "PB.4146.122";
3154_1768860_1815276	best.sorted	CDS	42971	43094	.	+	0	transcript_id "PB.4146.122.mrna1"; gene_id "PB.4146.122.path1"; gene_name "PB.4146.122";
3154_1768860_1815276	best.sorted	CDS	43432	43595	.	+	2	transcript_id "PB.4146.122.mrna1"; gene_id "PB.4146.122.path1"; gene_name "PB.4146.122";
3154_1768860_1815276	best.sorted	CDS	46190	46345	.	+	0	transcript_id "PB.4146.122.mrna1"; gene_id "PB.4146.122.path1"; gene_name "PB.4146.122";
3185_1692094_1707451	best.sorted	exon	1	392	100.00	+	.	transcript_id "PB.4208.5.mrna1"; gene_id "PB.4208.5.path1"; gene_name "PB.4208.5";
3185_1692094_1707451	best.sorted	exon	1595	2474	100.00	+	.	transcript_id "PB.4208.5.mrna1"; gene_id "PB.4208.5.path1"; gene_name "PB.4208.5";
3185_1692094_1707451	best.sorted	exon	12969	13262	100.00	+	.	transcript_id "PB.4208.5.mrna1"; gene_id "PB.4208.5.path1"; gene_name "PB.4208.5";
3185_1692094_1707451	best.sorted	exon	13328	15357	100.00	+	.	transcript_id "PB.4208.5.mrna1"; gene_id "PB.4208.5.path1"; gene_name "PB.4208.5";
3185_1692094_1707451	best.sorted	CDS	1602	2474	.	+	0	transcript_id "PB.4208.5.mrna1"; gene_id "PB.4208.5.path1"; gene_name "PB.4208.5";
3185_1692094_1707451	best.sorted	CDS	12969	13262	.	+	0	transcript_id "PB.4208.5.mrna1"; gene_id "PB.4208.5.path1"; gene_name "PB.4208.5";
3185_1692094_1707451	best.sorted	CDS	13328	13690	.	+	0	transcript_id "PB.4208.5.mrna1"; gene_id "PB.4208.5.path1"; gene_name "PB.4208.5";
3185_2573633_2576418	best.sorted	exon	1	26	100.00	-	.	transcript_id "PB.4215.138.mrna1"; gene_id "PB.4215.138.path1"; gene_name "PB.4215.138";
3185_2573633_2576418	best.sorted	exon	171	1241	100.00	-	.	transcript_id "PB.4215.138.mrna1"; gene_id "PB.4215.138.path1"; gene_name "PB.4215.138";
3185_2573633_2576418	best.sorted	exon	1573	2591	100.00	-	.	transcript_id "PB.4215.138.mrna1"; gene_id "PB.4215.138.path1"; gene_name "PB.4215.138";
3185_2573633_2576418	best.sorted	exon	2733	2785	100.00	-	.	transcript_id "PB.4215.138.mrna1"; gene_id "PB.4215.138.path1"; gene_name "PB.4215.138";
3185_2573633_2576418	best.sorted	CDS	3	26	.	-	0	transcript_id "PB.4215.138.mrna1"; gene_id "PB.4215.138.path1"; gene_name "PB.4215.138";
3185_2573633_2576418	best.sorted	CDS	171	1241	.	-	0	transcript_id "PB.4215.138.mrna1"; gene_id "PB.4215.138.path1"; gene_name "PB.4215.138";
3185_2573633_2576418	best.sorted	CDS	1573	2091	.	-	0	transcript_id "PB.4215.138.mrna1"; gene_id "PB.4215.138.path1"; gene_name "PB.4215.138";
3185_3125558_3151863	best.sorted	exon	1	945	100.00	-	.	transcript_id "PB.4226.1.mrna1"; gene_id "PB.4226.1.path1"; gene_name "PB.4226.1";
3185_3125558_3151863	best.sorted	exon	1011	1194	100.00	-	.	transcript_id "PB.4226.1.mrna1"; gene_id "PB.4226.1.path1"; gene_name "PB.4226.1";
3185_3125558_3151863	best.sorted	exon	2978	3097	100.00	-	.	transcript_id "PB.4226.1.mrna1"; gene_id "PB.4226.1.path1"; gene_name "PB.4226.1";
3185_3125558_3151863	best.sorted	exon	4006	4234	100.00	-	.	transcript_id "PB.4226.1.mrna1"; gene_id "PB.4226.1.path1"; gene_name "PB.4226.1";
3185_3125558_3151863	best.sorted	exon	5185	5407	100.00	-	.	transcript_id "PB.4226.1.mrna1"; gene_id "PB.4226.1.path1"; gene_name "PB.4226.1";
3185_3125558_3151863	best.sorted	exon	25748	26305	100.00	-	.	transcript_id "PB.4226.1.mrna1"; gene_id "PB.4226.1.path1"; gene_name "PB.4226.1";
3185_3125558_3151863	best.sorted	CDS	585	945	.	-	1	transcript_id "PB.4226.1.mrna1"; gene_id "PB.4226.1.path1"; gene_name "PB.4226.1";
3185_3125558_3151863	best.sorted	CDS	1011	1194	.	-	2	transcript_id "PB.4226.1.mrna1"; gene_id "PB.4226.1.path1"; gene_name "PB.4226.1";
3185_3125558_3151863	best.sorted	CDS	2978	3097	.	-	2	transcript_id "PB.4226.1.mrna1"; gene_id "PB.4226.1.path1"; gene_name "PB.4226.1";
3185_3125558_3151863	best.sorted	CDS	4006	4234	.	-	0	transcript_id "PB.4226.1.mrna1"; gene_id "PB.4226.1.path1"; gene_name "PB.4226.1";
3185_3125558_3151863	best.sorted	CDS	5185	5286	.	-	0	transcript_id "PB.4226.1.mrna1"; gene_id "PB.4226.1.path1"; gene_name "PB.4226.1";
3185_3159851_3172103	best.sorted	exon	1	443	100.00	-	.	transcript_id "PB.4228.61.mrna1"; gene_id "PB.4228.61.path1"; gene_name "PB.4228.61";
3185_3159851_3172103	best.sorted	exon	625	808	100.00	-	.	transcript_id "PB.4228.61.mrna1"; gene_id "PB.4228.61.path1"; gene_name "PB.4228.61";
3185_3159851_3172103	best.sorted	exon	2379	2739	100.00	-	.	transcript_id "PB.4228.61.mrna1"; gene_id "PB.4228.61.path1"; gene_name "PB.4228.61";
3185_3159851_3172103	best.sorted	exon	11254	12252	100.00	-	.	transcript_id "PB.4228.61.mrna1"; gene_id "PB.4228.61.path1"; gene_name "PB.4228.61";
3185_3159851_3172103	best.sorted	CDS	254	443	.	-	1	transcript_id "PB.4228.61.mrna1"; gene_id "PB.4228.61.path1"; gene_name "PB.4228.61";
3185_3159851_3172103	best.sorted	CDS	625	808	.	-	2	transcript_id "PB.4228.61.mrna1"; gene_id "PB.4228.61.path1"; gene_name "PB.4228.61";
3185_3159851_3172103	best.sorted	CDS	2379	2739	.	-	0	transcript_id "PB.4228.61.mrna1"; gene_id "PB.4228.61.path1"; gene_name "PB.4228.61";
3185_3159851_3172103	best.sorted	CDS	11254	11355	.	-	0	transcript_id "PB.4228.61.mrna1"; gene_id "PB.4228.61.path1"; gene_name "PB.4228.61";
3185_3307368_3321385	best.sorted	exon	1	432	100.00	+	.	transcript_id "PB.4234.9.mrna1"; gene_id "PB.4234.9.path1"; gene_name "PB.4234.9";
3185_3307368_3321385	best.sorted	exon	1539	1721	100.00	+	.	transcript_id "PB.4234.9.mrna1"; gene_id "PB.4234.9.path1"; gene_name "PB.4234.9";
3185_3307368_3321385	best.sorted	exon	4883	5193	100.00	+	.	transcript_id "PB.4234.9.mrna1"; gene_id "PB.4234.9.path1"; gene_name "PB.4234.9";
3185_3307368_3321385	best.sorted	exon	7297	7430	100.00	+	.	transcript_id "PB.4234.9.mrna1"; gene_id "PB.4234.9.path1"; gene_name "PB.4234.9";
3185_3307368_3321385	best.sorted	exon	10477	10753	100.00	+	.	transcript_id "PB.4234.9.mrna1"; gene_id "PB.4234.9.path1"; gene_name "PB.4234.9";
3185_3307368_3321385	best.sorted	exon	12994	13126	100.00	+	.	transcript_id "PB.4234.9.mrna1"; gene_id "PB.4234.9.path1"; gene_name "PB.4234.9";
3185_3307368_3321385	best.sorted	exon	13204	13399	100.00	+	.	transcript_id "PB.4234.9.mrna1"; gene_id "PB.4234.9.path1"; gene_name "PB.4234.9";
3185_3307368_3321385	best.sorted	exon	13452	13716	100.00	+	.	transcript_id "PB.4234.9.mrna1"; gene_id "PB.4234.9.path1"; gene_name "PB.4234.9";
3185_3307368_3321385	best.sorted	exon	13811	14017	100.00	+	.	transcript_id "PB.4234.9.mrna1"; gene_id "PB.4234.9.path1"; gene_name "PB.4234.9";
3185_3307368_3321385	best.sorted	CDS	1658	1721	.	+	0	transcript_id "PB.4234.9.mrna1"; gene_id "PB.4234.9.path1"; gene_name "PB.4234.9";
3185_3307368_3321385	best.sorted	CDS	4883	5193	.	+	2	transcript_id "PB.4234.9.mrna1"; gene_id "PB.4234.9.path1"; gene_name "PB.4234.9";
3185_3307368_3321385	best.sorted	CDS	7297	7430	.	+	0	transcript_id "PB.4234.9.mrna1"; gene_id "PB.4234.9.path1"; gene_name "PB.4234.9";
3185_3307368_3321385	best.sorted	CDS	10477	10753	.	+	1	transcript_id "PB.4234.9.mrna1"; gene_id "PB.4234.9.path1"; gene_name "PB.4234.9";
3185_3307368_3321385	best.sorted	CDS	12994	13126	.	+	0	transcript_id "PB.4234.9.mrna1"; gene_id "PB.4234.9.path1"; gene_name "PB.4234.9";
3185_3307368_3321385	best.sorted	CDS	13204	13399	.	+	2	transcript_id "PB.4234.9.mrna1"; gene_id "PB.4234.9.path1"; gene_name "PB.4234.9";
3185_3307368_3321385	best.sorted	CDS	13452	13716	.	+	1	transcript_id "PB.4234.9.mrna1"; gene_id "PB.4234.9.path1"; gene_name "PB.4234.9";
3185_3307368_3321385	best.sorted	CDS	13811	13975	.	+	0	transcript_id "PB.4234.9.mrna1"; gene_id "PB.4234.9.path1"; gene_name "PB.4234.9";
3185_754271_876010	best.sorted	exon	1	359	100.00	+	.	transcript_id "PB.4205.22.mrna1"; gene_id "PB.4205.22.path1"; gene_name "PB.4205.22";
3185_754271_876010	best.sorted	exon	5879	6247	100.00	+	.	transcript_id "PB.4205.22.mrna1"; gene_id "PB.4205.22.path1"; gene_name "PB.4205.22";
3185_754271_876010	best.sorted	exon	63820	63900	100.00	+	.	transcript_id "PB.4205.22.mrna1"; gene_id "PB.4205.22.path1"; gene_name "PB.4205.22";
3185_754271_876010	best.sorted	exon	101713	101778	100.00	+	.	transcript_id "PB.4205.22.mrna1"; gene_id "PB.4205.22.path1"; gene_name "PB.4205.22";
3185_754271_876010	best.sorted	exon	107707	108367	100.00	+	.	transcript_id "PB.4205.22.mrna1"; gene_id "PB.4205.22.path1"; gene_name "PB.4205.22";
3185_754271_876010	best.sorted	exon	121179	121739	100.00	+	.	transcript_id "PB.4205.22.mrna1"; gene_id "PB.4205.22.path1"; gene_name "PB.4205.22";
3185_754271_876010	best.sorted	CDS	6125	6247	.	+	0	transcript_id "PB.4205.22.mrna1"; gene_id "PB.4205.22.path1"; gene_name "PB.4205.22";
3185_754271_876010	best.sorted	CDS	63820	63900	.	+	0	transcript_id "PB.4205.22.mrna1"; gene_id "PB.4205.22.path1"; gene_name "PB.4205.22";
3185_754271_876010	best.sorted	CDS	101713	101778	.	+	0	transcript_id "PB.4205.22.mrna1"; gene_id "PB.4205.22.path1"; gene_name "PB.4205.22";
3185_754271_876010	best.sorted	CDS	107707	108367	.	+	0	transcript_id "PB.4205.22.mrna1"; gene_id "PB.4205.22.path1"; gene_name "PB.4205.22";
3185_754271_876010	best.sorted	CDS	121179	121738	.	+	2	transcript_id "PB.4205.22.mrna1"; gene_id "PB.4205.22.path1"; gene_name "PB.4205.22";
3196_2694963_2695615	best.sorted	exon	1	652	100.00	+	.	transcript_id "PB.4289.108.mrna1"; gene_id "PB.4289.108.path1"; gene_name "PB.4289.108";
3196_2694963_2695615	best.sorted	CDS	449	637	.	+	0	transcript_id "PB.4289.108.mrna1"; gene_id "PB.4289.108.path1"; gene_name "PB.4289.108";
3196_4931625_4968439	best.sorted	exon	1	1782	100.00	-	.	transcript_id "PB.4320.17.mrna1"; gene_id "PB.4320.17.path1"; gene_name "PB.4320.17";
3196_4931625_4968439	best.sorted	exon	15605	15652	100.00	-	.	transcript_id "PB.4320.17.mrna1"; gene_id "PB.4320.17.path1"; gene_name "PB.4320.17";
3196_4931625_4968439	best.sorted	exon	15733	16312	100.00	-	.	transcript_id "PB.4320.17.mrna1"; gene_id "PB.4320.17.path1"; gene_name "PB.4320.17";
3196_4931625_4968439	best.sorted	exon	17949	18121	100.00	-	.	transcript_id "PB.4320.17.mrna1"; gene_id "PB.4320.17.path1"; gene_name "PB.4320.17";
3196_4931625_4968439	best.sorted	exon	18197	18312	100.00	-	.	transcript_id "PB.4320.17.mrna1"; gene_id "PB.4320.17.path1"; gene_name "PB.4320.17";
3196_4931625_4968439	best.sorted	exon	22021	22133	100.00	-	.	transcript_id "PB.4320.17.mrna1"; gene_id "PB.4320.17.path1"; gene_name "PB.4320.17";
3196_4931625_4968439	best.sorted	exon	22209	22328	100.00	-	.	transcript_id "PB.4320.17.mrna1"; gene_id "PB.4320.17.path1"; gene_name "PB.4320.17";
3196_4931625_4968439	best.sorted	exon	22469	22632	100.00	-	.	transcript_id "PB.4320.17.mrna1"; gene_id "PB.4320.17.path1"; gene_name "PB.4320.17";
3196_4931625_4968439	best.sorted	exon	24666	25199	100.00	-	.	transcript_id "PB.4320.17.mrna1"; gene_id "PB.4320.17.path1"; gene_name "PB.4320.17";
3196_4931625_4968439	best.sorted	exon	36667	36814	100.00	-	.	transcript_id "PB.4320.17.mrna1"; gene_id "PB.4320.17.path1"; gene_name "PB.4320.17";
3196_4931625_4968439	best.sorted	CDS	491	1782	.	-	2	transcript_id "PB.4320.17.mrna1"; gene_id "PB.4320.17.path1"; gene_name "PB.4320.17";
3196_4931625_4968439	best.sorted	CDS	15605	15652	.	-	2	transcript_id "PB.4320.17.mrna1"; gene_id "PB.4320.17.path1"; gene_name "PB.4320.17";
3196_4931625_4968439	best.sorted	CDS	15733	16312	.	-	0	transcript_id "PB.4320.17.mrna1"; gene_id "PB.4320.17.path1"; gene_name "PB.4320.17";
3196_4931625_4968439	best.sorted	CDS	17949	18121	.	-	2	transcript_id "PB.4320.17.mrna1"; gene_id "PB.4320.17.path1"; gene_name "PB.4320.17";
3196_4931625_4968439	best.sorted	CDS	18197	18312	.	-	1	transcript_id "PB.4320.17.mrna1"; gene_id "PB.4320.17.path1"; gene_name "PB.4320.17";
3196_4931625_4968439	best.sorted	CDS	22021	22133	.	-	0	transcript_id "PB.4320.17.mrna1"; gene_id "PB.4320.17.path1"; gene_name "PB.4320.17";
3196_4931625_4968439	best.sorted	CDS	22209	22328	.	-	0	transcript_id "PB.4320.17.mrna1"; gene_id "PB.4320.17.path1"; gene_name "PB.4320.17";
3196_4931625_4968439	best.sorted	CDS	22469	22632	.	-	2	transcript_id "PB.4320.17.mrna1"; gene_id "PB.4320.17.path1"; gene_name "PB.4320.17";
3196_4931625_4968439	best.sorted	CDS	24666	25032	.	-	0	transcript_id "PB.4320.17.mrna1"; gene_id "PB.4320.17.path1"; gene_name "PB.4320.17";
3197_604110_604517	best.sorted	exon	1	407	100.00	-	.	transcript_id "PB.4368.1.mrna1"; gene_id "PB.4368.1.path1"; gene_name "PB.4368.1";
3197_604110_604517	best.sorted	CDS	302	406	.	-	0	transcript_id "PB.4368.1.mrna1"; gene_id "PB.4368.1.path1"; gene_name "PB.4368.1";
3228_407672_417970	best.sorted	exon	1	659	100.00	+	.	transcript_id "PB.4427.35.mrna1"; gene_id "PB.4427.35.path1"; gene_name "PB.4427.35";
3228_407672_417970	best.sorted	exon	925	1488	100.00	+	.	transcript_id "PB.4427.35.mrna1"; gene_id "PB.4427.35.path1"; gene_name "PB.4427.35";
3228_407672_417970	best.sorted	exon	2149	2641	100.00	+	.	transcript_id "PB.4427.35.mrna1"; gene_id "PB.4427.35.path1"; gene_name "PB.4427.35";
3228_407672_417970	best.sorted	exon	2895	3057	100.00	+	.	transcript_id "PB.4427.35.mrna1"; gene_id "PB.4427.35.path1"; gene_name "PB.4427.35";
3228_407672_417970	best.sorted	exon	3142	3308	100.00	+	.	transcript_id "PB.4427.35.mrna1"; gene_id "PB.4427.35.path1"; gene_name "PB.4427.35";
3228_407672_417970	best.sorted	exon	3391	3566	100.00	+	.	transcript_id "PB.4427.35.mrna1"; gene_id "PB.4427.35.path1"; gene_name "PB.4427.35";
3228_407672_417970	best.sorted	exon	4406	4597	100.00	+	.	transcript_id "PB.4427.35.mrna1"; gene_id "PB.4427.35.path1"; gene_name "PB.4427.35";
3228_407672_417970	best.sorted	exon	4665	4797	100.00	+	.	transcript_id "PB.4427.35.mrna1"; gene_id "PB.4427.35.path1"; gene_name "PB.4427.35";
3228_407672_417970	best.sorted	exon	5379	10298	100.00	+	.	transcript_id "PB.4427.35.mrna1"; gene_id "PB.4427.35.path1"; gene_name "PB.4427.35";
3228_407672_417970	best.sorted	CDS	1093	1488	.	+	0	transcript_id "PB.4427.35.mrna1"; gene_id "PB.4427.35.path1"; gene_name "PB.4427.35";
3228_407672_417970	best.sorted	CDS	2149	2641	.	+	0	transcript_id "PB.4427.35.mrna1"; gene_id "PB.4427.35.path1"; gene_name "PB.4427.35";
3228_407672_417970	best.sorted	CDS	2895	3057	.	+	2	transcript_id "PB.4427.35.mrna1"; gene_id "PB.4427.35.path1"; gene_name "PB.4427.35";
3228_407672_417970	best.sorted	CDS	3142	3308	.	+	1	transcript_id "PB.4427.35.mrna1"; gene_id "PB.4427.35.path1"; gene_name "PB.4427.35";
3228_407672_417970	best.sorted	CDS	3391	3566	.	+	2	transcript_id "PB.4427.35.mrna1"; gene_id "PB.4427.35.path1"; gene_name "PB.4427.35";
3228_407672_417970	best.sorted	CDS	4406	4597	.	+	0	transcript_id "PB.4427.35.mrna1"; gene_id "PB.4427.35.path1"; gene_name "PB.4427.35";
3228_407672_417970	best.sorted	CDS	4665	4797	.	+	0	transcript_id "PB.4427.35.mrna1"; gene_id "PB.4427.35.path1"; gene_name "PB.4427.35";
3228_407672_417970	best.sorted	CDS	5379	7903	.	+	2	transcript_id "PB.4427.35.mrna1"; gene_id "PB.4427.35.path1"; gene_name "PB.4427.35";
3228_420262_420802	best.sorted	exon	1	540	100.00	+	.	transcript_id "PB.4427.76.mrna1"; gene_id "PB.4427.76.path1"; gene_name "PB.4427.76";
3228_420262_420802	best.sorted	CDS	3	308	.	+	0	transcript_id "PB.4427.76.mrna1"; gene_id "PB.4427.76.path1"; gene_name "PB.4427.76";
3228_762584_763360	best.sorted	exon	1	188	100.00	+	.	transcript_id "PB.4444.8.mrna1"; gene_id "PB.4444.8.path1"; gene_name "PB.4444.8";
3228_762584_763360	best.sorted	exon	275	466	100.00	+	.	transcript_id "PB.4444.8.mrna1"; gene_id "PB.4444.8.path1"; gene_name "PB.4444.8";
3228_762584_763360	best.sorted	exon	526	776	100.00	+	.	transcript_id "PB.4444.8.mrna1"; gene_id "PB.4444.8.path1"; gene_name "PB.4444.8";
3228_762584_763360	best.sorted	CDS	114	188	.	+	0	transcript_id "PB.4444.8.mrna1"; gene_id "PB.4444.8.path1"; gene_name "PB.4444.8";
3228_762584_763360	best.sorted	CDS	275	466	.	+	0	transcript_id "PB.4444.8.mrna1"; gene_id "PB.4444.8.path1"; gene_name "PB.4444.8";
3228_762584_763360	best.sorted	CDS	526	774	.	+	0	transcript_id "PB.4444.8.mrna1"; gene_id "PB.4444.8.path1"; gene_name "PB.4444.8";
3228_803910_804487	best.sorted	exon	1	577	100.00	+	.	transcript_id "PB.4445.3.mrna1"; gene_id "PB.4445.3.path1"; gene_name "PB.4445.3";
3228_803910_804487	best.sorted	CDS	1	69	.	+	0	transcript_id "PB.4445.3.mrna1"; gene_id "PB.4445.3.path1"; gene_name "PB.4445.3";
3289_1059627_1111238	best.sorted	exon	1	98	100.00	+	.	transcript_id "PB.4582.2.mrna1"; gene_id "PB.4582.2.path1"; gene_name "PB.4582.2";
3289_1059627_1111238	best.sorted	exon	49095	49305	100.00	+	.	transcript_id "PB.4582.2.mrna1"; gene_id "PB.4582.2.path1"; gene_name "PB.4582.2";
3289_1059627_1111238	best.sorted	exon	49437	49607	100.00	+	.	transcript_id "PB.4582.2.mrna1"; gene_id "PB.4582.2.path1"; gene_name "PB.4582.2";
3289_1059627_1111238	best.sorted	exon	51194	51353	100.00	+	.	transcript_id "PB.4582.2.mrna1"; gene_id "PB.4582.2.path1"; gene_name "PB.4582.2";
3289_1059627_1111238	best.sorted	exon	51423	51611	100.00	+	.	transcript_id "PB.4582.2.mrna1"; gene_id "PB.4582.2.path1"; gene_name "PB.4582.2";
3289_1059627_1111238	best.sorted	CDS	49123	49305	.	+	0	transcript_id "PB.4582.2.mrna1"; gene_id "PB.4582.2.path1"; gene_name "PB.4582.2";
3289_1059627_1111238	best.sorted	CDS	49437	49607	.	+	0	transcript_id "PB.4582.2.mrna1"; gene_id "PB.4582.2.path1"; gene_name "PB.4582.2";
3289_1059627_1111238	best.sorted	CDS	51194	51353	.	+	0	transcript_id "PB.4582.2.mrna1"; gene_id "PB.4582.2.path1"; gene_name "PB.4582.2";
3289_1059627_1111238	best.sorted	CDS	51423	51610	.	+	2	transcript_id "PB.4582.2.mrna1"; gene_id "PB.4582.2.path1"; gene_name "PB.4582.2";
3289_1116311_1118818	best.sorted	exon	1	2507	100.00	+	.	transcript_id "PB.4583.5.mrna1"; gene_id "PB.4583.5.path1"; gene_name "PB.4583.5";
3289_1116311_1118818	best.sorted	CDS	2134	2325	.	+	0	transcript_id "PB.4583.5.mrna1"; gene_id "PB.4583.5.path1"; gene_name "PB.4583.5";
3289_1257730_1447492	best.sorted	exon	1	780	100.00	-	.	transcript_id "PB.4586.3.mrna1"; gene_id "PB.4586.3.path1"; gene_name "PB.4586.3";
3289_1257730_1447492	best.sorted	exon	4630	4863	100.00	-	.	transcript_id "PB.4586.3.mrna1"; gene_id "PB.4586.3.path1"; gene_name "PB.4586.3";
3289_1257730_1447492	best.sorted	exon	6823	6961	100.00	-	.	transcript_id "PB.4586.3.mrna1"; gene_id "PB.4586.3.path1"; gene_name "PB.4586.3";
3289_1257730_1447492	best.sorted	exon	8952	9091	100.00	-	.	transcript_id "PB.4586.3.mrna1"; gene_id "PB.4586.3.path1"; gene_name "PB.4586.3";
3289_1257730_1447492	best.sorted	exon	11030	11062	100.00	-	.	transcript_id "PB.4586.3.mrna1"; gene_id "PB.4586.3.path1"; gene_name "PB.4586.3";
3289_1257730_1447492	best.sorted	exon	13807	13966	100.00	-	.	transcript_id "PB.4586.3.mrna1"; gene_id "PB.4586.3.path1"; gene_name "PB.4586.3";
3289_1257730_1447492	best.sorted	exon	14890	14991	100.00	-	.	transcript_id "PB.4586.3.mrna1"; gene_id "PB.4586.3.path1"; gene_name "PB.4586.3";
3289_1257730_1447492	best.sorted	exon	15636	15767	100.00	-	.	transcript_id "PB.4586.3.mrna1"; gene_id "PB.4586.3.path1"; gene_name "PB.4586.3";
3289_1257730_1447492	best.sorted	exon	16972	17067	100.00	-	.	transcript_id "PB.4586.3.mrna1"; gene_id "PB.4586.3.path1"; gene_name "PB.4586.3";
3289_1257730_1447492	best.sorted	exon	187032	188587	100.00	-	.	transcript_id "PB.4586.3.mrna1"; gene_id "PB.4586.3.path1"; gene_name "PB.4586.3";
3289_1257730_1447492	best.sorted	exon	189515	189762	100.00	-	.	transcript_id "PB.4586.3.mrna1"; gene_id "PB.4586.3.path1"; gene_name "PB.4586.3";
3289_1257730_1447492	best.sorted	CDS	491	780	.	-	2	transcript_id "PB.4586.3.mrna1"; gene_id "PB.4586.3.path1"; gene_name "PB.4586.3";
3289_1257730_1447492	best.sorted	CDS	4630	4863	.	-	2	transcript_id "PB.4586.3.mrna1"; gene_id "PB.4586.3.path1"; gene_name "PB.4586.3";
3289_1257730_1447492	best.sorted	CDS	6823	6961	.	-	0	transcript_id "PB.4586.3.mrna1"; gene_id "PB.4586.3.path1"; gene_name "PB.4586.3";
3289_1257730_1447492	best.sorted	CDS	8952	9091	.	-	2	transcript_id "PB.4586.3.mrna1"; gene_id "PB.4586.3.path1"; gene_name "PB.4586.3";
3289_1257730_1447492	best.sorted	CDS	11030	11062	.	-	2	transcript_id "PB.4586.3.mrna1"; gene_id "PB.4586.3.path1"; gene_name "PB.4586.3";
3289_1257730_1447492	best.sorted	CDS	13807	13966	.	-	0	transcript_id "PB.4586.3.mrna1"; gene_id "PB.4586.3.path1"; gene_name "PB.4586.3";
3289_1257730_1447492	best.sorted	CDS	14890	14991	.	-	0	transcript_id "PB.4586.3.mrna1"; gene_id "PB.4586.3.path1"; gene_name "PB.4586.3";
3289_1257730_1447492	best.sorted	CDS	15636	15767	.	-	0	transcript_id "PB.4586.3.mrna1"; gene_id "PB.4586.3.path1"; gene_name "PB.4586.3";
3289_1257730_1447492	best.sorted	CDS	16972	17067	.	-	0	transcript_id "PB.4586.3.mrna1"; gene_id "PB.4586.3.path1"; gene_name "PB.4586.3";
3289_1257730_1447492	best.sorted	CDS	187032	187997	.	-	0	transcript_id "PB.4586.3.mrna1"; gene_id "PB.4586.3.path1"; gene_name "PB.4586.3";
3298_218405_219395	best.sorted	exon	1	990	100.00	+	.	transcript_id "PB.4613.1.mrna1"; gene_id "PB.4613.1.path1"; gene_name "PB.4613.1";
3298_218405_219395	best.sorted	CDS	1	312	.	+	0	transcript_id "PB.4613.1.mrna1"; gene_id "PB.4613.1.path1"; gene_name "PB.4613.1";
3298_220525_222629	best.sorted	exon	1	2104	100.00	+	.	transcript_id "PB.4614.1r.mrna1"; gene_id "PB.4614.1r.path1"; gene_name "PB.4614.1r";
3298_220525_222629	best.sorted	CDS	747	932	.	+	0	transcript_id "PB.4614.1r.mrna1"; gene_id "PB.4614.1r.path1"; gene_name "PB.4614.1r";
3320_1364248_1366822	best.sorted	exon	1	2441	100.00	-	.	transcript_id "PB.4873.23.mrna1"; gene_id "PB.4873.23.path1"; gene_name "PB.4873.23";
3320_1364248_1366822	best.sorted	exon	2515	2574	100.00	-	.	transcript_id "PB.4873.23.mrna1"; gene_id "PB.4873.23.path1"; gene_name "PB.4873.23";
3320_1364248_1366822	best.sorted	CDS	926	2386	.	-	0	transcript_id "PB.4873.23.mrna1"; gene_id "PB.4873.23.path1"; gene_name "PB.4873.23";
3320_1364248_1366822	best.sorted	exon	731	1797	100.00	+	.	transcript_id "PB.4871.4.mrna1"; gene_id "PB.4871.4.path1"; gene_name "PB.4871.4";
3320_1364248_1366822	best.sorted	CDS	1596	1754	.	+	0	transcript_id "PB.4871.4.mrna1"; gene_id "PB.4871.4.path1"; gene_name "PB.4871.4";
3320_1365083_1367108	best.sorted	exon	1	1606	100.00	-	.	transcript_id "PB.4873.26.mrna1"; gene_id "PB.4873.26.path1"; gene_name "PB.4873.26";
3320_1365083_1367108	best.sorted	exon	1680	2025	100.00	-	.	transcript_id "PB.4873.26.mrna1"; gene_id "PB.4873.26.path1"; gene_name "PB.4873.26";
3320_1365083_1367108	best.sorted	CDS	91	1551	.	-	0	transcript_id "PB.4873.26.mrna1"; gene_id "PB.4873.26.path1"; gene_name "PB.4873.26";
3320_1367341_1367709	best.sorted	exon	1	84	100.00	-	.	transcript_id "PB.4873.43.mrna1"; gene_id "PB.4873.43.path1"; gene_name "PB.4873.43";
3320_1367341_1367709	best.sorted	exon	164	368	100.00	-	.	transcript_id "PB.4873.43.mrna1"; gene_id "PB.4873.43.path1"; gene_name "PB.4873.43";
3320_1367341_1367709	best.sorted	CDS	75	84	.	-	1	transcript_id "PB.4873.43.mrna1"; gene_id "PB.4873.43.path1"; gene_name "PB.4873.43";
3320_1367341_1367709	best.sorted	CDS	164	228	.	-	0	transcript_id "PB.4873.43.mrna1"; gene_id "PB.4873.43.path1"; gene_name "PB.4873.43";
3320_1367401_1376857	best.sorted	exon	1	332	100.00	+	.	transcript_id "PB.4872.9.mrna1"; gene_id "PB.4872.9.path1"; gene_name "PB.4872.9";
3320_1367401_1376857	best.sorted	exon	432	661	100.00	+	.	transcript_id "PB.4872.9.mrna1"; gene_id "PB.4872.9.path1"; gene_name "PB.4872.9";
3320_1367401_1376857	best.sorted	exon	724	889	100.00	+	.	transcript_id "PB.4872.9.mrna1"; gene_id "PB.4872.9.path1"; gene_name "PB.4872.9";
3320_1367401_1376857	best.sorted	exon	971	1200	100.00	+	.	transcript_id "PB.4872.9.mrna1"; gene_id "PB.4872.9.path1"; gene_name "PB.4872.9";
3320_1367401_1376857	best.sorted	exon	1275	1491	100.00	+	.	transcript_id "PB.4872.9.mrna1"; gene_id "PB.4872.9.path1"; gene_name "PB.4872.9";
3320_1367401_1376857	best.sorted	exon	1547	1645	100.00	+	.	transcript_id "PB.4872.9.mrna1"; gene_id "PB.4872.9.path1"; gene_name "PB.4872.9";
3320_1367401_1376857	best.sorted	exon	1708	1854	100.00	+	.	transcript_id "PB.4872.9.mrna1"; gene_id "PB.4872.9.path1"; gene_name "PB.4872.9";
3320_1367401_1376857	best.sorted	exon	1933	2406	100.00	+	.	transcript_id "PB.4872.9.mrna1"; gene_id "PB.4872.9.path1"; gene_name "PB.4872.9";
3320_1367401_1376857	best.sorted	exon	2460	2665	100.00	+	.	transcript_id "PB.4872.9.mrna1"; gene_id "PB.4872.9.path1"; gene_name "PB.4872.9";
3320_1367401_1376857	best.sorted	exon	3721	3865	100.00	+	.	transcript_id "PB.4872.9.mrna1"; gene_id "PB.4872.9.path1"; gene_name "PB.4872.9";
3320_1367401_1376857	best.sorted	exon	3936	4083	100.00	+	.	transcript_id "PB.4872.9.mrna1"; gene_id "PB.4872.9.path1"; gene_name "PB.4872.9";
3320_1367401_1376857	best.sorted	exon	4234	4387	100.00	+	.	transcript_id "PB.4872.9.mrna1"; gene_id "PB.4872.9.path1"; gene_name "PB.4872.9";
3320_1367401_1376857	best.sorted	exon	4484	4889	100.00	+	.	transcript_id "PB.4872.9.mrna1"; gene_id "PB.4872.9.path1"; gene_name "PB.4872.9";
3320_1367401_1376857	best.sorted	exon	4950	5088	100.00	+	.	transcript_id "PB.4872.9.mrna1"; gene_id "PB.4872.9.path1"; gene_name "PB.4872.9";
3320_1367401_1376857	best.sorted	exon	5152	5229	100.00	+	.	transcript_id "PB.4872.9.mrna1"; gene_id "PB.4872.9.path1"; gene_name "PB.4872.9";
3320_1367401_1376857	best.sorted	exon	5290	5351	100.00	+	.	transcript_id "PB.4872.9.mrna1"; gene_id "PB.4872.9.path1"; gene_name "PB.4872.9";
3320_1367401_1376857	best.sorted	exon	5413	5552	100.00	+	.	transcript_id "PB.4872.9.mrna1"; gene_id "PB.4872.9.path1"; gene_name "PB.4872.9";
3320_1367401_1376857	best.sorted	exon	5614	5733	100.00	+	.	transcript_id "PB.4872.9.mrna1"; gene_id "PB.4872.9.path1"; gene_name "PB.4872.9";
3320_1367401_1376857	best.sorted	exon	5792	5862	100.00	+	.	transcript_id "PB.4872.9.mrna1"; gene_id "PB.4872.9.path1"; gene_name "PB.4872.9";
3320_1367401_1376857	best.sorted	exon	8020	8126	100.00	+	.	transcript_id "PB.4872.9.mrna1"; gene_id "PB.4872.9.path1"; gene_name "PB.4872.9";
3320_1367401_1376857	best.sorted	exon	9056	9456	100.00	+	.	transcript_id "PB.4872.9.mrna1"; gene_id "PB.4872.9.path1"; gene_name "PB.4872.9";
3320_1367401_1376857	best.sorted	CDS	330	332	.	+	0	transcript_id "PB.4872.9.mrna1"; gene_id "PB.4872.9.path1"; gene_name "PB.4872.9";
3320_1367401_1376857	best.sorted	CDS	432	661	.	+	0	transcript_id "PB.4872.9.mrna1"; gene_id "PB.4872.9.path1"; gene_name "PB.4872.9";
3320_1367401_1376857	best.sorted	CDS	724	889	.	+	1	transcript_id "PB.4872.9.mrna1"; gene_id "PB.4872.9.path1"; gene_name "PB.4872.9";
3320_1367401_1376857	best.sorted	CDS	971	1200	.	+	0	transcript_id "PB.4872.9.mrna1"; gene_id "PB.4872.9.path1"; gene_name "PB.4872.9";
3320_1367401_1376857	best.sorted	CDS	1275	1491	.	+	1	transcript_id "PB.4872.9.mrna1"; gene_id "PB.4872.9.path1"; gene_name "PB.4872.9";
3320_1367401_1376857	best.sorted	CDS	1547	1645	.	+	0	transcript_id "PB.4872.9.mrna1"; gene_id "PB.4872.9.path1"; gene_name "PB.4872.9";
3320_1367401_1376857	best.sorted	CDS	1708	1854	.	+	0	transcript_id "PB.4872.9.mrna1"; gene_id "PB.4872.9.path1"; gene_name "PB.4872.9";
3320_1367401_1376857	best.sorted	CDS	1933	2406	.	+	0	transcript_id "PB.4872.9.mrna1"; gene_id "PB.4872.9.path1"; gene_name "PB.4872.9";
3320_1367401_1376857	best.sorted	CDS	2460	2665	.	+	0	transcript_id "PB.4872.9.mrna1"; gene_id "PB.4872.9.path1"; gene_name "PB.4872.9";
3320_1367401_1376857	best.sorted	CDS	3721	3865	.	+	1	transcript_id "PB.4872.9.mrna1"; gene_id "PB.4872.9.path1"; gene_name "PB.4872.9";
3320_1367401_1376857	best.sorted	CDS	3936	4083	.	+	0	transcript_id "PB.4872.9.mrna1"; gene_id "PB.4872.9.path1"; gene_name "PB.4872.9";
3320_1367401_1376857	best.sorted	CDS	4234	4387	.	+	2	transcript_id "PB.4872.9.mrna1"; gene_id "PB.4872.9.path1"; gene_name "PB.4872.9";
3320_1367401_1376857	best.sorted	CDS	4484	4889	.	+	1	transcript_id "PB.4872.9.mrna1"; gene_id "PB.4872.9.path1"; gene_name "PB.4872.9";
3320_1367401_1376857	best.sorted	CDS	4950	5088	.	+	0	transcript_id "PB.4872.9.mrna1"; gene_id "PB.4872.9.path1"; gene_name "PB.4872.9";
3320_1367401_1376857	best.sorted	CDS	5152	5229	.	+	2	transcript_id "PB.4872.9.mrna1"; gene_id "PB.4872.9.path1"; gene_name "PB.4872.9";
3320_1367401_1376857	best.sorted	CDS	5290	5351	.	+	2	transcript_id "PB.4872.9.mrna1"; gene_id "PB.4872.9.path1"; gene_name "PB.4872.9";
3320_1367401_1376857	best.sorted	CDS	5413	5552	.	+	0	transcript_id "PB.4872.9.mrna1"; gene_id "PB.4872.9.path1"; gene_name "PB.4872.9";
3320_1367401_1376857	best.sorted	CDS	5614	5733	.	+	1	transcript_id "PB.4872.9.mrna1"; gene_id "PB.4872.9.path1"; gene_name "PB.4872.9";
3320_1367401_1376857	best.sorted	CDS	5792	5862	.	+	1	transcript_id "PB.4872.9.mrna1"; gene_id "PB.4872.9.path1"; gene_name "PB.4872.9";
3320_1367401_1376857	best.sorted	CDS	8020	8102	.	+	2	transcript_id "PB.4872.9.mrna1"; gene_id "PB.4872.9.path1"; gene_name "PB.4872.9";
3320_1375166_1377536	best.sorted	exon	1	132	100.00	-	.	transcript_id "PB.4874.5.mrna1"; gene_id "PB.4874.5.path1"; gene_name "PB.4874.5";
3320_1375166_1377536	best.sorted	exon	1302	2370	100.00	-	.	transcript_id "PB.4874.5.mrna1"; gene_id "PB.4874.5.path1"; gene_name "PB.4874.5";
3320_1375166_1377536	best.sorted	CDS	101	132	.	-	2	transcript_id "PB.4874.5.mrna1"; gene_id "PB.4874.5.path1"; gene_name "PB.4874.5";
3320_1375166_1377536	best.sorted	CDS	1302	1374	.	-	0	transcript_id "PB.4874.5.mrna1"; gene_id "PB.4874.5.path1"; gene_name "PB.4874.5";
3320_1377825_1381449	best.sorted	exon	1	222	100.00	+	.	transcript_id "PB.4875.11.mrna1"; gene_id "PB.4875.11.path1"; gene_name "PB.4875.11";
3320_1377825_1381449	best.sorted	exon	637	1200	100.00	+	.	transcript_id "PB.4875.11.mrna1"; gene_id "PB.4875.11.path1"; gene_name "PB.4875.11";
3320_1377825_1381449	best.sorted	exon	1413	3624	100.00	+	.	transcript_id "PB.4875.11.mrna1"; gene_id "PB.4875.11.path1"; gene_name "PB.4875.11";
3320_1377825_1381449	best.sorted	CDS	1426	2448	.	+	0	transcript_id "PB.4875.11.mrna1"; gene_id "PB.4875.11.path1"; gene_name "PB.4875.11";
3320_1383468_1394836	best.sorted	exon	1	14	100.00	-	.	transcript_id "PB.4878.10.mrna1"; gene_id "PB.4878.10.path1"; gene_name "PB.4878.10";
3320_1383468_1394836	best.sorted	exon	7570	7917	100.00	-	.	transcript_id "PB.4878.10.mrna1"; gene_id "PB.4878.10.path1"; gene_name "PB.4878.10";
3320_1383468_1394836	best.sorted	exon	7974	8101	100.00	-	.	transcript_id "PB.4878.10.mrna1"; gene_id "PB.4878.10.path1"; gene_name "PB.4878.10";
3320_1383468_1394836	best.sorted	exon	8162	8528	100.00	-	.	transcript_id "PB.4878.10.mrna1"; gene_id "PB.4878.10.path1"; gene_name "PB.4878.10";
3320_1383468_1394836	best.sorted	exon	9287	9618	100.00	-	.	transcript_id "PB.4878.10.mrna1"; gene_id "PB.4878.10.path1"; gene_name "PB.4878.10";
3320_1383468_1394836	best.sorted	exon	9681	10144	100.00	-	.	transcript_id "PB.4878.10.mrna1"; gene_id "PB.4878.10.path1"; gene_name "PB.4878.10";
3320_1383468_1394836	best.sorted	exon	10207	10443	100.00	-	.	transcript_id "PB.4878.10.mrna1"; gene_id "PB.4878.10.path1"; gene_name "PB.4878.10";
3320_1383468_1394836	best.sorted	exon	10500	10831	100.00	-	.	transcript_id "PB.4878.10.mrna1"; gene_id "PB.4878.10.path1"; gene_name "PB.4878.10";
3320_1383468_1394836	best.sorted	exon	10890	11082	100.00	-	.	transcript_id "PB.4878.10.mrna1"; gene_id "PB.4878.10.path1"; gene_name "PB.4878.10";
3320_1383468_1394836	best.sorted	exon	11290	11368	100.00	-	.	transcript_id "PB.4878.10.mrna1"; gene_id "PB.4878.10.path1"; gene_name "PB.4878.10";
3320_1383468_1394836	best.sorted	CDS	7753	7917	.	-	0	transcript_id "PB.4878.10.mrna1"; gene_id "PB.4878.10.path1"; gene_name "PB.4878.10";
3320_1383468_1394836	best.sorted	CDS	7974	8101	.	-	2	transcript_id "PB.4878.10.mrna1"; gene_id "PB.4878.10.path1"; gene_name "PB.4878.10";
3320_1383468_1394836	best.sorted	CDS	8162	8528	.	-	0	transcript_id "PB.4878.10.mrna1"; gene_id "PB.4878.10.path1"; gene_name "PB.4878.10";
3320_1383468_1394836	best.sorted	CDS	9287	9618	.	-	2	transcript_id "PB.4878.10.mrna1"; gene_id "PB.4878.10.path1"; gene_name "PB.4878.10";
3320_1383468_1394836	best.sorted	CDS	9681	10144	.	-	1	transcript_id "PB.4878.10.mrna1"; gene_id "PB.4878.10.path1"; gene_name "PB.4878.10";
3320_1383468_1394836	best.sorted	CDS	10207	10443	.	-	1	transcript_id "PB.4878.10.mrna1"; gene_id "PB.4878.10.path1"; gene_name "PB.4878.10";
3320_1383468_1394836	best.sorted	CDS	10500	10831	.	-	0	transcript_id "PB.4878.10.mrna1"; gene_id "PB.4878.10.path1"; gene_name "PB.4878.10";
3320_1383468_1394836	best.sorted	CDS	10890	11075	.	-	0	transcript_id "PB.4878.10.mrna1"; gene_id "PB.4878.10.path1"; gene_name "PB.4878.10";
3320_1383468_1394836	best.sorted	exon	2001	2542	100.00	+	.	transcript_id "PB.4875.401.mrna1"; gene_id "PB.4875.401.path1"; gene_name "PB.4875.401";
3320_1383468_1394836	best.sorted	exon	2593	2853	100.00	+	.	transcript_id "PB.4875.401.mrna1"; gene_id "PB.4875.401.path1"; gene_name "PB.4875.401";
3320_1383468_1394836	best.sorted	exon	2918	3598	100.00	+	.	transcript_id "PB.4875.401.mrna1"; gene_id "PB.4875.401.path1"; gene_name "PB.4875.401";
3320_1383468_1394836	best.sorted	exon	3670	3952	100.00	+	.	transcript_id "PB.4875.401.mrna1"; gene_id "PB.4875.401.path1"; gene_name "PB.4875.401";
3320_1383468_1394836	best.sorted	exon	4019	4170	100.00	+	.	transcript_id "PB.4875.401.mrna1"; gene_id "PB.4875.401.path1"; gene_name "PB.4875.401";
3320_1383468_1394836	best.sorted	exon	4224	4550	100.00	+	.	transcript_id "PB.4875.401.mrna1"; gene_id "PB.4875.401.path1"; gene_name "PB.4875.401";
3320_1383468_1394836	best.sorted	CDS	2135	2542	.	+	0	transcript_id "PB.4875.401.mrna1"; gene_id "PB.4875.401.path1"; gene_name "PB.4875.401";
3320_1383468_1394836	best.sorted	CDS	2593	2853	.	+	0	transcript_id "PB.4875.401.mrna1"; gene_id "PB.4875.401.path1"; gene_name "PB.4875.401";
3320_1383468_1394836	best.sorted	CDS	2918	3598	.	+	0	transcript_id "PB.4875.401.mrna1"; gene_id "PB.4875.401.path1"; gene_name "PB.4875.401";
3320_1383468_1394836	best.sorted	CDS	3670	3952	.	+	0	transcript_id "PB.4875.401.mrna1"; gene_id "PB.4875.401.path1"; gene_name "PB.4875.401";
3320_1383468_1394836	best.sorted	CDS	4019	4170	.	+	2	transcript_id "PB.4875.401.mrna1"; gene_id "PB.4875.401.path1"; gene_name "PB.4875.401";
3320_1383468_1394836	best.sorted	CDS	4224	4337	.	+	0	transcript_id "PB.4875.401.mrna1"; gene_id "PB.4875.401.path1"; gene_name "PB.4875.401";
3320_1383468_1394836	best.sorted	exon	3723	4168	100.00	-	.	transcript_id "PB.4878.15.mrna1"; gene_id "PB.4878.15.path1"; gene_name "PB.4878.15";
3320_1383468_1394836	best.sorted	exon	4222	5345	100.00	-	.	transcript_id "PB.4878.15.mrna1"; gene_id "PB.4878.15.path1"; gene_name "PB.4878.15";
3320_1383468_1394836	best.sorted	exon	5473	5530	100.00	-	.	transcript_id "PB.4878.15.mrna1"; gene_id "PB.4878.15.path1"; gene_name "PB.4878.15";
3320_1383468_1394836	best.sorted	CDS	4650	5327	.	-	0	transcript_id "PB.4878.15.mrna1"; gene_id "PB.4878.15.path1"; gene_name "PB.4878.15";
3320_1390454_1394859	best.sorted	exon	1	931	100.00	-	.	transcript_id "PB.4878.144.mrna1"; gene_id "PB.4878.144.path1"; gene_name "PB.4878.144";
3320_1390454_1394859	best.sorted	exon	988	1115	100.00	-	.	transcript_id "PB.4878.144.mrna1"; gene_id "PB.4878.144.path1"; gene_name "PB.4878.144";
3320_1390454_1394859	best.sorted	exon	1176	1542	100.00	-	.	transcript_id "PB.4878.144.mrna1"; gene_id "PB.4878.144.path1"; gene_name "PB.4878.144";
3320_1390454_1394859	best.sorted	exon	2301	2632	100.00	-	.	transcript_id "PB.4878.144.mrna1"; gene_id "PB.4878.144.path1"; gene_name "PB.4878.144";
3320_1390454_1394859	best.sorted	exon	2695	3158	100.00	-	.	transcript_id "PB.4878.144.mrna1"; gene_id "PB.4878.144.path1"; gene_name "PB.4878.144";
3320_1390454_1394859	best.sorted	exon	3221	3457	100.00	-	.	transcript_id "PB.4878.144.mrna1"; gene_id "PB.4878.144.path1"; gene_name "PB.4878.144";
3320_1390454_1394859	best.sorted	exon	3514	3845	100.00	-	.	transcript_id "PB.4878.144.mrna1"; gene_id "PB.4878.144.path1"; gene_name "PB.4878.144";
3320_1390454_1394859	best.sorted	exon	3904	4096	100.00	-	.	transcript_id "PB.4878.144.mrna1"; gene_id "PB.4878.144.path1"; gene_name "PB.4878.144";
3320_1390454_1394859	best.sorted	exon	4304	4405	100.00	-	.	transcript_id "PB.4878.144.mrna1"; gene_id "PB.4878.144.path1"; gene_name "PB.4878.144";
3320_1390454_1394859	best.sorted	CDS	767	931	.	-	0	transcript_id "PB.4878.144.mrna1"; gene_id "PB.4878.144.path1"; gene_name "PB.4878.144";
3320_1390454_1394859	best.sorted	CDS	988	1115	.	-	2	transcript_id "PB.4878.144.mrna1"; gene_id "PB.4878.144.path1"; gene_name "PB.4878.144";
3320_1390454_1394859	best.sorted	CDS	1176	1542	.	-	0	transcript_id "PB.4878.144.mrna1"; gene_id "PB.4878.144.path1"; gene_name "PB.4878.144";
3320_1390454_1394859	best.sorted	CDS	2301	2632	.	-	2	transcript_id "PB.4878.144.mrna1"; gene_id "PB.4878.144.path1"; gene_name "PB.4878.144";
3320_1390454_1394859	best.sorted	CDS	2695	3158	.	-	1	transcript_id "PB.4878.144.mrna1"; gene_id "PB.4878.144.path1"; gene_name "PB.4878.144";
3320_1390454_1394859	best.sorted	CDS	3221	3457	.	-	1	transcript_id "PB.4878.144.mrna1"; gene_id "PB.4878.144.path1"; gene_name "PB.4878.144";
3320_1390454_1394859	best.sorted	CDS	3514	3845	.	-	0	transcript_id "PB.4878.144.mrna1"; gene_id "PB.4878.144.path1"; gene_name "PB.4878.144";
3320_1390454_1394859	best.sorted	CDS	3904	4089	.	-	0	transcript_id "PB.4878.144.mrna1"; gene_id "PB.4878.144.path1"; gene_name "PB.4878.144";
3320_1394894_1395557	best.sorted	exon	1	663	100.00	+	.	transcript_id "PB.4879.1r.mrna1"; gene_id "PB.4879.1r.path1"; gene_name "PB.4879.1r";
3320_1394894_1395557	best.sorted	CDS	535	657	.	+	0	transcript_id "PB.4879.1r.mrna1"; gene_id "PB.4879.1r.path1"; gene_name "PB.4879.1r";
3320_1395847_1398189	best.sorted	exon	1	701	100.00	-	.	transcript_id "PB.4881.1.mrna1"; gene_id "PB.4881.1.path1"; gene_name "PB.4881.1";
3320_1395847_1398189	best.sorted	exon	761	913	100.00	-	.	transcript_id "PB.4881.1.mrna1"; gene_id "PB.4881.1.path1"; gene_name "PB.4881.1";
3320_1395847_1398189	best.sorted	exon	1737	2342	100.00	-	.	transcript_id "PB.4881.1.mrna1"; gene_id "PB.4881.1.path1"; gene_name "PB.4881.1";
3320_1395847_1398189	best.sorted	CDS	508	701	.	-	2	transcript_id "PB.4881.1.mrna1"; gene_id "PB.4881.1.path1"; gene_name "PB.4881.1";
3320_1395847_1398189	best.sorted	CDS	761	913	.	-	2	transcript_id "PB.4881.1.mrna1"; gene_id "PB.4881.1.path1"; gene_name "PB.4881.1";
3320_1395847_1398189	best.sorted	CDS	1737	2085	.	-	0	transcript_id "PB.4881.1.mrna1"; gene_id "PB.4881.1.path1"; gene_name "PB.4881.1";
3320_1401758_1445254	best.sorted	exon	1	546	100.00	+	.	transcript_id "PB.4880.20.mrna1"; gene_id "PB.4880.20.path1"; gene_name "PB.4880.20";
3320_1401758_1445254	best.sorted	exon	41144	41256	100.00	+	.	transcript_id "PB.4880.20.mrna1"; gene_id "PB.4880.20.path1"; gene_name "PB.4880.20";
3320_1401758_1445254	best.sorted	exon	43385	43496	100.00	+	.	transcript_id "PB.4880.20.mrna1"; gene_id "PB.4880.20.path1"; gene_name "PB.4880.20";
3320_1401758_1445254	best.sorted	CDS	453	546	.	+	0	transcript_id "PB.4880.20.mrna1"; gene_id "PB.4880.20.path1"; gene_name "PB.4880.20";
3320_1401758_1445254	best.sorted	CDS	41144	41256	.	+	2	transcript_id "PB.4880.20.mrna1"; gene_id "PB.4880.20.path1"; gene_name "PB.4880.20";
3320_1401758_1445254	best.sorted	CDS	43385	43495	.	+	0	transcript_id "PB.4880.20.mrna1"; gene_id "PB.4880.20.path1"; gene_name "PB.4880.20";
3320_221098_221585	best.sorted	exon	1	487	100.00	-	.	transcript_id "PB.4824.10.mrna1"; gene_id "PB.4824.10.path1"; gene_name "PB.4824.10";
3320_221098_221585	best.sorted	CDS	278	379	.	-	0	transcript_id "PB.4824.10.mrna1"; gene_id "PB.4824.10.path1"; gene_name "PB.4824.10";
3320_315004_321878	best.sorted	exon	1	806	100.00	-	.	transcript_id "PB.4834.5.mrna1"; gene_id "PB.4834.5.path1"; gene_name "PB.4834.5";
3320_315004_321878	best.sorted	exon	6686	6874	100.00	-	.	transcript_id "PB.4834.5.mrna1"; gene_id "PB.4834.5.path1"; gene_name "PB.4834.5";
3320_315004_321878	best.sorted	CDS	516	725	.	-	0	transcript_id "PB.4834.5.mrna1"; gene_id "PB.4834.5.path1"; gene_name "PB.4834.5";
3320_5910298_6025774	best.sorted	exon	1	515	100.00	+	.	transcript_id "PB.5009.24.mrna1"; gene_id "PB.5009.24.path1"; gene_name "PB.5009.24";
3320_5910298_6025774	best.sorted	exon	23353	23394	100.00	+	.	transcript_id "PB.5009.24.mrna1"; gene_id "PB.5009.24.path1"; gene_name "PB.5009.24";
3320_5910298_6025774	best.sorted	exon	53979	54591	100.00	+	.	transcript_id "PB.5009.24.mrna1"; gene_id "PB.5009.24.path1"; gene_name "PB.5009.24";
3320_5910298_6025774	best.sorted	exon	102915	103111	100.00	+	.	transcript_id "PB.5009.24.mrna1"; gene_id "PB.5009.24.path1"; gene_name "PB.5009.24";
3320_5910298_6025774	best.sorted	exon	104592	104710	100.00	+	.	transcript_id "PB.5009.24.mrna1"; gene_id "PB.5009.24.path1"; gene_name "PB.5009.24";
3320_5910298_6025774	best.sorted	exon	104900	105180	100.00	+	.	transcript_id "PB.5009.24.mrna1"; gene_id "PB.5009.24.path1"; gene_name "PB.5009.24";
3320_5910298_6025774	best.sorted	exon	112649	112756	100.00	+	.	transcript_id "PB.5009.24.mrna1"; gene_id "PB.5009.24.path1"; gene_name "PB.5009.24";
3320_5910298_6025774	best.sorted	exon	113284	113474	100.00	+	.	transcript_id "PB.5009.24.mrna1"; gene_id "PB.5009.24.path1"; gene_name "PB.5009.24";
3320_5910298_6025774	best.sorted	exon	115247	115476	100.00	+	.	transcript_id "PB.5009.24.mrna1"; gene_id "PB.5009.24.path1"; gene_name "PB.5009.24";
3320_5910298_6025774	best.sorted	CDS	54424	54591	.	+	0	transcript_id "PB.5009.24.mrna1"; gene_id "PB.5009.24.path1"; gene_name "PB.5009.24";
3320_5910298_6025774	best.sorted	CDS	102915	103111	.	+	0	transcript_id "PB.5009.24.mrna1"; gene_id "PB.5009.24.path1"; gene_name "PB.5009.24";
3320_5910298_6025774	best.sorted	CDS	104592	104710	.	+	1	transcript_id "PB.5009.24.mrna1"; gene_id "PB.5009.24.path1"; gene_name "PB.5009.24";
3320_5910298_6025774	best.sorted	CDS	104900	105180	.	+	2	transcript_id "PB.5009.24.mrna1"; gene_id "PB.5009.24.path1"; gene_name "PB.5009.24";
3320_5910298_6025774	best.sorted	CDS	112649	112756	.	+	0	transcript_id "PB.5009.24.mrna1"; gene_id "PB.5009.24.path1"; gene_name "PB.5009.24";
3320_5910298_6025774	best.sorted	CDS	113284	113474	.	+	0	transcript_id "PB.5009.24.mrna1"; gene_id "PB.5009.24.path1"; gene_name "PB.5009.24";
3320_5910298_6025774	best.sorted	CDS	115247	115475	.	+	1	transcript_id "PB.5009.24.mrna1"; gene_id "PB.5009.24.path1"; gene_name "PB.5009.24";
3323_1860130_1930969	best.sorted	exon	1	764	100.00	+	.	transcript_id "PB.5171.1.mrna1"; gene_id "PB.5171.1.path1"; gene_name "PB.5171.1";
3323_1860130_1930969	best.sorted	exon	58781	59734	100.00	+	.	transcript_id "PB.5171.1.mrna1"; gene_id "PB.5171.1.path1"; gene_name "PB.5171.1";
3323_1860130_1930969	best.sorted	exon	60492	60670	100.00	+	.	transcript_id "PB.5171.1.mrna1"; gene_id "PB.5171.1.path1"; gene_name "PB.5171.1";
3323_1860130_1930969	best.sorted	exon	70465	70839	100.00	+	.	transcript_id "PB.5171.1.mrna1"; gene_id "PB.5171.1.path1"; gene_name "PB.5171.1";
3323_1860130_1930969	best.sorted	CDS	58876	59734	.	+	0	transcript_id "PB.5171.1.mrna1"; gene_id "PB.5171.1.path1"; gene_name "PB.5171.1";
3323_1860130_1930969	best.sorted	CDS	60492	60646	.	+	2	transcript_id "PB.5171.1.mrna1"; gene_id "PB.5171.1.path1"; gene_name "PB.5171.1";
3362_4786144_4795959	best.sorted	exon	1	288	100.00	-	.	transcript_id "PB.5314.5.mrna1"; gene_id "PB.5314.5.path1"; gene_name "PB.5314.5";
3362_4786144_4795959	best.sorted	exon	1374	1622	100.00	-	.	transcript_id "PB.5314.5.mrna1"; gene_id "PB.5314.5.path1"; gene_name "PB.5314.5";
3362_4786144_4795959	best.sorted	exon	1706	1957	100.00	-	.	transcript_id "PB.5314.5.mrna1"; gene_id "PB.5314.5.path1"; gene_name "PB.5314.5";
3362_4786144_4795959	best.sorted	exon	2118	2308	100.00	-	.	transcript_id "PB.5314.5.mrna1"; gene_id "PB.5314.5.path1"; gene_name "PB.5314.5";
3362_4786144_4795959	best.sorted	exon	2411	2533	100.00	-	.	transcript_id "PB.5314.5.mrna1"; gene_id "PB.5314.5.path1"; gene_name "PB.5314.5";
3362_4786144_4795959	best.sorted	exon	9744	9815	100.00	-	.	transcript_id "PB.5314.5.mrna1"; gene_id "PB.5314.5.path1"; gene_name "PB.5314.5";
3362_4786144_4795959	best.sorted	CDS	110	288	.	-	2	transcript_id "PB.5314.5.mrna1"; gene_id "PB.5314.5.path1"; gene_name "PB.5314.5";
3362_4786144_4795959	best.sorted	CDS	1374	1622	.	-	2	transcript_id "PB.5314.5.mrna1"; gene_id "PB.5314.5.path1"; gene_name "PB.5314.5";
3362_4786144_4795959	best.sorted	CDS	1706	1957	.	-	2	transcript_id "PB.5314.5.mrna1"; gene_id "PB.5314.5.path1"; gene_name "PB.5314.5";
3362_4786144_4795959	best.sorted	CDS	2118	2199	.	-	0	transcript_id "PB.5314.5.mrna1"; gene_id "PB.5314.5.path1"; gene_name "PB.5314.5";
3363_428295_650746	best.sorted	exon	1	59	100.00	-	.	transcript_id "PB.5322.6.mrna1"; gene_id "PB.5322.6.path1"; gene_name "PB.5322.6";
3363_428295_650746	best.sorted	exon	654	713	100.00	-	.	transcript_id "PB.5322.6.mrna1"; gene_id "PB.5322.6.path1"; gene_name "PB.5322.6";
3363_428295_650746	best.sorted	exon	9659	10194	100.00	-	.	transcript_id "PB.5322.6.mrna1"; gene_id "PB.5322.6.path1"; gene_name "PB.5322.6";
3363_428295_650746	best.sorted	exon	17488	17573	86.00	-	.	transcript_id "PB.5322.6.mrna1"; gene_id "PB.5322.6.path1"; gene_name "PB.5322.6";
3363_428295_650746	best.sorted	exon	29939	29959	100.00	-	.	transcript_id "PB.5322.6.mrna1"; gene_id "PB.5322.6.path1"; gene_name "PB.5322.6";
3363_428295_650746	best.sorted	exon	45932	46121	100.00	-	.	transcript_id "PB.5322.6.mrna1"; gene_id "PB.5322.6.path1"; gene_name "PB.5322.6";
3363_428295_650746	best.sorted	exon	46261	46558	100.00	-	.	transcript_id "PB.5322.6.mrna1"; gene_id "PB.5322.6.path1"; gene_name "PB.5322.6";
3363_428295_650746	best.sorted	exon	46711	46892	100.00	-	.	transcript_id "PB.5322.6.mrna1"; gene_id "PB.5322.6.path1"; gene_name "PB.5322.6";
3363_428295_650746	best.sorted	exon	81270	81318	100.00	-	.	transcript_id "PB.5322.6.mrna1"; gene_id "PB.5322.6.path1"; gene_name "PB.5322.6";
3363_428295_650746	best.sorted	exon	89404	89486	100.00	-	.	transcript_id "PB.5322.6.mrna1"; gene_id "PB.5322.6.path1"; gene_name "PB.5322.6";
3363_428295_650746	best.sorted	exon	101863	102302	100.00	-	.	transcript_id "PB.5322.6.mrna1"; gene_id "PB.5322.6.path1"; gene_name "PB.5322.6";
3363_428295_650746	best.sorted	exon	164908	165924	100.00	-	.	transcript_id "PB.5322.6.mrna1"; gene_id "PB.5322.6.path1"; gene_name "PB.5322.6";
3363_428295_650746	best.sorted	exon	221575	222451	100.00	-	.	transcript_id "PB.5322.6.mrna1"; gene_id "PB.5322.6.path1"; gene_name "PB.5322.6";
3363_428295_650746	best.sorted	CDS	29947	29959	.	-	1	transcript_id "PB.5322.6.mrna1"; gene_id "PB.5322.6.path1"; gene_name "PB.5322.6";
3363_428295_650746	best.sorted	CDS	45932	46121	.	-	2	transcript_id "PB.5322.6.mrna1"; gene_id "PB.5322.6.path1"; gene_name "PB.5322.6";
3363_428295_650746	best.sorted	CDS	46261	46558	.	-	0	transcript_id "PB.5322.6.mrna1"; gene_id "PB.5322.6.path1"; gene_name "PB.5322.6";
3363_428295_650746	best.sorted	CDS	46711	46892	.	-	2	transcript_id "PB.5322.6.mrna1"; gene_id "PB.5322.6.path1"; gene_name "PB.5322.6";
3363_428295_650746	best.sorted	CDS	81270	81318	.	-	0	transcript_id "PB.5322.6.mrna1"; gene_id "PB.5322.6.path1"; gene_name "PB.5322.6";
3363_428295_650746	best.sorted	CDS	89404	89486	.	-	2	transcript_id "PB.5322.6.mrna1"; gene_id "PB.5322.6.path1"; gene_name "PB.5322.6";
3363_428295_650746	best.sorted	CDS	101863	102302	.	-	1	transcript_id "PB.5322.6.mrna1"; gene_id "PB.5322.6.path1"; gene_name "PB.5322.6";
3363_428295_650746	best.sorted	CDS	164908	165491	.	-	0	transcript_id "PB.5322.6.mrna1"; gene_id "PB.5322.6.path1"; gene_name "PB.5322.6";
3364_1021328_1021647	best.sorted	exon	1	319	100.00	+	.	transcript_id "PB.5419.1.mrna1"; gene_id "PB.5419.1.path1"; gene_name "PB.5419.1";
3364_1021328_1021647	best.sorted	CDS	214	318	.	+	0	transcript_id "PB.5419.1.mrna1"; gene_id "PB.5419.1.path1"; gene_name "PB.5419.1";
3366_1090767_1092022	best.sorted	exon	1	281	100.00	+	.	transcript_id "PB.5521.1.mrna1"; gene_id "PB.5521.1.path1"; gene_name "PB.5521.1";
3366_1090767_1092022	best.sorted	exon	930	1255	100.00	+	.	transcript_id "PB.5521.1.mrna1"; gene_id "PB.5521.1.path1"; gene_name "PB.5521.1";
3366_1090767_1092022	best.sorted	CDS	2	100	.	+	0	transcript_id "PB.5521.1.mrna1"; gene_id "PB.5521.1.path1"; gene_name "PB.5521.1";
3366_2152847_2153585	best.sorted	exon	1	311	100.00	+	.	transcript_id "PB.5545.6.mrna1"; gene_id "PB.5545.6.path1"; gene_name "PB.5545.6";
3366_2152847_2153585	best.sorted	exon	376	738	100.00	+	.	transcript_id "PB.5545.6.mrna1"; gene_id "PB.5545.6.path1"; gene_name "PB.5545.6";
3366_2152847_2153585	best.sorted	CDS	107	311	.	+	0	transcript_id "PB.5545.6.mrna1"; gene_id "PB.5545.6.path1"; gene_name "PB.5545.6";
3366_2152847_2153585	best.sorted	CDS	376	737	.	+	2	transcript_id "PB.5545.6.mrna1"; gene_id "PB.5545.6.path1"; gene_name "PB.5545.6";
3368_1342460_1489545	best.sorted	exon	1	64	100.00	-	.	transcript_id "PB.5690.15.mrna1"; gene_id "PB.5690.15.path1"; gene_name "PB.5690.15";
3368_1342460_1489545	best.sorted	exon	124	229	100.00	-	.	transcript_id "PB.5690.15.mrna1"; gene_id "PB.5690.15.path1"; gene_name "PB.5690.15";
3368_1342460_1489545	best.sorted	exon	394	625	100.00	-	.	transcript_id "PB.5690.15.mrna1"; gene_id "PB.5690.15.path1"; gene_name "PB.5690.15";
3368_1342460_1489545	best.sorted	exon	20497	21060	100.00	-	.	transcript_id "PB.5690.15.mrna1"; gene_id "PB.5690.15.path1"; gene_name "PB.5690.15";
3368_1342460_1489545	best.sorted	exon	21260	21388	100.00	-	.	transcript_id "PB.5690.15.mrna1"; gene_id "PB.5690.15.path1"; gene_name "PB.5690.15";
3368_1342460_1489545	best.sorted	exon	95028	95100	100.00	-	.	transcript_id "PB.5690.15.mrna1"; gene_id "PB.5690.15.path1"; gene_name "PB.5690.15";
3368_1342460_1489545	best.sorted	exon	146412	147085	100.00	-	.	transcript_id "PB.5690.15.mrna1"; gene_id "PB.5690.15.path1"; gene_name "PB.5690.15";
3368_1342460_1489545	best.sorted	CDS	2	64	.	-	0	transcript_id "PB.5690.15.mrna1"; gene_id "PB.5690.15.path1"; gene_name "PB.5690.15";
3368_1342460_1489545	best.sorted	CDS	124	229	.	-	1	transcript_id "PB.5690.15.mrna1"; gene_id "PB.5690.15.path1"; gene_name "PB.5690.15";
3368_1342460_1489545	best.sorted	CDS	394	625	.	-	2	transcript_id "PB.5690.15.mrna1"; gene_id "PB.5690.15.path1"; gene_name "PB.5690.15";
3368_1342460_1489545	best.sorted	CDS	20497	21060	.	-	2	transcript_id "PB.5690.15.mrna1"; gene_id "PB.5690.15.path1"; gene_name "PB.5690.15";
3368_1342460_1489545	best.sorted	CDS	21260	21388	.	-	2	transcript_id "PB.5690.15.mrna1"; gene_id "PB.5690.15.path1"; gene_name "PB.5690.15";
3368_1342460_1489545	best.sorted	CDS	95028	95100	.	-	0	transcript_id "PB.5690.15.mrna1"; gene_id "PB.5690.15.path1"; gene_name "PB.5690.15";
3368_1342460_1489545	best.sorted	CDS	146412	146522	.	-	0	transcript_id "PB.5690.15.mrna1"; gene_id "PB.5690.15.path1"; gene_name "PB.5690.15";
3368_430075_715849	best.sorted	exon	1	204	100.00	+	.	transcript_id "PB.5674.17.mrna1"; gene_id "PB.5674.17.path1"; gene_name "PB.5674.17";
3368_430075_715849	best.sorted	exon	1404	2073	100.00	+	.	transcript_id "PB.5674.17.mrna1"; gene_id "PB.5674.17.path1"; gene_name "PB.5674.17";
3368_430075_715849	best.sorted	exon	102237	102314	100.00	+	.	transcript_id "PB.5674.17.mrna1"; gene_id "PB.5674.17.path1"; gene_name "PB.5674.17";
3368_430075_715849	best.sorted	exon	199448	199642	100.00	+	.	transcript_id "PB.5674.17.mrna1"; gene_id "PB.5674.17.path1"; gene_name "PB.5674.17";
3368_430075_715849	best.sorted	exon	230434	230460	100.00	+	.	transcript_id "PB.5674.17.mrna1"; gene_id "PB.5674.17.path1"; gene_name "PB.5674.17";
3368_430075_715849	best.sorted	exon	247146	247351	100.00	+	.	transcript_id "PB.5674.17.mrna1"; gene_id "PB.5674.17.path1"; gene_name "PB.5674.17";
3368_430075_715849	best.sorted	exon	252618	252709	100.00	+	.	transcript_id "PB.5674.17.mrna1"; gene_id "PB.5674.17.path1"; gene_name "PB.5674.17";
3368_430075_715849	best.sorted	exon	264556	264730	100.00	+	.	transcript_id "PB.5674.17.mrna1"; gene_id "PB.5674.17.path1"; gene_name "PB.5674.17";
3368_430075_715849	best.sorted	exon	264810	265071	100.00	+	.	transcript_id "PB.5674.17.mrna1"; gene_id "PB.5674.17.path1"; gene_name "PB.5674.17";
3368_430075_715849	best.sorted	exon	272271	272483	100.00	+	.	transcript_id "PB.5674.17.mrna1"; gene_id "PB.5674.17.path1"; gene_name "PB.5674.17";
3368_430075_715849	best.sorted	exon	274186	274365	100.00	+	.	transcript_id "PB.5674.17.mrna1"; gene_id "PB.5674.17.path1"; gene_name "PB.5674.17";
3368_430075_715849	best.sorted	exon	285405	285774	100.00	+	.	transcript_id "PB.5674.17.mrna1"; gene_id "PB.5674.17.path1"; gene_name "PB.5674.17";
3368_430075_715849	best.sorted	CDS	1956	2073	.	+	0	transcript_id "PB.5674.17.mrna1"; gene_id "PB.5674.17.path1"; gene_name "PB.5674.17";
3368_430075_715849	best.sorted	CDS	102237	102314	.	+	2	transcript_id "PB.5674.17.mrna1"; gene_id "PB.5674.17.path1"; gene_name "PB.5674.17";
3368_430075_715849	best.sorted	CDS	199448	199642	.	+	2	transcript_id "PB.5674.17.mrna1"; gene_id "PB.5674.17.path1"; gene_name "PB.5674.17";
3368_430075_715849	best.sorted	CDS	230434	230460	.	+	2	transcript_id "PB.5674.17.mrna1"; gene_id "PB.5674.17.path1"; gene_name "PB.5674.17";
3368_430075_715849	best.sorted	CDS	247146	247351	.	+	2	transcript_id "PB.5674.17.mrna1"; gene_id "PB.5674.17.path1"; gene_name "PB.5674.17";
3368_430075_715849	best.sorted	CDS	252618	252709	.	+	0	transcript_id "PB.5674.17.mrna1"; gene_id "PB.5674.17.path1"; gene_name "PB.5674.17";
3368_430075_715849	best.sorted	CDS	264556	264730	.	+	1	transcript_id "PB.5674.17.mrna1"; gene_id "PB.5674.17.path1"; gene_name "PB.5674.17";
3368_430075_715849	best.sorted	CDS	264810	265071	.	+	0	transcript_id "PB.5674.17.mrna1"; gene_id "PB.5674.17.path1"; gene_name "PB.5674.17";
3368_430075_715849	best.sorted	CDS	272271	272483	.	+	2	transcript_id "PB.5674.17.mrna1"; gene_id "PB.5674.17.path1"; gene_name "PB.5674.17";
3368_430075_715849	best.sorted	CDS	274186	274365	.	+	2	transcript_id "PB.5674.17.mrna1"; gene_id "PB.5674.17.path1"; gene_name "PB.5674.17";
3368_430075_715849	best.sorted	CDS	285405	285469	.	+	2	transcript_id "PB.5674.17.mrna1"; gene_id "PB.5674.17.path1"; gene_name "PB.5674.17";
3370_1189567_1190611	best.sorted	exon	1	1044	100.00	-	.	transcript_id "PB.5784.1r.mrna1"; gene_id "PB.5784.1r.path1"; gene_name "PB.5784.1r";
3370_1189567_1190611	best.sorted	CDS	621	731	.	-	0	transcript_id "PB.5784.1r.mrna1"; gene_id "PB.5784.1r.path1"; gene_name "PB.5784.1r";
3370_594265_595199	best.sorted	exon	1	934	100.00	-	.	transcript_id "PB.5773.38.mrna1"; gene_id "PB.5773.38.path1"; gene_name "PB.5773.38";
3370_594265_595199	best.sorted	CDS	1	120	.	-	0	transcript_id "PB.5773.38.mrna1"; gene_id "PB.5773.38.path1"; gene_name "PB.5773.38";
3570_143886_193616	best.sorted	exon	1	421	100.00	+	.	transcript_id "PB.5869.148.mrna1"; gene_id "PB.5869.148.path1"; gene_name "PB.5869.148";
3570_143886_193616	best.sorted	exon	524	680	100.00	+	.	transcript_id "PB.5869.148.mrna1"; gene_id "PB.5869.148.path1"; gene_name "PB.5869.148";
3570_143886_193616	best.sorted	exon	14539	14715	100.00	+	.	transcript_id "PB.5869.148.mrna1"; gene_id "PB.5869.148.path1"; gene_name "PB.5869.148";
3570_143886_193616	best.sorted	exon	45694	45804	100.00	+	.	transcript_id "PB.5869.148.mrna1"; gene_id "PB.5869.148.path1"; gene_name "PB.5869.148";
3570_143886_193616	best.sorted	exon	49260	49730	100.00	+	.	transcript_id "PB.5869.148.mrna1"; gene_id "PB.5869.148.path1"; gene_name "PB.5869.148";
3570_143886_193616	best.sorted	CDS	411	421	.	+	0	transcript_id "PB.5869.148.mrna1"; gene_id "PB.5869.148.path1"; gene_name "PB.5869.148";
3570_143886_193616	best.sorted	CDS	524	680	.	+	1	transcript_id "PB.5869.148.mrna1"; gene_id "PB.5869.148.path1"; gene_name "PB.5869.148";
3570_143886_193616	best.sorted	CDS	14539	14715	.	+	0	transcript_id "PB.5869.148.mrna1"; gene_id "PB.5869.148.path1"; gene_name "PB.5869.148";
3570_143886_193616	best.sorted	CDS	45694	45804	.	+	0	transcript_id "PB.5869.148.mrna1"; gene_id "PB.5869.148.path1"; gene_name "PB.5869.148";
3570_143886_193616	best.sorted	CDS	49260	49391	.	+	0	transcript_id "PB.5869.148.mrna1"; gene_id "PB.5869.148.path1"; gene_name "PB.5869.148";
3576_1684922_1740567	best.sorted	exon	1	434	100.00	-	.	transcript_id "PB.5965.21.mrna1"; gene_id "PB.5965.21.path1"; gene_name "PB.5965.21";
3576_1684922_1740567	best.sorted	exon	1916	2062	100.00	-	.	transcript_id "PB.5965.21.mrna1"; gene_id "PB.5965.21.path1"; gene_name "PB.5965.21";
3576_1684922_1740567	best.sorted	exon	2131	2511	100.00	-	.	transcript_id "PB.5965.21.mrna1"; gene_id "PB.5965.21.path1"; gene_name "PB.5965.21";
3576_1684922_1740567	best.sorted	exon	2591	3233	100.00	-	.	transcript_id "PB.5965.21.mrna1"; gene_id "PB.5965.21.path1"; gene_name "PB.5965.21";
3576_1684922_1740567	best.sorted	exon	3305	3620	100.00	-	.	transcript_id "PB.5965.21.mrna1"; gene_id "PB.5965.21.path1"; gene_name "PB.5965.21";
3576_1684922_1740567	best.sorted	exon	13180	13285	100.00	-	.	transcript_id "PB.5965.21.mrna1"; gene_id "PB.5965.21.path1"; gene_name "PB.5965.21";
3576_1684922_1740567	best.sorted	exon	13353	13535	100.00	-	.	transcript_id "PB.5965.21.mrna1"; gene_id "PB.5965.21.path1"; gene_name "PB.5965.21";
3576_1684922_1740567	best.sorted	exon	13613	13978	100.00	-	.	transcript_id "PB.5965.21.mrna1"; gene_id "PB.5965.21.path1"; gene_name "PB.5965.21";
3576_1684922_1740567	best.sorted	exon	19866	19942	98.00	-	.	transcript_id "PB.5965.21.mrna1"; gene_id "PB.5965.21.path1"; gene_name "PB.5965.21";
3576_1684922_1740567	best.sorted	exon	30537	30673	100.00	-	.	transcript_id "PB.5965.21.mrna1"; gene_id "PB.5965.21.path1"; gene_name "PB.5965.21";
3576_1684922_1740567	best.sorted	exon	54592	55645	100.00	-	.	transcript_id "PB.5965.21.mrna1"; gene_id "PB.5965.21.path1"; gene_name "PB.5965.21";
3576_1684922_1740567	best.sorted	CDS	248	434	.	-	1	transcript_id "PB.5965.21.mrna1"; gene_id "PB.5965.21.path1"; gene_name "PB.5965.21";
3576_1684922_1740567	best.sorted	CDS	1916	2062	.	-	1	transcript_id "PB.5965.21.mrna1"; gene_id "PB.5965.21.path1"; gene_name "PB.5965.21";
3576_1684922_1740567	best.sorted	CDS	2131	2511	.	-	1	transcript_id "PB.5965.21.mrna1"; gene_id "PB.5965.21.path1"; gene_name "PB.5965.21";
3576_1684922_1740567	best.sorted	CDS	2591	3233	.	-	2	transcript_id "PB.5965.21.mrna1"; gene_id "PB.5965.21.path1"; gene_name "PB.5965.21";
3576_1684922_1740567	best.sorted	CDS	3305	3554	.	-	0	transcript_id "PB.5965.21.mrna1"; gene_id "PB.5965.21.path1"; gene_name "PB.5965.21";
3578_1163891_1164392	best.sorted	exon	1	94	100.00	+	.	transcript_id "PB.5992.1.mrna1"; gene_id "PB.5992.1.path1"; gene_name "PB.5992.1";
3578_1163891_1164392	best.sorted	exon	169	353	100.00	+	.	transcript_id "PB.5992.1.mrna1"; gene_id "PB.5992.1.path1"; gene_name "PB.5992.1";
3578_1163891_1164392	best.sorted	exon	409	501	100.00	+	.	transcript_id "PB.5992.1.mrna1"; gene_id "PB.5992.1.path1"; gene_name "PB.5992.1";
3578_1163891_1164392	best.sorted	CDS	179	353	.	+	0	transcript_id "PB.5992.1.mrna1"; gene_id "PB.5992.1.path1"; gene_name "PB.5992.1";
3578_1163891_1164392	best.sorted	CDS	409	476	.	+	2	transcript_id "PB.5992.1.mrna1"; gene_id "PB.5992.1.path1"; gene_name "PB.5992.1";
3578_1401063_1401448	best.sorted	exon	1	385	100.00	+	.	transcript_id "PB.6008.65.mrna1"; gene_id "PB.6008.65.path1"; gene_name "PB.6008.65";
3578_1401063_1401448	best.sorted	CDS	2	352	.	+	0	transcript_id "PB.6008.65.mrna1"; gene_id "PB.6008.65.path1"; gene_name "PB.6008.65";
3578_715193_924346	best.sorted	exon	1	640	100.00	+	.	transcript_id "PB.5986.1.mrna1"; gene_id "PB.5986.1.path1"; gene_name "PB.5986.1";
3578_715193_924346	best.sorted	exon	123163	123279	100.00	+	.	transcript_id "PB.5986.1.mrna1"; gene_id "PB.5986.1.path1"; gene_name "PB.5986.1";
3578_715193_924346	best.sorted	exon	141597	141797	100.00	+	.	transcript_id "PB.5986.1.mrna1"; gene_id "PB.5986.1.path1"; gene_name "PB.5986.1";
3578_715193_924346	best.sorted	exon	159086	159226	100.00	+	.	transcript_id "PB.5986.1.mrna1"; gene_id "PB.5986.1.path1"; gene_name "PB.5986.1";
3578_715193_924346	best.sorted	exon	160094	160225	100.00	+	.	transcript_id "PB.5986.1.mrna1"; gene_id "PB.5986.1.path1"; gene_name "PB.5986.1";
3578_715193_924346	best.sorted	exon	161601	161698	100.00	+	.	transcript_id "PB.5986.1.mrna1"; gene_id "PB.5986.1.path1"; gene_name "PB.5986.1";
3578_715193_924346	best.sorted	exon	177682	177911	100.00	+	.	transcript_id "PB.5986.1.mrna1"; gene_id "PB.5986.1.path1"; gene_name "PB.5986.1";
3578_715193_924346	best.sorted	exon	184544	184942	100.00	+	.	transcript_id "PB.5986.1.mrna1"; gene_id "PB.5986.1.path1"; gene_name "PB.5986.1";
3578_715193_924346	best.sorted	exon	187595	187653	100.00	+	.	transcript_id "PB.5986.1.mrna1"; gene_id "PB.5986.1.path1"; gene_name "PB.5986.1";
3578_715193_924346	best.sorted	exon	208840	209153	100.00	+	.	transcript_id "PB.5986.1.mrna1"; gene_id "PB.5986.1.path1"; gene_name "PB.5986.1";
3578_715193_924346	best.sorted	CDS	1	640	.	+	0	transcript_id "PB.5986.1.mrna1"; gene_id "PB.5986.1.path1"; gene_name "PB.5986.1";
3578_715193_924346	best.sorted	CDS	123163	123279	.	+	2	transcript_id "PB.5986.1.mrna1"; gene_id "PB.5986.1.path1"; gene_name "PB.5986.1";
3578_715193_924346	best.sorted	CDS	141597	141797	.	+	2	transcript_id "PB.5986.1.mrna1"; gene_id "PB.5986.1.path1"; gene_name "PB.5986.1";
3578_715193_924346	best.sorted	CDS	159086	159226	.	+	2	transcript_id "PB.5986.1.mrna1"; gene_id "PB.5986.1.path1"; gene_name "PB.5986.1";
3578_715193_924346	best.sorted	CDS	160094	160225	.	+	2	transcript_id "PB.5986.1.mrna1"; gene_id "PB.5986.1.path1"; gene_name "PB.5986.1";
3578_715193_924346	best.sorted	CDS	161601	161698	.	+	2	transcript_id "PB.5986.1.mrna1"; gene_id "PB.5986.1.path1"; gene_name "PB.5986.1";
3578_715193_924346	best.sorted	CDS	177682	177911	.	+	0	transcript_id "PB.5986.1.mrna1"; gene_id "PB.5986.1.path1"; gene_name "PB.5986.1";
3578_715193_924346	best.sorted	CDS	184544	184942	.	+	1	transcript_id "PB.5986.1.mrna1"; gene_id "PB.5986.1.path1"; gene_name "PB.5986.1";
3578_715193_924346	best.sorted	CDS	187595	187653	.	+	1	transcript_id "PB.5986.1.mrna1"; gene_id "PB.5986.1.path1"; gene_name "PB.5986.1";
3578_715193_924346	best.sorted	CDS	208840	208970	.	+	2	transcript_id "PB.5986.1.mrna1"; gene_id "PB.5986.1.path1"; gene_name "PB.5986.1";
3585_1590324_1594656	best.sorted	exon	1	132	100.00	+	.	transcript_id "PB.6257.5.mrna1"; gene_id "PB.6257.5.path1"; gene_name "PB.6257.5";
3585_1590324_1594656	best.sorted	exon	324	618	100.00	+	.	transcript_id "PB.6257.5.mrna1"; gene_id "PB.6257.5.path1"; gene_name "PB.6257.5";
3585_1590324_1594656	best.sorted	exon	726	773	100.00	+	.	transcript_id "PB.6257.5.mrna1"; gene_id "PB.6257.5.path1"; gene_name "PB.6257.5";
3585_1590324_1594656	best.sorted	exon	1587	2011	100.00	+	.	transcript_id "PB.6257.5.mrna1"; gene_id "PB.6257.5.path1"; gene_name "PB.6257.5";
3585_1590324_1594656	best.sorted	exon	2601	3318	100.00	+	.	transcript_id "PB.6257.5.mrna1"; gene_id "PB.6257.5.path1"; gene_name "PB.6257.5";
3585_1590324_1594656	best.sorted	exon	3522	3845	100.00	+	.	transcript_id "PB.6257.5.mrna1"; gene_id "PB.6257.5.path1"; gene_name "PB.6257.5";
3585_1590324_1594656	best.sorted	exon	3913	4332	100.00	+	.	transcript_id "PB.6257.5.mrna1"; gene_id "PB.6257.5.path1"; gene_name "PB.6257.5";
3585_1590324_1594656	best.sorted	CDS	334	618	.	+	0	transcript_id "PB.6257.5.mrna1"; gene_id "PB.6257.5.path1"; gene_name "PB.6257.5";
3585_1590324_1594656	best.sorted	CDS	726	773	.	+	0	transcript_id "PB.6257.5.mrna1"; gene_id "PB.6257.5.path1"; gene_name "PB.6257.5";
3585_1590324_1594656	best.sorted	CDS	1587	2011	.	+	0	transcript_id "PB.6257.5.mrna1"; gene_id "PB.6257.5.path1"; gene_name "PB.6257.5";
3585_1590324_1594656	best.sorted	CDS	2601	3318	.	+	1	transcript_id "PB.6257.5.mrna1"; gene_id "PB.6257.5.path1"; gene_name "PB.6257.5";
3585_1590324_1594656	best.sorted	CDS	3522	3845	.	+	0	transcript_id "PB.6257.5.mrna1"; gene_id "PB.6257.5.path1"; gene_name "PB.6257.5";
3585_1590324_1594656	best.sorted	CDS	3913	4332	.	+	0	transcript_id "PB.6257.5.mrna1"; gene_id "PB.6257.5.path1"; gene_name "PB.6257.5";
3585_551399_552159	best.sorted	exon	1	208	100.00	+	.	transcript_id "PB.6219.8.mrna1"; gene_id "PB.6219.8.path1"; gene_name "PB.6219.8";
3585_551399_552159	best.sorted	exon	279	760	100.00	+	.	transcript_id "PB.6219.8.mrna1"; gene_id "PB.6219.8.path1"; gene_name "PB.6219.8";
3585_551399_552159	best.sorted	CDS	167	208	.	+	0	transcript_id "PB.6219.8.mrna1"; gene_id "PB.6219.8.path1"; gene_name "PB.6219.8";
3585_551399_552159	best.sorted	CDS	279	758	.	+	0	transcript_id "PB.6219.8.mrna1"; gene_id "PB.6219.8.path1"; gene_name "PB.6219.8";
3590_1310157_1328302	best.sorted	exon	1	1369	100.00	+	.	transcript_id "PB.6407.9.mrna1"; gene_id "PB.6407.9.path1"; gene_name "PB.6407.9";
3590_1310157_1328302	best.sorted	exon	14535	14582	100.00	+	.	transcript_id "PB.6407.9.mrna1"; gene_id "PB.6407.9.path1"; gene_name "PB.6407.9";
3590_1310157_1328302	best.sorted	exon	15105	15517	100.00	+	.	transcript_id "PB.6407.9.mrna1"; gene_id "PB.6407.9.path1"; gene_name "PB.6407.9";
3590_1310157_1328302	best.sorted	exon	15591	15818	100.00	+	.	transcript_id "PB.6407.9.mrna1"; gene_id "PB.6407.9.path1"; gene_name "PB.6407.9";
3590_1310157_1328302	best.sorted	exon	17152	18145	100.00	+	.	transcript_id "PB.6407.9.mrna1"; gene_id "PB.6407.9.path1"; gene_name "PB.6407.9";
3590_1310157_1328302	best.sorted	CDS	1315	1369	.	+	0	transcript_id "PB.6407.9.mrna1"; gene_id "PB.6407.9.path1"; gene_name "PB.6407.9";
3590_1310157_1328302	best.sorted	CDS	14535	14582	.	+	2	transcript_id "PB.6407.9.mrna1"; gene_id "PB.6407.9.path1"; gene_name "PB.6407.9";
3590_1310157_1328302	best.sorted	CDS	15105	15517	.	+	2	transcript_id "PB.6407.9.mrna1"; gene_id "PB.6407.9.path1"; gene_name "PB.6407.9";
3590_1310157_1328302	best.sorted	CDS	15591	15818	.	+	0	transcript_id "PB.6407.9.mrna1"; gene_id "PB.6407.9.path1"; gene_name "PB.6407.9";
3590_1310157_1328302	best.sorted	CDS	17152	17403	.	+	0	transcript_id "PB.6407.9.mrna1"; gene_id "PB.6407.9.path1"; gene_name "PB.6407.9";
3602_1015231_1016536	best.sorted	exon	1	195	100.00	-	.	transcript_id "PB.6548.2.mrna1"; gene_id "PB.6548.2.path1"; gene_name "PB.6548.2";
3602_1015231_1016536	best.sorted	exon	271	887	100.00	-	.	transcript_id "PB.6548.2.mrna1"; gene_id "PB.6548.2.path1"; gene_name "PB.6548.2";
3602_1015231_1016536	best.sorted	exon	951	1064	100.00	-	.	transcript_id "PB.6548.2.mrna1"; gene_id "PB.6548.2.path1"; gene_name "PB.6548.2";
3602_1015231_1016536	best.sorted	exon	1128	1305	100.00	-	.	transcript_id "PB.6548.2.mrna1"; gene_id "PB.6548.2.path1"; gene_name "PB.6548.2";
3602_1015231_1016536	best.sorted	CDS	767	887	.	-	1	transcript_id "PB.6548.2.mrna1"; gene_id "PB.6548.2.path1"; gene_name "PB.6548.2";
3602_1015231_1016536	best.sorted	CDS	951	1064	.	-	1	transcript_id "PB.6548.2.mrna1"; gene_id "PB.6548.2.path1"; gene_name "PB.6548.2";
3602_1015231_1016536	best.sorted	CDS	1128	1303	.	-	0	transcript_id "PB.6548.2.mrna1"; gene_id "PB.6548.2.path1"; gene_name "PB.6548.2";
3602_1062770_1077162	best.sorted	exon	1	168	100.00	+	.	transcript_id "PB.6549.40.mrna1"; gene_id "PB.6549.40.path1"; gene_name "PB.6549.40";
3602_1062770_1077162	best.sorted	exon	13403	13430	100.00	+	.	transcript_id "PB.6549.40.mrna1"; gene_id "PB.6549.40.path1"; gene_name "PB.6549.40";
3602_1062770_1077162	best.sorted	exon	14000	14392	100.00	+	.	transcript_id "PB.6549.40.mrna1"; gene_id "PB.6549.40.path1"; gene_name "PB.6549.40";
3602_1062770_1077162	best.sorted	CDS	3	107	.	+	0	transcript_id "PB.6549.40.mrna1"; gene_id "PB.6549.40.path1"; gene_name "PB.6549.40";
3603_1461214_1554709	best.sorted	exon	1	283	100.00	+	.	transcript_id "PB.6600.22.mrna1"; gene_id "PB.6600.22.path1"; gene_name "PB.6600.22";
3603_1461214_1554709	best.sorted	exon	32036	32080	100.00	+	.	transcript_id "PB.6600.22.mrna1"; gene_id "PB.6600.22.path1"; gene_name "PB.6600.22";
3603_1461214_1554709	best.sorted	exon	69975	70146	100.00	+	.	transcript_id "PB.6600.22.mrna1"; gene_id "PB.6600.22.path1"; gene_name "PB.6600.22";
3603_1461214_1554709	best.sorted	exon	93161	93495	100.00	+	.	transcript_id "PB.6600.22.mrna1"; gene_id "PB.6600.22.path1"; gene_name "PB.6600.22";
3603_1461214_1554709	best.sorted	CDS	1	78	.	+	0	transcript_id "PB.6600.22.mrna1"; gene_id "PB.6600.22.path1"; gene_name "PB.6600.22";
3614_225543_247464	best.sorted	exon	1	622	100.00	+	.	transcript_id "PB.6746.2.mrna1"; gene_id "PB.6746.2.path1"; gene_name "PB.6746.2";
3614_225543_247464	best.sorted	exon	18256	18377	100.00	+	.	transcript_id "PB.6746.2.mrna1"; gene_id "PB.6746.2.path1"; gene_name "PB.6746.2";
3614_225543_247464	best.sorted	exon	18472	19301	100.00	+	.	transcript_id "PB.6746.2.mrna1"; gene_id "PB.6746.2.path1"; gene_name "PB.6746.2";
3614_225543_247464	best.sorted	exon	19367	19557	100.00	+	.	transcript_id "PB.6746.2.mrna1"; gene_id "PB.6746.2.path1"; gene_name "PB.6746.2";
3614_225543_247464	best.sorted	exon	19629	19824	100.00	+	.	transcript_id "PB.6746.2.mrna1"; gene_id "PB.6746.2.path1"; gene_name "PB.6746.2";
3614_225543_247464	best.sorted	exon	19887	20072	100.00	+	.	transcript_id "PB.6746.2.mrna1"; gene_id "PB.6746.2.path1"; gene_name "PB.6746.2";
3614_225543_247464	best.sorted	exon	20141	20305	100.00	+	.	transcript_id "PB.6746.2.mrna1"; gene_id "PB.6746.2.path1"; gene_name "PB.6746.2";
3614_225543_247464	best.sorted	exon	20372	20498	100.00	+	.	transcript_id "PB.6746.2.mrna1"; gene_id "PB.6746.2.path1"; gene_name "PB.6746.2";
3614_225543_247464	best.sorted	exon	20568	20673	100.00	+	.	transcript_id "PB.6746.2.mrna1"; gene_id "PB.6746.2.path1"; gene_name "PB.6746.2";
3614_225543_247464	best.sorted	exon	21503	21921	100.00	+	.	transcript_id "PB.6746.2.mrna1"; gene_id "PB.6746.2.path1"; gene_name "PB.6746.2";
3614_225543_247464	best.sorted	CDS	18260	18377	.	+	0	transcript_id "PB.6746.2.mrna1"; gene_id "PB.6746.2.path1"; gene_name "PB.6746.2";
3614_225543_247464	best.sorted	CDS	18472	19301	.	+	2	transcript_id "PB.6746.2.mrna1"; gene_id "PB.6746.2.path1"; gene_name "PB.6746.2";
3614_225543_247464	best.sorted	CDS	19367	19557	.	+	0	transcript_id "PB.6746.2.mrna1"; gene_id "PB.6746.2.path1"; gene_name "PB.6746.2";
3614_225543_247464	best.sorted	CDS	19629	19824	.	+	1	transcript_id "PB.6746.2.mrna1"; gene_id "PB.6746.2.path1"; gene_name "PB.6746.2";
3614_225543_247464	best.sorted	CDS	19887	20072	.	+	0	transcript_id "PB.6746.2.mrna1"; gene_id "PB.6746.2.path1"; gene_name "PB.6746.2";
3614_225543_247464	best.sorted	CDS	20141	20305	.	+	0	transcript_id "PB.6746.2.mrna1"; gene_id "PB.6746.2.path1"; gene_name "PB.6746.2";
3614_225543_247464	best.sorted	CDS	20372	20498	.	+	0	transcript_id "PB.6746.2.mrna1"; gene_id "PB.6746.2.path1"; gene_name "PB.6746.2";
3614_225543_247464	best.sorted	CDS	20568	20673	.	+	2	transcript_id "PB.6746.2.mrna1"; gene_id "PB.6746.2.path1"; gene_name "PB.6746.2";
3614_225543_247464	best.sorted	CDS	21503	21920	.	+	1	transcript_id "PB.6746.2.mrna1"; gene_id "PB.6746.2.path1"; gene_name "PB.6746.2";
3614_276891_323953	best.sorted	exon	1	518	100.00	+	.	transcript_id "PB.6749.18.mrna1"; gene_id "PB.6749.18.path1"; gene_name "PB.6749.18";
3614_276891_323953	best.sorted	exon	3378	3606	100.00	+	.	transcript_id "PB.6749.18.mrna1"; gene_id "PB.6749.18.path1"; gene_name "PB.6749.18";
3614_276891_323953	best.sorted	exon	27097	27239	100.00	+	.	transcript_id "PB.6749.18.mrna1"; gene_id "PB.6749.18.path1"; gene_name "PB.6749.18";
3614_276891_323953	best.sorted	exon	34699	34835	100.00	+	.	transcript_id "PB.6749.18.mrna1"; gene_id "PB.6749.18.path1"; gene_name "PB.6749.18";
3614_276891_323953	best.sorted	exon	34897	35002	100.00	+	.	transcript_id "PB.6749.18.mrna1"; gene_id "PB.6749.18.path1"; gene_name "PB.6749.18";
3614_276891_323953	best.sorted	exon	39088	39248	100.00	+	.	transcript_id "PB.6749.18.mrna1"; gene_id "PB.6749.18.path1"; gene_name "PB.6749.18";
3614_276891_323953	best.sorted	exon	42371	42485	100.00	+	.	transcript_id "PB.6749.18.mrna1"; gene_id "PB.6749.18.path1"; gene_name "PB.6749.18";
3614_276891_323953	best.sorted	exon	46998	47062	100.00	+	.	transcript_id "PB.6749.18.mrna1"; gene_id "PB.6749.18.path1"; gene_name "PB.6749.18";
3614_276891_323953	best.sorted	CDS	3539	3606	.	+	0	transcript_id "PB.6749.18.mrna1"; gene_id "PB.6749.18.path1"; gene_name "PB.6749.18";
3614_276891_323953	best.sorted	CDS	27097	27239	.	+	1	transcript_id "PB.6749.18.mrna1"; gene_id "PB.6749.18.path1"; gene_name "PB.6749.18";
3614_276891_323953	best.sorted	CDS	34699	34835	.	+	2	transcript_id "PB.6749.18.mrna1"; gene_id "PB.6749.18.path1"; gene_name "PB.6749.18";
3614_276891_323953	best.sorted	CDS	34897	35002	.	+	0	transcript_id "PB.6749.18.mrna1"; gene_id "PB.6749.18.path1"; gene_name "PB.6749.18";
3614_276891_323953	best.sorted	CDS	39088	39248	.	+	2	transcript_id "PB.6749.18.mrna1"; gene_id "PB.6749.18.path1"; gene_name "PB.6749.18";
3614_276891_323953	best.sorted	CDS	42371	42485	.	+	0	transcript_id "PB.6749.18.mrna1"; gene_id "PB.6749.18.path1"; gene_name "PB.6749.18";
3614_276891_323953	best.sorted	CDS	46998	47062	.	+	2	transcript_id "PB.6749.18.mrna1"; gene_id "PB.6749.18.path1"; gene_name "PB.6749.18";
3614_330244_330469	best.sorted	exon	1	132	100.00	+	.	transcript_id "PB.6749.93.mrna1"; gene_id "PB.6749.93.path1"; gene_name "PB.6749.93";
3614_330244_330469	best.sorted	exon	202	225	100.00	+	.	transcript_id "PB.6749.93.mrna1"; gene_id "PB.6749.93.path1"; gene_name "PB.6749.93";
3614_330244_330469	best.sorted	CDS	1	132	.	+	0	transcript_id "PB.6749.93.mrna1"; gene_id "PB.6749.93.path1"; gene_name "PB.6749.93";
3614_330244_330469	best.sorted	CDS	202	225	.	+	0	transcript_id "PB.6749.93.mrna1"; gene_id "PB.6749.93.path1"; gene_name "PB.6749.93";
3614_368194_430820	best.sorted	exon	1	233	100.00	+	.	transcript_id "PB.6749.177.mrna1"; gene_id "PB.6749.177.path1"; gene_name "PB.6749.177";
3614_368194_430820	best.sorted	exon	291	508	100.00	+	.	transcript_id "PB.6749.177.mrna1"; gene_id "PB.6749.177.path1"; gene_name "PB.6749.177";
3614_368194_430820	best.sorted	exon	14342	14724	100.00	+	.	transcript_id "PB.6749.177.mrna1"; gene_id "PB.6749.177.path1"; gene_name "PB.6749.177";
3614_368194_430820	best.sorted	exon	14860	15210	100.00	+	.	transcript_id "PB.6749.177.mrna1"; gene_id "PB.6749.177.path1"; gene_name "PB.6749.177";
3614_368194_430820	best.sorted	exon	15283	15444	100.00	+	.	transcript_id "PB.6749.177.mrna1"; gene_id "PB.6749.177.path1"; gene_name "PB.6749.177";
3614_368194_430820	best.sorted	exon	61670	61790	100.00	+	.	transcript_id "PB.6749.177.mrna1"; gene_id "PB.6749.177.path1"; gene_name "PB.6749.177";
3614_368194_430820	best.sorted	exon	61898	61991	100.00	+	.	transcript_id "PB.6749.177.mrna1"; gene_id "PB.6749.177.path1"; gene_name "PB.6749.177";
3614_368194_430820	best.sorted	exon	62390	62438	100.00	+	.	transcript_id "PB.6749.177.mrna1"; gene_id "PB.6749.177.path1"; gene_name "PB.6749.177";
3614_368194_430820	best.sorted	exon	62535	62626	100.00	+	.	transcript_id "PB.6749.177.mrna1"; gene_id "PB.6749.177.path1"; gene_name "PB.6749.177";
3614_368194_430820	best.sorted	CDS	14448	14724	.	+	0	transcript_id "PB.6749.177.mrna1"; gene_id "PB.6749.177.path1"; gene_name "PB.6749.177";
3614_368194_430820	best.sorted	CDS	14860	15210	.	+	2	transcript_id "PB.6749.177.mrna1"; gene_id "PB.6749.177.path1"; gene_name "PB.6749.177";
3614_368194_430820	best.sorted	CDS	15283	15444	.	+	2	transcript_id "PB.6749.177.mrna1"; gene_id "PB.6749.177.path1"; gene_name "PB.6749.177";
3614_368194_430820	best.sorted	CDS	61670	61790	.	+	2	transcript_id "PB.6749.177.mrna1"; gene_id "PB.6749.177.path1"; gene_name "PB.6749.177";
3614_368194_430820	best.sorted	CDS	61898	61991	.	+	1	transcript_id "PB.6749.177.mrna1"; gene_id "PB.6749.177.path1"; gene_name "PB.6749.177";
3614_368194_430820	best.sorted	CDS	62390	62438	.	+	0	transcript_id "PB.6749.177.mrna1"; gene_id "PB.6749.177.path1"; gene_name "PB.6749.177";
3614_368194_430820	best.sorted	CDS	62535	62626	.	+	2	transcript_id "PB.6749.177.mrna1"; gene_id "PB.6749.177.path1"; gene_name "PB.6749.177";
3617_165099_192415	best.sorted	exon	1	312	100.00	+	.	transcript_id "PB.6759.3.mrna1"; gene_id "PB.6759.3.path1"; gene_name "PB.6759.3";
3617_165099_192415	best.sorted	exon	15000	15196	100.00	+	.	transcript_id "PB.6759.3.mrna1"; gene_id "PB.6759.3.path1"; gene_name "PB.6759.3";
3617_165099_192415	best.sorted	exon	26327	26417	100.00	+	.	transcript_id "PB.6759.3.mrna1"; gene_id "PB.6759.3.path1"; gene_name "PB.6759.3";
3617_165099_192415	best.sorted	exon	27052	27316	100.00	+	.	transcript_id "PB.6759.3.mrna1"; gene_id "PB.6759.3.path1"; gene_name "PB.6759.3";
3617_165099_192415	best.sorted	CDS	163	312	.	+	0	transcript_id "PB.6759.3.mrna1"; gene_id "PB.6759.3.path1"; gene_name "PB.6759.3";
3617_165099_192415	best.sorted	CDS	15000	15196	.	+	0	transcript_id "PB.6759.3.mrna1"; gene_id "PB.6759.3.path1"; gene_name "PB.6759.3";
3617_165099_192415	best.sorted	CDS	26327	26417	.	+	1	transcript_id "PB.6759.3.mrna1"; gene_id "PB.6759.3.path1"; gene_name "PB.6759.3";
3617_165099_192415	best.sorted	CDS	27052	27315	.	+	0	transcript_id "PB.6759.3.mrna1"; gene_id "PB.6759.3.path1"; gene_name "PB.6759.3";
3674_33457_164832	best.sorted	exon	1	266	100.00	+	.	transcript_id "PB.6899.2.mrna1"; gene_id "PB.6899.2.path1"; gene_name "PB.6899.2";
3674_33457_164832	best.sorted	exon	319	420	100.00	+	.	transcript_id "PB.6899.2.mrna1"; gene_id "PB.6899.2.path1"; gene_name "PB.6899.2";
3674_33457_164832	best.sorted	exon	486	697	100.00	+	.	transcript_id "PB.6899.2.mrna1"; gene_id "PB.6899.2.path1"; gene_name "PB.6899.2";
3674_33457_164832	best.sorted	exon	75920	76377	100.00	+	.	transcript_id "PB.6899.2.mrna1"; gene_id "PB.6899.2.path1"; gene_name "PB.6899.2";
3674_33457_164832	best.sorted	exon	101689	101863	100.00	+	.	transcript_id "PB.6899.2.mrna1"; gene_id "PB.6899.2.path1"; gene_name "PB.6899.2";
3674_33457_164832	best.sorted	exon	131047	131375	100.00	+	.	transcript_id "PB.6899.2.mrna1"; gene_id "PB.6899.2.path1"; gene_name "PB.6899.2";
3674_33457_164832	best.sorted	CDS	2	266	.	+	0	transcript_id "PB.6899.2.mrna1"; gene_id "PB.6899.2.path1"; gene_name "PB.6899.2";
3674_33457_164832	best.sorted	CDS	319	420	.	+	2	transcript_id "PB.6899.2.mrna1"; gene_id "PB.6899.2.path1"; gene_name "PB.6899.2";
3674_33457_164832	best.sorted	CDS	486	697	.	+	2	transcript_id "PB.6899.2.mrna1"; gene_id "PB.6899.2.path1"; gene_name "PB.6899.2";
3674_33457_164832	best.sorted	CDS	75920	76377	.	+	0	transcript_id "PB.6899.2.mrna1"; gene_id "PB.6899.2.path1"; gene_name "PB.6899.2";
3674_33457_164832	best.sorted	CDS	101689	101863	.	+	1	transcript_id "PB.6899.2.mrna1"; gene_id "PB.6899.2.path1"; gene_name "PB.6899.2";
3674_33457_164832	best.sorted	CDS	131047	131277	.	+	0	transcript_id "PB.6899.2.mrna1"; gene_id "PB.6899.2.path1"; gene_name "PB.6899.2";
3676_238580_437437	best.sorted	exon	1	686	100.00	-	.	transcript_id "PB.6908.7.mrna1"; gene_id "PB.6908.7.path1"; gene_name "PB.6908.7";
3676_238580_437437	best.sorted	exon	783	940	100.00	-	.	transcript_id "PB.6908.7.mrna1"; gene_id "PB.6908.7.path1"; gene_name "PB.6908.7";
3676_238580_437437	best.sorted	exon	1137	1221	100.00	-	.	transcript_id "PB.6908.7.mrna1"; gene_id "PB.6908.7.path1"; gene_name "PB.6908.7";
3676_238580_437437	best.sorted	exon	1342	1730	100.00	-	.	transcript_id "PB.6908.7.mrna1"; gene_id "PB.6908.7.path1"; gene_name "PB.6908.7";
3676_238580_437437	best.sorted	exon	1925	2010	100.00	-	.	transcript_id "PB.6908.7.mrna1"; gene_id "PB.6908.7.path1"; gene_name "PB.6908.7";
3676_238580_437437	best.sorted	exon	17534	17648	100.00	-	.	transcript_id "PB.6908.7.mrna1"; gene_id "PB.6908.7.path1"; gene_name "PB.6908.7";
3676_238580_437437	best.sorted	exon	17821	19126	100.00	-	.	transcript_id "PB.6908.7.mrna1"; gene_id "PB.6908.7.path1"; gene_name "PB.6908.7";
3676_238580_437437	best.sorted	exon	19215	19767	100.00	-	.	transcript_id "PB.6908.7.mrna1"; gene_id "PB.6908.7.path1"; gene_name "PB.6908.7";
3676_238580_437437	best.sorted	exon	41097	41183	100.00	-	.	transcript_id "PB.6908.7.mrna1"; gene_id "PB.6908.7.path1"; gene_name "PB.6908.7";
3676_238580_437437	best.sorted	exon	162031	163020	100.00	-	.	transcript_id "PB.6908.7.mrna1"; gene_id "PB.6908.7.path1"; gene_name "PB.6908.7";
3676_238580_437437	best.sorted	exon	197733	198857	100.00	-	.	transcript_id "PB.6908.7.mrna1"; gene_id "PB.6908.7.path1"; gene_name "PB.6908.7";
3676_238580_437437	best.sorted	CDS	510	686	.	-	0	transcript_id "PB.6908.7.mrna1"; gene_id "PB.6908.7.path1"; gene_name "PB.6908.7";
3676_238580_437437	best.sorted	CDS	783	940	.	-	2	transcript_id "PB.6908.7.mrna1"; gene_id "PB.6908.7.path1"; gene_name "PB.6908.7";
3676_238580_437437	best.sorted	CDS	1137	1221	.	-	0	transcript_id "PB.6908.7.mrna1"; gene_id "PB.6908.7.path1"; gene_name "PB.6908.7";
3676_238580_437437	best.sorted	CDS	1342	1730	.	-	2	transcript_id "PB.6908.7.mrna1"; gene_id "PB.6908.7.path1"; gene_name "PB.6908.7";
3676_238580_437437	best.sorted	CDS	1925	2010	.	-	1	transcript_id "PB.6908.7.mrna1"; gene_id "PB.6908.7.path1"; gene_name "PB.6908.7";
3676_238580_437437	best.sorted	CDS	17534	17648	.	-	2	transcript_id "PB.6908.7.mrna1"; gene_id "PB.6908.7.path1"; gene_name "PB.6908.7";
3676_238580_437437	best.sorted	CDS	17821	19126	.	-	0	transcript_id "PB.6908.7.mrna1"; gene_id "PB.6908.7.path1"; gene_name "PB.6908.7";
3676_238580_437437	best.sorted	CDS	19215	19767	.	-	1	transcript_id "PB.6908.7.mrna1"; gene_id "PB.6908.7.path1"; gene_name "PB.6908.7";
3676_238580_437437	best.sorted	CDS	41097	41183	.	-	1	transcript_id "PB.6908.7.mrna1"; gene_id "PB.6908.7.path1"; gene_name "PB.6908.7";
3676_238580_437437	best.sorted	CDS	162031	162077	.	-	0	transcript_id "PB.6908.7.mrna1"; gene_id "PB.6908.7.path1"; gene_name "PB.6908.7";
3686_1358462_1398854	best.sorted	exon	1	1600	100.00	+	.	transcript_id "PB.6923.28.mrna1"; gene_id "PB.6923.28.path1"; gene_name "PB.6923.28";
3686_1358462_1398854	best.sorted	exon	16507	16840	100.00	+	.	transcript_id "PB.6923.28.mrna1"; gene_id "PB.6923.28.path1"; gene_name "PB.6923.28";
3686_1358462_1398854	best.sorted	exon	36044	36628	100.00	+	.	transcript_id "PB.6923.28.mrna1"; gene_id "PB.6923.28.path1"; gene_name "PB.6923.28";
3686_1358462_1398854	best.sorted	exon	37502	37831	100.00	+	.	transcript_id "PB.6923.28.mrna1"; gene_id "PB.6923.28.path1"; gene_name "PB.6923.28";
3686_1358462_1398854	best.sorted	exon	38992	39103	100.00	+	.	transcript_id "PB.6923.28.mrna1"; gene_id "PB.6923.28.path1"; gene_name "PB.6923.28";
3686_1358462_1398854	best.sorted	exon	39490	40392	100.00	+	.	transcript_id "PB.6923.28.mrna1"; gene_id "PB.6923.28.path1"; gene_name "PB.6923.28";
3686_1358462_1398854	best.sorted	CDS	1396	1600	.	+	0	transcript_id "PB.6923.28.mrna1"; gene_id "PB.6923.28.path1"; gene_name "PB.6923.28";
3686_1358462_1398854	best.sorted	CDS	16507	16840	.	+	2	transcript_id "PB.6923.28.mrna1"; gene_id "PB.6923.28.path1"; gene_name "PB.6923.28";
3686_1358462_1398854	best.sorted	CDS	36044	36628	.	+	1	transcript_id "PB.6923.28.mrna1"; gene_id "PB.6923.28.path1"; gene_name "PB.6923.28";
3686_1358462_1398854	best.sorted	CDS	37502	37831	.	+	1	transcript_id "PB.6923.28.mrna1"; gene_id "PB.6923.28.path1"; gene_name "PB.6923.28";
3686_1358462_1398854	best.sorted	CDS	38992	39103	.	+	1	transcript_id "PB.6923.28.mrna1"; gene_id "PB.6923.28.path1"; gene_name "PB.6923.28";
3686_1358462_1398854	best.sorted	CDS	39490	39645	.	+	0	transcript_id "PB.6923.28.mrna1"; gene_id "PB.6923.28.path1"; gene_name "PB.6923.28";
3702_1062025_1062981	best.sorted	exon	1	956	100.00	-	.	transcript_id "PB.6959.1.mrna1"; gene_id "PB.6959.1.path1"; gene_name "PB.6959.1";
3702_1062025_1062981	best.sorted	CDS	319	408	.	-	0	transcript_id "PB.6959.1.mrna1"; gene_id "PB.6959.1.path1"; gene_name "PB.6959.1";
3717_169_3148	best.sorted	exon	1	110	100.00	+	.	transcript_id "PB.7160.2.mrna1"; gene_id "PB.7160.2.path1"; gene_name "PB.7160.2";
3717_169_3148	best.sorted	exon	175	2979	100.00	+	.	transcript_id "PB.7160.2.mrna1"; gene_id "PB.7160.2.path1"; gene_name "PB.7160.2";
3717_169_3148	best.sorted	CDS	2664	2816	.	+	0	transcript_id "PB.7160.2.mrna1"; gene_id "PB.7160.2.path1"; gene_name "PB.7160.2";
3723_175862_397229	best.sorted	exon	1	684	100.00	-	.	transcript_id "PB.7177.32.mrna1"; gene_id "PB.7177.32.path1"; gene_name "PB.7177.32";
3723_175862_397229	best.sorted	exon	751	1012	100.00	-	.	transcript_id "PB.7177.32.mrna1"; gene_id "PB.7177.32.path1"; gene_name "PB.7177.32";
3723_175862_397229	best.sorted	exon	1077	1215	100.00	-	.	transcript_id "PB.7177.32.mrna1"; gene_id "PB.7177.32.path1"; gene_name "PB.7177.32";
3723_175862_397229	best.sorted	exon	3086	3310	100.00	-	.	transcript_id "PB.7177.32.mrna1"; gene_id "PB.7177.32.path1"; gene_name "PB.7177.32";
3723_175862_397229	best.sorted	exon	3376	3988	100.00	-	.	transcript_id "PB.7177.32.mrna1"; gene_id "PB.7177.32.path1"; gene_name "PB.7177.32";
3723_175862_397229	best.sorted	exon	219470	221367	100.00	-	.	transcript_id "PB.7177.32.mrna1"; gene_id "PB.7177.32.path1"; gene_name "PB.7177.32";
3723_175862_397229	best.sorted	CDS	532	684	.	-	0	transcript_id "PB.7177.32.mrna1"; gene_id "PB.7177.32.path1"; gene_name "PB.7177.32";
3723_175862_397229	best.sorted	CDS	751	1012	.	-	1	transcript_id "PB.7177.32.mrna1"; gene_id "PB.7177.32.path1"; gene_name "PB.7177.32";
3723_175862_397229	best.sorted	CDS	1077	1215	.	-	2	transcript_id "PB.7177.32.mrna1"; gene_id "PB.7177.32.path1"; gene_name "PB.7177.32";
3723_175862_397229	best.sorted	CDS	3086	3310	.	-	2	transcript_id "PB.7177.32.mrna1"; gene_id "PB.7177.32.path1"; gene_name "PB.7177.32";
3723_175862_397229	best.sorted	CDS	3376	3988	.	-	0	transcript_id "PB.7177.32.mrna1"; gene_id "PB.7177.32.path1"; gene_name "PB.7177.32";
3723_175862_397229	best.sorted	CDS	219470	220078	.	-	0	transcript_id "PB.7177.32.mrna1"; gene_id "PB.7177.32.path1"; gene_name "PB.7177.32";
3728_765_1431	best.sorted	exon	1	151	100.00	-	.	transcript_id "PB.7211.3.mrna1"; gene_id "PB.7211.3.path1"; gene_name "PB.7211.3";
3728_765_1431	best.sorted	exon	209	666	100.00	-	.	transcript_id "PB.7211.3.mrna1"; gene_id "PB.7211.3.path1"; gene_name "PB.7211.3";
3728_765_1431	best.sorted	CDS	491	664	.	-	0	transcript_id "PB.7211.3.mrna1"; gene_id "PB.7211.3.path1"; gene_name "PB.7211.3";
3733_234888_282437	best.sorted	exon	1	471	100.00	-	.	transcript_id "PB.7224.30.mrna1"; gene_id "PB.7224.30.path1"; gene_name "PB.7224.30";
3733_234888_282437	best.sorted	exon	965	1191	100.00	-	.	transcript_id "PB.7224.30.mrna1"; gene_id "PB.7224.30.path1"; gene_name "PB.7224.30";
3733_234888_282437	best.sorted	exon	2994	3143	100.00	-	.	transcript_id "PB.7224.30.mrna1"; gene_id "PB.7224.30.path1"; gene_name "PB.7224.30";
3733_234888_282437	best.sorted	exon	46631	46735	100.00	-	.	transcript_id "PB.7224.30.mrna1"; gene_id "PB.7224.30.path1"; gene_name "PB.7224.30";
3733_234888_282437	best.sorted	exon	46805	47549	100.00	-	.	transcript_id "PB.7224.30.mrna1"; gene_id "PB.7224.30.path1"; gene_name "PB.7224.30";
3733_234888_282437	best.sorted	CDS	1	471	.	-	0	transcript_id "PB.7224.30.mrna1"; gene_id "PB.7224.30.path1"; gene_name "PB.7224.30";
3733_234888_282437	best.sorted	CDS	965	1191	.	-	2	transcript_id "PB.7224.30.mrna1"; gene_id "PB.7224.30.path1"; gene_name "PB.7224.30";
3733_234888_282437	best.sorted	CDS	2994	3143	.	-	2	transcript_id "PB.7224.30.mrna1"; gene_id "PB.7224.30.path1"; gene_name "PB.7224.30";
3733_234888_282437	best.sorted	CDS	46631	46735	.	-	2	transcript_id "PB.7224.30.mrna1"; gene_id "PB.7224.30.path1"; gene_name "PB.7224.30";
3733_234888_282437	best.sorted	CDS	46805	47246	.	-	0	transcript_id "PB.7224.30.mrna1"; gene_id "PB.7224.30.path1"; gene_name "PB.7224.30";
3735_714_2570	best.sorted	exon	1	275	100.00	-	.	transcript_id "PB.7261.28.mrna1"; gene_id "PB.7261.28.path1"; gene_name "PB.7261.28";
3735_714_2570	best.sorted	exon	1600	1723	100.00	-	.	transcript_id "PB.7261.28.mrna1"; gene_id "PB.7261.28.path1"; gene_name "PB.7261.28";
3735_714_2570	best.sorted	exon	1787	1856	100.00	-	.	transcript_id "PB.7261.28.mrna1"; gene_id "PB.7261.28.path1"; gene_name "PB.7261.28";
3735_714_2570	best.sorted	CDS	69	275	.	-	0	transcript_id "PB.7261.28.mrna1"; gene_id "PB.7261.28.path1"; gene_name "PB.7261.28";
3735_714_2570	best.sorted	CDS	1600	1629	.	-	0	transcript_id "PB.7261.28.mrna1"; gene_id "PB.7261.28.path1"; gene_name "PB.7261.28";
3747_97432_108060	best.sorted	exon	1	691	100.00	+	.	transcript_id "PB.7314.12.mrna1"; gene_id "PB.7314.12.path1"; gene_name "PB.7314.12";
3747_97432_108060	best.sorted	exon	9631	9717	100.00	+	.	transcript_id "PB.7314.12.mrna1"; gene_id "PB.7314.12.path1"; gene_name "PB.7314.12";
3747_97432_108060	best.sorted	exon	10445	10628	100.00	+	.	transcript_id "PB.7314.12.mrna1"; gene_id "PB.7314.12.path1"; gene_name "PB.7314.12";
3747_97432_108060	best.sorted	CDS	592	691	.	+	0	transcript_id "PB.7314.12.mrna1"; gene_id "PB.7314.12.path1"; gene_name "PB.7314.12";
3747_97432_108060	best.sorted	CDS	9631	9717	.	+	2	transcript_id "PB.7314.12.mrna1"; gene_id "PB.7314.12.path1"; gene_name "PB.7314.12";
3747_97432_108060	best.sorted	CDS	10445	10626	.	+	2	transcript_id "PB.7314.12.mrna1"; gene_id "PB.7314.12.path1"; gene_name "PB.7314.12";
3767_34880_35481	best.sorted	exon	1	601	100.00	-	.	transcript_id "PB.7381.1.mrna1"; gene_id "PB.7381.1.path1"; gene_name "PB.7381.1";
3767_34880_35481	best.sorted	CDS	535	600	.	-	0	transcript_id "PB.7381.1.mrna1"; gene_id "PB.7381.1.path1"; gene_name "PB.7381.1";
3777_219900_300354	best.sorted	exon	1	928	100.00	-	.	transcript_id "PB.7396.9.mrna1"; gene_id "PB.7396.9.path1"; gene_name "PB.7396.9";
3777_219900_300354	best.sorted	exon	1042	1195	100.00	-	.	transcript_id "PB.7396.9.mrna1"; gene_id "PB.7396.9.path1"; gene_name "PB.7396.9";
3777_219900_300354	best.sorted	exon	3306	3435	100.00	-	.	transcript_id "PB.7396.9.mrna1"; gene_id "PB.7396.9.path1"; gene_name "PB.7396.9";
3777_219900_300354	best.sorted	exon	3523	3651	100.00	-	.	transcript_id "PB.7396.9.mrna1"; gene_id "PB.7396.9.path1"; gene_name "PB.7396.9";
3777_219900_300354	best.sorted	exon	37013	37173	100.00	-	.	transcript_id "PB.7396.9.mrna1"; gene_id "PB.7396.9.path1"; gene_name "PB.7396.9";
3777_219900_300354	best.sorted	exon	38337	38521	100.00	-	.	transcript_id "PB.7396.9.mrna1"; gene_id "PB.7396.9.path1"; gene_name "PB.7396.9";
3777_219900_300354	best.sorted	exon	74923	75597	100.00	-	.	transcript_id "PB.7396.9.mrna1"; gene_id "PB.7396.9.path1"; gene_name "PB.7396.9";
3777_219900_300354	best.sorted	exon	80263	80454	100.00	-	.	transcript_id "PB.7396.9.mrna1"; gene_id "PB.7396.9.path1"; gene_name "PB.7396.9";
3777_219900_300354	best.sorted	CDS	741	928	.	-	2	transcript_id "PB.7396.9.mrna1"; gene_id "PB.7396.9.path1"; gene_name "PB.7396.9";
3777_219900_300354	best.sorted	CDS	1042	1195	.	-	0	transcript_id "PB.7396.9.mrna1"; gene_id "PB.7396.9.path1"; gene_name "PB.7396.9";
3777_219900_300354	best.sorted	CDS	3306	3435	.	-	1	transcript_id "PB.7396.9.mrna1"; gene_id "PB.7396.9.path1"; gene_name "PB.7396.9";
3777_219900_300354	best.sorted	CDS	3523	3651	.	-	1	transcript_id "PB.7396.9.mrna1"; gene_id "PB.7396.9.path1"; gene_name "PB.7396.9";
3777_219900_300354	best.sorted	CDS	37013	37173	.	-	0	transcript_id "PB.7396.9.mrna1"; gene_id "PB.7396.9.path1"; gene_name "PB.7396.9";
3777_219900_300354	best.sorted	CDS	38337	38521	.	-	2	transcript_id "PB.7396.9.mrna1"; gene_id "PB.7396.9.path1"; gene_name "PB.7396.9";
3777_219900_300354	best.sorted	CDS	74923	75040	.	-	0	transcript_id "PB.7396.9.mrna1"; gene_id "PB.7396.9.path1"; gene_name "PB.7396.9";
3796_52576_113130	best.sorted	exon	1	1233	100.00	-	.	transcript_id "PB.7428.4.mrna1"; gene_id "PB.7428.4.path1"; gene_name "PB.7428.4";
3796_52576_113130	best.sorted	exon	2003	2145	100.00	-	.	transcript_id "PB.7428.4.mrna1"; gene_id "PB.7428.4.path1"; gene_name "PB.7428.4";
3796_52576_113130	best.sorted	exon	2330	2483	100.00	-	.	transcript_id "PB.7428.4.mrna1"; gene_id "PB.7428.4.path1"; gene_name "PB.7428.4";
3796_52576_113130	best.sorted	exon	2557	2738	100.00	-	.	transcript_id "PB.7428.4.mrna1"; gene_id "PB.7428.4.path1"; gene_name "PB.7428.4";
3796_52576_113130	best.sorted	exon	2900	3135	100.00	-	.	transcript_id "PB.7428.4.mrna1"; gene_id "PB.7428.4.path1"; gene_name "PB.7428.4";
3796_52576_113130	best.sorted	exon	56151	56767	100.00	-	.	transcript_id "PB.7428.4.mrna1"; gene_id "PB.7428.4.path1"; gene_name "PB.7428.4";
3796_52576_113130	best.sorted	exon	60332	60554	100.00	-	.	transcript_id "PB.7428.4.mrna1"; gene_id "PB.7428.4.path1"; gene_name "PB.7428.4";
3796_52576_113130	best.sorted	CDS	921	1233	.	-	1	transcript_id "PB.7428.4.mrna1"; gene_id "PB.7428.4.path1"; gene_name "PB.7428.4";
3796_52576_113130	best.sorted	CDS	2003	2145	.	-	0	transcript_id "PB.7428.4.mrna1"; gene_id "PB.7428.4.path1"; gene_name "PB.7428.4";
3796_52576_113130	best.sorted	CDS	2330	2483	.	-	1	transcript_id "PB.7428.4.mrna1"; gene_id "PB.7428.4.path1"; gene_name "PB.7428.4";
3796_52576_113130	best.sorted	CDS	2557	2738	.	-	0	transcript_id "PB.7428.4.mrna1"; gene_id "PB.7428.4.path1"; gene_name "PB.7428.4";
3796_52576_113130	best.sorted	CDS	2900	3135	.	-	2	transcript_id "PB.7428.4.mrna1"; gene_id "PB.7428.4.path1"; gene_name "PB.7428.4";
3796_52576_113130	best.sorted	CDS	56151	56223	.	-	0	transcript_id "PB.7428.4.mrna1"; gene_id "PB.7428.4.path1"; gene_name "PB.7428.4";
3823_83161_90282	best.sorted	exon	1	37	100.00	-	.	transcript_id "PB.7439.155.mrna1"; gene_id "PB.7439.155.path1"; gene_name "PB.7439.155";
3823_83161_90282	best.sorted	exon	102	252	100.00	-	.	transcript_id "PB.7439.155.mrna1"; gene_id "PB.7439.155.path1"; gene_name "PB.7439.155";
3823_83161_90282	best.sorted	exon	313	495	100.00	-	.	transcript_id "PB.7439.155.mrna1"; gene_id "PB.7439.155.path1"; gene_name "PB.7439.155";
3823_83161_90282	best.sorted	exon	565	798	100.00	-	.	transcript_id "PB.7439.155.mrna1"; gene_id "PB.7439.155.path1"; gene_name "PB.7439.155";
3823_83161_90282	best.sorted	exon	869	922	100.00	-	.	transcript_id "PB.7439.155.mrna1"; gene_id "PB.7439.155.path1"; gene_name "PB.7439.155";
3823_83161_90282	best.sorted	exon	1293	1433	100.00	-	.	transcript_id "PB.7439.155.mrna1"; gene_id "PB.7439.155.path1"; gene_name "PB.7439.155";
3823_83161_90282	best.sorted	exon	1507	2128	100.00	-	.	transcript_id "PB.7439.155.mrna1"; gene_id "PB.7439.155.path1"; gene_name "PB.7439.155";
3823_83161_90282	best.sorted	exon	7016	7121	100.00	-	.	transcript_id "PB.7439.155.mrna1"; gene_id "PB.7439.155.path1"; gene_name "PB.7439.155";
3823_83161_90282	best.sorted	CDS	3	37	.	-	2	transcript_id "PB.7439.155.mrna1"; gene_id "PB.7439.155.path1"; gene_name "PB.7439.155";
3823_83161_90282	best.sorted	CDS	102	252	.	-	0	transcript_id "PB.7439.155.mrna1"; gene_id "PB.7439.155.path1"; gene_name "PB.7439.155";
3823_83161_90282	best.sorted	CDS	313	495	.	-	0	transcript_id "PB.7439.155.mrna1"; gene_id "PB.7439.155.path1"; gene_name "PB.7439.155";
3823_83161_90282	best.sorted	CDS	565	798	.	-	0	transcript_id "PB.7439.155.mrna1"; gene_id "PB.7439.155.path1"; gene_name "PB.7439.155";
3823_83161_90282	best.sorted	CDS	869	922	.	-	0	transcript_id "PB.7439.155.mrna1"; gene_id "PB.7439.155.path1"; gene_name "PB.7439.155";
3823_83161_90282	best.sorted	CDS	1293	1433	.	-	0	transcript_id "PB.7439.155.mrna1"; gene_id "PB.7439.155.path1"; gene_name "PB.7439.155";
3823_83161_90282	best.sorted	CDS	1507	1596	.	-	0	transcript_id "PB.7439.155.mrna1"; gene_id "PB.7439.155.path1"; gene_name "PB.7439.155";
3837_402035_810227	best.sorted	exon	1	1745	100.00	-	.	transcript_id "PB.7464.8.mrna1"; gene_id "PB.7464.8.path1"; gene_name "PB.7464.8";
3837_402035_810227	best.sorted	exon	1819	2020	100.00	-	.	transcript_id "PB.7464.8.mrna1"; gene_id "PB.7464.8.path1"; gene_name "PB.7464.8";
3837_402035_810227	best.sorted	exon	2106	2219	100.00	-	.	transcript_id "PB.7464.8.mrna1"; gene_id "PB.7464.8.path1"; gene_name "PB.7464.8";
3837_402035_810227	best.sorted	exon	15256	15398	100.00	-	.	transcript_id "PB.7464.8.mrna1"; gene_id "PB.7464.8.path1"; gene_name "PB.7464.8";
3837_402035_810227	best.sorted	exon	31277	31325	100.00	-	.	transcript_id "PB.7464.8.mrna1"; gene_id "PB.7464.8.path1"; gene_name "PB.7464.8";
3837_402035_810227	best.sorted	exon	31454	31555	100.00	-	.	transcript_id "PB.7464.8.mrna1"; gene_id "PB.7464.8.path1"; gene_name "PB.7464.8";
3837_402035_810227	best.sorted	exon	301597	301697	100.00	-	.	transcript_id "PB.7464.8.mrna1"; gene_id "PB.7464.8.path1"; gene_name "PB.7464.8";
3837_402035_810227	best.sorted	exon	327387	327467	100.00	-	.	transcript_id "PB.7464.8.mrna1"; gene_id "PB.7464.8.path1"; gene_name "PB.7464.8";
3837_402035_810227	best.sorted	exon	331766	331899	100.00	-	.	transcript_id "PB.7464.8.mrna1"; gene_id "PB.7464.8.path1"; gene_name "PB.7464.8";
3837_402035_810227	best.sorted	exon	340828	340990	100.00	-	.	transcript_id "PB.7464.8.mrna1"; gene_id "PB.7464.8.path1"; gene_name "PB.7464.8";
3837_402035_810227	best.sorted	exon	364508	364671	100.00	-	.	transcript_id "PB.7464.8.mrna1"; gene_id "PB.7464.8.path1"; gene_name "PB.7464.8";
3837_402035_810227	best.sorted	exon	369996	370145	100.00	-	.	transcript_id "PB.7464.8.mrna1"; gene_id "PB.7464.8.path1"; gene_name "PB.7464.8";
3837_402035_810227	best.sorted	exon	375836	375882	100.00	-	.	transcript_id "PB.7464.8.mrna1"; gene_id "PB.7464.8.path1"; gene_name "PB.7464.8";
3837_402035_810227	best.sorted	exon	386979	387045	100.00	-	.	transcript_id "PB.7464.8.mrna1"; gene_id "PB.7464.8.path1"; gene_name "PB.7464.8";
3837_402035_810227	best.sorted	exon	390047	390368	100.00	-	.	transcript_id "PB.7464.8.mrna1"; gene_id "PB.7464.8.path1"; gene_name "PB.7464.8";
3837_402035_810227	best.sorted	exon	392789	393046	100.00	-	.	transcript_id "PB.7464.8.mrna1"; gene_id "PB.7464.8.path1"; gene_name "PB.7464.8";
3837_402035_810227	best.sorted	exon	407552	407875	100.00	-	.	transcript_id "PB.7464.8.mrna1"; gene_id "PB.7464.8.path1"; gene_name "PB.7464.8";
3837_402035_810227	best.sorted	exon	407934	408192	100.00	-	.	transcript_id "PB.7464.8.mrna1"; gene_id "PB.7464.8.path1"; gene_name "PB.7464.8";
3837_402035_810227	best.sorted	CDS	1	1745	.	-	2	transcript_id "PB.7464.8.mrna1"; gene_id "PB.7464.8.path1"; gene_name "PB.7464.8";
3837_402035_810227	best.sorted	CDS	1819	1966	.	-	0	transcript_id "PB.7464.8.mrna1"; gene_id "PB.7464.8.path1"; gene_name "PB.7464.8";
3842_445535_476446	best.sorted	exon	1	126	100.00	+	.	transcript_id "PB.7504.5.mrna1"; gene_id "PB.7504.5.path1"; gene_name "PB.7504.5";
3842_445535_476446	best.sorted	exon	2148	3399	100.00	+	.	transcript_id "PB.7504.5.mrna1"; gene_id "PB.7504.5.path1"; gene_name "PB.7504.5";
3842_445535_476446	best.sorted	exon	28823	29221	100.00	+	.	transcript_id "PB.7504.5.mrna1"; gene_id "PB.7504.5.path1"; gene_name "PB.7504.5";
3842_445535_476446	best.sorted	exon	29874	30017	100.00	+	.	transcript_id "PB.7504.5.mrna1"; gene_id "PB.7504.5.path1"; gene_name "PB.7504.5";
3842_445535_476446	best.sorted	exon	30094	30911	100.00	+	.	transcript_id "PB.7504.5.mrna1"; gene_id "PB.7504.5.path1"; gene_name "PB.7504.5";
3842_445535_476446	best.sorted	CDS	2704	3399	.	+	0	transcript_id "PB.7504.5.mrna1"; gene_id "PB.7504.5.path1"; gene_name "PB.7504.5";
3842_445535_476446	best.sorted	CDS	28823	29221	.	+	0	transcript_id "PB.7504.5.mrna1"; gene_id "PB.7504.5.path1"; gene_name "PB.7504.5";
3842_445535_476446	best.sorted	CDS	29874	30017	.	+	0	transcript_id "PB.7504.5.mrna1"; gene_id "PB.7504.5.path1"; gene_name "PB.7504.5";
3842_445535_476446	best.sorted	CDS	30094	30210	.	+	0	transcript_id "PB.7504.5.mrna1"; gene_id "PB.7504.5.path1"; gene_name "PB.7504.5";
3843_148600_170132	best.sorted	exon	1	1153	100.00	-	.	transcript_id "PB.7514.14.mrna1"; gene_id "PB.7514.14.path1"; gene_name "PB.7514.14";
3843_148600_170132	best.sorted	exon	2664	4886	100.00	-	.	transcript_id "PB.7514.14.mrna1"; gene_id "PB.7514.14.path1"; gene_name "PB.7514.14";
3843_148600_170132	best.sorted	exon	6993	7179	100.00	-	.	transcript_id "PB.7514.14.mrna1"; gene_id "PB.7514.14.path1"; gene_name "PB.7514.14";
3843_148600_170132	best.sorted	exon	7279	7415	100.00	-	.	transcript_id "PB.7514.14.mrna1"; gene_id "PB.7514.14.path1"; gene_name "PB.7514.14";
3843_148600_170132	best.sorted	exon	7490	7676	100.00	-	.	transcript_id "PB.7514.14.mrna1"; gene_id "PB.7514.14.path1"; gene_name "PB.7514.14";
3843_148600_170132	best.sorted	exon	8359	8942	100.00	-	.	transcript_id "PB.7514.14.mrna1"; gene_id "PB.7514.14.path1"; gene_name "PB.7514.14";
3843_148600_170132	best.sorted	exon	9011	9669	100.00	-	.	transcript_id "PB.7514.14.mrna1"; gene_id "PB.7514.14.path1"; gene_name "PB.7514.14";
3843_148600_170132	best.sorted	exon	9753	10622	100.00	-	.	transcript_id "PB.7514.14.mrna1"; gene_id "PB.7514.14.path1"; gene_name "PB.7514.14";
3843_148600_170132	best.sorted	exon	14879	15233	100.00	-	.	transcript_id "PB.7514.14.mrna1"; gene_id "PB.7514.14.path1"; gene_name "PB.7514.14";
3843_148600_170132	best.sorted	exon	15554	15854	100.00	-	.	transcript_id "PB.7514.14.mrna1"; gene_id "PB.7514.14.path1"; gene_name "PB.7514.14";
3843_148600_170132	best.sorted	exon	15928	16741	100.00	-	.	transcript_id "PB.7514.14.mrna1"; gene_id "PB.7514.14.path1"; gene_name "PB.7514.14";
3843_148600_170132	best.sorted	exon	21202	21532	100.00	-	.	transcript_id "PB.7514.14.mrna1"; gene_id "PB.7514.14.path1"; gene_name "PB.7514.14";
3843_148600_170132	best.sorted	CDS	2	1153	.	-	0	transcript_id "PB.7514.14.mrna1"; gene_id "PB.7514.14.path1"; gene_name "PB.7514.14";
3843_148600_170132	best.sorted	CDS	2664	4886	.	-	0	transcript_id "PB.7514.14.mrna1"; gene_id "PB.7514.14.path1"; gene_name "PB.7514.14";
3843_148600_170132	best.sorted	CDS	6993	7179	.	-	1	transcript_id "PB.7514.14.mrna1"; gene_id "PB.7514.14.path1"; gene_name "PB.7514.14";
3843_148600_170132	best.sorted	CDS	7279	7415	.	-	0	transcript_id "PB.7514.14.mrna1"; gene_id "PB.7514.14.path1"; gene_name "PB.7514.14";
3843_148600_170132	best.sorted	CDS	7490	7676	.	-	1	transcript_id "PB.7514.14.mrna1"; gene_id "PB.7514.14.path1"; gene_name "PB.7514.14";
3843_148600_170132	best.sorted	CDS	8359	8942	.	-	0	transcript_id "PB.7514.14.mrna1"; gene_id "PB.7514.14.path1"; gene_name "PB.7514.14";
3843_148600_170132	best.sorted	CDS	9011	9669	.	-	2	transcript_id "PB.7514.14.mrna1"; gene_id "PB.7514.14.path1"; gene_name "PB.7514.14";
3843_148600_170132	best.sorted	CDS	9753	10622	.	-	2	transcript_id "PB.7514.14.mrna1"; gene_id "PB.7514.14.path1"; gene_name "PB.7514.14";
3843_148600_170132	best.sorted	CDS	14879	15233	.	-	0	transcript_id "PB.7514.14.mrna1"; gene_id "PB.7514.14.path1"; gene_name "PB.7514.14";
3843_148600_170132	best.sorted	CDS	15554	15854	.	-	1	transcript_id "PB.7514.14.mrna1"; gene_id "PB.7514.14.path1"; gene_name "PB.7514.14";
3843_148600_170132	best.sorted	CDS	15928	16730	.	-	0	transcript_id "PB.7514.14.mrna1"; gene_id "PB.7514.14.path1"; gene_name "PB.7514.14";
3865_611246_643796	best.sorted	exon	1	2674	100.00	+	.	transcript_id "PB.7550.6.mrna1"; gene_id "PB.7550.6.path1"; gene_name "PB.7550.6";
3865_611246_643796	best.sorted	exon	11351	11698	100.00	+	.	transcript_id "PB.7550.6.mrna1"; gene_id "PB.7550.6.path1"; gene_name "PB.7550.6";
3865_611246_643796	best.sorted	exon	12095	12609	100.00	+	.	transcript_id "PB.7550.6.mrna1"; gene_id "PB.7550.6.path1"; gene_name "PB.7550.6";
3865_611246_643796	best.sorted	exon	12681	12777	100.00	+	.	transcript_id "PB.7550.6.mrna1"; gene_id "PB.7550.6.path1"; gene_name "PB.7550.6";
3865_611246_643796	best.sorted	exon	17004	17091	100.00	+	.	transcript_id "PB.7550.6.mrna1"; gene_id "PB.7550.6.path1"; gene_name "PB.7550.6";
3865_611246_643796	best.sorted	exon	17508	17757	100.00	+	.	transcript_id "PB.7550.6.mrna1"; gene_id "PB.7550.6.path1"; gene_name "PB.7550.6";
3865_611246_643796	best.sorted	exon	17857	18176	100.00	+	.	transcript_id "PB.7550.6.mrna1"; gene_id "PB.7550.6.path1"; gene_name "PB.7550.6";
3865_611246_643796	best.sorted	exon	18243	18504	100.00	+	.	transcript_id "PB.7550.6.mrna1"; gene_id "PB.7550.6.path1"; gene_name "PB.7550.6";
3865_611246_643796	best.sorted	exon	30650	32550	100.00	+	.	transcript_id "PB.7550.6.mrna1"; gene_id "PB.7550.6.path1"; gene_name "PB.7550.6";
3865_611246_643796	best.sorted	CDS	344	2674	.	+	0	transcript_id "PB.7550.6.mrna1"; gene_id "PB.7550.6.path1"; gene_name "PB.7550.6";
3865_611246_643796	best.sorted	CDS	11351	11698	.	+	0	transcript_id "PB.7550.6.mrna1"; gene_id "PB.7550.6.path1"; gene_name "PB.7550.6";
3865_611246_643796	best.sorted	CDS	12095	12609	.	+	0	transcript_id "PB.7550.6.mrna1"; gene_id "PB.7550.6.path1"; gene_name "PB.7550.6";
3865_611246_643796	best.sorted	CDS	12681	12777	.	+	1	transcript_id "PB.7550.6.mrna1"; gene_id "PB.7550.6.path1"; gene_name "PB.7550.6";
3865_611246_643796	best.sorted	CDS	17004	17091	.	+	0	transcript_id "PB.7550.6.mrna1"; gene_id "PB.7550.6.path1"; gene_name "PB.7550.6";
3865_611246_643796	best.sorted	CDS	17508	17757	.	+	2	transcript_id "PB.7550.6.mrna1"; gene_id "PB.7550.6.path1"; gene_name "PB.7550.6";
3865_611246_643796	best.sorted	CDS	17857	18176	.	+	1	transcript_id "PB.7550.6.mrna1"; gene_id "PB.7550.6.path1"; gene_name "PB.7550.6";
3865_611246_643796	best.sorted	CDS	18243	18504	.	+	2	transcript_id "PB.7550.6.mrna1"; gene_id "PB.7550.6.path1"; gene_name "PB.7550.6";
3865_611246_643796	best.sorted	CDS	30650	32390	.	+	1	transcript_id "PB.7550.6.mrna1"; gene_id "PB.7550.6.path1"; gene_name "PB.7550.6";
3878_53281_154988	best.sorted	exon	1	165	100.00	+	.	transcript_id "PB.7594.3r.mrna1"; gene_id "PB.7594.3r.path1"; gene_name "PB.7594.3r";
3878_53281_154988	best.sorted	exon	227	327	100.00	+	.	transcript_id "PB.7594.3r.mrna1"; gene_id "PB.7594.3r.path1"; gene_name "PB.7594.3r";
3878_53281_154988	best.sorted	exon	382	688	100.00	+	.	transcript_id "PB.7594.3r.mrna1"; gene_id "PB.7594.3r.path1"; gene_name "PB.7594.3r";
3878_53281_154988	best.sorted	exon	55061	55406	100.00	+	.	transcript_id "PB.7594.3r.mrna1"; gene_id "PB.7594.3r.path1"; gene_name "PB.7594.3r";
3878_53281_154988	best.sorted	exon	55466	56902	100.00	+	.	transcript_id "PB.7594.3r.mrna1"; gene_id "PB.7594.3r.path1"; gene_name "PB.7594.3r";
3878_53281_154988	best.sorted	exon	56963	57242	100.00	+	.	transcript_id "PB.7594.3r.mrna1"; gene_id "PB.7594.3r.path1"; gene_name "PB.7594.3r";
3878_53281_154988	best.sorted	exon	79130	80191	100.00	+	.	transcript_id "PB.7594.3r.mrna1"; gene_id "PB.7594.3r.path1"; gene_name "PB.7594.3r";
3878_53281_154988	best.sorted	exon	80248	80328	100.00	+	.	transcript_id "PB.7594.3r.mrna1"; gene_id "PB.7594.3r.path1"; gene_name "PB.7594.3r";
3878_53281_154988	best.sorted	exon	80419	80594	100.00	+	.	transcript_id "PB.7594.3r.mrna1"; gene_id "PB.7594.3r.path1"; gene_name "PB.7594.3r";
3878_53281_154988	best.sorted	exon	101123	101327	100.00	+	.	transcript_id "PB.7594.3r.mrna1"; gene_id "PB.7594.3r.path1"; gene_name "PB.7594.3r";
3878_53281_154988	best.sorted	exon	101382	101707	100.00	+	.	transcript_id "PB.7594.3r.mrna1"; gene_id "PB.7594.3r.path1"; gene_name "PB.7594.3r";
3878_53281_154988	best.sorted	CDS	133	165	.	+	0	transcript_id "PB.7594.3r.mrna1"; gene_id "PB.7594.3r.path1"; gene_name "PB.7594.3r";
3878_53281_154988	best.sorted	CDS	227	327	.	+	0	transcript_id "PB.7594.3r.mrna1"; gene_id "PB.7594.3r.path1"; gene_name "PB.7594.3r";
3878_53281_154988	best.sorted	CDS	382	688	.	+	1	transcript_id "PB.7594.3r.mrna1"; gene_id "PB.7594.3r.path1"; gene_name "PB.7594.3r";
3878_53281_154988	best.sorted	CDS	55061	55406	.	+	0	transcript_id "PB.7594.3r.mrna1"; gene_id "PB.7594.3r.path1"; gene_name "PB.7594.3r";
3878_53281_154988	best.sorted	CDS	55466	56902	.	+	2	transcript_id "PB.7594.3r.mrna1"; gene_id "PB.7594.3r.path1"; gene_name "PB.7594.3r";
3878_53281_154988	best.sorted	CDS	56963	57242	.	+	2	transcript_id "PB.7594.3r.mrna1"; gene_id "PB.7594.3r.path1"; gene_name "PB.7594.3r";
3878_53281_154988	best.sorted	CDS	79130	80191	.	+	1	transcript_id "PB.7594.3r.mrna1"; gene_id "PB.7594.3r.path1"; gene_name "PB.7594.3r";
3878_53281_154988	best.sorted	CDS	80248	80328	.	+	1	transcript_id "PB.7594.3r.mrna1"; gene_id "PB.7594.3r.path1"; gene_name "PB.7594.3r";
3878_53281_154988	best.sorted	CDS	80419	80594	.	+	1	transcript_id "PB.7594.3r.mrna1"; gene_id "PB.7594.3r.path1"; gene_name "PB.7594.3r";
3878_53281_154988	best.sorted	CDS	101123	101327	.	+	2	transcript_id "PB.7594.3r.mrna1"; gene_id "PB.7594.3r.path1"; gene_name "PB.7594.3r";
3878_53281_154988	best.sorted	CDS	101382	101622	.	+	1	transcript_id "PB.7594.3r.mrna1"; gene_id "PB.7594.3r.path1"; gene_name "PB.7594.3r";
3885_38103_257787	best.sorted	exon	1	412	100.00	-	.	transcript_id "PB.7601.2.mrna1"; gene_id "PB.7601.2.path1"; gene_name "PB.7601.2";
3885_38103_257787	best.sorted	exon	1794	2033	100.00	-	.	transcript_id "PB.7601.2.mrna1"; gene_id "PB.7601.2.path1"; gene_name "PB.7601.2";
3885_38103_257787	best.sorted	exon	94433	94588	100.00	-	.	transcript_id "PB.7601.2.mrna1"; gene_id "PB.7601.2.path1"; gene_name "PB.7601.2";
3885_38103_257787	best.sorted	exon	154491	154578	100.00	-	.	transcript_id "PB.7601.2.mrna1"; gene_id "PB.7601.2.path1"; gene_name "PB.7601.2";
3885_38103_257787	best.sorted	exon	154637	154809	100.00	-	.	transcript_id "PB.7601.2.mrna1"; gene_id "PB.7601.2.path1"; gene_name "PB.7601.2";
3885_38103_257787	best.sorted	exon	154867	155034	100.00	-	.	transcript_id "PB.7601.2.mrna1"; gene_id "PB.7601.2.path1"; gene_name "PB.7601.2";
3885_38103_257787	best.sorted	exon	155098	155328	100.00	-	.	transcript_id "PB.7601.2.mrna1"; gene_id "PB.7601.2.path1"; gene_name "PB.7601.2";
3885_38103_257787	best.sorted	exon	164409	164554	100.00	-	.	transcript_id "PB.7601.2.mrna1"; gene_id "PB.7601.2.path1"; gene_name "PB.7601.2";
3885_38103_257787	best.sorted	exon	219117	219684	100.00	-	.	transcript_id "PB.7601.2.mrna1"; gene_id "PB.7601.2.path1"; gene_name "PB.7601.2";
3885_38103_257787	best.sorted	CDS	371	412	.	-	0	transcript_id "PB.7601.2.mrna1"; gene_id "PB.7601.2.path1"; gene_name "PB.7601.2";
3885_38103_257787	best.sorted	CDS	1794	2033	.	-	0	transcript_id "PB.7601.2.mrna1"; gene_id "PB.7601.2.path1"; gene_name "PB.7601.2";
3885_38103_257787	best.sorted	CDS	94433	94588	.	-	0	transcript_id "PB.7601.2.mrna1"; gene_id "PB.7601.2.path1"; gene_name "PB.7601.2";
3885_38103_257787	best.sorted	CDS	154491	154578	.	-	1	transcript_id "PB.7601.2.mrna1"; gene_id "PB.7601.2.path1"; gene_name "PB.7601.2";
3885_38103_257787	best.sorted	CDS	154637	154809	.	-	0	transcript_id "PB.7601.2.mrna1"; gene_id "PB.7601.2.path1"; gene_name "PB.7601.2";
3885_38103_257787	best.sorted	CDS	154867	155034	.	-	0	transcript_id "PB.7601.2.mrna1"; gene_id "PB.7601.2.path1"; gene_name "PB.7601.2";
3885_38103_257787	best.sorted	CDS	155098	155328	.	-	0	transcript_id "PB.7601.2.mrna1"; gene_id "PB.7601.2.path1"; gene_name "PB.7601.2";
3885_38103_257787	best.sorted	CDS	164409	164465	.	-	0	transcript_id "PB.7601.2.mrna1"; gene_id "PB.7601.2.path1"; gene_name "PB.7601.2";
3894_70534_178762	best.sorted	exon	1	627	100.00	+	.	transcript_id "PB.7616.10.mrna1"; gene_id "PB.7616.10.path1"; gene_name "PB.7616.10";
3894_70534_178762	best.sorted	exon	47709	47909	100.00	+	.	transcript_id "PB.7616.10.mrna1"; gene_id "PB.7616.10.path1"; gene_name "PB.7616.10";
3894_70534_178762	best.sorted	exon	72087	72376	100.00	+	.	transcript_id "PB.7616.10.mrna1"; gene_id "PB.7616.10.path1"; gene_name "PB.7616.10";
3894_70534_178762	best.sorted	exon	72433	72614	100.00	+	.	transcript_id "PB.7616.10.mrna1"; gene_id "PB.7616.10.path1"; gene_name "PB.7616.10";
3894_70534_178762	best.sorted	exon	72668	72817	100.00	+	.	transcript_id "PB.7616.10.mrna1"; gene_id "PB.7616.10.path1"; gene_name "PB.7616.10";
3894_70534_178762	best.sorted	exon	108177	108228	100.00	+	.	transcript_id "PB.7616.10.mrna1"; gene_id "PB.7616.10.path1"; gene_name "PB.7616.10";
3894_70534_178762	best.sorted	CDS	234	627	.	+	0	transcript_id "PB.7616.10.mrna1"; gene_id "PB.7616.10.path1"; gene_name "PB.7616.10";
3894_70534_178762	best.sorted	CDS	47709	47909	.	+	2	transcript_id "PB.7616.10.mrna1"; gene_id "PB.7616.10.path1"; gene_name "PB.7616.10";
3894_70534_178762	best.sorted	CDS	72087	72376	.	+	2	transcript_id "PB.7616.10.mrna1"; gene_id "PB.7616.10.path1"; gene_name "PB.7616.10";
3894_70534_178762	best.sorted	CDS	72433	72614	.	+	0	transcript_id "PB.7616.10.mrna1"; gene_id "PB.7616.10.path1"; gene_name "PB.7616.10";
3894_70534_178762	best.sorted	CDS	72668	72817	.	+	1	transcript_id "PB.7616.10.mrna1"; gene_id "PB.7616.10.path1"; gene_name "PB.7616.10";
3894_70534_178762	best.sorted	CDS	108177	108228	.	+	1	transcript_id "PB.7616.10.mrna1"; gene_id "PB.7616.10.path1"; gene_name "PB.7616.10";
3918_104938_106114	best.sorted	exon	1	112	100.00	+	.	transcript_id "PB.7677.5.mrna1"; gene_id "PB.7677.5.path1"; gene_name "PB.7677.5";
3918_104938_106114	best.sorted	exon	1135	1176	100.00	+	.	transcript_id "PB.7677.5.mrna1"; gene_id "PB.7677.5.path1"; gene_name "PB.7677.5";
3918_104938_106114	best.sorted	CDS	2	106	.	+	0	transcript_id "PB.7677.5.mrna1"; gene_id "PB.7677.5.path1"; gene_name "PB.7677.5";
3919_53820_208912	best.sorted	exon	1	1242	100.00	-	.	transcript_id "PB.7694.8.mrna1"; gene_id "PB.7694.8.path1"; gene_name "PB.7694.8";
3919_53820_208912	best.sorted	exon	3814	3942	100.00	-	.	transcript_id "PB.7694.8.mrna1"; gene_id "PB.7694.8.path1"; gene_name "PB.7694.8";
3919_53820_208912	best.sorted	exon	15670	15793	100.00	-	.	transcript_id "PB.7694.8.mrna1"; gene_id "PB.7694.8.path1"; gene_name "PB.7694.8";
3919_53820_208912	best.sorted	exon	18882	19058	100.00	-	.	transcript_id "PB.7694.8.mrna1"; gene_id "PB.7694.8.path1"; gene_name "PB.7694.8";
3919_53820_208912	best.sorted	exon	19353	19579	100.00	-	.	transcript_id "PB.7694.8.mrna1"; gene_id "PB.7694.8.path1"; gene_name "PB.7694.8";
3919_53820_208912	best.sorted	exon	20022	20148	100.00	-	.	transcript_id "PB.7694.8.mrna1"; gene_id "PB.7694.8.path1"; gene_name "PB.7694.8";
3919_53820_208912	best.sorted	exon	26339	26430	100.00	-	.	transcript_id "PB.7694.8.mrna1"; gene_id "PB.7694.8.path1"; gene_name "PB.7694.8";
3919_53820_208912	best.sorted	exon	28028	28134	100.00	-	.	transcript_id "PB.7694.8.mrna1"; gene_id "PB.7694.8.path1"; gene_name "PB.7694.8";
3919_53820_208912	best.sorted	exon	41928	42041	100.00	-	.	transcript_id "PB.7694.8.mrna1"; gene_id "PB.7694.8.path1"; gene_name "PB.7694.8";
3919_53820_208912	best.sorted	exon	47106	48119	100.00	-	.	transcript_id "PB.7694.8.mrna1"; gene_id "PB.7694.8.path1"; gene_name "PB.7694.8";
3919_53820_208912	best.sorted	exon	154277	155092	100.00	-	.	transcript_id "PB.7694.8.mrna1"; gene_id "PB.7694.8.path1"; gene_name "PB.7694.8";
3919_53820_208912	best.sorted	CDS	1198	1242	.	-	0	transcript_id "PB.7694.8.mrna1"; gene_id "PB.7694.8.path1"; gene_name "PB.7694.8";
3919_53820_208912	best.sorted	CDS	3814	3942	.	-	0	transcript_id "PB.7694.8.mrna1"; gene_id "PB.7694.8.path1"; gene_name "PB.7694.8";
3919_53820_208912	best.sorted	CDS	15670	15793	.	-	1	transcript_id "PB.7694.8.mrna1"; gene_id "PB.7694.8.path1"; gene_name "PB.7694.8";
3919_53820_208912	best.sorted	CDS	18882	19058	.	-	1	transcript_id "PB.7694.8.mrna1"; gene_id "PB.7694.8.path1"; gene_name "PB.7694.8";
3919_53820_208912	best.sorted	CDS	19353	19579	.	-	0	transcript_id "PB.7694.8.mrna1"; gene_id "PB.7694.8.path1"; gene_name "PB.7694.8";
3919_53820_208912	best.sorted	CDS	20022	20148	.	-	1	transcript_id "PB.7694.8.mrna1"; gene_id "PB.7694.8.path1"; gene_name "PB.7694.8";
3919_53820_208912	best.sorted	CDS	26339	26430	.	-	0	transcript_id "PB.7694.8.mrna1"; gene_id "PB.7694.8.path1"; gene_name "PB.7694.8";
3919_53820_208912	best.sorted	CDS	28028	28134	.	-	2	transcript_id "PB.7694.8.mrna1"; gene_id "PB.7694.8.path1"; gene_name "PB.7694.8";
3919_53820_208912	best.sorted	CDS	41928	42041	.	-	2	transcript_id "PB.7694.8.mrna1"; gene_id "PB.7694.8.path1"; gene_name "PB.7694.8";
3919_53820_208912	best.sorted	CDS	47106	47472	.	-	0	transcript_id "PB.7694.8.mrna1"; gene_id "PB.7694.8.path1"; gene_name "PB.7694.8";
3939_38710_39838	best.sorted	exon	1	198	100.00	+	.	transcript_id "PB.7742.33.mrna1"; gene_id "PB.7742.33.path1"; gene_name "PB.7742.33";
3939_38710_39838	best.sorted	exon	355	667	100.00	+	.	transcript_id "PB.7742.33.mrna1"; gene_id "PB.7742.33.path1"; gene_name "PB.7742.33";
3939_38710_39838	best.sorted	exon	761	904	100.00	+	.	transcript_id "PB.7742.33.mrna1"; gene_id "PB.7742.33.path1"; gene_name "PB.7742.33";
3939_38710_39838	best.sorted	exon	1000	1128	100.00	+	.	transcript_id "PB.7742.33.mrna1"; gene_id "PB.7742.33.path1"; gene_name "PB.7742.33";
3939_38710_39838	best.sorted	CDS	2	198	.	+	0	transcript_id "PB.7742.33.mrna1"; gene_id "PB.7742.33.path1"; gene_name "PB.7742.33";
3939_38710_39838	best.sorted	CDS	355	667	.	+	1	transcript_id "PB.7742.33.mrna1"; gene_id "PB.7742.33.path1"; gene_name "PB.7742.33";
3939_38710_39838	best.sorted	CDS	761	904	.	+	0	transcript_id "PB.7742.33.mrna1"; gene_id "PB.7742.33.path1"; gene_name "PB.7742.33";
3939_38710_39838	best.sorted	CDS	1000	1128	.	+	0	transcript_id "PB.7742.33.mrna1"; gene_id "PB.7742.33.path1"; gene_name "PB.7742.33";
3959_31034_38177	best.sorted	exon	1	1046	100.00	-	.	transcript_id "PB.7763.47.mrna1"; gene_id "PB.7763.47.path1"; gene_name "PB.7763.47";
3959_31034_38177	best.sorted	exon	2034	2130	100.00	-	.	transcript_id "PB.7763.47.mrna1"; gene_id "PB.7763.47.path1"; gene_name "PB.7763.47";
3959_31034_38177	best.sorted	exon	4727	4844	100.00	-	.	transcript_id "PB.7763.47.mrna1"; gene_id "PB.7763.47.path1"; gene_name "PB.7763.47";
3959_31034_38177	best.sorted	exon	4907	5633	100.00	-	.	transcript_id "PB.7763.47.mrna1"; gene_id "PB.7763.47.path1"; gene_name "PB.7763.47";
3959_31034_38177	best.sorted	exon	5945	6578	100.00	-	.	transcript_id "PB.7763.47.mrna1"; gene_id "PB.7763.47.path1"; gene_name "PB.7763.47";
3959_31034_38177	best.sorted	exon	6766	7143	100.00	-	.	transcript_id "PB.7763.47.mrna1"; gene_id "PB.7763.47.path1"; gene_name "PB.7763.47";
3959_31034_38177	best.sorted	CDS	3	1046	.	-	0	transcript_id "PB.7763.47.mrna1"; gene_id "PB.7763.47.path1"; gene_name "PB.7763.47";
3959_31034_38177	best.sorted	CDS	2034	2130	.	-	1	transcript_id "PB.7763.47.mrna1"; gene_id "PB.7763.47.path1"; gene_name "PB.7763.47";
3959_31034_38177	best.sorted	CDS	4727	4844	.	-	2	transcript_id "PB.7763.47.mrna1"; gene_id "PB.7763.47.path1"; gene_name "PB.7763.47";
3959_31034_38177	best.sorted	CDS	4907	5633	.	-	0	transcript_id "PB.7763.47.mrna1"; gene_id "PB.7763.47.path1"; gene_name "PB.7763.47";
3959_31034_38177	best.sorted	CDS	5945	6578	.	-	1	transcript_id "PB.7763.47.mrna1"; gene_id "PB.7763.47.path1"; gene_name "PB.7763.47";
3959_31034_38177	best.sorted	CDS	6766	6944	.	-	0	transcript_id "PB.7763.47.mrna1"; gene_id "PB.7763.47.path1"; gene_name "PB.7763.47";
3959_645120_650825	best.sorted	exon	1	1443	100.00	+	.	transcript_id "PB.7770.91.mrna1"; gene_id "PB.7770.91.path1"; gene_name "PB.7770.91";
3959_645120_650825	best.sorted	exon	3996	4857	100.00	+	.	transcript_id "PB.7770.91.mrna1"; gene_id "PB.7770.91.path1"; gene_name "PB.7770.91";
3959_645120_650825	best.sorted	exon	5119	5705	100.00	+	.	transcript_id "PB.7770.91.mrna1"; gene_id "PB.7770.91.path1"; gene_name "PB.7770.91";
3959_645120_650825	best.sorted	CDS	3999	4857	.	+	0	transcript_id "PB.7770.91.mrna1"; gene_id "PB.7770.91.path1"; gene_name "PB.7770.91";
3959_645120_650825	best.sorted	CDS	5119	5663	.	+	2	transcript_id "PB.7770.91.mrna1"; gene_id "PB.7770.91.path1"; gene_name "PB.7770.91";
3970_9374_12351	best.sorted	exon	1	437	100.00	-	.	transcript_id "PB.7799.4.mrna1"; gene_id "PB.7799.4.path1"; gene_name "PB.7799.4";
3970_9374_12351	best.sorted	exon	834	1041	100.00	-	.	transcript_id "PB.7799.4.mrna1"; gene_id "PB.7799.4.path1"; gene_name "PB.7799.4";
3970_9374_12351	best.sorted	exon	1104	1238	100.00	-	.	transcript_id "PB.7799.4.mrna1"; gene_id "PB.7799.4.path1"; gene_name "PB.7799.4";
3970_9374_12351	best.sorted	exon	1321	1484	100.00	-	.	transcript_id "PB.7799.4.mrna1"; gene_id "PB.7799.4.path1"; gene_name "PB.7799.4";
3970_9374_12351	best.sorted	exon	1588	1725	100.00	-	.	transcript_id "PB.7799.4.mrna1"; gene_id "PB.7799.4.path1"; gene_name "PB.7799.4";
3970_9374_12351	best.sorted	exon	2637	2977	100.00	-	.	transcript_id "PB.7799.4.mrna1"; gene_id "PB.7799.4.path1"; gene_name "PB.7799.4";
3970_9374_12351	best.sorted	CDS	130	437	.	-	2	transcript_id "PB.7799.4.mrna1"; gene_id "PB.7799.4.path1"; gene_name "PB.7799.4";
3970_9374_12351	best.sorted	CDS	834	1041	.	-	0	transcript_id "PB.7799.4.mrna1"; gene_id "PB.7799.4.path1"; gene_name "PB.7799.4";
3970_9374_12351	best.sorted	CDS	1104	1238	.	-	0	transcript_id "PB.7799.4.mrna1"; gene_id "PB.7799.4.path1"; gene_name "PB.7799.4";
3970_9374_12351	best.sorted	CDS	1321	1365	.	-	0	transcript_id "PB.7799.4.mrna1"; gene_id "PB.7799.4.path1"; gene_name "PB.7799.4";
3990_151327_279161	best.sorted	exon	1	454	100.00	+	.	transcript_id "PB.7818.14.mrna1"; gene_id "PB.7818.14.path1"; gene_name "PB.7818.14";
3990_151327_279161	best.sorted	exon	52919	53012	100.00	+	.	transcript_id "PB.7818.14.mrna1"; gene_id "PB.7818.14.path1"; gene_name "PB.7818.14";
3990_151327_279161	best.sorted	exon	53365	53519	100.00	+	.	transcript_id "PB.7818.14.mrna1"; gene_id "PB.7818.14.path1"; gene_name "PB.7818.14";
3990_151327_279161	best.sorted	exon	114528	114696	100.00	+	.	transcript_id "PB.7818.14.mrna1"; gene_id "PB.7818.14.path1"; gene_name "PB.7818.14";
3990_151327_279161	best.sorted	exon	116939	117121	100.00	+	.	transcript_id "PB.7818.14.mrna1"; gene_id "PB.7818.14.path1"; gene_name "PB.7818.14";
3990_151327_279161	best.sorted	exon	117184	117464	100.00	+	.	transcript_id "PB.7818.14.mrna1"; gene_id "PB.7818.14.path1"; gene_name "PB.7818.14";
3990_151327_279161	best.sorted	exon	117542	117692	100.00	+	.	transcript_id "PB.7818.14.mrna1"; gene_id "PB.7818.14.path1"; gene_name "PB.7818.14";
3990_151327_279161	best.sorted	exon	121126	121294	100.00	+	.	transcript_id "PB.7818.14.mrna1"; gene_id "PB.7818.14.path1"; gene_name "PB.7818.14";
3990_151327_279161	best.sorted	exon	123732	123831	100.00	+	.	transcript_id "PB.7818.14.mrna1"; gene_id "PB.7818.14.path1"; gene_name "PB.7818.14";
3990_151327_279161	best.sorted	exon	123911	124390	100.00	+	.	transcript_id "PB.7818.14.mrna1"; gene_id "PB.7818.14.path1"; gene_name "PB.7818.14";
3990_151327_279161	best.sorted	exon	124600	124719	100.00	+	.	transcript_id "PB.7818.14.mrna1"; gene_id "PB.7818.14.path1"; gene_name "PB.7818.14";
3990_151327_279161	best.sorted	exon	126523	127834	100.00	+	.	transcript_id "PB.7818.14.mrna1"; gene_id "PB.7818.14.path1"; gene_name "PB.7818.14";
3990_151327_279161	best.sorted	CDS	52952	53012	.	+	0	transcript_id "PB.7818.14.mrna1"; gene_id "PB.7818.14.path1"; gene_name "PB.7818.14";
3990_151327_279161	best.sorted	CDS	53365	53519	.	+	2	transcript_id "PB.7818.14.mrna1"; gene_id "PB.7818.14.path1"; gene_name "PB.7818.14";
3990_151327_279161	best.sorted	CDS	114528	114696	.	+	0	transcript_id "PB.7818.14.mrna1"; gene_id "PB.7818.14.path1"; gene_name "PB.7818.14";
3990_151327_279161	best.sorted	CDS	116939	117121	.	+	2	transcript_id "PB.7818.14.mrna1"; gene_id "PB.7818.14.path1"; gene_name "PB.7818.14";
3990_151327_279161	best.sorted	CDS	117184	117464	.	+	2	transcript_id "PB.7818.14.mrna1"; gene_id "PB.7818.14.path1"; gene_name "PB.7818.14";
3990_151327_279161	best.sorted	CDS	117542	117692	.	+	0	transcript_id "PB.7818.14.mrna1"; gene_id "PB.7818.14.path1"; gene_name "PB.7818.14";
3990_151327_279161	best.sorted	CDS	121126	121294	.	+	2	transcript_id "PB.7818.14.mrna1"; gene_id "PB.7818.14.path1"; gene_name "PB.7818.14";
3990_151327_279161	best.sorted	CDS	123732	123831	.	+	1	transcript_id "PB.7818.14.mrna1"; gene_id "PB.7818.14.path1"; gene_name "PB.7818.14";
3990_151327_279161	best.sorted	CDS	123911	124390	.	+	0	transcript_id "PB.7818.14.mrna1"; gene_id "PB.7818.14.path1"; gene_name "PB.7818.14";
3990_151327_279161	best.sorted	CDS	124600	124698	.	+	0	transcript_id "PB.7818.14.mrna1"; gene_id "PB.7818.14.path1"; gene_name "PB.7818.14";
4010_157625_182765	best.sorted	exon	1	52	100.00	+	.	transcript_id "PB.7852.5.mrna1"; gene_id "PB.7852.5.path1"; gene_name "PB.7852.5";
4010_157625_182765	best.sorted	exon	2969	3755	100.00	+	.	transcript_id "PB.7852.5.mrna1"; gene_id "PB.7852.5.path1"; gene_name "PB.7852.5";
4010_157625_182765	best.sorted	exon	20198	20383	100.00	+	.	transcript_id "PB.7852.5.mrna1"; gene_id "PB.7852.5.path1"; gene_name "PB.7852.5";
4010_157625_182765	best.sorted	exon	24043	25140	100.00	+	.	transcript_id "PB.7852.5.mrna1"; gene_id "PB.7852.5.path1"; gene_name "PB.7852.5";
4010_157625_182765	best.sorted	CDS	3239	3755	.	+	0	transcript_id "PB.7852.5.mrna1"; gene_id "PB.7852.5.path1"; gene_name "PB.7852.5";
4010_157625_182765	best.sorted	CDS	20198	20383	.	+	2	transcript_id "PB.7852.5.mrna1"; gene_id "PB.7852.5.path1"; gene_name "PB.7852.5";
4010_157625_182765	best.sorted	CDS	24043	24230	.	+	2	transcript_id "PB.7852.5.mrna1"; gene_id "PB.7852.5.path1"; gene_name "PB.7852.5";
4022_47631_47899	best.sorted	exon	1	268	100.00	+	.	transcript_id "PB.7871.11.mrna1"; gene_id "PB.7871.11.path1"; gene_name "PB.7871.11";
4022_47631_47899	best.sorted	CDS	1	60	.	+	0	transcript_id "PB.7871.11.mrna1"; gene_id "PB.7871.11.path1"; gene_name "PB.7871.11";
4054_70154_89756	best.sorted	exon	1	271	100.00	+	.	transcript_id "PB.7899.3.mrna1"; gene_id "PB.7899.3.path1"; gene_name "PB.7899.3";
4054_70154_89756	best.sorted	exon	16727	17013	100.00	+	.	transcript_id "PB.7899.3.mrna1"; gene_id "PB.7899.3.path1"; gene_name "PB.7899.3";
4054_70154_89756	best.sorted	exon	19038	19602	100.00	+	.	transcript_id "PB.7899.3.mrna1"; gene_id "PB.7899.3.path1"; gene_name "PB.7899.3";
4054_70154_89756	best.sorted	CDS	147	271	.	+	0	transcript_id "PB.7899.3.mrna1"; gene_id "PB.7899.3.path1"; gene_name "PB.7899.3";
4054_70154_89756	best.sorted	CDS	16727	17013	.	+	1	transcript_id "PB.7899.3.mrna1"; gene_id "PB.7899.3.path1"; gene_name "PB.7899.3";
4054_70154_89756	best.sorted	CDS	19038	19276	.	+	2	transcript_id "PB.7899.3.mrna1"; gene_id "PB.7899.3.path1"; gene_name "PB.7899.3";
4066_1438890_1632868	best.sorted	exon	1	1171	100.00	+	.	transcript_id "PB.7941.7.mrna1"; gene_id "PB.7941.7.path1"; gene_name "PB.7941.7";
4066_1438890_1632868	best.sorted	exon	15916	16543	100.00	+	.	transcript_id "PB.7941.7.mrna1"; gene_id "PB.7941.7.path1"; gene_name "PB.7941.7";
4066_1438890_1632868	best.sorted	exon	136310	136442	100.00	+	.	transcript_id "PB.7941.7.mrna1"; gene_id "PB.7941.7.path1"; gene_name "PB.7941.7";
4066_1438890_1632868	best.sorted	exon	141214	141419	100.00	+	.	transcript_id "PB.7941.7.mrna1"; gene_id "PB.7941.7.path1"; gene_name "PB.7941.7";
4066_1438890_1632868	best.sorted	exon	147427	147540	100.00	+	.	transcript_id "PB.7941.7.mrna1"; gene_id "PB.7941.7.path1"; gene_name "PB.7941.7";
4066_1438890_1632868	best.sorted	exon	154684	154887	100.00	+	.	transcript_id "PB.7941.7.mrna1"; gene_id "PB.7941.7.path1"; gene_name "PB.7941.7";
4066_1438890_1632868	best.sorted	exon	160777	160928	100.00	+	.	transcript_id "PB.7941.7.mrna1"; gene_id "PB.7941.7.path1"; gene_name "PB.7941.7";
4066_1438890_1632868	best.sorted	exon	165051	165195	100.00	+	.	transcript_id "PB.7941.7.mrna1"; gene_id "PB.7941.7.path1"; gene_name "PB.7941.7";
4066_1438890_1632868	best.sorted	exon	175431	175561	100.00	+	.	transcript_id "PB.7941.7.mrna1"; gene_id "PB.7941.7.path1"; gene_name "PB.7941.7";
4066_1438890_1632868	best.sorted	exon	178488	178647	100.00	+	.	transcript_id "PB.7941.7.mrna1"; gene_id "PB.7941.7.path1"; gene_name "PB.7941.7";
4066_1438890_1632868	best.sorted	exon	186516	186730	100.00	+	.	transcript_id "PB.7941.7.mrna1"; gene_id "PB.7941.7.path1"; gene_name "PB.7941.7";
4066_1438890_1632868	best.sorted	exon	188459	188540	100.00	+	.	transcript_id "PB.7941.7.mrna1"; gene_id "PB.7941.7.path1"; gene_name "PB.7941.7";
4066_1438890_1632868	best.sorted	exon	190617	190776	100.00	+	.	transcript_id "PB.7941.7.mrna1"; gene_id "PB.7941.7.path1"; gene_name "PB.7941.7";
4066_1438890_1632868	best.sorted	exon	191387	191523	100.00	+	.	transcript_id "PB.7941.7.mrna1"; gene_id "PB.7941.7.path1"; gene_name "PB.7941.7";
4066_1438890_1632868	best.sorted	exon	193876	193978	100.00	+	.	transcript_id "PB.7941.7.mrna1"; gene_id "PB.7941.7.path1"; gene_name "PB.7941.7";
4066_1438890_1632868	best.sorted	CDS	16408	16543	.	+	0	transcript_id "PB.7941.7.mrna1"; gene_id "PB.7941.7.path1"; gene_name "PB.7941.7";
4066_1438890_1632868	best.sorted	CDS	136310	136442	.	+	2	transcript_id "PB.7941.7.mrna1"; gene_id "PB.7941.7.path1"; gene_name "PB.7941.7";
4066_1438890_1632868	best.sorted	CDS	141214	141419	.	+	1	transcript_id "PB.7941.7.mrna1"; gene_id "PB.7941.7.path1"; gene_name "PB.7941.7";
4066_1438890_1632868	best.sorted	CDS	147427	147540	.	+	2	transcript_id "PB.7941.7.mrna1"; gene_id "PB.7941.7.path1"; gene_name "PB.7941.7";
4066_1438890_1632868	best.sorted	CDS	154684	154887	.	+	2	transcript_id "PB.7941.7.mrna1"; gene_id "PB.7941.7.path1"; gene_name "PB.7941.7";
4066_1438890_1632868	best.sorted	CDS	160777	160928	.	+	2	transcript_id "PB.7941.7.mrna1"; gene_id "PB.7941.7.path1"; gene_name "PB.7941.7";
4066_1438890_1632868	best.sorted	CDS	165051	165195	.	+	0	transcript_id "PB.7941.7.mrna1"; gene_id "PB.7941.7.path1"; gene_name "PB.7941.7";
4066_1438890_1632868	best.sorted	CDS	175431	175561	.	+	2	transcript_id "PB.7941.7.mrna1"; gene_id "PB.7941.7.path1"; gene_name "PB.7941.7";
4066_1438890_1632868	best.sorted	CDS	178488	178647	.	+	0	transcript_id "PB.7941.7.mrna1"; gene_id "PB.7941.7.path1"; gene_name "PB.7941.7";
4066_1438890_1632868	best.sorted	CDS	186516	186730	.	+	2	transcript_id "PB.7941.7.mrna1"; gene_id "PB.7941.7.path1"; gene_name "PB.7941.7";
4066_1438890_1632868	best.sorted	CDS	188459	188540	.	+	0	transcript_id "PB.7941.7.mrna1"; gene_id "PB.7941.7.path1"; gene_name "PB.7941.7";
4066_1438890_1632868	best.sorted	CDS	190617	190776	.	+	2	transcript_id "PB.7941.7.mrna1"; gene_id "PB.7941.7.path1"; gene_name "PB.7941.7";
4066_1438890_1632868	best.sorted	CDS	191387	191523	.	+	1	transcript_id "PB.7941.7.mrna1"; gene_id "PB.7941.7.path1"; gene_name "PB.7941.7";
4066_1438890_1632868	best.sorted	CDS	193876	193976	.	+	2	transcript_id "PB.7941.7.mrna1"; gene_id "PB.7941.7.path1"; gene_name "PB.7941.7";
4097_353304_353937	best.sorted	exon	1	633	100.00	-	.	transcript_id "PB.8054.1r.mrna1"; gene_id "PB.8054.1r.path1"; gene_name "PB.8054.1r";
4097_353304_353937	best.sorted	CDS	105	218	.	-	0	transcript_id "PB.8054.1r.mrna1"; gene_id "PB.8054.1r.path1"; gene_name "PB.8054.1r";
4134_452146_470062	best.sorted	exon	1	344	100.00	+	.	transcript_id "PB.8088.1r.mrna1"; gene_id "PB.8088.1r.path1"; gene_name "PB.8088.1r";
4134_452146_470062	best.sorted	exon	404	524	100.00	+	.	transcript_id "PB.8088.1r.mrna1"; gene_id "PB.8088.1r.path1"; gene_name "PB.8088.1r";
4134_452146_470062	best.sorted	exon	6331	6401	100.00	+	.	transcript_id "PB.8088.1r.mrna1"; gene_id "PB.8088.1r.path1"; gene_name "PB.8088.1r";
4134_452146_470062	best.sorted	exon	17452	17578	100.00	+	.	transcript_id "PB.8088.1r.mrna1"; gene_id "PB.8088.1r.path1"; gene_name "PB.8088.1r";
[truncated: 4,019 more rows]
