# Supplementary material for: Nanopore long-read RNA-seq and absolute quantification delineate transcription dynamics in early embryo development of an insect pest
Source: Sci Rep. 2021 Apr 12;11:7878. doi: 10.1038/s41598-021-86753-7 (PMC8042104; doi:10.1038/s41598-021-86753-7)
Supplement: Supplementary file 4 — Supplementary Information 4. [file 41598_2021_86753_MOESM4_ESM.txt]

>PB.10027.1.mrna1 CDS=586-684
GATTAGAATGCCAATGTGCAGGACACGTAAACGTTAGATAAGTGTTGTTGAAACGAACGCGCAGAGCAAAAGCAACATTATTCGCACATATAAAATACAATTGGAATACAGTGAAGAGCAAGCACGTTGCAGAAGAAGAAGCATAAAATAAGTTAAGAAAATTACAAAATAAGCAAAATAAGTGTGTGAATTTTATTTAGTTCAATGAAAATATTCGAAATATTCACATGCAACTAAATGATATTTGTGTGCAACTGACAAAATTTTACGGGCGCGTCTTTACTTAACAACAAATTCCAACAAAAAAAATAGCATACTTCACGTGATAAACGCACAGCAGCCGTCAAAATAGCCGAGCAGCCGAAGTGTGTGTTGCCTATTATTTGGTATCCACAAATTGGAACTCTCATAATTGCCACGCCGCGAGTGAACAACACTTGCAACACAAATGAAAATTTATTAGCATTTAATTTGATTTGATTAAATGTGTATACTTAACAGTGTGGCAGTGGCGGAAAGCCACTGAAACGAACACAATTGATTGGCAGCGGACGAGTGTATATATTTCCGGAAAAAAGTATACACATGCCTTGTGGCAAGTGCGGCGCGTATAAATTGTATGTGTTTTTGTGCAAATTTTACGAACTAAACGAACGCTGGTGTATGCCGAAAATAGCAAAATAACGGTCAAAGCACTAAAATATACGCATACAGGCAAAGCAAGTACGAAATACGAAGGAGCAAACGACGAAGTCTAAGCATTTTGCTGTGTGTTGCACGGTTTTGTACTGGCTGTTTGGTGCTTTTGTGGGCGAATAAACGAGCGAGTGGCAAAGCCAAAATTAAAGTCGAAAAATACTTCGTGAAATATCAAGCGAAAAACGCAAGGATTTGTGGCAAACGAACTTTAATGAAACGATAAGCTGAGTGAAACTTGCGTAGGAATTTAATAAAATTTATAAAGTTGTATGTAAAAAAATTGCAAAATTACAACCAAAAATATAAATAAGTCAATTTAAGCTAAAAGGCAGAAAATTTTTAATGAATGACTGTTTAAAAAATTTACAAAAAAAAAAAAACAATAAAAAAATTAAATATATAGAAATTATTATAAATTTAAAGAATTGAAAAATAAATTAAAGTAAACATAAAGCATTACAAAAAGCTTGCAATAAATACATAAAA
>PB.10030.3.mrna1 CDS=784-1074
CTCAAGTTGTCTTCCTTGCACTTGTTTGCATTGTATTAGAAACTGAGAAGCTGGTTGCTGATTGGATCATAAAAATAAATATCATCGCTGGTATTCTTGGTAACCATTTTAAATTAGTATAACCGACACCAATCATTTCCATATATTTATAATCAGTGTGTACCCTCAGTGAGCAAAAATCAAATTTTAATTTGAAACCTACATGATATTATAATTGTACAGTTATGGCTCCTAGTTTTATCTGGAGTTATTGTTCCAAAACCGACAACGGCAATAAAGTTAAGTGTAATATTTGTAAAAAAAGAATTTCTATTTAATAGCACACCAACTATGATGAAAAACCTGCATACATCTCATAAAATGTATGAACAAACAAAGAGACTCACGGAAAAGACCAAACGGTGTAGAAACAGATTTAATGATTCAAAGTAAAAAGGCTTTGGTGGCTATTGAATTACCTGCTTTCTATAGAAAATAAAAGCACTCTTCTTTTCAGTCAACTTCCTTACTCAAACTTAATACTTATCAGGGGCCTCATGATCGCTGTATAAATATATCTACTTCTTTTGTCGGTATTCAATAGTTTAATTTTTCGACATGAGTTAAAGAAATAAATTATTGACTAATAAATATATTATTTGTCACTTATCAGCTGGAGGTTGGAAACATAACCAAGTATCAACAGCTCTTGTTCGCATGATCGCTATTGATAATATGCCGTTATCAACTCCAGAAAGAGTGGGATTCAAAGCGTTTCATCTGTTATTTTTATAAGGAGTTTGAATGAAAAACTTTGAGCTAAGCGCTTATCATTTGAAAGAGCGTAAAACGATTGAAAATTTGACGTCTAAATTAAGAGAAATATGTTATGCCTGGGGTCTAAGTGATGCGAAAAAAGCTGCATTTTTTTCTGACGGAGGATCTAATATTAAGGGAGCCAATAAAAGTGAATTCGACATTCAAAAACACATTTCGTGTATTGGACATGTCATCAACAATATTGGACAAAGACTGATTGACATAAATGTAACCCCACCAGGATCTGAATCTGAAGATCAAACTTCCTTTATATGAAGACGATATTATTGATGATTCAAACATTTTAGACCCTGAAAAAACTACTGAGCAAAAAACATTACGTGATCTGTTGACAAAAGTTAAAAAAATTATAATATTTTTTAGACACAGTGAAAGAGCTACAACTGAGTTGTTGCACTTACAAAACAAGTTACCAGAATTAAAGCGTCTTAAACTTATACAGGAGGTAAAGACAAGATGGAATTCGTGTTATGAAATGGTTAATCGTTTTATTTTACTTGCCGACTATGTTTAATAGGTACTTCTTCAGATTAAATTGGACAAATCGTCAAAAGCTAAGCCTCCTAATATGATTACAGGAGATGAGCTTGAATATTTAATTAAAATTCGCGATGTCTTAAGTCCTGTTTGTAAAGTTACGCAAGAAGTTTGCTCCGAAAAAAATGTTACATTAAATAAATGTATCCCTTTGATTGCTGGTCTTGAAAAAGGAAGTTTGATTAAAATTATTTTGATTGTTGCATGTTACATTTACTTTGATTCCTTTTTAATTACAATAAAATTTATATTTGACAGAAAACTGAAGATTTTAAGCCATCCACTGTATTAGGTCGAAAATTACAAACAAAAACTCACTTAAGAAATTGAAAATATATATGGAAGCATTGAATCGGTGAAATTGGTTGAAGTGCGCCTTCTATAGTATTCGAGAATCTACTCGTTGGAGATTTTATTTACTAATTTCAAATAATAGTAAACTATATCCATAAATTAATTTCCTTTTTCATTTTATTTTCATTATCAGGCGATCTGGTTAGGATTGAGAGAAAGGTAGCATTACAGGCAACGGATTCTTCTGTAATACTTGACGATGAAGAAGTTACTCCAGTTATTGAAGCCTATCGCTTGAAGAATCTCAAAAAGACGAAAAAGGCGATGATAACTGGTCATATTTCGATGAAGCTGTCAAACGAAACCAGTCTCAAGCAGATATTGATGAAGCGGGAGGATTTCCGATACAGTTACGTCAGTATTTAAATCGTTTAGTTGTGGCACGACTACAAGGCCCTTATCCACTTGTTTTTTGGAAATCAATTAAAATGAGTATCCTCACTTATGGAATGTATCGAGGAAATTTCTAACAATTGTACCCTGCGAAAGATTATTTTCCCATGCTGGTTTCATTGATCAATTAACGAAGACATGTGGGAATCTTATCTTTTTAAATTTCTATGTCACATGGCTACCTTACTAAGCTCTAAACTAATATTTTCATATTATATTAATAATTAATAGTAAATATATATTTAATTGTAACTTTAATACTTAACTTCAATACTACAAATTAATTTTCGGTGCCCTACTACGTGCAATTTTTACAAAGAATACAAATTTTTTAAAAATATTAAATACTTTTGTGTAAACTGTTTAAATATAATTTGAAAACGATTAATAAATAAA
>PB.10031.1.mrna1 CDS=847-1005
TTAAATACATTATTCTAACATATTACCCAAAGAAGTGGATATATTGCGTTAATGAAAATGGTGTTTTTTTTGTTGTTTTATGAATAGTTAATATTAAATGTACGCAAGCCTTATTGTCCACGTAATGATGTTGTTATAACACAAACGGATCCAATGTCGCACAACTGCTCGTGTTTGGCACCTGAAATTAACACACTACTAACACTGAATATTAGTAATAGGTCTAACATACAATACAAAAATGGAATGTAGCTATCGTAGCGTTTTACGATATTATAGTTGATAGGTAGGAAAAAACGTGTGTTAATCACGATGTTCTTCATGACATGCCCATACAATTGTGTCGTTTAGTAACACATACTCTTTTATTCTTATTCTGTAGATATTACTATGCGAGTATTAAATAATTTTAACCCTTACTCTCAAGTCTTATGTAAATTTTTGTATGTATTTAGGTATTTTGATTTCTTTTGAATCATGCGCAGAAATTTTTTTTTTATTATGGCGTAAGTCGTTTTTATGCGTAACATATGCACATACATAATTTAATTAAAATGAAAATTTCTGCATAAGTGCTAGTTTGGTATAGTTTTTTGGTTTTTGTTTTTGGTGTTGATTATTGAAATTTGTTGGTATTGATTTTTAAATTTATGTATGCATGTAACTATATATATATTATTATTTATTTATTGAGAAATCTATAATGTATGTTCTTTTTTTTATTTAAGTAGTTAAAGCGGAATTATGTCTACCAAACTGCAACAACTGTTGACCTAGCGAATTAAATTTTAAATTTATAAACTTAACATATACATATATACACTTACATTGATTCCTAAATGCCATATGCCTAAGCTCGTAATAAAAAGACACTATATTGTTGTTTGTTATAAGAAAATTGCAGTAAATTTGCATACAATAACTAAATTCACACAAAACATGTTTGTTTTCACGCAGTCGTTGAAAGCAAAAATCATATCGAAGTTAAAAAAACAAAATATATAGGAAATAATGTAAACTCAATAGCTGTTTAAAGTATTAAAAGTATTAAAATTTCATTTAATTTACAGCACTTAAGTAGACTTGTATATTTGAATCGAAAATCATACAAAATTACCTAAAGTCATAAATGAATTTCTGCCCCCTCTCTACTTCCTCTTTTATATACACTTACTACATAACTAAATATGTACTCGTTTTTATCATTTGCAATATATCTTAATAATATATTATATTATATAATGTGTACTGAACTGCACTAAAATGTTGAGATGAAGTAAAATAAAACAATGAAATAAC
>PB.10036.1.mrna1 CDS=100-303
CTTCAAACAACCCTATATAAACTATTTAAGACGCACGTGTTTACTTCTTGCATTATTTTGTATTTCGAATTGCATATATCGTGAAATTAATTGAGAAAAATGGTGAAGTTGCAAAAATCTTTGAGAAAACCTTTAGATATAATCGAGAAGAAGAAAACAAAGTTGCCGGCACCACCACTTGCAGGCATTTCAAAGTCAAACAAAAAAGAAAAAGCAGTTACTGTACTGGAAAAATTGCCGAAATCCAAAAAAGAAAAGGTAGCAAAACAATTATTAAAGATGTCGAAGTTGTGGCGCCTTTGAAAAAAGAAAAGGCAAAAAAAGTAAATAAAGTTAGCAAGAAGCTTCCGAGTGAACCAATCAAGAAAAAATCCGAAAAGGTATCTGAAAAGAAATTGGAACAGGCCTCTAAACGTCCATTGGTACTAGCACCGGCAGAATCTCCTAAAGTTCCAAAGTTAGTTACGGCTAAGTTGAAAAATAAGTCAAAGGATAAAAAGTCCAAAGTTCAAAAGAAAAAGGACAAAAAAGTTAACCCAGATAACGTTGAACAAGCAACCCCTTTAACAAATTTGCAAAAGAAAAAAGCTGCCAAACGAGCCTACAAAAAAGAGCAAATTAAGAAAAGGCGCGAAAAT
>PB.10038.1.mrna1 CDS=2-61
AACAAAATATGTGACCACCCTTGACGCGGTATTTTCCAAACTTTTTTTTGAAACTAAATGACCATTTTATTCCTTATAGTATTTGAAGCTTATATTTAAATTGCGTACAATTATCAGCCCAAGACTAAATATCAGCAACCACCCGGTCTACTATGCATAGTATTGCTTGTTTTACATTAATATAAGTTACTGGTTATTTACTTTAACACTATATTAATAAAAATTTATAATTTTTTTTTTGGAGTCTATATACTTAATTTTCCAAATTAGATGAAAAAAATCTGATTTTTTACACTAAAATTATAAATATTAAGGTATACTGCTTTTTTTTATGTTGACCAAAAGAATCGTACACTATTAAAGAGTTAAGAAACTAATCGGCTTCTTCAAGAAATTTTAATTGGTCCGCAGTTGCCGAAAAGGGTTCTTTAAAATTCCCTACTGTTCCAAAGACATTACTATTAAATATGTTGAATAATTTATCAAAAAAAGAGGACGAACTTGGATGCATTAATAATATTGAGTAAGTACGCCTAAAAGATAGAAGCTATGCAATAGCTT
>PB.1004.1.mrna1 CDS=500-2059
TTGCACAAAGGATTCTGCACGAATTGGACGCGAGTGTTTAGTGCGTGAAGCTTAGGCTTCGACATTTGCTTGCTTAGTTCGGTAGTACTCCGAATATTGAGTTTACATGGTCTGTTCTAAATATTACAATTAATTATTTCAAACTTAAATACAATATAATAAAAATAATAATAACAATAAACCATATAGTGAGAAGAACATAAAACCTTAAAGAAGAAAATATGCGTTTGTGATTGTTTTTAATTGCATGTTCAGATGTTCAGAGGAGTAAAAACACATACAAAAACAATTAAAAAATAAAACGGGCTTCAACGCTTGGATCTAATCAATTAATTATTATTATCATTGTAGAGGATTTGGCAAATACTATACTAATACCGAAACCCGTGAAATATTTATTTCCCAAATTTTTTGCTAATAACAATTTGAGGACAAATCATAGAAGAATACTTGAAAGATTGGGGCGGTTAAATCGGCAGTGAATAATGTGCAAACGTCAATGTCTCCTTTGTTACGAATTAATGTACTGTGCGAACTGTATAAAAAAAGAAGTAAGCTGATGGGCCTTTGGTCTCTAATCGGAGCGCTCATTGTGCTCTCAGCAACAGGTGGGGATTCCACCAGCAAAATTATAGCGCCACAACGAAGTAGCAGTATTAGCAGCAGCAGCCAAGCCAACGACAACGCAGGTTACACCACAGCAACAGTAAGTGTTGTCGGCGCAGCCGGTAGTCGTGTCAGCGGAAGCAGAAATGGGGTTGGAGGTGGCACTGTTGTCAGTGGCAATGGTGTGATAGTGGCAGGTGGTGCTGGACCTTCGTCTATGTTAAATGCTGTTGTTGAAGAACCCGAATTTACTGAATACATCGAAAATGTAACTGTACCTGCTGGAAGAAATGTTAAATTGGGCTGCTCTGTAAAAAATCTTGGATCGTATAAGGTTGCATGGATGCATTTTGAACAATCTGCAATATTAACGGTGCATAATCACGTGATTACGCGCAATCCGCGCATCAGCGTAACACATGACAAACATGATCGACATCGTACTTGGTATCTACATATAAACAATGTACATGAAGAGGACAAAGGACGTTATATGTGTCAAATAAACACCGTAACGGCGAAGACGCAATTTGGATATCTGAATGTGGTTGTACCACCCAACATCGATGATGCACTCAGTTCCAGTGATGTTATTGTACGTGAAGGTTCTAATATATCTTTGCGTTGCCGAGCCAGTGGTAGCCCACGACCGATTATTAAATGGAAGCGGGATGACAATTCAAGAATCACAATCAATAAAAATCACATTGTGAACGAATGGGAAGGTAATACTCTGGAGATTACAAGAATATCTCGGCTTGACATGGGCGCCTACCTCTGTATAGCATCGAACGGAATACCTCCAACAGTGTCCAAGCGCGTTAAGGTCAGCGTAGACTTCCCTCCCATGCTTTTGATACCACATCAATTGGTTGGGGCTCCAGAAGGTTTCAACGTTACAATTGAATGTTTCACGGAAGCACATCCAACTTCGTTAAACTACTGGACTCGCGGGGAAGGCCCCATTATACACGACTCCTACAAATACAAGGTGGAATCTAGTGTTGGTGTTCCTGTTTATAAAACTCATATGAAATTAACCGTTATAAACGTTAGTAGTGGCGATGATGGAATTTACAAATGTGTGGCCAAAAACCCACGTGGAGAAACCGATGGTGTAATTCGGCTGTACGTTTCATATCCACCAACCACATCACCTTCTGGACCTTTTTCTACTGAAATTCGCTGGGATGTGTTTTTCGGGCACGGCAGTGAGACGTCACGATCAAGTTATGGCCAGGACAAAAGTACACGTTTTCTATCCAATCTAAATGAAATCGGCATATCAGAACGAAAATCATTTGCTGAAAAAACCAATGGCGGCCCAGGAACAAGTAGCACCGATGCAGCTCGCGATGATAAGCATCATCTAAATGGTGGAGCGCTGTCAAAAATATTGGCCAATAAACCAATGTGGATTGCTGTTTTTATAGTATTCGGGCTATGTTTATGAGGGCTTCACATTGCATGTTCCAATCTTTAATACCGAAGCATAAGTTCATTATACATATATATCTACATAGGTACATATATCACATATGCATCTGAAATATAATATGTAATGTAAAGCTTTCGTAACACACATTACTTCCCAAATGCCTTCATACTCGTTCTCTCAAATCATACTACTTCGCGATCGCATGACCATATCCATATATATATACATATATATCAACATATACAATATAAATAGGAATATGTAAGTTAAATAATGCTGTAAATTATGACCCTTATATAGATATTTTTAATAAATAATCAAATGCTAGAATC
>PB.10041.4.mrna1 CDS=1310-1462
ACTGAACACTATTCGGTAGGATCAAACCGTTGGGGAAAAACATCTTCTGTGTTTTGCTTTACTGCGAACAACATCAGACACCGAACATTTGGATTATGAGCGTATTTGTTGAAGAGTTTGACGTAACACATCATCTATAGGGCCTCTGAATACAGCGTTAAATCGCTGTGTCTTCGTCATTGCCTTGGTGCTTTTCGCAATGAATTTGACACAGAATTTATTTGTACATCGGCTTTGTCATCCTCTTCAACAAAATTTTCGTTTTTAATTATAAATGTTTCAAAGTCGAGTTTCTCATATTCCGGTTCGTTTCCCTGTATATCTACTTAGATGACGATCTTCGAGGCCTAGGTTCCAATCTAAATTTATATCGCCATCATCTTCACAATTAGCCCCTTCTCTTCAAAATTTTCGTTGAAATTAAAAGACCTACAATAAATATGCTGGATTTCATAGGCAGCCTATCTCGGACTCTAAACAAAATTCTTAACAAATAAATGCGTAGGCTGTGCACATTTCAACAATAAATATCAGTCGGAGCCGAATATACTTTGGCTATAGACCAATTTTATGCCAACAGCAACCAGCGCGACAAACTTAAAAAATGAGAATAGTCATAGAAACAATACATCTTTGAATTTTCGTGCATATAAAAGGCCCTTAATCGCAGACTAAAGCGTTTACGTTTAGATTACTTGACTTTAGTGCTGCAAGGTTTTATTCGAAATTTTTCCCAATTTTGAAATAGAAAGTCCATTTGTGGAAACATATTTTAGTATGAAAACACATATGTACATACAAGTATGTATTTCCAATTTGAACATAACCTTTTTATTATAAAAAAAAAACACAATTACCTAAATTCATAAATTAGGTCGGACTTTATACTTATTTCGCCAAACATCAACGCAATTTAGTTTTAAAACGGTCATTTTTTTTCCAAATTATCTTGATCGAAGCATCGAAGTCAGGACAACATACCTAATGGGGATCTTTAATAAAACCCTTTAACTCTTCGATTCTCTCTTGAAAATTTAAAAGGCGTTGTCTGTTAGCGCAACTGCTAATGCAGGATCTTCTAACTGGCATTTGGACCGTCCACTAATGCTTAGGGGGTTCATTGTATCCTAATTACATACTTACATAAAATCTCTCAATTAATTGCCTATGCATGTATACTTATAATTAAATTAAAATAAAACGTTGTTATCTTATTTATAAAAATAATATAAATAATTAAGTGTTGCAATAATATACATACATACATACATACATATGCATATGTATAAATAATAATGCATCCATACTAATGGGCACACATGATGACACGTCAAACCATAAATTAACTGAGACACAACGTACGTTCCTAAATGAAAAATCGTTACGCATACCTATTTTGATTTATGTTTTCAATTTCTATGATATGACAAAATTCATAATTATGAAAAGCATTTTGAATTAAAGAGCTATATTACTGGTAAAAACCCCAGAGTTTATAATAAAATAAACATTTAATAATCAATTTTTCCCACTTATGTATGTGCGTTACGTGAGCAATTACCTATTGAGCAAAGAATAA
>PB.10047.1.mrna1 CDS=326-574
AACCGTTTCCCGTAAACTGCCGCTGTTTTTTAGTTAAGTAAAAATAGAATAAGGTTCAGTTGTAATTAATCTACCACCCAATAAAGGAGATATTCGCGACTAAAAATATATTTTTATATCTTTTTCTGTGGTTTTAATCAAAAAAAACCTAACTTACACAAGGTATATGAATAAGTATTTAATTTAAGCATTGCTTAGCCACGCTTACCTGTATAGCACCCAAACTCTGCGAGACTGTGGAGCTTATTGATGTGGACAATTTTTCGCACATTCCAAATCTTGCGATGCAAATAGAAAGGCAATACAACCTAGAGGAGGCAAGAAAATGAAAGTAGCGACAGCGACACAGTTGATCCCTCTAGATTTGCAGCTCAGGAGGAGCAATGACAGTTTTCTTCCGTTCTCTGCAATTATATTTAATCAGTTCTTTAGAAACAATAGAAAATTCTTACCTTCTTTATTAACGCCTTTTGATGCTGTAAAACAAAATAAAATAACATTATATTTTAAAAGCAAATCAGCAAATGGCATATCTTTACATGCAATTTTTCGCAATGCTGCAAATTTTCTGTAATAATGGAAGTTTTGGTTATACAAAGAAAACAAAAACCGCAATGGTAACCTTATTGATCGGTTGCGTGTCGCATTTTTCTATGTATAAAATAAAATAAATTATTTTTA
>PB.1005.5.mrna1 CDS=2001-4319
TAACAAGTTACACATTGAGTGGTTAGTGCCGGAAACGGGTTCTCGGTTCTCGCGTTATTCGCTGCGGTTTTTTTGCGCGAGTTACTATCAAATAAGACAAGCTAAAACAAAAAAAAGGCTATCCCCAAAAAACAGAAACCTTATCAAACAATAATGCTTACGGCACTGTAAGAAATAAGAAATGTAAATGTCAAATAAATTTTCAGACTATAACATCTCTAAATCCGGTTACATAAATAGCGCTATTTAGCGGGTCAATGACTGCTAGAAATTGAAAATTAATTACGCTGAGTACAACGCTTAGCTACCGACGTCGTGGGCGGTATAAGGTTGCGTCGGCACCAATTCAAATGATTAAATGTTTTGTCGTGATTTTAGGACATCTTACGGAATTGTGGTGCTCACTAGCTGTTTGGCCTAATGAAGATTACTATAAATACATTGATGTACGAAACATTACTCAGCGGTTGTTGAAGTACAATTAACTGTATTGCTAATTAACTGCGCTCCTTCCGTTCATCGTACAAGGAACACTGTTTGCGCTGTCAGTCGTTACCGAATGCAAACTATCCAACTAGAAGCGCTTTACATACATACATAAATACATATATACTCTTTCAAAGACGTCACTAACAAAAAAAATTAACTTTTCAGCTTTGCAAGATATCCTACATTGCTACAGTTGTACACGTACCTTGAATACAACTTAACTTGAAAGATTGATGCAACCGAAACGGTAGGACACGTAAAAATTACGTGAATGCCGACGTGAGAACACGAAGACGTTAAAACGCACAAAACCGACGTAAACGGAAGAGCAAAAAGTAAACTTAATTAGAAATATTTGTCGCACGTCTTTACCTCAGTGAACTTCTCCTATAGGAGCAAGACACTTTGGTACTGAAACTGCACGTCTCTACTTTCGATGTCAAATAAATACAATAAAATTCCGATTAAAATAAAGCGGCCTGTCATTTCTAGCTGCTAAAGAAGCATAAAAAATATAGCGAAATAATAAAACTGAAAGGATACTGTAGAAGACTACCCATCTTCCTGCTCGCTCTTATAGTCATGTAGACCTACAATATAATCGACTAAAATAGTAATTCTTGAAGCAAACTTTAACGCTATTTATAACATCAGAGCTGTGATACACCAAAAAAACCAGACATCAAAATGAAATACACACAAAAAACCACGAAAGAAAGCAAAACTGAATAAACAAGGGAAAGCAAAGGCCAAATAAAGTGAAATTACAAGTAGATCATAAAACCGCAAATACGCTCTTATATATTCACATAAATGATATTCGAACATATATATGTATGTATGTGTGTTTGTTATACTAGGTCATAAACAACATTTGCTACGAGGCAACAGCGCATAAAAAAGGCTCATCACAGTAGATTTTCTCTTATGGCGCCACCGGATGGAAAAATTGTTTTTAATACGGCAAAACGGCCCAACTATCGCCTATTGCCGTAAAAGTGATTTCGGGGGAAACAACACAGCAATTGGCGTTGTGTTACCTCAGCGTTGGCAAGTCTTAAAACCATTCGTATCGGGATTTAAAAGCAATAAATGACGTGCGCCAAATTGTTGTCAACTTTATTTTGAAGCACTTTGCTTGCCGCAAGCTACAGGCATATGTTCAACTGAATCCGGATGGTTTTGGGTTCGCATGCATACACTTATTTTAGCCAAGTTGCTGTGAAGAGCGTAGCCAATCTACAATAAAACGCTGACTGGCAGCTACAAACGAAATAGTTTGGTCAACCCAAACGTAATTTATAAAAACGAACTGTCAAATTCGGCATATGCGGCCAAATACCAAGCGGTCATAACACTTACACACATTCTTTACATTTGTTTTTTACCATTCGTTTTGAAAACTATTAACACGCACCCGAGAGGAGGTTCGCACAAACATACAAATACACATACGCTCATAAGCTCACAGGACAAGCACACTCATCGCTATATCATTAATTTAGAACGGAATGGCAACGACAATGTCTCCAATAAGCAATTCAACTTCTAAAGCGGCGGCGCAGAAAGGGGAAGTGAAAAATTCAAGTTCATCGCTGTTATCGTTAATCACATGTTTTATATCATGTTTCATCATGGCTGTGAGTTGCATTTGTCCGTCAACAGTGGAGGCGACGGCAACTGCTGCTGCGACAGCGTCGGTAACATCGACAGCATCAGCAGCAGCGGTGGCAATGACAGCTAAAGTAGCCACAGTGGGCAACGGTAGCGAAAACAGTTCAACCACTATTGACAGTCAAGGTAGTAGTCGTTTGGGTGTTTTGAGTATTAGTGATGTTGGAGGCAATGGTAAAGGCAACGCTTTGAGCTGGGATCATGCGGTCGATTTGAATGAGGATTTTCGTATTTTATGGACAATCATTAATCAAGATATTACGTTCGAAGTACAAGCACGTACGCTGGGTTACGTTGGATTTGGTTTTTCGCCCGACGGTAACCTCGCTGGCTCTGACATTGCCATCGGATGGGTAGACAAGGGTCAAACATATTTTCAGGATCGTCACATTACAAGAAATGTAAAGACAGAACCATTTGTGGATCCATCTCAGGACTATATTCTTATGTTGGGGTATGAAAATGCAACACATACTGTCTTACGGTTTCGTCGAAAACTAGACACTTGCGACAAATTGCACGACATCGTTATTACGAATAACACCATGCGAGTCATTTATATGTATCAAAATCGCGATCCACCTCATGGATCAGTTCAACCTGGGACATTACCTGATCCAGACTCCGCTTTTCGGCCGTATCATCCAATGGTTCTTACCCAAAGCGCACAAATACATTTCCGGAAAGACGATCATATAAGGCAAATGGAGCTACGAAATGAGGATGTGGCACTTCCAAGTGGAGATATTACATTATCCTGGTGCAAAATGTTCAAGTTAGAAGATATTAATCGCAAGCACCATCTTATTCGGTACGAACCAATATATGACTCAACGTCCAGCATACATTATTTACAACAAATTACGCTGTATGAATGCCAGGGATCCGAGCAAGAGCTTGAGAAAATGGCACGAGAGCAGGGACGACAATGTATAGGCAATCGGGATATGCCTTTAGCCTGCAATGCTATTGTTGCATCATGGTCTCGCGGTTCGGAGGGCTTTACATTTCCGGAGGATGCTGGCTACCCGATCGACTCTCATTTTGCCAAATACTATCTAATGGAAACACACTACAACAATTTGCTGCCTGATAATTTCCAAAGCTATAGTCGACAAATGGCTGATAATTCAGGACTAAGGATTTACTTCACCCATGTGCTGCGTCCGAATGACGCTGGAATTCTTTCAATTGGTATGGATCCAAATTGGCGTCACATAATTCCACCCGGTCAAAAGGAAGTAATCTCTGAAGGACAATGTATTGAAGATTGTACAGCCTACGCTTTTCCTACTCAGGGAATAAACATTTTTGCGGTGATGATGCGTACACACCAAATCGGCAAAAAAGTTAAACTTCGGCAGATTCGTCAGACTGAAGAACTTTTTCCAATTGTAATGGACACCAACATCGACCCAAAGTATCAAGACTTTCGCCATCTACCTGCTCCTGTGCGGTCTTTGCCTGGTGATCGACTTATTGCTGAGTGTATTTACGACAGCTCAACGCGAAAAGCAATTACCCTTGGTGGCCTGACTATGAAAGAGGAGAGTTGTACGGTACTGATACTCTATTATCCGCGCCAAAAGGAACTTACTACATGTCACTCCTTACCAAGTTTACCAACGGTGCTCCACTCCCTGGGCATCGAGGAACTTGCAACTGATTCCAATCCTGTGCTGATTTCTTCGCCACCGGAATTGGCGGGTATGACGCTTGAGGCACGATTAATATCTTACGACTGGCAAAATCAGTTCGATGAGTTTCAAGAGGCAACTAGAAGTGGATCTTTTAAGCCACTTTGTTGGGGCGCGAAAAATCATGTTATTCCAGGCTCAGAGTACCTCGAAGGATACAGCATAAACATAACGAAAACCTTTAAGCAGCATCAATACTGTAAGCCAAAGCAACGCTCATTTGTCGCCGAGAGTGTGGAGCAAACGGATCTTGGGCTGCCTGTGCTTCATGAAATGGACAACAATAACATCATTGAAGGAGCAGCACGAAGCAGTCGTAGTTCTGCAGCCACCGAAACGCAAGGATTAAGCAAAGCCGAAGACTGTAGTAAAAGTTTTGTGACAACTTTCTGGTATGCGAGTGCTTTCATTATTCTACAGTGGCACAACCAATGGTCCTTAACTAGAAGCTCATTTTAAGTCTTCGCATTCCAATACTTTTATCTGTCCAGCCCCGCAACGCTGACGTCATTAACTCGTCCTACTATGACGTCCTCCACTCTATCAAATCCTCAATCAGTTATGTAGCTGCATAAATTTCTAATTTGTTACCCTAGTGTGTAGTAAGTTATTGATTATTTTTACAAAAGTTTATTATCGAATTGTAGACTTACGGAAACCATAAGCGTATTACGTAGTTATTATTTAAGTATACTCATAAATACATACATACATATTATATTTAAATAAATAAAATAGCGATAATCATAAAATACGCTAAAACCATAAGCATTAAAAATCGATGAGATTTGAATGGAAAGCAATAATTAGTTATCGAATACTTGTAACTCGATATTATACATTTATACAGTACTCGTATTTAGTGTGTAAAATCGTTACTTTGCATGAAGAATATTAAGATGGTATGGTGCAAATATAAATCTAAATAACCAAATACTTTACATTAGTAATGTTACAGTGTGTGAAAAATATTCGAAATTAGATCGAACTAGAAACTATTTATAGAACGTATTTGACATTAAGTCGAAAACTAATTTGTACGAGTGCATCGCCAGTGCTGACATTGGTCGCAAAATTAAATTTTAATTTTAATTCAAATAATTACAAATTCAAATATTTAATTTATTTTTAAAAAATATATACATTTGGTAAAAAAAAATACCTTTAATTGAAAGGCTGAACAATTAGCAATAACAGCCTTACACACAATGCTTTCAGTCCATTTGTGATTAAATAAAAATATTTATTTTAATTACACAATTTAGGCTTAAATCTCCCATTCAAACTTAGTTAAAGATAAACATATGAAGTTTACGCCAGAGATAACAAGTATCGTTGTTTTACGTACAATTAAAAATTACACAGCACCATGCACTACTGACCACAACATATGAGCTTTTGTTGCAGGGTATCATTCGTATTGTCAAAGAAAGAATTTGGTGTTAATATTTTGGCAGAAAAAAAAAAATTAAGCACACATATAAAAAATTAATAGAATATGGCCAAGGTCGAATTAAGATCGTGATCATACAATAATATTATAAAATTCATTG
>PB.10074.2.mrna1 CDS=579-680
GTAAATGACGTACACATGATTGTAACCGCGACCAGTTGTTGATGTGCGAATCGAAATGCTTCAAATTAGACAAAAAGTGAGAACGAGTTATAAACTGATGGTGCACTTATAGAAGGATCAGCGTGTTGGCTTAGCTAACTTTTATTATATTTGTATTGTTTTTTTTTTTGTATTTTTTTGTTTTTGCACTTCACGAAAAAGTCACAGCAATAACGCGCGGTACACTTTTAAGCAATCGTAGCTGCTTGTAAGGCAGATAAATTGCGCACAGTAACGAAAGCGTAAAGAAAATGTCAACAATACTCCGACGAATGATCGCGACGAAGCGAACGAACGCACCACTATTTCCTCGACTAACGCCAACTGACAGATTGACTTGACTTAGCGACTTTTGGTTTGCTTTCCTGTTAGCTTGTCTGCCTGCCAAGCTGAGTGACGTCTTGTCACTTGAATTACAAATCAACAAATGCTGCACAATATGCTGCAACAGCGTCGATTAGGCGCGCACTGCCACCACTCGACGGCACTGATTGCTCGCATGGCGCTATTATAACGCTCAGCTGTATATTCGCTATTTTATGGCACCGTTTTTCTTTCTTTCAATAGATAATTTTACCGTGCGTCTACTCAGCTCTTTAAACGGGAGCACCAAATGCACTATACGACAGAACAAACAATAACACCAACAACTAACATAATACATACATATGCATGTAGATATTAGCCCCAAGAAAAATAACAGCAATTACAGCAAATGCAGCTACAAACCTTAGCCAGAGTGTAGCGCAACACCATAAGTAACAATACCAGCGCTAAAGAGCGGTGGTAACAGCAGAATAAAAAA
>PB.10076.2.mrna1 CDS=413-751
TTCGATTTTGTTCTATCATCCGTGTTCGTCACAATATTATTTCTTTATGCTAAAAATATCGATATCACAGATATTGACATTGACAATCGTTCGGTGGTACCATATTCATTTCTGCTGAGTAAAACATTCAATACTTCTACGATATTAATGTTGAGTTCTGGAGCTCGATGAAGACCATCAAATATATTTGCAAGATGAAATAACGAATTACCAAATTGGTCGGATCAGCTGCAATGAAGTTCCCTGACGCATATTCGGTTTTCGAATTCATGAACAGGATCCAGTAGTTATCCATTTATAATAATTGGGTCGTGGAAACACAGTCAATCCAAGGTAGACTGAGCATTTTTATCTGTGGCTGTTGTTGGTTAATATCAACGGACTATAGTGATTTAAAGATATACGTAAAGATATGGACAACAGTATCACCAGTAAAGTAAAAAAAGTACAACCGACCGTGACCATGCGCATTCATATGCTTCAGTTCCTTCTGTCGGAACTTTCTCAAAATACTGGATGCATGGAGTTACCTACTGATTTCTTCGCAATGATCAACTTACAAAATACTCTCATCGACAATATATTTGCCGATGTACACACAAAATATAAAAATTTTGAATGGTTGGCAGAAAGAGCGAATTTGGTAGCCAATGTGGACATCAATGGATTGAATGATATAACAGTTGTTGGCAGGGGACTTAGTGTCATACAAAACTATCGACGCCATAGAAGCTGTGAATTATCCAATTGACTTTTTGAATGCATTGGATATGTTGGGCATGGGTTGGATCTCCGGTTATTTTGCTTCATAATTTGAACTCTCATAAAATAATATTGTGTTAGTGCGTTTACAGTTTGACAAAGCGAATCAGTGGGTCTGGGCCGGACTGAATATGTGCACTTGCAAATGAATGTATTAAAATTATATCAGGTTGAGTGGCAGCTAGATTATAGTTGGACAATTTGGAATTTAGAAAAAAGGAATAGATACTTTTTTATCGAGTAAGAATTAGTGTAATTGAACACGTAAAATATGGACCTCCGTTTGCATCAACAACCCATTCAATCAACAGCTGGTCCATTTTGCATGCAATGTTTTAGGAAAATTTCTTTGACCAATAAATGAACAGAGTTTTTTTCATTGTAGCCACAATCACATTAAGTGACAGCGTTGCTAAATAGTTTACCGACTGTTCTCCAAGTTATCGAATCTGGTAACACTAAACAGCTGTAAAAATGGACAAGTTCAGTGTTGCCAGCAGGAAGATGTATCTTCTAAATGAAGATTTGTTTATAAAAAATATCATAAAAATTTTAAAGTGAATATATTAAAATAAAAATTTC
>PB.10077.1.mrna1 CDS=3-200
GAATAAAATATAATGTCACAGAAGTAACATCGTCGGCATTTTTATTTTTGTTCAGTATTGTTTGGCATTTCATCACGGAAAGACTTACACCTGAACAACGTTTACAAATCGTTCAACTTTATTACAAATATTACCGTTCTGTAGAGAATGTGTCTCGCGCGCTTTGCTCAACTTATGATCAACACCATCACCCATCTTGAAACTCAGCATTCATTATTGAATAATATTCGGCCGAATAGACCACGTCCTACACACAGTGAAGAAAATATAGCGGCCGTAGCTGAGAGTGTACCCGAAGACCGTGGATAGTCGATTTGGCGCCGTTCGCAGCCACTCGTTCTGACGTATGGAAGATTTGGTGCATTTTACCTCGAGATATTTCCATATTTCTTCAAAGATGATGATGGTGAGAACGTAACCGTCAATGGCGACCGTTATCGCGTCATGATAACCGACTATTTGATGACTAAAATTGAAGCTCGTGATCTCGGCGACATTTAGTTTCAACAAGACGGCGCCACTTCCTACACATCGCATCAATCTATGGATTTATTGAGAGAACAAATCGGTGAGCAAATAATTTCACGTTTTGGGCCAGTCGATTAGCCACCAAGATCATGTGATATCATACCGTTAGACTTTTTCCTGTGAAGATATGTAAAGTCTTAAGTCTATGCGAACAGTCCCGCTTCGATTCAGGTATTGGAGCAAAACGCCTCGAAATGCTTGAACGAGTCATCGAAAATGGGACTCATCGGATGTACGATCTGAGACGTAGCCGCGGCCAACATTTAAAAAGAGAATATTAAAAAAATAAATGTCATAGAATGTTCTTTCAACTGATAATAAACATTCCCATTTGAT
>PB.10082.1.mrna1 CDS=1-198
GACGAGGTTCAGGAGTTACCAGACGAATCAAATATTAATCCACAAATTGCAACTACAACAACAGATTTACATCTACAACAACAGCAACAACCACTTTTACACAACACCAACAATAACAACACAAACACAACGGCTACACCACCCGAATTGCCACCACCAAAACAAAACAAACTGAAAAATTCCAAGAAAAACAAATCCAA
>PB.10090.2.mrna1 CDS=1-183
GTTGCAGCTGATAGCTCGAAGGACGTGCACGGTTTGGCGGATAATGGAAACAGTAGAGCAAGTCAGCCAATTAAAGAGGCAGTTGTGAGTTGTGTAAGCCAGCAAAGGAATCTACTTGGTGAGGACGGTGTGATAAGAGGAGTTGTGTGCGCGTCCGCCCATCCGGCTAGTGAGTTCGTGTGAGTGTATGAGGAGAGCGCAAGCAGTCAGTGCGGGAAATATAAGAGAGCGCATACACGTTGTGAGTGCATTGCTTCGTGGTGTTGAGGTAGATAGCGGTGTTGGTTTGGGTGTTGCTGCCAGTGTCGATGTTTAATGTCGGTGGAAGCTGTTGGACGACACAGGCGACTTCGTAAATGTCAAGTGTAATGCCACAATCGCAATTGCTTGCGCCTATCAAACAGCAGTAACAGCAACAACGTTAGCGACAAACAGTTGGCGGAGAGTGTGAGTTGTGAATGAACGAGCGCGCGGAAAACGGAAACGGAAAGAGCCAAAGCAACGGCGAAATACATACATACATATATAAGCAAAGAGAATGTGTGTGCTAAAAATGTACCGCGCGACTTTCGCAAAGCATTCGCCGTCGTGAACGCTGCTGCAATTCATTGCACTGAATAAGTTCGAGTGCTGAGTGAGCAACAAAAAAATCGCAATCGAATTGCATTGAAAGGCGAGTGGTAATTAAAAATTTCACGTTACTTTAAAGGAGTTCGTCGCTTTAATCAGTGTTCGAATGACAAGCGATGCGGAAAGATCAAGTCGGTGAAAATCAGTAAATAATTGTAAATGTGCAGTGATGTGAGCAAAATACATGCACACTTACACATCTGGTATGTTTATAAGCTTTGCGCACTGAAAAAGTCCAACGGCGCGAAATAGAACAAGAGAGTTTCAGTGAAAACGAAAAAGTGCCAAAATTGTTTACCACATACATATTCATAAATATAATAAAGAGGCCAAATTTGGATAAACAAATAGCTAAAACACAAAATCAAATATAATTGAATGATCTGAGTGTGTACGGTGATGTGATTCGAAAGTTTAAAATTAAAAGTGCATTTCATCTACTAAAAGAGTGATTTTCAAAGGAATAGACAGAAAGTTAAAATTTGTGAATATATTAAAAATATCACTTGACAAGGTACACCTAAAGATATAGAATACTCGTAGATATAGTGTTGGTGATAATATTTCACTTCATGATTTACAAGTGATTTGCAAATTCGAATAAAAGAGTTGTGAATAAATACCAAAATCAAAATT
>PB.10091.3.mrna1 CDS=1130-1315
TTTACTGTATACCGTGATTTATACGAGGTTATCCTAGGTGAAAGTGCGTTAGTGCTAACTCAAACTATTAAAGCTATGACTATGACGTTGTTAAAAGAAATAGAATTGGAAGAATTGGGACTGCCAACAAGCGAAAGAAAATCAGAGTTACAGATTTGTTTGATCTGACGTCTCGGTTTAAATAATGGTAAATTTAGCGACGAAGAATCGAGTGCTAGTCAGTATAAAGACGTGGGAACAGTGGGACCCATAGTATTTCTTCATTTACTGGTACAGACTCCATAGACGTTAATCAGTTGGCAATAGAATTTGATGATGAATGAATTAATTTGCAAATGTTTATTTACGCAAAAAAACTTTTAAGGAGTGCAGCTAAATTGTTCATTAGGAGCGTAAGTGGTATACATACGTGTTTGGTCGTCTTTAAAAATTATACTCATTGAAGACTTTGATGCAAACCTATCTTCAGCTGATATACACAATAGTTTAAGGAATGCTCATAAAAAAGTATCAAAATCGTTTCTTGAGTATTTATGCTGTTTAATTGAAATTAGGAAACATATACGAATTGATGATGAAAGTGTTATTGAATATTTTGTAAATGGTAACATATTTCAGATTGCAAATTAATAAAGTTCTTTTATATCAAGCCCGAAACATCAGTGTACTAAAAATCAGATATATATACATATATAAAAAATTCGGTCGACGCAATAACTTCATTCTAGAATTCCTCAAAATCAATCTGATATTCAGATGTCAAAGTAAATAGTAAAAGTGCTGGTAAAAATAACAAATGTTTCAAGTGTGGTGAAGGAGCACACATTTCCAGGCAAGCAATATCGCTGTTACAAGTGTAATAAGATAGGGCATCGTTTTTTTTTTATGCAAAGATTCATTGAGCAATGCAGTAAAGGCTCAAAGATATGTAAATGTAATAAGGGATGTGTACATTCAAAATAACAGTTTTTTGCGCATGAGTTGATACTGGAAGTGATCTTTGCATTATACGTTATGATACTTTAATGTTGCTTGATCAGGATATTGAATTAAGTAACGACAAAGGGCGTTTGGCAAGATTGAAGTATAGTGCTCTTATTACTTTAGGAAGTTGCGATATACCATCGAGATGAATATAAACAATATTAAACTCAATATAAATTTCCATGTAGTTATAGAAATATACTTTTGTTATTCTGCAAAAATAGACAGTAGTGTATTGGGAAAAATTGTCATGTTGGTAAGGGAAGTGAAGCAATCTTCGTTAAGAGATCTACTAATCCGAAACCTTTACAGAACCAAAGTGACGTGTTGACAGAATTTATAGTATTTGCTTGTCTATAGAAGATGAGAAAGAAAAAAGTTATATGATTTAAGTATTTAAATCATTT
>PB.10096.1.mrna1 CDS=3-77
TCATTCGTTTCAATTCGCTTGACTGCCATGTTCGTGAATCGCGATTCAGTGAAGTTAGTCGCGTGAAAATCTTTTAATTTTTTGTTTAGAAGGTAAATATCGCAATTGAAATCATTAAAAATATATAAAAGTGTGTAATAAATGTTGTGAATTGTGTGTGTGTTAATATCGAACAATTGGCGCTGCTGCCAAATGTTGAAAAATGAAAGTGAAAATGATGGGGCAACAAATTTTCACCTGAAATAACAGTGG
>PB.10099.1.mrna1 CDS=348-491
ATTGATTTAACTCCAGCCATATTTAGTAATATTTTTTGAGCTTTATTTTTCATTTTATGCTTCGAAATTTTGAATTTAAACTCAGAATTAATGAAAGCTGATAATTTGTGATTTGATAAAAATGTAAGTTGAGATACCAATACATATTTCTACTACCCATATTCTTTTATATAGCTAGTATTGCTTCAGAGAGCTTTCACAGGCGCTTTCACATTTTATTTAAAATTTAAAAAATCAATTGATATAAACTTCACCCTCATTTAGTTAGTTTATAGTGAGTTGAGATTTTTCTTCATTTTGTACTTCGAAACCCTGAATTTAAACTGAAAATTAATGAAAGGTAGGTTATGTGTGGTTTTAGAAAAAGTTTTTTGAGCTACCGAAACTCATTTCTACAACCCAATATCCTGCAGATGACAAATATTGCTACAGAGCGCTTTCGCAGAAGCTTTCACATTTTCTTTGCAATTTTATATTTCCATAGATATTAACTTTAACCTCTTTTAGCAGTAGCTTACTGTTTTTGTCATCGTAGTGTTCTAATAATTTCTATCGAAATTCCCATAGAAAAGCTTAAAGGTGTATGCAGCAGAATAGACACAAAAAGCTAGAAGCACTAACTAGTTACTGCAATTAAAAAGCAGGTCATCTGATAAGAAAAAATACACAAAATGTTTGCATAGACTACGACAACATACATCAGAAGAAGCGAGCTTCCATAAACTATGTAAAATACTACAAGCACCTTACATATAAGAACATACTCGAGATAGTAATTGCAAGCGTATTGACATTCATACACAAACGTTACTGACTGTCTATACACTTATTGTCTATAAAAATGCAACTCTTTGAGTAATGCTAAGCCAGTCGTATAATCATAAAAATAACATAATATGCAAACTTGTGTAAATTATTTTTATACACACATAAGTATATGTGGTGATATACGTGGTTATCACCTTAAGCAACTTGTGGCGTCAGTGTAGTGCGCAAGTTTCTAAGCGTAGCGAGCTTATCGATTGCCAAGTGTTGATAAGTGTGGTGATAAGCGGACTGAGGAAATACGAGCTGAGTACTCGTTAAATGAATGAAGTAGAAATTGTGAAAAATATGACAACGTGCGAAAGGCAACGACAAAACGACAAGAAGCACTGAATATGAACTTTAATATGTATTTAGGCGGTATTGTGTAAGAGAGCACTGATTTATTCGATTATAACAAACGAACAAAATAATGCGAAAAAATAGTTTTGGAGAACAAAAATTTATGGAAATTAAAAAAATTGAAACTATATAATTTATAATTTGAAAAAATATATAATAGGATTTTTTTTAAACAATTCATGCGCATATCAATTTTTGCGCTATAAAAATATAATTTATTGC
>PB.1010.14.mrna1 CDS=2-97
TTGTTTCTTAAAAGCCGGTCGAAGCTGTTGTGAAGAGTCGGTTAGTGCGCGCTCGATGTGCGAATTTTTATTTATTAGTGCTCGCTACCAACAATAATAACAACAACACATTATCGAAGTGAAGTGCATACGAATTTTTTCGATTTACGAAGTTATTTGGTAGAAATACTAAAAGTGCAGCGAAGTGAATTTGGCTTACTTATCCAAGAAGGTATCCAAAAAAAAAATTGGCGCTAAATCTAAAGCGCATGAAGAATTAAACAAGTAAAGCGGAAAAAATTTACAATTGCCTGCATTTTTGTTTACATTTAAGTGGAGGCCAGAAAAAAAAGAATTTAACGCTGTGAAAGGTGAATAATACAAAGCGAAAACGATGTAATGAAAAGCAACAAACGAAATTAAAGTGAAGTACCTACATATTTAACGACAAAAAAAGTGACGATGCCGAGGCAAAAGAATAAGCAAAGGCAGTAAGTGAAGTGAAGTGAAAGAAAGTAACACGAAACTGGTGTGTTTGGGTAGCAAAAGCGAAGAGTAAGAAGAAGACAAGCAAAGCAAATGTCGAAAATGTAGAAATGTGGAGGAGCAGTGCAAATGCAATTGGAGTAAATACATACATACATACATACACATATGCACAAGTGTTGTTATTCTAGCAACGCGAATGAGTACAGTGATGCGCTTTGCAATTGTTACAAATTAATTTAATTGGAGTACTCAACAATTGAGGTGAAAAAAATTGTAAAACAAAAAAAAAGAATATAACAAAAACAAAAGCGTAGCAAATACGTATGCGAAGTGTGTGTAAAGAATACATTAAAAATTGCTATAAATCAAGTGAAATTAATGTGAGCGGAAAGTGTAATTGAAACAAAGTGAAAAAAATATTTA
>PB.10109.1.mrna1 CDS=490-618
AGACATGTGTGGATTATAATGCTTAACGCCGCGTGCTTGTATTATTTTTTGAAATACGTCGTATACGTCGACTTTTGTTTCTTAACTTTTTAACTATACAGTGGTCCGGTAATGTACTATTGCATACGTTTGACCATTGTATATGTTTATTTTATAGTAATTCTCAAGATAGAATTTTACACTAAGAATTTATTTTAAATTAAACTAACTCTTTGCATAATTATTGAAAAAGGGAAAATCGGGAAATGCAATTGCGGCGTCGAAGTGGTTTTTGCAACAAAAATTTATTTTATAAAATACATTTTTTAAGTAATTTCAAAATGTATTGAATTAATTAAGACACTTGACTTTATATGTATATGTGTACCTTTAAAAATTGTTGATTGGCGCTAAATGGTAAACTATTTTAGAGAAAACGTTAAAATGAACTAAACATTATTGGAAAATTTGAAAAACTTGCACTAAATAATGAATTGAAATTTGCTTTACATGCGTTATTTAATTTGGTGCATTTTATTCACTTTCATTATTTGTTGTTACGAGTATATTACTACAGAAAAACAAAATCGCAGAAAAACGAGTTATAGCAAAAGTAATAAATTAAAAACAAAAATATAAAATTGTAATCGAAATGAAAAATAGTAAAATCATAAACCAAAAATTATATATGTATATGTATAGATATATATATACACACATACACACAATATTGACGAACACATTGATCGTGTAATTGTTTAAAATGAAACAAGCAACTAGAAGCTGCGTGCTTTTACTTACTAATAAATGTGAAATTTACAATATTTGATTATTTCTAAGGGAATATTTAATGCAAAATGGTTATGTTTAAATTAACTTTTCCCCTCCCTCCCACTATATTGAACACAATTGAATGTATGTATGTATTAACTATTAGGAATTTTAAATATTAAAGAAATTTATCATTATTGCTTATAACAAAATAAAGCAGAAAGCAAATGAAATACG
>PB.10115.9.mrna1 CDS=1-216
AAACCAAGTGACAGCGCAATGTGGATGGCATTTCGTTTTAGTCAACACTTTTGGAAAAAGGACCTCTCAAAAATGGTGGAAAACAAGTGTCAGTCTGCTCGTTGCGCACAAGTCATGTTGTACGCTCTTTGCCCGTGTGTAAAAGAAAATTCTTGTTCGCTGTGTGACATTAAATATTTCAATATTATTGATATTTCTTGCTTGAGAAGTGTATAATACAACTTGAAAAATTATTTATTACACCGCATTGCAGCGAGTATGGAATTAATTAATGTGTGATGTTATGTGTTGTGAAGTTAACAATAACAAAAATGGCCATAAATTATGTGGCCGAAGTGATTTCATAATAACAACTTGAGCGTCGAAAGGAGGCCATCAAGTATAAAAGGAAAAGTGTAGCAGTCGAAAAGCACATGTACCTGCACATAAGTACTAGTATTTGGAGTGTAGAAGTGTATAAAAAATATATATATCTGATGAACTGCAGTTGAAAAACGTTTTGTAAACAGTGTAAGAATTCTACACAGCAAAGTGCGGTTGGAGGGAAATTCGGAGGTCACACACCAGCAGGCATTCCTCTGCTCCAAGAAGACAGTCCCGTACATCAAGCCGGCGTGTTTGTCATGCAATAAAGCAGCAGACAGTCCAGTAGTAACAAACAACAACAACAACAACACAAGTTGTACAAAAGCACACTCACTTCACCAACTCAAATCAAAAAGAAACCAAGAAAATTTTACATAAAAAATTTAAAATATTTTAATCAGCCCAAAAATAAAAACAAACAACAATTTCATTCAATTTCACTCCCGCAAAATGCGCTTGCAAGCATCAAATAAAAATATATTATAAATTAGTCAAATAATAATTATGTACCACAAACAAACCACAGAGAGCAAATAATTTATGCAAACCACAATCAATTGCGAGTAAAAAACACAAAAACAAAAAACTTAAAAAATAAAATTGCTGCAAACAAATTTTTGAATATATTCTCGAAAGCAAATATGCTGTATTTTAAATTAATATTTATGCGCACGAAAGAATTAAGAACAACAATTGACGGGACATAAAAGTCTTGAAAAACTTATTCATTCAGACAATATTAGATTTACAAAAACAAAAATAAAAAGAAAACAAAAACTTACCAAAATAAATTCAAAGATTTGTAAGTACTCAATTCAATGTTGTAACCCCAGCAAAAAGCAAAAAGCAAAAAAGCAAAGTACATTCCATTTATTGTTTAGAATATATGAAAAATATTTACAATTGTTTACTACAACTATGTTAAAACAACAACAATGCAAGGCAAATATTTATGTGTTATTCCATTTGCATTATATGTATATTAGTTAAAGATCTATATTCAAGCGCTTATTGCACTAATTTCGTATAAACGGGCACTCAACACACTAATATATTACAACAGTAACTCACTTACACACACACATTTATACACCAGCAACTCACTTGTTATGGAAAGTCAAACGGTTTGGAGGGATGCGTGATCAAACAGATATATTCAAGCAAATTTTGGTACAAACAATAACAAAATATATGAAAAATTAACAATAACATACAAAGAGACGACAAACTAACCAAACAAATAAACGAACGTTAAACGAAGAAAACTAGCAAAAGAATAGATAAAAAAAAAGAAATTAAAGAAAAACGAACACAACAAACAGACTTGGGCC
>PB.10119.1.mrna1 CDS=2645-2878
GTAAGTACGAAAGGGAGGAATGTCGGTGACTGTTAAATATTTAATAATAAAAAAAAGTTATCTAAGTTACTCTCTATTACGTCAGATCCCATCAAAATCGATCCAGCCTTTTCAGAGATTGGCCGGAACAAACAGAGAGAGAGACCGACCAAAATTGTAAAAATATTTATTTTAGTATATGTAAGTATATGTATATCGTATAGTATGTGTATATCGATATGTAGTATTTAGTAAAAAACGGATATTTTAATATTATTACAAGCAGACACTCCAATTTTATTTATCTGTATCGATTTGTTCTAGCAGAGAACTTACGTTCTCTGGTATAATGCATTAAATTAGTATCCATTTTTCATATTATTTGCGACAGATGTCGCTGTATTATTGTGGAACTCATTGCTTTTGTTTGTCGTTTTCTGCTAACCAAGTATAATAACTACCTTCCACTTTTTAATGTAATTTAATTTTTCATACAAACAAATGAGTGATGGAGTGAGAAAGAGTTTAAAATTAAAACAGGTATGTTGCTTCAGTCTACTGTTGAACGGCGATAAAACAGGTTCGAACATTTGTTAAATATTGAGTAAAAGCTTTAATGGTGTAGTTTTAAATCGACCTATCCTGTGTACAGAGTGTAGCAATATTTTCTATTTACCAATACAAAATAGATAATGCTTAATTGTTTAAATTAATAGAAATACTTGTGAATATTGTAATATATACAAAAAATGGTGATTAAATAATGAAAGCTATTTAAATATCGTTTGTTTTGTGAAGAAAATTATATATACATATTTTTTCATAAGTCCGATATGTGAACCAGTTAATATACACACATAAACAAATATATATTTGTATATGAATGCAATAAATGTATGTCTAGAGAAATACCAAGTTTGTATTCATATGTGAAATTGTGAGACTTTTTAAGTAACTCACAAAAACAACTTACCATATCTATATCTGTAAGTACCATAAGCTATAATATAAGTTTATTTTTAATTTTATGGTGTAAATGGTGCAAAAATGAAATTAAATTGTACTTATATATTTACATACTCGTACATTGTAAATTTTGAAGGTATTACAGGACAAGAACTTTTGGCTTCGTAGATACGCTGATGTATTAAATATTGACTTAGCTAAACAGATATTATTACTGGGAAAAATGTATATACCATATTGCTTTCACCTGTACCTTAGTTCGCCCCATTTTATATTTGGTAGTTCGCCGACTCTGTTACTTACAATATTATACATAGCGGAGACCAGTTGATATTTGCGGAATTGTCGTACGAGTATGCATTCAAAAATATATATTTTATGTTGCATTTTGGAATATTCCAAGTATTTATGGTGTATGTATATGCGTAAGATTCATATCAAAATGAACAAACGTAAAGAAGTCACTTAAATCAATATAAGTACTAATTATTAAGTATTCAAAATATTATTATAATTTAAAAGAAAAAAGATCAGTTCCTTTTTCCGGAATTATCGTATGATACAAAAAACAAATGTTACAGAAGTTTTTTCTTCGTTTTTTTCCAATTTGGCTTATAACATTGCTTCTAAATTTCATATGTATTTGAACTATTTATAGAATTTTGGTTATATAATACAAGTATATAGCAATTTTATGTTTTTTCAAATGAATTAGTAGTGATATTTTTACATTTAAGAATTATTCTTCATTGGATTCATTTAAAACACTTTTTTTTAGGTACACTACAAGATATTTATTTGGGATATGTTTTTAATGCAAAGAAATTTTTTTTTATTGAAATGCATAAAATGTTTTTATATAATATTTCAGCGCTATATCAATTCTTTTAATGTTTGAATAATTATAAAAAAAAAATTATTACCATATTTTAGAAAAATTAATAAAGTTTTTTTTTAAATGTAGATATTCAAAACTTGCTTAAGTTTAATTTACCTTTTTTTAGAATTCTTCCAATTTTGAAAATCTTTACAATTCATTTCCTCATTACAATCTCGGGCATCATACTATGACCCCGAAGCAAAAAACCAATTGAATTTTGTTTTTTTTTAATTTGAAAATTTTAAAAAATATTCAATCATTACTACAATTACAATTACTTGTGGAACATCTTTGTTGCGGTTTTGCCCAGCGCCAGGGAACATGCAAAAATGTACAGCTCGACAATACTCAGTATTTAGTCACTTAGCTTTTATTCTTTAATTCTTTTTTTATTCTTTCAAAATTCGGTTAACAAGTAGAATTGAAATACAATTTATCTTTAATATTTTAAATTTTGTTTAATTTTAAATACACTTCTTTGATTTTCCCCTTGCACTGGAGGAAACACTTCACGGACAAACGGAAAAGAGACCCATTCCGGTCTGATTAATTCTTTTCGTTCATTTGGGTGGTGAAAAAGACGATGGTTGAAGTGTGGGTGCGTAGTCTGGTTGGTTAGTTGTGTTGGTGGGTGATATGGTTTGTTGTATGTGGTGTTGTATGATGTTGTACGGTGGGTTGTGTGGTGAGATGCAAAATATCGCGCGATCAGAAGTCGCATGAACATTCCGGCCCCCCTAGGCGATTGCAGTGTGCTCACGACGGGGTTCAATCCGGTTGCTATTTGTCGCTGGTTGTGATGGCCATAGGGTGGTGGGGATGGCCGCAACAAGACGGGATCCCCGTGTTGTCTGTGCCGGGGACTGGTCTACGTTGTCGACGGATTTGCTCGTCGAGGGAATCGATGAAACAATGTGTGATGCAATCGTTGGCAATATTGACATGATTCGTCGGTTACACAGTCAAAAGTGGAGTGAGTATCTGCCAAGCAAGTCATACAGTGGTTGTGGGCTCTGCCGATCTGTTGGCGTTGAGCGGGCTTTATGCTCTTGAAGATGGTGCACCTCTTCAGGATGTGTGGTCGATGGTATAGACTGCACCGTAGAGGCAAAGCTGATGCCCTAGGCGCAGCAATTACGGACCTCACAGTCTTGAGAGTGCTGTGGATATCTTCTACGACCATTTCTATTGGAATAGGAATATATATTAAAATATGGTTTGTCTCATAATTTGAATTATGATATTTGTTCTTTAGTTTG
>PB.10122.7.mrna1 CDS=149-301
TAATCGATCGATATTGACAGCAAAAAATGACGAAATTAATTTCGATACTAATATTTTTACTATTAAACAGCTTACTCAAATACAATTTGATTTTACCTTAGCCACAGCAAGGCGTGACCTGGGTCTTCTATTATGTATATAATTATGTATGCATGTAAACAAATATGAAGGATACATACACAAAATGTTTGTAAACTTATCTGCTATCGGTTCATGTGAAATATCCGTTGACACGGACACCCAATTGCAAAGTTCACGTTTTTTGCTTTCATGTCAAAGAGTCACTGCGTCGAAGGACTGACGCGACGACAAGGCGTCACAACATTGTGTTGTTGGTAAAAAATCCGAGCTGTGCCGAGAAAAATAAACGAATGATCGCCGATTTTCACCGCTTCCTTTGCCGCCAAAGATAAAGAGATGCTCAACTCATCTCTCTCTGGAAATGAGAGAGCAATTGGTAAACATCAAGGCCTCCTGAAGTGAGGCAACTGTCAAGCATAAATAGGTAGCGAAGTTTCTTCTGCATCACGATAATGCACCAGCTCACACATCAATGACTATTCGTGATTTGTTGGCCAAAAACAAAAACCGAAAGAATATACTATACGAAAGTATGTATGTTACATTATCAAACATAAGAAATATATAAAGAGTAGGTCCTATATGCATATTGCCTACAAATATTACTTTAAAATTTGCATAATTGAATTAGAAGTTTATCAGTTTTGCATGCATTCACACAAATTAGCAAAATTATATCGCATATAAATATATAAAAATATAATCCAATAGGCTAACATGCATTGTTAAAATTTCTCCTTCCGAGCTAGCTGTAGTGAAACACGCTTATCGCATTTTGTTAGGTTTTGACAATTCACACGCTTGTCCGTAGTTGGACCTTCTCTATAATTTACATTCTCTGGTGTGTGGTGATTTTGTGATTTGAATATAATTAAAATTAGTAAAAAGGAGACTACAGAGGACGCGGTATGAACGTTCGTTACTGTTTACTCGGGGATTGTTTGTTACGTGTTTAAATGTACAATTTTCTAATTGGCCATCATGAAGTTTCACTCCCTCTGCGCGATGGACTCCACGCACCCTGCTTTTTTTTCCCTTAGTCTTCCTTACTACCAAATCCGCAAAATGTTTAAAAGTCTACAAAATAAGACTTAAATAAGAATGCTTTTACTATAAAAATTAGTTTCTATTTAAATTCGTAGGGTGTACAATACTAACATTGAAACGAGATCAGCGTACACATTTGACTCATGTATTTCTTTGGTGCGGCAACTAAACACCCATTATCTATGGCGTCCCTGTCTGTGTGGTATGATTAGTACCGTTGGCATCTTAGCTTATTGAGAATAATAGTATACATATGTATATGTACACATCAAGTTTTTTTTTTTTATTCCATGATTAATAGTGGTGGAATCATAAGATTAAAGTTTTTAGTAGAACGTGGATATTTTCTTTGTTATTTTCTTAAAATTGACTTTTCTATAAATAAAAAACTAAAT
>PB.10129.1.mrna1 CDS=254-379
CTGAGCGGCTGAGCGGCTGGAAGTGAGCTTCACCGGCGTGTTCTGCTTCAGTGCGATTCTGAGTGTTCAAACGTTAAGTCGAGTTGGTGAAGTGGGCGCGTGTGTATGTGTGTGTTTATTTACAAACAAAAAATTATTGCATTTAAGAGTTTAACGTTTGCATTTTCCACTGCTGCCAACAATTGCTGTCTTGCATAGGTATTGTTGTCACCAATGCCGTTTGATTTGCAGCAGCCTTTTTGTTAGTGAGCGCATGCCTACATACATACATATACAAATATGTAGTTTTGAATATGAAATTTTGAAAAAAAAGCTACAGAAGCGAAGCGTCAAAATTGCGACGTGCCAACGCTTCGGTCCTGTGCATTTGGTAAAGTGAAGTCAGAATTTTTTTTTAGTAAGTGGAAAGGGTGAAGAGGAAAAATATTTATAAATAAGATCAGTGAATCAGTAAAGTATAAAACTCGCTAGGCAGCAATAATAAAAATAATAAATAAATA
>PB.10132.1.mrna1 CDS=368-517
ACAGCTTCTGAACAAAAACGTGCAGAAAGCAAGAAAAAAGCGGTTACTGAAAAAATTACGTAAGTAAAATTCAATTTGGAAGAGCTGCTATGTCATTTTAGAATAGACGACGAAGAAGTTGTGTCAAACACGCTTGCTTGTCCGAGTCCGCCTAGACATAGAAGTTGAATTTAGTGCTGACCGAAAAAAAGTCATTTCAATGGGGTCAGGTACATACATACATACTATAAGAAATAAAAAATGTTCAACTCGAGTTCATCCAAACAAGGGAAAATATTTCCGTGAAGTTTTTAGATTTTCTGACTATTTATAAGAAAATAAAACAGAAATAATTTGACTCCGAGCAACACAACTGCTTGGTCACTCTATGTCCAATTCGACGAGATATACGATTTATAAGAAGCAGGCATGTCATGAGGAAGTTATGGAACTTAAACACCAAAAAATCGAAATTGAGCAGCAACGAATTCAAATGACAATCGATTTAAAATTAGTTTTACAAACTAAAAATAACTAAACTTTTCACCCAATTTTAAGATTTGCAAAAAATGCACATGTAC
>PB.10133.1.mrna1 CDS=188-316
ATCAGCTGACGACTAGGGACATTAAAGCAGTTCAGCTATATGTTTTCTGTAAAAAAATTAGAATTTATACGTTTGAAATGAATATGTCACATTAATTTTAATCTCTATTTTCTCATCAGTTTTAAGTTTTGCCCATAAACTTTACTTGAAGTTATATTTCGAGTAATAATAAAAGTTTTTGTTATCTATGGTGAAAGTTATATCATCTGTTATAAATATAACACTGGCTTACTTGTACAAAAAAAATGTTTGGTTTGGAGCAGCTCTGTCCACATCTATAGTCGGCAACAGGAATGGGAAGATAGAGATGAGTTGAGAAAGGCAAACTCGTTGTACGAAAACAACTTTAGAGTATATTCAAAATCCAATTTTTTTGCTTTTTTTCAACTTCAGTCAATATTAAATAAATTAAAAAATTTTGACAACATATATATGAATAAACGAATTTAAAAGAACCGCTGCATACATAATAAGTATGTTATAAAATATGTTACTAATTCGTAATTATTCATTTGTTTAAGTTATTATTTATTCCATTCAATAAAGAAGTTATACTCTAAATAACGAAAGTTCTTGGCTCGTTTTGTATTTTTCTTATTTTGCAGAAATATTGCAAACAAAAATTAAGGTCAAAGAATTAAGTAAAAATAATAGTTTTGTAGTTGATTAAAAGATCTCGATGTAATTGTATTTATATATATATGAAGATATTATTGTGATCGTACATATGTGGACCGACTTGTAGCGTCTTAGTAGCCTAGCACGTTGCCTACATTCTCAATTATTGTAATAAGAAATCTTTAAATTATTTTAGCACGCAAAGTATTTTCTTTTCATTTAATTAATTTTACGTACTTATTGATGTATAATTTCCGAATAAATTAATATGTTAAAAAATGT
>PB.10138.1.mrna1 CDS=2-73
ACTATTAAAGGTGTGTACTGAGCTGATTGCCTCACTGTCTGTAGATGGCTCTAGCCTAGAGTACTGTGCTTAGAGATAGGGATCGATGTTGCGTATTGCACATTGCTAAAGTAATTTTTATTTCCGAGCGCAAAGGCACACAAAAAACTAACCAAAAATAATTCTTATAAT
>PB.10144.5.mrna1 CDS=193-264
GTTGATTTTGAATCGTCGTGTATGAATATTGTGTGAGAATATTGCGCGATTTTTGTTATACATTTTGACATTCGGGCGGAAAGTACAATGAAGTAGACAATTTGCCGGTTGTTGTTTTGTCTATCGAGTTATTTTAATAGTTTGTGTGATAGAACTTTTAATTGCGATAAACAATAAGTTAAATAAGAAGGTATGTGCCCGTGGCGCTATACATCAATGGCTTCTGGATGGGAGTGTTGGTGTAATATATCCGAAAATTATTAAATTCGACATATTGAGTGTACAAAAATGTGTATGCTTCCGAAAATGAAGTGTTTTGTTTTTACAAAAGCAAACAAATGATCAACAAAAGGTTTAAAATAGATTATTTATAAAATTTGCAAACGAAAGAGGAAATGAAAAAGAAAAAAGCGC
>PB.10147.1.mrna1 CDS=34-156
AACTTATGTAGGTATGAAAGCACCAGCTAATTCATGAAAAATAAAGATGGAATTCTTGTAAATCTTACATTTGAAGGCAAGGCAAACGTAAAATTGGTCCCAGTAACGGATCTGCTTCAAAGTCGGAGTTTTACAATGAGGTACATAAGGTGTTAGAAGGTTTCAAATCCTACGACTTGGTAGAAGTAATTTTAACAAATATTTATTACAAGAGTGGTAAAAAGTTCCCATAGATATTTTTTCAGAACCGAATTATCAAGAAACATTAATGGAGTCCGAATCTGCTGCAATGGAAGTTTTAGTAAGTGAACCAACTAAATTAAATATTTAGTTTAAAAAGTTTTGTGCAAAATATAAGGAAACAAACTTTAAGTTTTAAATTATTAATTGTTATTACGAATGAAAATCAGAGCTATTTTATGCTTCTGTTGGTAAAATAACATT
>PB.1015.35.mrna1 CDS=1-144
GAATCAAACGGGCAGCGAACGCGTGCGGTAGCCAATAAGCCAACGAGTCGAGTAACGTTTTGTAACTTTCAGGCAGACAGAGTTTCTGTGTACGTGGGTGTGTGTGTGCGCTTTGAAGCGCAAGGTTTTACAAGTGTTTGCTAGGCGATTTGTGCTGTTGAAGATGTAAATATCACGTTAAGAAACGCTAGTGACATAATAACGAAACAAATAAATAAATACTGAATTGTGTGTTGGCAGCGTTTGACGTGCTGTCTGCCGCTTTGCCTGTGTTATTTACCGTTTGTTTCGCCAGCTAATCAGCCAGGCCGTCTGTCGACAAAATCACACTTTCTACTTCGACACGCGCTGAAACGCTTGAGACTCGCGGCGCTTTTCCGCTCAAGTGTTTTAGCATTTGTATGCAAGTGTGTGTGTGTGTGTGTGTCGCTGCTTGTTAAGCCTCTGTCTCCTCGCTGCAATATTTTGTGCAGTGAAAGGCACTTTGACTTATTTTGACTCGCGCTGCATGCAAACACACACACACATTCACATAGAAATGCATAAATAAACACAAGAAGCACTTTTGACAGTTCCGCTGCACACAGCGCGCGTACACTTGTGTGTGTGTGTGTTAGTCACGTGTGTTTAATATTTATTTATTTATTTGTGCATATTTTTTACAGCAACAGTCAAAACAATAACAACAAATACTAGTGCACACAAAGTGTTGCGCTCTACATTTATTAGGCAACAAAAATAGCAGCAACAACAACACTTGTAACAATAGCAGCAAAAACAAGTTGAATTTGTGCCAAATTTTATTCAGTGTGTTTACAGTTAAGCGCGCTTCTGTGTTGGTGCGTTTAATACTTTGCCATCTCGCAATCAAACACACAAACAAATATACAGAGTAACATACATATATACATATATTGTGTGCTTTGTCATAGTGAAATTGCAGCTGCCGCTAGTTTGCTAGTTTTTTGTCTTTAAGTTTTTGTTGCTGCCAAAGTCACCGTTATAAAATATTGCACAAAATGTCACTGCATAGCGTCGCATCGTTGCAGTTTTGGTTGGTCATCCTTTTGGGGTTAAGCCACTTTGGCACGCGAACCGAGGCACGTGCGGTGAGTACAAATATTTTTGGCAATTTTTAAAAGTTTTAGAGCAAAAGTTTTATTGGAAATTTGTTTACCGTTATTTGAAGCGTTGTCGGTTGTGCTATTTTGAGTAAATAAATTAAGTTTGATAACTATTTCGCAAATATGTGATTCGCATTTAATCTTGTGAAAATGTGCGTGAGACATTTAAGAGCAGAATAAGAAAAAATAATTAAGTTTAATTGAAGTCACTGAGTAATAATATATATTATAAAAAACCAAACAATATTTTATATGAAATTTATTGAGTCAGCTAGACTTGAAACCCTTAAAATAATTATACATAATTTTTTAAATTATTATAAGGTTAAGGAGCACACCTAGTGTGACAGCACAAAAGATGCGATTTTCGGGAAGTAAAAAAAAAATGTTTTTAAGGTATATTTGCACATATTTTAAGAACACACTG
>PB.10154.2.mrna1 CDS=2-124
ACTTACCTGGCGTAGAGGTTACCGTGATCATGAAGGCGGTTCCTCCGGAGCGAGGCTTGGTCATTGCACTTCGGCTGAGTTGACCTTCGCGATTATTCCTAATGCGAATAACTCGTGCGTGTAATTTTTGGTAGCCGGGAATGGCGTTCGCGCCGTCCCGACATTATGAATACTTTATAGGTTTGGAAAACGATGTTTGGAAATGGTTAAACGAAGTTACATATACTGATTTCAGATTCGGGTTATTTGAAAAAGTGAAATAAAACGAAATTTTAGTATATCAGTTCCGTATAGAAACAATTT
>PB.10156.3.mrna1 CDS=3-146
TTGGATATTCCACGCGTATAGGTCAACTACGTGATCAGCGTGATAGCATAATACCGTCCTTAGCGCAGTATAAATTTATTTATAGTCTACTCATAACATATTTTAAAACGTACGCGTTTAATTTGAGCGCCAAATGTGCCTTATAAACGAAAAACCCTCCAAAACCCAAACTGCTCACACCCCACACTTGTGGCCATTATTACGAAATTTAAGCAATTCTAAATTGCATTAGTTTTTAAAACAGAGAGCTAACGAAATAGTATGCGTATCGCATTTTTTTTTTAATTTACAGTTAGCTTAAGTGACGATATTTATATTTACCTATACAAAAGAAATGAGTAAGCAAAAAAGAGACCGAAACAAAATGAAAATAAATTAGAACACAATGTGAACGAACAATTAAAAATATGCGTTAAACTACTAATTAAGCAACATTGTATACAATAAATTTTTTTTATAACCTACATACATGTTATATATGGTGCTTCCATCGAAAAGTGACTGACCGATAACAAACTATACACCCCTAACACAAAAAAAAAATGTAATACCTGTTTGTTGAAAATATTGAAAATTTTGATAATTAGGCCAGAGTAAATAATTTTTGGGAGCAACAAAAAAAAAAAATTAAATGAAACCCATTCGAAAATGTGGATAATATAACAAAAATGAAAGGAAAATATTTACGAACGATTTTAGCTCCGGGAGAGAAAGGAGAGTGGAGTGGTAATTTTTAAAGGTCAAAAACGGTTTATCACGATTTCCGGCGAAAGTAAGAGTTCTATAGCAAAAAGTTATATAGCAAAGTTGTAGTTAATGAAAATTTCTACAACTTTTGTATTAACACAATGTTCACTTAACCTCAAAATATGTGGAAAACTTCAAATAACACTACGAAATAATAGGTAGATAATCTTTTTTTTGCATTTTCTGAGAAAACTTACCCTAGTATTGTACCATATATATTTTTCATACCATCAGAAGTAAAGATTTCAACGAAGAAAGAGCCTACCGACTTTTTTAAAAAAGCAAATATTTGACTTGAGCATTTTTGATTGAAAATTAACGCTTTTTTCGATATTACGACAAAATAATTAAAAAAAAATATTTCTAATTAAAAAAAATTATTTCAAATAAAAAAAAAA
>PB.10157.2.mrna1 CDS=1-237
AGTTGTACGCAGCACAAGGCAGAGAAAACAATCGAATGCAGCGCGCGTCCTACCGCACGGCATTCAAAGGCAAACCAACACAAACGCACTCCCACACACATTAGTAAAATTCGCGTTCATATGAAAACGGACGTGGCGAGCTGTGGGTTTCGTGGGTGTTTGACTGCGCACGTGTACGAATATGTACCGGTGTGTGACAGCTACTGTGACGGGCACGCTGGAATACGAAATTTGTGAATTACAAATTAAATAGCAAAAGCGAATGTAAAGTACATAAATAAGTAATAAGACAAATAAATAAATAAGTGCTCTGTAAATTGTGTGACGGAAATGCGTTGATAGTAATGACCGCACTTTAAGTAGCAAAATAGAGTGATAAATAAATATTGTGCTCTAAAAACCAACAACCGAAGAAGAAAAAATAATAAATAAATAAAAGTGCTATGCAAAAGCCAAACAAACTCGAGCTAAAAGCCGGTACACATTAACATATCCAATATCTGCTTGCAACATGTTTGCGAGTATGTGCAGCACCTACCGTTATAACGTATCACCTTCCTCACGCTACCAAAAAAAAATGCTTTAACTGCAATTTGGTGAAGCAACTCAACGCGGAACGGCGTAACCGAATCCGAAAGTCGTGCTGTTTTTAGCCGCCGCAAAAACACGCACTCCAGCTGCTCGGCAATTTTACGTGCCCGTTGCATGACTGTCTGCTGTGCCGCGTTCAAACGGTATGTGGATTTAGCGCCACTTACGAAACGGTTTGCGAGAAAAAATATAGCAAAACAAGTGCAGTGTGCCGCGCTGGCATGTTGAGGCAGTCACATTGTGACTACTCAAATTTCGTGGCGGGTCGTAAATTCAATTTGACAGTTTTTTCGGTGCGCGGGTCCAAGTAAAACGCAATACGACTTCGTGTGTGTAACGGAAGGCACACACAGGCATTTAAAGTGAACGCTCATATTGGTGTTGGTAAGCTGATACCTTCTTGATGAAACGCGTGAACATGTAGCTATAGCTATTTCAGCTAGAGATTACTCATACGCACCGTTGCTCCGGATTGTCCACGTTCTGCAGGCTGGCTCTCTGTTTTGAAAAACATATAAATGCTGGGAGCTAAATTCAACCCGACATGCTCACTTAGTAAAAATAAAGCCACGAAAAATGAATATATATTGAAGAAGTGAGCGTTAACGACAAACGGATTTGAACAGTAGTGAATAGTAAAAAGGTGCTTCAACTAATTAAGACAAAAATTAACTAAAAAATTTAAAATAATCTTAAAGTGCTGTTTATTCATACGAAAACACCTAACAAAATAAATATAAGAAATGAAGATGGTGTTAAATGAATAAACACAGTTATAAATAAAGTACGTATACAAAATCTTTGGTATACTTTGAGAATGAACAACTATTGTGCGAAACTTAAATAATGGTGTGCTTATGATTTGAAAAATTTTAAACCACTTAAATATATTCCTTC
>PB.10159.2.mrna1 CDS=2-175
GCTGCTGCAATTCGGTACTCGCTTACAAGTGAAATGCGTTTTCTACAAGTTTCTGCAAATTAATAGAAAAGCACATATTTCATACTATTGTAATGCAATGCTGCCAGGGCAGAAAAAGTTTGTGTGTGTGAAAGCGCGAAATGGCAACTGCTGCAAACGCCATTTGGTCGCTTGATCGCCGACCAGTCTGCCCACCACTAAAACCATGTGCTTGTCGATTATACTGCTGCGTTTCAATTCGACAAGTGGCATACGTTTCTCTTGGTTGAACGCTGTACTGCAATTGCGCGTCTCTCTCCTCACTCTTATATCTAATAATATATATGTATAAGTCCTCTCTGACATAGTAAATATTGAAGGGCTGAGCAGAGTGTTGAAAGGAAATCTATTATGAAAAGCGCTTATAATTATAAACAGATTATATAAAAAAATGGAACAGTTATTATTATAAATTATTGCTAAAAGAAAACAAAAACAAAAACAAAAACAACAAAAATATTACTATTAATCAATTTAGCTTATAACGACAATTTAATTTAATTGGATTGCTTAATAATTTACGTTAATATTGTAGCATGCACAAGCTAGACTACAGACCGTAACGATAAAAATGGAGCTTACGACGTTTATAATACTGATATCGATCATTGTAACGCATAATGATAGCTGTAGTTGTATTGTATTGTAATAATGATGAGCGTAATTCTCGAAATCGCTTGCAAATTTAAATACAAAAACCGAAAAGCGTAAATAATTGAATAGAAAACTTACATATATATATATATATATATATATATACATAGATATATTTTCTTAAACGTGTGTATTTTATAAATTATATAATATAAATATTTTATTTTAAAATTTTTAATTTTTATTAAACTAATTATTTGTTTGATTATATTATGCTAATTATTACAGTTTATAGTGTC
>PB.10165.1.mrna1 CDS=116-292
CATTCGTATCCTTGCAATCGAGCGAATAACTTAACTATAGAGCTAAATAGAACGTTATCATCAGCGAAATTATACAGTTTTGTGAAATCGCACAACCAAAAATAACACAACAAATATGTCTTACGGCGCGATCATGAACGCTTGCAACACCAGCACTTGGGCTGAGCATAACGTCAACAAACCAAACTACACAGCAGGCAATGCGCTAAAGAGGGCTTTCTTTTTATTAAAAATTATGTTCAAGTCCAGAACGGTTAGTATGGTAGATAACAACAACAATACAAGGCAGTAGATCACAGCAGCAAGGCCAACGGTAACTAAGCAGCAGTGCCAAGAGTCGAGTCAAATCGATCGCTGCCGTGTGATCTGTCGACAATCGCCACGATGTTTAACTGATATTCCGCATCCTACCGGCAAACCGCGGGTGCCTTCTAGGACTTGGTACGTCCTTAAACCACATCGCATACATTACGATGGGAGATGGGAGCTTTAACAGTTTTCATGTACGTGTGTGATGCAGTCGAACTGCCAAACAGCTCCATCGTCGACGCCATCGCGCCAATAATTTTTCTGCGTGCGTGTTGACGATGAATTATACATATTTTAATTTTTATAATTAGTTTAAGCATCACTTTTTGTTCCAAGTAGTTTTTAAGTACCATTTTTTTTTTAATATTTTAGGAAAATAATAATATTTAGTTTTGTATAAAA
>PB.10169.1.mrna1 CDS=226-489
ATGTGTGTTTGGCAGCTGACTGTTAACGACAAAAAAAGTTTGTCTAACGATTTTTACCATAGAAGAAATATTGAACATCTAGTTTGCTTGAAATTTTGTGTTTAATAGAGAATCTAGAGACACTAGTATCTGAGGTGCACAAATTCGCCGCATGCCCGTCCATCCACCTCTGTTAATGACGATAATATCGAAAAAACCTAGAAAAAGAGTGCTGACATCAGAGAAATGGCAGATGAACTCAACATCTCTTATGGATCGACTCAACACATTTTGGTAAATGTTTTGGATATGAACAGTGTCAATGTTCGCCTTGAACCAAAAGACCCGAATCTTGTGCAAAAACGACGTCGAGTAAAGGTCGCAAAAAAATTGTTTGACAACATAGCTGAGGAACCTACATTCATCAAACGCATCAATACTGATGACGAGTCATGGGTGTATGAATATGACTTCAAAACTGTCCAACAATATAGCGAATGGAGCTCTTAAAATAAGCCGAAACCAAAAAACCAAAATTTGCGGAAGACATTGATGGCCATCGCAACCGATGTTTATAACAAGTGTATGAAAAACTAGATTAAACTTGGTATAAGTACATGTATTTGCCCCGGAACTTATTTGGAAGGCAATAATAAAGATTTGTTTAAAATACAC
>PB.10171.1.mrna1 CDS=40-138
CAAATCGGGAAATGAGGATTGGGTTTGAACTTGCTAACAATGCGTGAAGGCTGTTTGCTCAAAACTTTTGTTACGACTAATAGGACAGCCGTGGCATTATCTGATCCCGTTTTTGATACCATATTGAAGAATTTATGAATGAAATTCGTAAATTAATTATTAGTCAGTAGTCAATTGAAATTAAATTTTTATGAACACTTGTGGGTAACTTAAAACGTAATTCGATTTGGATACCTCATAGAACAACCGTTTTTTTTAATATATGCATTATTAGCTCAAACAGTCATCGACATTCCTCTCTACCGTATTTCAGCTGATACGACCTATGTTAAGAGAAATAAACAATCACAACCGCTTAAACAGACCGTACGGTAGGATATCC
>PB.10177.1.mrna1 CDS=176-358
ATCAAGAAAGTCAGACAAAAAACAAACTGCTTACAAATATTTAGACTAAATTAATATAAATAATTAGAAAATAGTTGCATAAAGTTATAAATATAAATAAAAGTTTATAAATAAATAAAACAAAAACAAAACAATAAGAAGCACTATGTGAAATTTAGAAATAATTTTAAAAATAATGGTCAAAGTTAGAAAAAAAATGCATTGCTTATATACACAAAATTACACATACACATATAAACACCCATACATATATACATACATAGGCACACAAAGCCAGCTGAACAGAAAATGTAGATTCTTTTATTACGCAAAACGCTGCAAATGTACAGACAGTTGCGAAAAGTCGCCAGCAATGTGAACTAGAAAGGTGCGCAACATGTTGCAGCAACATATCTGTTGTATGGAGTGGAAAGTAATTTTCTAATATTGTTGCGAAAATAAGTTTAAATATAAGCCAAAAGCTTAGCAACATACATATATGCCATTTGTAATGTTGCAGCAACATCAATATGACAATAAACGTTGCCGCAACATACGTTGTGAGCACCAAAATGCAGCGTAAATATCGTACGTGATTTTCTTATGTTGGGTGGAAATTTCATAAAGATGTTCTTGCAACATTTTTACTGTGCGTTGTAGCAAACTTTTAGTGGCGCGAATATGCATGCAACTATCATGAATGAGTGTAACGGCAAACAACAGGTAGTGGCAAGTATTGCTACAACACGTTTTTCTGTAGAGAAATTTAATTTTCTATTGTTCATTGCTATGTTTATGTAACATTGCTAAACAACATATGCTGCGAATAAAAATTTTGCGGCAACATATGCAGTCTTGCGTCCAAATTATCTTCAGACGTTTTTCTATCGTTGTTCATTGCTAAACTTTCTTAACATGTTTCAGCAAATCATGCTTCCTTACTAAAAGTATCCGTCTAAACTAGCTTCAGAGGCCCTGTTGGTATTATATATACCACAGGCCAGAACAAACATTTTAATATAACAGTTCAGCAAAAGCTAAAAATCTAGTATTTTGCAAATAACGGCCTTTACTTCTATAAACACACCAAATTGTCAAAAATTCATTTGTGAATTAAATCAATAAACTCGTCATGTAAACGAGCCCTTATTCTTCGTTTACTACCGTGTCAATATGTTGTTGCTCACGAATTGCGTTCGCTCTGACTTCGACATTGTTGCTGGCAACATTTCTGTGTCTCTAACAAACTGCAATCCCTGCTGGAAATACACACATTTAGGGGACTCACTATAATTACCACTGCGAGGCAAGGAAATTAAAAAGCGCAATAATACTGACTTAAAAGGCTTCAACAAAAAATAAAATTAAAATATAAAAATAAATTTAAAACTGAAATTAAGTAAAGCAGCAAAATTATCATTAGTGACTTAAAAGGTAGAACTTAAAACGA
>PB.10185.2.mrna1 CDS=2-70
CAGTCTTTTGGAACATGGCGGATTATTAAGACGTGAAGCGAATTTAGTAAGCGTTGCTACTTTCATTTAAGATAAAGAAATAAATGTGGAATAGCTGATACGCGAATTTCCTTAACATGTACACCTAGTTAATTGTAACATTTGCTAAATATAACAAATTAATTCAAAGACTTTCCGTAATAATTATAAATATCGAAATTATCGTAAAAGGCCAATTATGGTTGTCTCGTGTTAAATGACGCTTCGTACACGAAAGCAATGCTTCTTTGTACTGTGTAGAATTAAACGCCGTTAGTTCGGGGAAAATGTGTGTTGATTACTTTGCTGAATCCCAAGTGCGCTTTCTATAATAAAACCATTGTAAATTACAGATAAACAAAAATAATTCTTAAGGCAGTGCATAACTGGTTGCATTATCGAAAGAAGTAATAGTACAAATAAATTTGTGTTGCGGTTATTATATGCACATAAATTTGTGTTGCGGTTATTATATGCATATGTATATAGTAACTATATAACTGTATAAAAAA
>PB.10187.1.mrna1 CDS=1-168
GTCCGTGATCCCGTGGTTGAAAGGGTTGACTGCATTTCCCTCCCCAATTGCAGCAAAGCAACAAAAGCAAAAATACCATTTCTCGCCTTCGTGGATCATTCTGCGGTGGCTTTTCTGTGCGAAAGCTTCTGTCACCGCTACCATCGCTGTGTGAAAGCCCGCATATAATAGACTCTCTAATTGCGGTGAAAAGCACACTCGGTGGCGCGTCCTCCAGGCATTTAAACCAATACGCTTCTACTACTAAGCAGAGGTGACAAGAAGAATTAAATATTGATAAAAAGTAATTAAACAAAATACTATAAACAAAATCTTCTCATATGAAATGCAAAAATTAGCAACCAAACAAATTAAAACAACAATGATTTGCCGTGACCACGCCAAGGAAACGGTGCCAATGGG
>PB.10198.1.mrna1 CDS=367-504
AGTATCTACAGCGTTTCGGTTGTGTTTCAGCGGCGCCGTTAACGTAATTTGCTCCACGTAGGGTTGTAGTAGCATACAGAAATTATAATTGACGCGCGTTCAAAATTTTCCCCTTTAAGTCGTGAGGTGTGTGGAAATAATCGAAAAAAGAGTTTCTAAAATATTCGTACTAATTGTTAAAAGCATAAAAGGTGTGAGGAAATAAAAACCAAAATTTTATGTTTACATTGAAAAAATGCTCTTCTTCTTTTTCTACAATTTGATTGCGAAACCAGAGAGAAAGGTCGCTTACGCACAAGAATCGAATGCATAGAAAGCGAAACTTTCAGCGCCAATGCATTTGACGTTTATTCTTGTTGTTTATTGATGTGTGTGTGTTGTTGTTGTTGGTTTGTTTTCGATAACACTGGCGTGCGTTGGGTGTTGGGCGCACCCCAAAAGGCAGTCAAGTGTAAGCGCGGCATTGTTAGTAGGCAGCGCGTTGTTGTAAATGTTCGTATGTAATGCAGAACGCTTATTGCGCTTGAACTGTGTGTTGTGCTCGCCCGTTCTTATCTGCATACCACCAAATACATGAATAAGTCTATTGGTATTTGTGTTTTTGTTTAACAATTTTTGCCGTTTTTTGTTGCTGTTTGTTGTGGCAGTCTAACAGACGAACGTGGGTGCACGTGAATGCGTTTGGAGTGGACCTCACAAGTGCGCCACTTGAATTGGGTCTAATATTTAACTTTTAGTGTTTTATAAACCGGCTAAGAGTTGTTGCAAAATACTTGAAAAATATGCGTTTGTAGGCTGTATGAGTATTAGAACTATTGAAATGCCAGCGGCGTTATTTATGTAGTACTATATGCATAGACGTTAAAAATAAGGCTTTTGATTCGAAGTTTAACTAAATCGTGCTCTT
>PB.10208.2.mrna1 CDS=206-358
TTTGTAAAATATCAACCATGTCTAATGTAAACAACACACTGTGAGCGCATTGCAAACTTTAAAATTGCTACATAATATAATATATTTACTGCTGAAATACGCGGATTTCGTTTAACTGCAACGATGGCATTACGTTCTTCGTAGGGTGTCAAAGCTTTAGATCTGTCCGACCTGAGTTTTATATTTAGATCTCCGTTATTTGTATATGATTTTATGTTATAAACACTTGAATGACGTTTCCCTACTATGTTGCCAATTTCATGTAGTTTTATTTTTCAAATATAATCTTAATATTAATTTTCTTACTTCGAGCGAAATTTGTAAACCGCGACCCATTTTTTTTTATTTCAGCTACTAATTACACTAAGCTTTAACACTTCTACGTTTTTACATTTGATTATGTGTAGTTCTCTCTCCGGCTTACACAAATTATT
>PB.10209.2.mrna1 CDS=335-487
GATTAAACTAGAGCAGGCACAAGAGTACAATGTAAGTTTTCAAGGGGTTTTAAGCGAAAACTGTGTGTTTGACAGATTTTGTATGGATAACACTTGCGTCGGAAGTACTATTTGACAGGGTAACCCAATGGAGAGTCCTCGAAGGACATTCTTTTTCGGACCACCCTATTAAATGTATAATAGAGGAAAGGGCCAATAGAGAAAGTTTGTGTTTCACCTTTATTTAGTGATTTTGCACATTACTCTCGCTGCTTAGCTTGTGGGATTTTAGGACATTTTCTTTTATAACATTTGGTTTCTATTGTGGTTCACTTGTTGAGTGATTTACAAATCTATGAGTGAGAACATGTACATTGGGCTGGGCCAAAAGAAAACTTTTATTAAGTTTTCCTTAGATACCGTGAAAATATGCGAAAAAACGAAACAAATTCTTTTAAATTTTAAGCCGCATTGTGATTATCGATTTCCATATACTTTAATAACATAATAAAATTCTTTTATATTGTTCGGATGTTTAATGCATTTGAAAAAATTATTGTATGATAAAAATAAAAACTTATTCGTGCAGGGAATTTAATCATCAAAAAAAGATCAGACATGATTTTTGGGTACCTCGACTCGTCGAAAAGTTATTCGAGGAAAGTCCAATATTAAATCGTAAATAATATTTTTTACAATTTTAGGTCAGGCTTTAAAGCCCCAAGTCTATTCAATTTATTCAATAAAATCCTCTCTCAATACCGAGCTTCTTTACTAAACCTATGAACTATAATATTTGAGTGTTATCTGCTTTCGCTTACATATATCTCGAATTCCTCGTTCCTTAACGCTACTTATAGGTAGTGTCCCTGTGGTAATTTTTATACCCGAACGTGACGCGCTGAGTCATGTCCGTCTTCGAGCTCTCTGTCTATATACTTGTAAATACATATGTATATGTACGCACATTCGCATTACTGAGTGATTGTTGTGCCGTTATCTATCTTGTGGCGCCACTTACACGCTGTGACTTAAAAAAACAGCCAAAAAT
>PB.10211.1.mrna1 CDS=1-132
TGGAAGTTCTTGCTTCGGTTGGGGAAGACGTTTTTCCAATTTAGGGAGAGTAATGTGGGTGTATTCCGCGGCGCGGATGTGAAAGTTTCTTGTGTAAACTACTATTTATTGGAAATAAAAAGAATGGTTTAAGACAAAAGGTTAATCATAAATATTCAAATGAAATATATGTGAATTGAATCTCTGTGATCAAAATGTTGAAGAAAATGGTTTAGCCTGTTTAAAATAGTGTTTTTCGTTATTGTTTGCTTTGTCGATGCTAACAATACATATGCAAATTGATTTTTCCCCTATTTGGTGGTTTAGTAAACAATCAAAGCAATGAAGTGAATTAATGTTGCACGAAAAACGCACAAGTTTTAAACAAATAAAATATGATTAAATGTAAAACAAATACGTGCTAGAATGCTGTTTAATTCGCAGAATTGAGTAATGTGAATATATGTATGTAAAATTAATTGTGTTAAGTTGCCGAACGTACTTGAAATTTTGTTGACCCCCAGCTAAGACTACAAATGTGTATTAGAAGATAAAAGATAATTCAAGAAAAAATCCATCTTTAAAACACAAGTAGGCACACACATCTGTGTGGGGTTTATGATATTTTTAATCGCTTCTTGGCTCTATCTTTTGTTCTTCTTGTTTTACAATTCGTTACTTCATTCATAGCTGGGTTTCTACATGTGGACAGGTTCTAATATTTTGGTTTTTCAAATAAGTATTATGATAACAAAAATGCAAGAAATGGTTTCTGACTAATTTCTATAAAACTACAAAACTAAAGTGATTTTCTATTCTTGATTAGGAAATTATACATCTGTGCAACCTACACTTAAGCTCTTGGTGTTTTCCTAAATAAATTAAAGATATGATATAAAACCACAGTCTCGTACCATTGGCATAGTGAGTCGCTCGTATCTTCGCCACTTTGTTCTCGACAAGACTCGCATCAATTTAATTGTGTGAGAGTGGAACAGCTCTATGCCATATCCTCGGAATAAGCGGAAATACGTACGCATGCAAAGGTGTGTGTATGTGTATACAAGCAGCGCTTTATCCATAGTTGATATCTCCACTGTCTAGAAATAAAGCTAATGTTTACAAATTTTTACTACTGTATACACAATACAATCACTTGTTTGGTTTCTGATTTGAAGAGTTTTGATAAGAACCCAAAATAAG
>PB.10214.2.mrna1 CDS=863-928
CAAGAGATTTGGTCAAGATTAGAGGTGTGAAATTTTAAGTGATAATAATTTGCATTTATTTGAGTTTGATTGCATTTAGCAAACAAAAAAAATCGCTTATTAGCTGGATAAACGGAATTGAACTAACTTATGTTTAATACAGAAGGATAATCAAATCTTGCTAAAAGTGTATTTCACGCATACAGTTGTTAAGGAGGAACAGGAATTTAAATTTTTTGTGCAAAGGATAGGACAAAACGAACACAGTGTAAAAGGGAGAGCTAAAATTGGCAATGTAATCCATTACGTGAAAATCGATAAAAATAGAATCAAATCGGAAGCTCGTCATAAAGGCAAAAAAAAACGAATATACGTGACGACGGAGGAGCGGTACAACAACAAAATAACGAAGAGTGCAACGTCTGCCAAAGAGCGCATAGTAAGAACGTGGTATAGTGAAGGAATTTGAAAATAAAAAAGGCGATATTCTTACTAGATTATATGAAATAATTCTTACGCGACCACAAATATAATCCTCGCGCGCAAACGTATGAATTAGTTGAAGTTTTTGAAATAAAGCAGTGAGGAGTATACACGGGAAAGGAGCAAAATCAGCTGATCAGCATTGTAACAGAGGAGAAGGAGAAACGCTTCTCCAACTACCGGTAAGGAGAACGTCACTACTTAAAAAAGAGAATATTTACTACAGCTGCTCCAATCAGCCGTAAAAATAGCCAAAGCACAAAACGTCAAACAAAAAGTGGTTGAATTTGTAATACAACAAATTGGAAAAAAATATATACAAATAAAGTCAAACAAACCACGAAGCGGATGTAAATAACCGAGCACGAAAACCTAAGCAAACCAAATACGAAATACACACATGTATCAAAACCACTCAATTCCATATAGTTTTAACGTTAAAGAAAATATGTACATATACTTGTAAGTAAAAATAACAATTTCTGTTCAAATCAATAAAAGTGGCTAAGTAATACACACAGAAGTATATTGAAATAACAAGAACCTAA
>PB.10218.4.mrna1 CDS=230-322
CGTTGCTGCAGGCGGTGATGCTGGCGCTGCTCGCATCGAGTCCGTCGATACTACCACCGTATAGTATGAGCTACGTGCTGTTTTGAAACGGCTGTACTTTTGGTTGGGACATTTGGAATCGTGCGTTCAACGAGAGAAAATTGTTTAACATTCATTTACTCCTCCGTCAACACCCGCCCCTACATATACATACATACATATATTTGCCTTCCCCGTTCAGTAACATATTATGCAACTACGCACGTTTCTTATTTTTTTCGAATGTCAGCTTAGTTTTTTTGTTTTTTTTTCTTTAATATTTCAAAATATTTTAACAAATTAACACATAAAACAAGTAAAGATTTTTGTTCTTTGCCAATGCGGGGTATTATGATAGCCAAGTTCTGAGCAAAATATTTGTTTGATTTTTTTACCATCCCCGCCGTTTTAATTTCGATTGTAATATATTATATTATATTAATTTGTTTAATTTCTTGTATTGCGTAGATAAAAAATACTCTTAACAATTATTAGTTTGCGCGCACTTTTTAACTTATTTGTAAACTGAATTTACGAAGATAACTAGTAAATATAAAAAATAAAAAATAAAAAGAAAAAAAAACAAGTAAAAATACATAAAAACGAAAAATAAGGGAATATATACATATATATTTAGTTATATATAAAGAAGTAAAAACGAAATTAACGGGAATTAATTCTCAACGCAATTTCCAAATGTCCTGTTCCAATTTGAAACGCGGTTATTTAAATTGCTCTTGCAGCATGAGCCGCCGCATACATTTTTAATGACATGAAAAACTAAAAAAAAATATAAAAATGTTTGCGAAACTAGCAACAAACATATATTGTACTAACAATTGAAACATTTAGAAGAAACTTGTGCGTTTATTTTAATTAATTTAAAATATTTTCCCATTATGGTGAGACTTTTATTTTTTTGTTTTCCTCTTAACATATTATAAAACAAGAATACACATTTACTTTCCTTTTTTATACAAGAACATTAAATAAAATATTAAACTTGTGAAACAATGAATTGAAATATATAAACGAAAATGA
>PB.10226.2.mrna1 CDS=729-950
CCTGCACTCTCTACAACCTAACATAAAAAAAACAAAGCATGTGCGTTAGCAACCTTGCTGCAATTTTACATTTATCCTTGCGTTATTGTGCTTTTAATTTAATGAACATTTAATTTTTGTAATTGTAAAATTTTTATCACACGTGTTGTTATCGGCGTCATTACATTGTAAATTCTGCTGGAATCAAATAATGTGGGAGAAATTGTTGATCACCCTATATCAATTGTTTATCTAGAAATTTTGAGTTATTTTTTAGTTAAAATCAATCACAATTGGTTAACTAGAATGTGATTATTGCTAAAGGTGTTCAAAATTTTTGCTGCTGCTCCTTGGAATATACTAGAAGAGTGCCGTTAGGCGAGAATCATACATACATAGCTGTATCTAATACACTCGAAAGCAGCAGGTTTAGCGATCCCATAGATGCTCATTAGGATTGAGGACAGGCGATTGAGGGGGCGTTTTAAGTTGCCTAGGAGCATTGTACAAGAGCCAAAGTCTAACTATTTCCGCAGTATGCTTCGGGCCATTATCTTGTTGGAACCAAAACGTCGAAGATAATCCAAGATTCTCTGCACTTTGTTCCAATAAATTCAAGCTGACCCACACCACCAGCCGCCATTCAACCCTACACTATAATTCCGCCACTTCCGTGTTTAACTGTACCAACAAGAGTTTGGTTTTCAAGTGCAGTTCCTGACTTGCGCCACACAATTTGTCGACGTTTTATGCTAAAAATGCAAAATTTACTTTCATCCGAAAATATTACTTGTCTCCAGTTTTCCGGCGACTTACAGTGTATCACAAATATAAGTATGCAGCGTGTTTATCTGTTTAGTCTTGCAAAAAATAGTCTTAACACTAATATTATTAACCAATTTTTTTTTATATTTTCAATTATTTCATATATTTATATGTCTCCAAAAACTAAAAACCCAAGCTTAAAGTAAAAATGTTTCTAATTACAGAAATGAATGTTCTAATAGTTTAAAATTACGTCACTAAAGTATGTATGCACCAAAAATTAATTACAGAAATGAATGTTCTAATAGTTTAAAATTACGTCACTAAAGTATGTATGCA
>PB.10227.1.mrna1 CDS=52-198
TTTAGGCTTAGTAAAACATGTAGCGGTACATATGACAGTTCATCCTAAGCGATGAAGCACATTTTCGCCTTGATGGGCTTTTGGTATTCTGAGAACCCACATGCAATTGTCGAAAAACAAATGCATTCACAATGTGTCATTGTCTGGTGTGGATTTTGGGCTGGAGGCATAATTGGACCATACTTTATTAAAAATTAGGCTGGTCAAGCAGTGACTGTTACTGACACTCGATAGCGTGACTTGAAAACCTAGTTCTTTTTACCGAATTAACACCATTATATTTATTTTTATGTGGTTATTCAAAACACAGCCATATTTATGCAGAATAGTCATGGAAATTTTCGATAAACGAATGCGTATGTACATATATGTAAAGCCGTGGCGGCTATTTGGCCGATGTGTTATTCCATAATAATAATTATCTTATGATTCAATAAAAAAATTACAAACAAAAGAC
>PB.10228.1.mrna1 CDS=3-191
TTATTGAACAGCTGTTACTGCGATCCTACACATTCGATTATACACGACAGTCAACACGGTTCCTACTTACTGCCTTTATTCATTTTCGTTATACGAACCTGCTGGCTACCGTATATACAATAATTCGTTATATAAACCTTTTCGATTACGACGGCGATCCGGCACGTCACTTCGTTTCATCCGGATACTGATTCGCCCCCTTGACTTCCAAATATCATCGTAAAATGTAAAGTAGCAAGAATAACTTTTAACATTAAATACAAATTAACAAGTAACAATTGCATTTTTTCTTGCTATATTAAGTTCAGTGGTGAGTGCACTATTAAAATACAATTAAAGCGGGACACAGGATTTTTCTTCCCTTTATTCTTTTTTATTAGTTTCCGATCGCCACCAAACCGTACAGGATCACCCGCTGGCCAATCTGGAGCTAGCAAAAGACGAAATTTAACACAAATTAACATAACATTTTAATAACATTTAATTAATAAATACTTTAAATATTTTTATTTGATATATGTATATTATATATATACCAAAAATATCTTTAATTGTAAAAAATCACAGTTGCTGGTGTATGAAGCGCCGATCGATGTACAATATTTTAGGTCAATCGGTCTTTTGTTAATACAAATAAACTTGATGATCTTTCTACTCGTGAACAGGCCACGTATAATTGCCCATGAGAGAAACATGGATTTTCCAAGTCTAAGCCGCAAATAGACATTGTTTGGCCTTGAGATTTATTTATAGTCATCGCGACAGCTAAACGTACTGTAGTCTTTTAAAGGGTATGGGAGAATCGGATGGTATCATCATGTGGTAACAAAACGATTTCTCCTTTAAACTTTCCTGTCCAAATAGTTGCTTCTATAACTTTTCCAGTAATTTTTTGTTGATCATCAAACGTGTACCGTTGCATAGTTTAGAAGAGTTTAAATTCCGCAGTAGACTAATCGGTGATCCAATTTTCAATCGAAGACTGTGTGATGGCATTCCTGATATATCTAAAGAATTTAAAAATTCGATTGGGGAATTCACTGCCTCGTTTTCTTCTATAGTAGCATCAATAGACTTGAATGACATTAAATCACCTGGTAATAATTGTTGTATCTGGTAGTTAATAAGATCAACATCAACAATGCAACGCTGCTAAAATTACACGATTACTAAGCCAGTCATTATTTAGTATGTCTGGCAGGGATAATGGGATGCCACTCTCTTTCCAGTGTGAGAGCGCCTCAAAATTAGCGTTTTTTTTATAACAGTTTCTATTGTAGCCAGATCGGACAAAATAATAATTTTTGGGCATTTAAATTAAAATACCCAATTTGCAGTTTCCACACCACCCAGGAGGTATGCAAAATGGAGCGTTACCGAAGTTATTTTTGGGTGCTCGGTTCCCCAGTAGGCCTATATCACCCATTATACATTTATTTGTATAAAAAAACAAAAGATAACAATTCACAGATAA
>PB.10235.2.mrna1 CDS=923-1336
TTTAATTTCGTTCTCATATTTGCTGGCATTCGCAGTTGTTCTAGCAAACACAAAGCAATTGTTTGGTATTTATTTCGTCATTTTAATGCACTATAATTTCTTGTGATTTGTTGTGGTTATAGTCGATGTTGTCTTTTTTGGATTTTTTGGTGTTTCAAATTTAACACCAAACGTGCGTGTTCAAATAAAAACAAGACATGTTTGAAAAGAATTACGAAAGTATAAATATAAGAACAGTGTTAATTTCGAGAACGAAGTAAACGATCGAGTGCATGGAGTGCGTGACCACTTAATGGTTAAAGACCTGTGTGCTACTTGTGATCAACCCCTAACACGTGTGATCGTAACAATATTATTTATTAAATAAGATAGCAAAACGCTTTTAGCAAAGGTAAAGAAATGTAAAACATCGTTTCTATAAGAGACCGCCACAAGCAAGCCATGAATTACAATACTTCAATTGTAATAAGCTCGATTTCGTGGCAAAAATTGACAGCGAATGAAACATAGCTCCTTCATTTCACTCTGGAGTCTATTTGACAGTCATCCGAGTGAACTACCCACGATTAATCGATTTCGGAGCATGGTAAGGCGCAAGTGTCACTTGGCCCAGCTCAAAGTTTCATCGACACCCTTGTAAAAATTAAGCGACTGGAATGTAGTGGAAGTATTATTGAAATGATTTAAGGACAAAATTGTAAAGAAACGGCCCAATTGCAGAGGAAGGTAGTGTTTTCCACCTACTTTTTTATATTAGCCTCAAGAGAATTCTGGCTAAAAAAAATTTAGTGACAATGAAAAGCTAGTTACCGAGAATGAGACCTCTTTTAAAGTGAATGAAACAATATGAGCTTTACAGCTAACAAAAATTTTGAACGATGGCATTTGAAATGCAAAAAGCGGCCTGATTGGCAGTCTGTATATGAGGGAGTATAATCTATCAAGACTGGAAAAAACTTATCGCATGCAAGCGTTAATGACAATATCATTGAAAAAGAGGCTTAGTAGCGTTGGACATTTTATTCGTCGAGATATAGAGTGTAATCACTCGTCAAGTGTTTCAATAAGACTAAGCTATACCATGAGAATAAGAAGGCTCTTCAGTACAATACAACATGCAGATAGACCAAATATGTATATAATAATCTTTAAGTTACCTTTCCTATTCATTTCATATCACATAATTTTATTTGTTTGTCCCCTTTTATTTCTACAAATACTTATGACCTCAATAACAAAACAGGCGTCCTTGAAAATTTTAACATTTTTATTAAGACAGACAATTTTTTATCTTTTATCGATACTCTATTCGTGTCGTGCTTATGAATATCAATAAGAAATTATTCAAGTGAAATGCTTTGCAATTGTGTCAGCTGCATACAAATTTCGCACACAAATTACACCCGCGATAATTATGTATGTAAACAAATATTTGCAGTGTGATAAAAAAGTAACATTGTGATACACAAGAATATAAGCTGTAAACATACTTATTTATAATTTATATAGGCACTTTAAATG
>PB.10236.3.mrna1 CDS=2-364
AAACGAAATCAAAGCAGAATGGCAAGAGGCAAATATTTCTGTACAGGAACCGCTCGAAGCTGCAAAGAAGTTGGTGGAGCATTTAGAAGCCTTCACTCTTTATGAAAAGGAAGTCGGTGTGAAAAAAATCTGGGAGGACTATATTAAAGAAAGCGAGGATGCCTGCAGTCATCATCATTCACGTTCGCGAAAATCGAAAAAGAATAAAAAACATAAGAAGAGAGTGCGTTCCAGTTCAAAATCGGATATTGAAAATGATCAAGATGAATTTGAGGCGGCAAAATTAAAAAAGCGAAAATCCCATTCGCGTTCGCATTCGATTAGTTCTAGCCTCAGCATGGAAAGTGAACGCATCTCGAAAAAA
>PB.10239.1.mrna1 CDS=3-86
TCAACAAACCAACAGTCAACAGCCAACAACCAAGAGACAAGAGACAAGTTCACTATAAACTATATGCTTGTCAGCATTTAGCATAGACTTTTTATATACCGATGCATAGCCGAGTTCCGCATTAGTTACTAAAGACGCGCGTAGCCAAACGAGTTCTGGAGTTGTAACACAAACTTGAGAATATAAATTGTTAAACATTGCTTGACGAAGCGTGTGGAAGTTTATACGGAAAGAAATATAATTCAGTAAACGAAAGCGAAACTCAAAATTCGAAAACAAAAGTGAAGAAGATGCTGAGACAATTTGACGCGTAAAATCGTGTGTGTGGTAAAGTTATTACAGAGACCGTTGCATTTAATGACAATAACAGAGCAGACACGAAATTACGGTAAATTACCCATTGCTTCCGCAGCATAATAAAGCAAAATTACCAGAAACTGAGGGAAAATTGGCTTTGCTCGCAAAACAATTGCGCATTTTTAAGATACTTACATGGGTACATAAGTACTTAACAAAAAAGTCTACAGACCTTTATTACATATGCATACTATGTGACAAAGTGAAACCTAAATTTGGCAATTCAACGAAAAAGCCCAATGACAAACAAAGAAAAATAAATAAAAAAATAAAATTTAAAAAAATCACGCGACGAGAATTGCGAAGCGCAATATCTCTAAGAAGTACCTGTATAAAATGCAAAATAAATTAATAAAAATACAAAAATAACAAAAGCTAACTAGAATTAACATACGTACATACTTCAATAGTGCTAAACAACC
>PB.10244.1.mrna1 CDS=1603-1803
TTAAACTTATTGATATGTTTGCGCGCATCAAATTCACACAATTGATTTGAAATTAATAATAACATAATATTTACTTATGAATTCGTTTTTCGGGACACTCATTTCCACACGGAATTTATTTTGTAAAAAAGTGAAATTAAATAGTGAAAGTGAAATATAGAACACCCAATGCCGGATTGTAATTGGAATTTACGACAATAGCTGGATAGGATGACTGACTGTGTTGTTAATGGCAATACCACAAAACGGTATATCAAGATATAAGATATTACAATTGGATATAAGTATGTACATATGTATGTATTTCTGGGGAATTCAGGGCATAGTCCACTATTATATTTTGAATATACCCTAACTGGTGTTTGACTACCATTTTAAATATACATATTATGCTACCTATTATAATTCGTTTATATATTAAAGTGCTTATATAATTATTAAGGTGCAAGCCACACCTCCTTACTTACTTGCAATGATACAAGTATAGGCGGCCTTCTTTACCCATATGAACAGTGCACTCTTACTATGCTTTCATGAACAGTTTTAGATTATTTTCCACCAAAGCCAACGAGTAGATGTAAATTGGCCTTGTTCGTACCACTGAGCAAAAAGGGTCTCAAAAAGCATAAGTAGGTGTCATTTTCATTAAAGAAAAAATTAAATTAAAAATAATAAACATTTCGAAGCAGCCTTTTTAACGAAACTATCTAAAGGTCCCATATAGACTTTTCAAAATCAATTCTTCAAAAATCTCAAAATTAAGTAAAAAGTCGAAAAAAATTAAATTATTGAATTTAAAAAAGGTTAGGTCAAATTTAAGGACCAATAATGTCGAAGACACAGTCGAATAACCTAATAAAGAGAAAATGTAATTTTTTTGCTGTTTTTTTACGTTACCGTTTCAGGTGGAAAAAATTTTTAACAGATGTTTGTAGAAAATTTTGTGTAGAAAACGAAACCGTCCGTCTACTCGCTAGGCAACCAGTAGTTTCACGAGATATCGTCAGTTGAGTAAAACAGGATCCTTTTGCATTCAAAATTCGATATTTCGAAAACAAATGTTCATATCTGACTTCTGCAAAAAGCAAATTGAAGCTGAATTAACAGGCTATGCGACCTATGCATTGGTTTAGCTTCATGCCCGTAGAGCGAAAACAAAAATGAAAAGCATTATGAAAATTTTTTTGCGTCCTTTATCCAAGAATTGCATGGCTACTGGGGTTTAAAAAAAATTAAACACAGCCTGTTGGAAATTGGCCAAAGGTTTGCAAAATTTTTTGGTTCTTTTAATTTGTGCGAGAAGTGTAGTTTAAAACGATTGTGGCGATTCTTGTCACGCCCAAGCTTCCAACATCTACAGACGAGACGGCTATGTCAAGACAAACCTGAAAATTATTTTGGACAAATTAGGAGAGGCGGTGAAATCGATTACTATTATCTGTATGTATGTATGTATATATAAATATTATACTAAACTATAGCTTTTAAGCATTTTAGTAATGTTTCATTTTGTTTAGTTATTTGTTTTATATACATACTTACGTATATGGGAAATGTTTGTATTTAATACTTTTCCCATACAAATGTGATATTGCTTGTGAAATGTTTTGTTTTTGTGTATATATTTTATTTATATTATTTATTTATATTATTTATTTACATATGTATGTATTTTTGTATTTTCATTATTTATTTATGTATATATTTTTGTATTTTTTTATACTTTATACAAATGTGATATTTTTTTATGGATTGTTTTGTTTTTGTTATAATATTTTATGTTTGCATAGTATTCTATATTAGCACTACGACATATTTTCCATATGTATATATGTATGTATGTATATAGTATTTGGGTTATATAGGCCTACTGGGGAACCCAGCACCCAAAAATAATATCGGCAACGCGCTAATTGCATACCTCAATGGAAGTGTAGAAATTGCAAAATATCCAAAACATATTTTTAAAATACCTTATCGATTTTTTACGGCAGTGGCAACATTGGCAAATGTTATAAAACAAAATGTGGGTTTTGACAGCTCTCTCTTTCGATTCAAAGAGTCTCGCACCATTTTATCCTTTATAGAAACCTTCTTCGCATATAAATTTAAGAATGATCTGCAAACTTAAGAGGTTAGGGGTAGCCAGAAGCACGAAAAAATTTGAATTTTCAGCAATTTTTTTTTGCTATTAAGTCATGTTATTTTACAAAAGTAGCAATATGGCATTATAAAACCATGTTTTGACTTAAAGTCACGAAATTTT
>PB.10245.1.mrna1 CDS=51-137
ATGCCACGTTGTATATGAATAGGGGTTGATTTTGCACTTGCACATATGCGATGTATGTTTGTAAAATTGTGTATGGTTCTGTTGGTCAAATTTATGTAAGCTTTTTTTTTGGCATATTGGCATATGCACGAAATTGAATTGAATTCAATCCGAAATGATTATTCCGTTAAAGTAAAGACAAATTTATTGTTTTAAAATAAAATATGTAACTTTTATTACTTATATTTTTACTTAAAACTAACAATTAAACTTTACTTAAAACTAACAATTTTTGATAAAATTGTAGGATTTAAATGAAAATTAAATAAAATTTTTAAAATTTAAACTGATTTACAAAATTTTCCATTTAAAATGAAAATTTCTCACACGACTTAATAATTAAATTAAGTCAATCAATTTCATCTTTGTTTTTAAACACAATTTAATCCCTCTTGATTAAGTGCAATATTAGTGTTTAAAAAAGCTAGGCTCAGTTACAACACTAATAAAAAGAAAAATGAAAAAAAACCTGGAAATACATAT
>PB.10246.3.mrna1 CDS=1-99
ATCGAATTCCAACTAGCGACGGTCGTGGACGCGTTTATCGGACGATTTGGAAACATTTTAAGTTTTCTCGTCTCGTCGAGTAGTGCGAGTGACTTGTAATGAATGCTGCTGCAGCAAAGCAAAGCATCAGACGTGCATACATACAAACATATCTGTAACTTAGAGTGCCTCAAATATTATTTTGCTAGATATGTGAATTAAAGTGCCTTTACGCAAACATACAGACACTTGTATGAATAAAACTTAATGTTTTGTTAGTGCAACAGTGCAGGAAAAATTTTTTATACTGAAAAATGTAAATTTCTATTGCACATTGAAACAGTTGGTTCGGAAGTAGTGTTTTAAATAGTTTACATATAAACATATTTTTTATGAAAATTCTACTAAGAGTGTTTTTTGGCTTTGCGCATGTGAAATCTGCATTACGCTGTACGACATTTTAATACAAGTTTCTATAAACATTATAAAATTTTTTTGGCGAAACATAGTATATTTTTCAAAAACTTTTTTTTAGATTAAAAAGTGTTGAAAAAAGTGTTGGTGCTTTAAAAAATTAAGTGTATATAAACTGATGCGTCTTTCGTGCATTTAAGTAGCTCGGAAAATAAAGACGAAAGTTATTGGAAACTATGCACGTTTAAATCTATTAAGTGGAAAATTATATATTTTGATAAAATTTTTACAAATAAAGATATTTTATGGACTGTGCGTATATATTTGGAAACAAAAACTTTTTCAGCGAATATTACGTAAATTGTTGATGTTTCAAATTTAAAGCAAATATTTAAAAAAAATTAAATAAATAACGAGAAAGACAATTAAAGCGGACGCAAATACGAAAATTTTTATAAAAAAAATATTTCACGACTCTTTTGAATAAGTGTTATACTTGTTGTGAAAATAGTATTACTTTGTTTGAAGATAAAGTAAAATATAGAGAGCGTTACTGGGTACTATATTGCTGTGCAGTTTTATGTGAATATGTTGAACTTGGTGAAATTTCAATTACTTTGCTGATATTTGCTGACAGCAAGCAGTGATATTCCAAAAAGGTAAACCAATTATTTAAGGCGTTCAGTTTATATACAGAGTTTTTATTGTAATAAAGTTAACAGTTTTTTC
>PB.10247.1.mrna1 CDS=43-93
TGCAATTAAAGAAAAGTGTATTCTAACTGTTTTTATTGTTTAATGTTAACTTTTCTTTTTCTTTCACAAGTTTTGTTTGTTTTAATTTTATAATATACATACTTATATATAAAGTACATTAAAGAAACGATTTTTACACATTTAATTTTAAGTTTATTTTGACACCATATCTCTGCAAACTTTTAATACTACACACTACAAAGAAAAATTGTAACAATAATTTTTACGTAAACCAATTTAATTTAATTTTAAATAATTTATATTGTATTTTACAACAAACCAGCG
>PB.10248.1.mrna1 CDS=466-1548
TATAAAGTTATATGGCGTGAGTGCTAAAGCTCTTTAACTACGCACAAAGTCTTCATTAGCTGTAATTAAAATATAGCGACCACCAAGTAAATAGCGGCAATAAAAACAGCGAAGAAGAGATGAGCAGCAGCGAAAAATCCAACAAAAATTGAGATGTGGATCGAAATTGGTGCTTTTATGATCGGTAATAAAGTGCAAATTTTTTAAAATAGCCACAGATAATATTCTGCCGTGAGATTTATTGCCCTCAGCAGCATCACAAGCCAACAACCTTGCACATCAACATTTTTACAACAACTATTTGTGGATAGCTCAACCTCTCTGTGAAAAAATTATTGGTAAATTAAGCATACTTTCCAATTTGGTGTAGCGGACTTTCTTTGAAATGAATATTTCACTAGAAATTTTAATATAAAAACCTAAACATCAAACGCTGGCAGCTCAAAAGACGTTAAGTAAAACGAGATGAAGTTTGCGCTGACACTAGTTACTTTAAGCGTCCTACTCAACGAGCTGGTGGCTGAGGAGGTGAAGGAGTCTCGTTATATTGATGAAAATGCACTTAAGGCGATTTTAGATCTCACACGCCAAACGAAGACCACAAACCCGGCGACTGGACTAAAGCCACAATATCCCTACCTCTCACAGAAGGAGAAGTTAACGCTGCAAGGCGAAAGACAAACGCACTATCCATTGCAACCGCTTCATGTTGAGTTTGCTTTACTACCAAAAACAGACGTGACACAGCAGCCGCGCCCCATTACGCAAAGCAAAGATAAACTCGTCGATGTGAAACCCATCTATATACCGTATGCTTTGAAAAATCAACCAGCATTTACGCAAGCCGCATTCGAAGCATTAACGGGCTTGCAAGCCCACGCCGAACAATCCAAACCGTACTATGTGACGAGCTATCCGTTAGGCAATCCTTCAGTCGAACAAACAAAGATGCCCGCATTTTATGCCGCTTATCCAACTATTCAAGAACACAAACCTACTTCGTTACATGGCAGCGTCGCTTTGGAGCATAAGCAGCCCGCGTATCAGACGTTCCCTAATCTTTTTGCATACGCCAGTCAAGCGCCACATCAGCTAGCATATCAGCAACCTTATCAACGGTATGCCGCTGCCGTCAGCTCACCTTCGTATATCATTATCAATCCAACAAATTATCCGAGCTATCATTATTACACCGCTTCCAATTATACCTACCCACGTGGTGTTGCATTGCCAGGTGAAGTAATGGAGTTCGTAGAGGCTGAAGAGAATGCACCAGATTTCATCAAAGATTTGCGCTCGGAAAATGTACAACAGCTCCAACCATCCAGTGACGGCTCATCTGCTGAAACCGAAGCCGTTTTTAGCAATTTGCCACACACGCTTACAAATGACGAACGCCTCTTGGCGCAGGCTCTATTAGAGCAGTCGCGTCAACCTGACAATTCGAACCCTTTGTTGGAGTTGCTAAAACGTGAACAGTTGAAGCGTCGCATGCAGGAACAGGTGGCCGCTTTTTATTTCAGAAACTATAATGTTAATAAAAAGTAAAGATTTTCACAAGTCATGC
>PB.10267.2.mrna1 CDS=950-1129
TTGAATAACAACTTTGCTCAAACTTTAAGCTTAAAAGAAAGTCAGAACACCACGTGTGACTAAATAATAAGTATAGTTTAAAAAATTTTAAAAAAGGCAGCACTTCAAACTAAGAAGTGAAAAATAATTCTTAATATAAACTGACAGAAATTTTGACCGGAAAAGACTTGTATTATTGTAAGAAAACCGTGTGAAGCTTTGCGCCATATTTTGCGTATATCGAGCTTACCACACTTTTCTCAATGAGTAGGTAGGGCGGCTGTCTGACGACGCACCTAGGACAATAGGGGGCCCATTGTGAAAATGAAGTAGTCTCAAAGTTTTCTATAGAGTTTTGTGCCATTAAAAAAATATATTAATTTTTATTTTGAATCATCTACTTTTTTTTTTAATAATTTGTTGAGGCTCTGCATTAAGTTTTTTCTATTAACTATGAGTTACTATCGAAAAAACATACCGATGCAGAATATCGTAATTGAAAAGCAGAAGAATACAAAAAAAAACCAAATTTTACTGAAACAAATCCCACAAATATCTAATTTTAGGACAAACTCAACAAAATTTATCAGTAATGATAAGTTGTGAATCAGGTTCAACTGCCCACAAGTTATCGTAGAAAGGCCGTCAGCTTTTCCTCCATCCGGGGGGAATGCCAGAGAAACATAGTCAAGAACTGATATTTTACATCAAGTAGTGATCTCTTTCGTTGGAATTAACACGAGGAAGCTCATGATTTTATAACTATGAACGGTGTACCACAAAATTAAGTTACGGATTTAAAAAATTCTAGAAATGTTTATAAAGGTGGACATAAGAGTTCTTAACAAAATCTCTACGAAAATTTTAATGTTTTTTTACAATTTATCTGAAATAAAAACGAAACAATAAAAAGATCTTACCAATAAATTAGACGAAAAGTATCCTGATGATTTAAAAGAGACATTAGGGAATGCATGTATTCATTTACAAGATCAGCTCAAAGATTTCCTGCCAACAAGGGAACAAGTACGTTCCGCAAATATTTGCATTCTCAAAATCTTCGAGATGTTTATCAGAATGCAGACGAAAGATTTATTTCTACCTTAAAAAAGGTTTAAAAAAGTATACGCGCAAGTATGGGCCAAGTTAGGCTAAATGCTTTGGCTATTGTTTATTGTTGAGCTTCAAGTTCAAGAAATGGATAACGATGAAATAGTTGATATTTCTGCACGAACAAGAAAAAGGCTTATTATTATTTTATTGTAAAAGTTTAATAAATATTTCTTTGTAATATTATTAAACAATAATTATAATAAATATTATATT
>PB.10270.1.mrna1 CDS=308-427
AGATTTAAGAAGCGTCTGCGCGGCTTAACGCAATAATTATACTCTGTATTTGGCAAACTAAAAAGTAGTGCAAAAGTAAAACGGTGTTTGAAAAGAGAGAAGAAACGATAAATAAAATTTAATTGAGTTAATACTAATATATATACATACATATATGGTTGTGTATGTATTGTTATCCCGCAAAGTTCTGAAAGAGGTTCAAATCCAAAAACAATAATTATGAAGGTGCCAAAATTGTATAAAATTAAAAATAATAAAATCTAACGGAGAATAATTAAATTAAAAATATGAACATTGTTCTTAAAATATGCCACGTTTAGACAGTTTTAGTAAAAATTCGTTGGGACCCGAAAAATTAAAAATAAAAATTAGGATGATTGAAAAAAAAAACAATTTAATGAAATTAGTGCCTAAAAAGCTCAAATGAAGTTCATATCATAAATTTTCTAAATTAAATTTAAACAGTACTGTTATTTTGCTATACAAACTATTTTTTAAACAAAAAATTAATTTTAGTC
>PB.10274.1.mrna1 CDS=2-109
TGAATTAATATGTGGGCAACAACAGCAACAGCAGCAACAACAACATCATTTGAAAGTTCAAATAAGAGGCAATGAAATTAAAAAATTAAATGGTTTTTCAAGGAAGTGAGCGCGAGTACAAATAGTTTTTTTTACTGTGAAAGTGAAATCACTTATTTGAGCTTTCCGATGAAAATAAAACATAACAAGAATTAA
>PB.10275.3.mrna1 CDS=286-390
GATGGATGTGATAATGCGGGTTATGTACTAAGCGTTTGCTGCTGCAGCTGAAGGGGAGAGCACATTGATTTGAAAACTGTGAAAATTGAAAACAAAAAACACAAAATGATAATTACACAACTGGCGGAGACATTGTCATTAGCTGCGTGCAGCTTGTGACGCCAATTGCCGAATTAGTGAAATTCATTATTTGCTATTTTTAAATTTTTATTTATTTTTATTTTTATTTTGTAATTTATTTTTATTTTATTTAATTTTTTATATGTTTATAATATTTGTTTTTGTATGAAAAACATACTGTCATTGCTACTAAAAAAGTCAAAGTGGCGTGTTAAGTTTAAAAAAGTATACATACATAAAAGTATATTAACGCATTTGCACGCAGGCTAACAAAGTGCAGCCCACAGTTCCGTATGGCTATATATACTAAGGAACAAACGGCTGCGCGGCGCGGCATAAGCGAATAAGAAGCAGCGAAATTGTGTGTGTAGAGTGGCTGGCCAGTGCAATTTTACTTTCTTTATTTTATTTTTTATTTTTTTTTTTTTTGACGAACGTTTAAGTTTTCACTCCTCCCCCATATCATCATGTCAATCGTTCAATTTGTTGGCCTGTGTTATTAACCAAAACATTCATACAAAAAAAAAAAAACTTTGGAATGATCTCAATTTAGCAATGTTGTAGTGTGTGTGTAAGAGTATTATTTTTCCTCTTTAATAAAAAAGAAATATACATAAAAGTACCAAAAAAACAACACACATTACATAATATAAAAACTAATTATTTTAATTGAATGTACATCGAATTTGTATTTTTATTATGGGTTGAAAATGATTACAAAATTTTTAAACAAATTAAATTTTTATTTTTAATTTACTCACAATGCAACACTTCATAGAATTACAAAAAAAAGGAAAAACTACAAAACAAGCAAAAAATATATAAAGAAATAGACTAAAAACAAT
>PB.1028.1.mrna1 CDS=722-958
AAACTGAGAAACACTTAAGCAGTTTTGGATTTTCTAAGCAGCTTTTTCAGTGAGGAAATACAAACGAGAGATTGGCATTATTTTTAGAAAATTTGTTGTATATTGGAGTTTAAATGGGGATTTGTGCTTTTATAACTATACCAGATTATTCCGTGAGATCAAAATAATCGCTCTTCAATTCTAAATACATACAACTGCTAATTCATTTCGCTGACTTTTTAGACGTTTCGAATCACAGCATTTATTCAACTGATTCAGAAAATGATTGCTGAATAAAACTATGGCCCATCAAAAGCCTGTTATGGAGCTGTACTTTAATGTTGGTGAATTGAATTACTCTCTCCACTTCATTGCTGATAAGTTTATCAATCAATAAACATTGGCTCTTGAAAAAAGTATACATTTCATGCTACATACGATAAAAGCGCATACACGCCCATTCATTTATCAATCGCTGTAAATTATTTGAATTCACAATAGCCACAAAAGCGTTTGCCGAATCTAAATATTTATAAGTAGAACTTTTATCACGGCAGTGGGCTGGTTCTGCTCAATTAAACGCGTACAAATAGTGACAAAGGTCTAATCTAAGCAGTAAATCATAAGTAATGGGTTTATCAACAAAACTGTCGCATTCAACGCGATTTTAATGCGGTTAACGGTAGTTGAAGTGTAATGATACGGTGTTACATAATCATATATACAATTTGAATAGATTTGAATGCAGCCGTTAAGGGCGGTTGGTTATCGTAAAATACATGAGGAAAAATATAAAAAAAATATAAACAATTTTTACACGCTTACCGATCAGCGTTGGCGATTTGAATTAATTAATGCTTTTATTTGGCTTTATTGCCTTGTTTTACACACCTTGGCATGCAATTATTTAACTAATTGTTTTACAACAAAACTATTTGTGTTAATTAGCGTTCGAAGTGTAGCGAATTTGGTTAATTGATTAGATAAATAC
>PB.1028.2.mrna1 CDS=198-6131
TCTCTGATAGAGCGCCCTGTCATTGGATTCAAAAATAAATAGCAGTGTTTTAAAAATCATTATCTTGCTTTAAGTACTTACTTGTTATTGAGTATAAATTGATTATAAAATCTATAATTCGTAATTAAATAGATAGAGAAAACTGTATTGGAATTTATTCCTTCAAATCGTGGATTTTAGATGAAGATGCAATTAATATGTCTCTGCAACTGGATCCTTTAACAATACAAAAGCTTACTCACGAATCGTCTGAAATTCGGTTGCGAACATTTGAACAAATTTGGAATAAGTTAAATCGTGCATTCGACCATAATGAGAAAATTCATTTCAAAGCAGGAGACTTGTGTAAACAACTCATCCGTTGGTTTGGCTATGAACCAATATGTGAAGCAAATCGCGTCCTCCAACTACTCATAAAAATTTTAAGTTCCAGCTACAACGAACAAGCTGTAAAACAACTTGGTATAAATCGTTTTAAGCGAGAGATGGATAAAGTTAAACTTCGAGTCAAAAAGTATCCAACTGAATCAGAAATGGTAGATGAAATAAAGAGTATACTGTCCAACTACCACGATAGTAGAATGAAAAATGAAACTGATGAAGTTATAGAAGTTTTTGAAACTGTTTCACTTAATGATACCGATGAAAATGACAGTGTTAAAAGTGAAACGTTTTTAAGCAATTTTGTAGCTAATGACTACGAACCAGCATGGTCAAAACCAACATCGGCAGATTTTACTGCACTCAGATTTATAGCAGATCTTTTAACTAATACAGATGTTGACAAACGCGAAATGTCAAATGCCCTTCTACATCTAGAAATCACAATGTTAGACTATCCTGCCGAATATATGCTTCAAGCACCACATGTATTTTTGCGTCTTTTACAACTATATAATTTAAATGATTTTGAAAAATGCAGTTTATTGGAAAAAGTTATAAGGCCAATTAAAGTTTACTTGCAGCTTCTTTTGGCCAGATCAAAAGAGCGTTCCAATGTAAGTGCATATTCAACAAATACAGCAGTAACAATTATATCCGGAAATACACAATTAAAAGTGAGTACTATTTTGCGACTAGTTCTTGCAAAGAGTATACAACTTTTGGAAATATTAGTACACGAATTTCGTAAAGAAATGCAATATATTATGGAAATCGCTAGTGACTGTCTTGAGCTGTTTCGCCTTCAACAAATAAGTATTGATAATGGTGTGCTGCAAAGGCTATACACAACTATACATAATCTTCAAATTTGCTTTGAGCAAGATGGACATTTTACATTGAAAAGAATTAAATATCTTCTACTTGTATGTCTAACGGATGATATTTCAGCTTATAATATCAACGAACAAACGAAGAAGGACGAATCAAAAATGTTAGACTTTCTTCTATGTGATTATACCTTCAAAGTTAATTTCCCGCACCGTTACCGTAATATTGAAAAACGTAAATTTGGTTCTAAATCCTTTGATCAATGTCAAAAGCTACAACATTATGACAACTGTATTCGATTTGCAGTGTCATTACTTCGTTATCCACAAACTATTAAGAGCGAATTGATACTATTGCATGAACCCAATATATTTGTGGCTTTAGAAAATTTGAAAAGTGTACAATTAACTGAATATGTATTTCAATCGATTATAGAATGCAACGCACAATATTTAGAAAAGCCCGAATTACGGTCGAAAGCTACAGAATTATTACTTCATTTAATACGCTTAAAACATGAACCACTGCGGATACATGTTTACAAAATACTTTCCATGGCGGTAAAACGGCACTTTGCATGCTTAATGGAAAGCGAACGCTACTGTATTGGCTTGACGCATGGACAGTTGCTAGCATGTCAAGTACTAGGTGTACCATGGAGTAGTGAACTACTACTCCATCTGATTTATGTATGCGGCGATAACAAAAATGAAAACTTAAGCAAAATCAGTGAAGACATATTAACGCTAATATTAAAATCTCAGCAGTTATTGGGTGAACAATGGCTAAAATTATTAGAACTATTTCTACCAATATTGCCTTTGTTACAGTGTTGTACACAATCCCGAAATATTGTAATGCTGCTGCAAAAACTACTTGATCCAGATGCAAAGCAGCTGCCTTTTTTGACGGTATTGCAAGGTAATATTGTATTTATGTTTCATCACGACACCAACGTACGCAGTGAAGCTTTAGCGCGCCTTCTTTACATAATGAATACACTACCAGACGCTGATAAATATGTACCAAATCTTTTACATATAAGCGATGTAATACCCAACGATGTGTGTATCTTAAAAAGTCCTCGTGAATATCAAAGCATATTTACAGATATTAATGCTTCTTATGAGAAAGATACTTTACACAATTTGTTGAATATGTTAGAAATGCCCGATGTGGAACCAGTGATACGCAAAACAACACTAATGCAATTGAATGTGATGTGTCAGCAATGGCAAACATTAACTAGATTTTGTGAAGAAAGTGCTCACTATTTAATCTTACAAGCGCTCGAAAATGCACTATTGGTTACATCTTATGAAGATTATACCGGTTCTGCAATTCCCGCCATCAGTATACTTTGTAAGGTGTTGTTATATGACGCTTCTTTGCGTTGCGAATTATCAGATACGCCAAATATATATATTTTACTGTTACGTGCGCTTGCTCTGTATCAAAATGACATACAGTTACGCCAGGACGCTTGCGCTTGTCTATTTCTGCTACTTTATTCCAGTTTCATTGTAGTATTGGGCAACCAGCGGGCTGAGGCACCCAGCCTGTTAAGTAATTTACAATTGCCCCTTAACTTTGATTTACAATCCTTTGAACAACACAATACCGCGCTTTATGAATATGAAAAAGTTTTCAGAAATAAATCGGAAGCCACATTATATATGCGACATCTACTAGCAAACACCTTTTCTGACGGTCAAATTCCTGCGCCTAAACAGTACCTGGAACAGCAAAAGGATTACGATTTTGATGTAGAATTGCATTTGCAATTACGTGATTGGCGCCTAATGAGCGCTACTAATTCGAAATATAACATACAACGATTTTTACGAGCAATTTTAAATGCTACCGATCATAAGTCGCTAATAAATGCGAGTATTTCATTGCAATTACAGCTTAGTCTGTGCGATCAACAAACTAATACCGCATTGATGACCGACAAACTTGTCGATGAGCTATATGGCATGATTAGTAAATACTTGCAATTACCGCCGGGTAATGAGTCGGATTATGAACTTTTTGAAGAATTGATCGATTTCTGTCAATTTTCCGTACATCTGCCTTTAACTATAATAAGTATATATTTGGTAAAGGATTTTATTTCGGACTTTCAACATGCTATTATTGCGCTACTTAAAAACGAAGATACTTCACTTCGTTTATATCACAAATTATGTGGTTTATTGAGAAGTTTAATGGAATCCGTTAAAACTGTAAATGGAGACGAAGAAAATTTGCGTATTTTACATAGTAACTTATTTGAATTGATATTCCAATTGATCACGCGGCATTTTCAAAAACGTGATTTCCTACGCATACGCTGCTTATTGAGTCTACAGGCTTCACTAAGCACTTACGATATTGACATTGCTGATGGACAACTTATGGCATACTGCAAACGGTTCATAAAATTATCACTCGTATTAAAGTCATTTACGCAAACCGGATCACAATGGCAGATTGATTGTCTGACTATTGTTTGTCGACTTTATACACAGTTGGAGGAACCACAACGTAATTTTAAGCTCTGCCAATCATCAGTTAAGTACTTGAGTGGTCTATGCGGGCATTGTGACCGAAAAGTTCGTGCGCTGGCTTGGTGTATTTTAACATATTTTTCACGCTATGATGACCAGCCTGATAACAGTACAATATTAACAACTGGTATTGACTTTCTAGAAAATGAGTTATCCTATCTGCCCGGCGGTTTTATGGCATGTTGTTTGTGCACTTTTTTAGATGTCGGTGAAACTTTAGTGGTACGTCAGTTAGCGGCGAGTTTATTTACCAATTTTCTTAGTGGAGCTGAGAAAAAAGAGGATGCATTTCAATTACTTACACGACATAAATTTCTATCGTTTGCAAACGAAGCCATACGGGGTTCTTGCACATTCGAACAAACTTTACCATTACATTTCGATCATAATTCGCCAATCAGCATAACTAATTGTGGTTTGATAAGTTGTTTTTGTAGAATATGCACAAGAATGCTGGAAAATAAACCCGATTTCGCTAGAGAGCTGTGTGAGAGTGATTTTATGTTTAAATTATATGAATTACTGAAAATGCCACCGGCGAATGCGAATCCCGCATATCATGTCATGTGCGGCGATGTATGCCACTTATATGGAGCATTTTATCCAACAAATTTCCCTTTACTGCAGCGCACTTTGTGTCGTGATCAAGTTTGGCTAAAGCACTTTTATCAATTATTCGACCAGCCACATACATTAGATGCAGTGATTGTCAATGTTTTGCAGCTGCTGTTGGTTTTATGTAAAGACGATATGGCCTATAAGAAATTATGTGACAACATTTCCAAAGCGCCGGCATCACTTGTAAGACATTTCTTGCGCGCTTTTACTATTGACAATCTCAATACACCCCTGCAACGTTGCTCCTTGGCAGCGTTTAGTTTATTATTAATCAAAGCTCAGAATAAAATGCAAGACCAAAATGAAACAAATAACATTTTAGCGACACTGGAACGCAATGTAGCAATAACGGATAATAAAGACATTATCGCGCTAAAAGTGGCGAAATTTAATGAAATTCTTACGCCGAGAGAGGATGACAATTTCAGTGGGGATCTAAACGTCGATGTTGATTTAGTAGATAATGAAATTGTAAGCAGTAACAGCTCGACGACAACAATAGCAACAAAATCCTCAATTGCTCTTATTTTTATAGAGTTATTTCGCCTATTTCAGCACCTTTACTCCATAGCGACGAGCAAATTCACTAATGCACCATCCAAAGCACAAGTACAAGTAAGTGAAACTTTAGGTGTGCTTCTGAGTATTTCTGCTAGCGCTCGGTTGACGGCGAAAAATCTGAAACTCTTCGATAAAATAACGCAAATTTTTAATACATTTTTTGAACAATTCAAATGCTCCGCTACTACTTACGTACGCCGTTATGGTGAGAACAAAAAAGTGACATTAGTAAAGAATTTTCAACTTTTGCTGAACGTGTACTTGCATTGGTTTGCCGCTGCTGATGCAGCGCTCACGGATAATCTTCAAAGTGTAGCACTCTCCAAACTCATAATGCAGTTGTGGCCGTGGTTGCCACACTCGGGTGAATTAAAAGAGTTGGTACTGCAGGTGTGTTGTCACCATAGTGAACATTCATTTGCCGTATGTCAGCAGTTTGCGGGGCTGTTTTCCGGTTATACACACTCATTACTGCAATTAATCATTAAGTTGGTTGTAGCCGAAACAACGAAGGTGAAAGCGAACAATGTCGAAAGTTTTCCGATTATCAGCGCGGGCTTGCGTATAGTTATGAATTGTTGCTCGTGTGCAGAGGGTCGCGTCACCATAATTAAGGCACACATGTTGGACATGTTCGATAGCCTGCATCCGTTTCATTTAAAATCGCCTAAAGTTAAAGCGGATATATTGCGTTCATGGCTGCAGTTTTGGGAGTTATTTTCACGCTATCCGGAAGGTGCGCATACGCGCAATTTGCGCGCTCTCTGTGATGTAATTTTACGGTCTCCTCCCAGCAGCACTACACGCATGCTTACGCTTCGTATATTGCGCAATATGTGTTTTCTGAGTAGTAATCGTTCGGCTTTGATGACATCAAACGATTTTATTTGTACAATTGATGCGATTGTCGGCGCACGACTGGATTCGTCAACAGCATCAAATGCGAAACAGAAATATGTATCGTACGAAGAACAATTGATAGCATGTGTTGGTGTTTGGAAATTAGCCTCCGGTGGAGCTAAGTACGTCGCGATGCTACGCTGCACCAATTTGGCCAAACATCTGCGGCAGTTGCACCAGCTGTTGCAGGCACTCAAGGAATCTGATTCCAAGAAGTTTTCAGAAGTCTCCTACGCTACAGATTTGTCGTATGTGCTAGATGTAATCTTAAATATTTTTAACAACTAGTTTTTTATAATTTTAAAATATTTAAATTAGCTTAGATCAAATTTTTAAATATGTGTATGTACATCTCAAATGTTTTTTCTTTTGTTATTTATCATCAATGAAATTTATTATATTTTTGCAACGAACTTGTGGCTTAAACTTATAAACATAGTCTTAAAACACAGCATTATTTGACTTTAGCTTATAGTTGTCTTTTCTGGATTATATATTAAGATCTAAAACCAGTGTTTCACAAAATAAACTATTATAAAGTCGCAATTAAATTCACGTTCGTT
>PB.10280.1.mrna1 CDS=301-429
GATGGAAATCGTCCTACTGACTCGCTTCCCATAAATTCTAAGTTGAACGTTTTAAGCTCAGTAAAACAGTATTAACTGCTAAATAATATTAAAGTGAAAAGAAAAAGCGCAAAACTCACATTGTTAACAGTATGTGGTCAAGGAAGAGGAAATGTAATTGTTGTCTCTGCGAAATATGATTAGAATAAGTTGCAAGCAAATTGTTGAGCTTTACGAGCGCAATGCAGCAATGAGCTATCAGGTAGTTAAATTAATAGCAGCGTAAAAGAAAAAAAAAGTGTTTCAACTTTAGCGAAGGTAATGTACCAGTTGGGAAGTGTCCGTAAAGCATTAAAAACTATTTTGGAAAAAATAAAATATAAATTTCTCCAGTTAAATTCGCTCAAATCAGCTGAGTCAGCAGTATATGTTTTGACTGTTGTTGTTTGACTCGTTGTGGCGTCAGTGAAAAACCTTGACTAAAAACGAAAAAGTCCACCCAACAATTGTGCGTACTGGTGGGAAGCGGCGTCGGCAAGGCGACTGTGTCCATGCGTGCTATTGTGTTTGTGAACCTTTGTCTCGGTATAAAGTTCTGTCTGTATCACTTGTGTTGGCAGGAGAGGTGAGGAAGTTAAAGTGAAATTAAAGGCCGGTCAACTGTAAATGTATGTGCATCAAAGAGTATAAAGTGAAATGTGGGATATTACAT
>PB.10284.1.mrna1 CDS=207-503
ATTAGATGAAAACAACAGTTGGCGATAAATAAATTATATTTTATTTATGTTATTAAAGGTGTTGTTTATCGTATTTGAAAAATGGGATTATTAATTCTAATGTGTTTCACCAAAGAATAAAATAAGTCGTTTTCATAACAAACATATGGTTTAAGTTTATGTGGAACAGTTGGAATTAATCGATTTTGAACACTTTTGGTCCTTGTATGTCATCAACAGAAAATAGTAATAACGCAACTAAGACGGTTTTGCTCCAAAAGCAAATGTCGTTTGTTGGCAGTCATACACCGAAAACTGAAGACACTGATGCTCTTGAAGGCACAAACAATTGTAGTACTACCAAATATAAGGTATGTAGAAAATCCAAAACCAAAAATGCATGTTTCAATATTTATAGGAAGTTATGGAAATTGATAAAAATAACAAGTAGTAGTGCTATTGCTGTAACCGAACTTATTATTTTTTCGCAAAGAAAAAAATCGGGACATAACCTCAGATGTTGATAAATTTTATATTTTAAACACAATCGCTATTTTAGATATACTAGAAGTAGAACAGAGTCCGGATTAATTGCTTTAACGTTAGACATAAATATTACATAGACCGCTGTTCTATTTAGTATATGTGACGGGGGTATATCATGAATCTATCTCCGGTAATAGAATATTGTATATCCTAGATTGTACGTGCAGTTTATATATTTTCGCTTAAAAACCTTTTATGGGAATGGCAATGGTCTCATACCGTATATCATTTGACTTGCTTCAACACATTTCGTTTTAAATCCTTAATATAATATTTATGGTATGTATGTTAAAATCAGTGTAACTAACACAAAACATTAAACTTACTTGTACACTTTTACTCGATATGGACATCAATAAGCATTACAAATGAACAAAAACGACTATATTACGTATATGTCAAATAAACGGATGTTAAGTATATGGAGCCTAATCTAGATCTGGATCGCTTTCATTTACCATATATTTATAATAATTATATTTAACTAAATTTTGATAAACTAAACGTGTTCACTTAATTTCATTAAAATATTCTAAATGTCGACCGGTTAGAGTAAGCGGAAAACCAGAAAATCTATATAATATGTACACTGCGACAATTTATAAAATATGTGCACTCAAAGTTTGAAGAGAGTCTGGTTTATTGCTAAAGCCCAGTGACTTCAAATAACTCCACAAGAAGTAGTCTTATGATGTTAAATCACAACTTCCAATGTCCCAATTTCTTGAAATTATCGAATCTCCAAACTTTTCTCGCAATAATGGTTGTTCATGAATAATTTGTGGATTTTCTTCGCACCAGAATCCACTGTTTTGTTTATTTACCGCACCATTCAGACGAGAAAATGCAAATTGAATTTTGTATGATGCTCGATTGGACGGCTAAAAGAGCTGAAAAATTCCTATCAGGGAGTTCACCATTTTCTGTAGTATTTGCTTTTATTTAACAGAAATGAGAATTTATAACAACGTTCTCTGACAAAATACGTATCTACC
>PB.10286.1.mrna1 CDS=397-831
TGATTAAAAATACTTTCGATCCCGAAAAATGCTAGTGGGTTTATGTCCACCATCCTCGTGAAAAATATAAGTGTATAATTCATTTTAAATCGAAAAAATGCGTTCTTTAAATAGTTGAAATTTTCACCTTTAAACGTAAATATATCGAAAACTATAAGTTTCCAGCGGATATTCTTGATCTGGACGACCTCCTCTATCCACCCATATCGGTGTTATCCCCGCAATCCTGGGACGTATTTTAAAGCCGACCCATATATTCCCATTAATTTTTCCAATTTCAGAGAAAAAGGTTAAAAAACACATGCCTGAAAGTAAGAGCAAATCAATCGATAGTCGTGTTTAAAAAATTGTACAATCGTTATTTTTACATCTCCAATCGGTAAATATATCTACAATATGACGCTGTTTAGGAAGTGTCTTTTGGTAAATAAATATTTAGCAAGAACTTTTTCTAATATCTCGTTAGTGAATACACGTACATATGAACAAATTTCATGTTGTAAAAATCACACATGGACTGCATTTGTCCGAGGATATAAAGTTCGACCATTGGGAAATATAAAGAAAAATATTAATCTAATATATACGTGCAAAGTTTGTCAAACGAGAAACTCTAACACAATTTCTGATGTGTCGTACCGGAAAGGTGTGGTAATAGTTCGTTGTGGAGGTTGCTCAAATAACCATTTAATTGCCGATAACCTTAACTGGTTTACTGATCTTAATGGGAAGAAAAATATAGAAGAAATACTTGCGGAAAAAGGAGAACGCGTGCACAATCAAATCTCTAACATAATAAATGTGTCTGGGGATGATACAAAAGAGCACTAATTTAATACGAATAATTTTGTAAATAA
>PB.10296.1.mrna1 CDS=2-43
GTTGATTCTCGGTTGCCGCGCCGCTTTCATTAGTTACTCGTGAGTGGTTCGTTTGTGCCTTAATATTTATGTACCAACGCATGTTTTTTTATAATTTTATATAAATAATGTGTTAATAAATTTATAGCTTTGAGTGTAAGAACGAATTTCGAGTGAGGAAAGTAATAAAATTCTGATTTATTTGCCTTCATCAAATATAATATTAATATATGTAAATTATACCTATTTTTGGTAAAGAAAAACATAAAGTGTGAGGCAATGTTCGCAACGCGATCGGCTGAATCTGTGAAGTGTTAAAGTATAGAAATTATTTAAACGCTTCTAAACAAAGTGTTTTTCAGTAAATAAAAGCACATACAAATATTAGCGGAATTAAGCAAGCAGGCAACCAACTGTTGTGCGAATAATCCAGGCAGTGTGTATAGAATACGGAAACGAGAAAC
>PB.1030.1.mrna1 CDS=380-1135
TGAAGTGTGCAATAGAGCAGAGCTGTTAGCTTAGCGTAGTGCGTCACCGTACGTGCGCCCTCGTGACAAATGGTGACTGCACCCGACAGCCCCAAGTGTCCTGCCAAACCTATTTGCCTATTCGCGTAGACTGACGTGATTTACATACATACATGTATACATATGCATATAAAATATTATATTACATTCTATTTAACTTTTGTATATCAAACAAGCATACATTAATCAATACGGTTGATTAAAATTTAATTGACATATGGTGTTCCATAAAATAAGCGACTCGTCGTCGTCGTCATCGTCGCCGTCGTCGTGGTATGTCCATATAATTATTTATTGAGTGAGCGAGTGCGTGTGTTTTGTACTCCAAGTGACCTGACTGATGAAGATGCCATTAAAAAGTGATCAAGAGATTATGGAAAATTCAATGCTTGAGGAGGATCCGAATGGCAATTCGGCACTCGAACAGGTTTTCAACACAGAAAAGAATTCTCCACGTTGGGGACCACAACATAAGGGTGCACAAGAGCTTGCTAAGCTGTATGGCCCAGGGAAACGTCTACAAGAGATTGTTTGCGTTTACACGTGCATCGCACTCATGCTAGTTGACCTGATACTGATCCTAAAACATATACATTTTGAAAGACTGAGTGTGGCTTGTGTGTCGGCATTGTGTGGTATTATAACTGCCGATTTCGGTTCCGGATTAGTCCACTGGGCAGCTGATACTTGGGGAAGCGTTGAATTACCGGTGATTGGGAAGAATTTTTTACGACCTTTCCGTGAACATCATCTGGATCCAACATCTATAACGCGGCATGACTTCATTGAAACCAATGGTGACAACTTTATGGTTAGCATACCCATATTGGGCTTCTTAGCATACAGCTTTAACACGAAATCACCTCAAGACATCCAGCAAGATTTTGGCTGGATATCATATTTGTTTTTGTGTTCAATATTTGTAGCTATGACAAATCAGATTCACAAGTGGTCGCATACTTATTGGGGTCTGCCGAGATGGGTTCTTTTCTTGCAAAACTATCACATAGTATTACCACGAAAACATCACCGCATACATCACGTAGCACCGCATGAGACATATTTTTGCATTACTACGGGCTGGCTGAATTGGCCATT
>PB.10300.1.mrna1 CDS=1419-1613
TACTGCAATTTCAAAATTACATACATACAAGTATATTCCAATTCGGATTTACTATTAATATAAGTATGCTTATTTGTACGAACATGTATGATTACGTTCTAATATGTACTGAATCGATCAAGGAAATAAATACATTTAAAAATTTAATTTAATTATTAATGTTTGGTTAAAGTAGTAATATTAAGTAATAGGAATGTAATAGTAACTGCCACTGCGTTTGCTTCTATAAGAACTAATCTTTGCAAATGTGCGTCGTAACTTATATACCTTTTGTTTGGTTTTGACTACACCTTGCTTACAAATATGACTAGCTAAACCTTCCTTTTATTTTTCTCTTTTTCACTCTACACAGTATAATGCTGTGCGGCGAATTACATTTCAATTTTACATTAACTCGTTGATTTCTGCTGTCTCTTCTTTACTCTACACAGTATAATGCTGTGCGGCGAATTATACTTCAATTTTAAATTTCAAATTAACTCGTTGTTTTCTGTATTTCAAAACTTCGTATGTAACCGTCACTTCGCCAAATTTGTAAGTTCTAGAAAACTCTTATGTGTCAGAATCAATAAATTCATATCACACACACTCGAATATCAATATTTTGTTTTGTATTAATACTCTATGTAATTTTTCCAAATGTGTATTTGTTCACAATTCCAAATTTTGTTTGTACACAACTTCTTCAATACACATTCTAAGTTCAAATTTTGAAGTTTAAAAGTTTCCTTTGGTGCGAGTTAATATCGTTTACACGATATGAGTAGAAAGAAATATACTTTTCAGCTGCACCGAAATGTGTGCTCTTTATTGATATTCTTAAGACTAACTAGTTTACATAAATCTTAGTGCTATTTATACGATTGAGCTGTATCGATAGTTATCTGTTTACTAACAGATAGAACTATTAGTTTCTATTGTTATATTTGGGTTGTTATATAATATGTTCTTATCTCTAGTATTTATATTTTACAATGTGTGTTAGCTGATAGATATGTTTACATTTGCTTATTTTAATTTTGTGTATTCCTGTCTAATAAGTGATATGCTATGTCACTTATATATACGTATCTATGATATATATGTATGTACGTACATATGTATATGTACGATGTGTATGTGAAGTGTAGAGATCACATATTGTATGCAGATATGTACAGTACACTCCGCATATAAGAAACTTCGAAAATGTCACCTAATTGTTTCCTTTATCCGGTTTTTCTAATAAGCGGGGTCTTCATATAAGAAACTTTTCTTATAAGAGTAACGTCCGCCCCCGCCACACACTCTCGCTCTTACCTTTAGTCTCGCTGAAACTTAACATGCGAAAAAAATAAAGAAAATAATATAGTCAACACTTTTAATTTTTAATCAGTATATTTTTTTTGGATTTTTATTGTATAACTTCCTCAAACACAATGTTTCGAATTACTTTCTCCTTGAGTTTACATTCAATTTTAATGCCAGACATACTGCGACACCTGGAAAACGCAACGTACAATCAAAGTCAAAGATGCACCACGTGCTTTCGACGTGCTACACGTTTTAATTTTTCTTCTTCCGTCAAATCTTTCAACAGTTTACGACCCATGTTAATCGTTAGAGATAAATAGACCAACTGATAAAAAGACACACAAATTCTGATTATATCATGCAATTTTTTATTTCCAGACATGCAACTTCAATTTCAGCGAATAAAGTTTGGACACACAAACGAACATGCATAATTTTTGCTATCTCTTATGTTAGTTGATTCTCGACAGCAGCAGAAAACTTTTATATATAATAGAGAGATACCTTATATAAGAAACATATTTCTTATAAGCATACACTGAATCTGATAACATTTTGGCTTATGATAAGTAGAAAACAATTCGATAGTTTATGTTAAACAAAACAAATACAGTTTATTTATTACACTTAAACTTTTGCA
>PB.10302.1.mrna1 CDS=2-145
TCACAGACTATCACTCATAGTGAACAGTTGTCTTTCTCTACCATGTGCATTTCGTGCTAGTTCAAAGTTTTGTGTTAATACTCACTGTGCTAAAAATTTCATTGCGAATTTCTCAGTCATTTCTTTCCGCAAATGTATTTTGTAGAAAATCTTAATTAAAAAGTTTCCTGTGAAGTGTTTAGCCAAAATGGCCCCAGGGCCATCCTTGTGAGCGCAAATCGGTTTGCTTTGCTTTCCCACAGTGCCGGT
>PB.10306.1.mrna1 CDS=133-273
ATCGTTTGTAAAACAGTAAAAAAATGACGACGATGATAGTGTAATTTTAAAATTTTTCATGATGAATCCAACTAAAGTGCTGGGTATGGTCTAACACAACCACATTATCTGCAACACTTATTAACTGTCAACATGGAACCCTTTTGTTATTGTGAATATAACGAAAATTGTGTAAAAATAAAATGCTCATTTAAAGCAAATATTAAAATTATTAATATAAAAAAAATATGTAGAAACATTGTAGTGAAGTGTAAGTGTATAATAAGTGCATAATATAAACGAAAAATTAACTATAAATCTAGAAATTGTAAGATAAAATTTGCAAATATCTCGAAAACTATAAGTTTCCGGCGGCTATAATTATATATATTCTGGAGAATCTTCTCTATCCAACCATACCCCTTTTAATTCTAAAATCGTGGCATGGTATACTAAAGCCGACCCAAAAACATACCTGAAATAATTTTGAAGAATGCTCCCCAGTTGACAGTCCTTGGCCGAATAAAAATTCGGGTTCGTTCCGGGTTACGTAGACCCGACTGTCGTGGAAACGGATTTGAATCTACTGTTAAAAAATAAAGGAAGAATAAAAATGAAGGAGTTAGCTTAATATAGCGGAAATTAAACTAACAAACTAAACTGAATTTCAGGCTACAATACCACTATAGTGTCTTTCAAGTGGATGTGGCTGACATCAAGGTAATAGCAGAAGTACTGTTCCGAAGTGCAGCTTTCTTCAGAGCGGCTATACTGGATTTGAGCTCACTGACTGTGAGCTCCAAACTAGTCAAGGAGGGCATGACCTCATGAGCAATACCATTAAGCTTCTTCCCTATAAAACTTGTATGGATGCCCTGCCACAGCGGAATCGCCATCATCCTATTGGATATATATAATATATATACGAATTAATTTAATATACAAAAGAACGTTAAACAATCTTCAAATCAATAAATAGGTTGAAAATTTCAG
>PB.1031.125.mrna1 CDS=308-442
TCTCTGAGCTTCGGTGGTCCGGGGTGCAGACTTCAAATCTGTAGTCGATTAACGTCGAAGTGGTTCGATTCCACCTGAGGGGCGGAAATTTGTCCATAACAATTTTAAATATATTTAACAGTCAGGAAACCCACAAATATTTAAATATCTATGAATTTTTCTAAACTGGCGAGAAAAACCTGACATTCGAACTTTATTCCTATAAATAATATATACATATACTAGGCGCCCCCGCTGCGCTCTGGAACGCTCGCTTCGCTCGCTCGCCAACGTCCGCCCCCCACCGAGCGCGAGTTAGCTCGCTCTTATGTTAGTTGATTCTCGACAGCAGCAGAAAACTTTTATATATAATAGAGAGATAAGTATAGTCATATTTTCACAGTTTGACAGCCAATATACTTTTCAAAGAAGTTGCATCGATCAAACATTTGTTCATAAGTTGAT
>PB.10318.1.mrna1 CDS=3-116
TTGCCGAACAGCCGCGAAATATTAGCGCAAATAACGGACGAGTGAAAATAACAAATGTGGTGATTAGTTCAATTAATTATGAAATTAGTGTAATTGATGCACATAAATGGTGTTGAAAAAGTGAAAATAACTAAATAATTGCTTTGTCTTGTACAAAATAATAAATAATGTACTTAGACTTGTTATATTTTAATGAAAAAGAACGAGTAATAAGTGTTGTAATTCAATCGATTGAAAAGTAACGGTGGATCAAATGATTTCAGTGTTCCCTACAGAATTTAAATTCGTGAAATGGTGAAAATAATTACTTTCACTGTGTTATAAAGAAAATTTACGGAAAATTTTAATGAAATAAAAATATTATTAAGTATAACGTAAAAACAGAAATGTAAAAAAAAAAAAAATTTACTGTAGTTAAAATAAATTCAAAATTAACTCAAATAAGTGTGCAAAATTTCTTAATTTCTCATTGAATAAAATATAAATAATAACAATGTGTTTTATAATAAAAATTATACCCTGCATTTGAAACTAGACAGTTGTTCTAATTTCTGCTTTCAGAAACACACCGCAGAAATAAATTTTTAATTTTATTGCAAAAAATATAAAAAGAGATCAAACAAGAATTCAAATCGCTTAAAAGCCAAGTGAAAGTGAAATTGGATCAATTAATTAAATAAGATAATTTTAATTGCTAATTCGGCGAAGAGTAAATATTTATTATGTTTGTTAAAAACCCCAGATTTGCAAATTAAATAAAAATATACTTAAATTATTCGTTGCTGAATAAAAAATATTCATAATTGTTACAACGATAACAGCTAATACTAGTAAACTAAAAATAAAATATAGAGTTTTTGATTTAAAAAAACTAAAATT
>PB.10319.3.mrna1 CDS=977-1354
TACGCAGCTAAGCCAAGCAGTAAAGTTGTGAGTTCGTTTATATTTTTTTGTGTAATTTTTCGTGAAAATGAAGTCTTTCAAAGAAATGAGAAAATCTGTTAACATACGTAAGTCGAGAACAAAATAACGCACAAATTTTTTTAATCCAAAAACAGGAAATCTAAGTTACACGTGATCCGTCTGCTGGGTATCGCATTTTAAATTTTATAACAGTATTTTCAGCAATTTCTAAATATGTGATATGTAAGATCTGTGACGGAAATGTCAAGTTTCAAACTGCTTCTGAATGAGGATTTGGTTTTAAAACTGTTTTGCTGTGTAATAAGTGTGCAGATCGTAACATAAATTCCAGTCCTTTTGCCGCGCACTTTTATGAATTAAATCGACGATTTGCATTTGTCATGAGAGTCCTGGGATTAGTGTTAAAGGTGCAGCAAAATCTTGTGGATTAATGGACATGCGAGCTTTTATATAACAGCCCACTTACGATTTGATAATAAATAATATTCACTCCAGTGTAAAAACAGCCACCGAAAAACTTTTTCAACAGGCTTGTACCGAAGAAAATAATTGGACATTCGACAGAATTAACTGAATCTGGGGAGGGTATACTTCTTTGTGCGATGTGACATCATTGATCGGATACTATCCTGGTAAAATCATAGATATTGTTATAAAAAGTGCCTACTGCGAACTGTGTGAAACTTGAAAGAAGAAACTCAATACAGAAGAATATAATGAATGGCATGCAGAACATGAAAATACTTGCACTGCAAATCATGCTGGTTCTTCTGGGAAAATGGAAGTGGATGCAATCGTCGAAATGTTCCAACGTTCATTGGAGAAACTTGGAGTCATGTACAGAAATTACATCGGAGACGGTGACTCCAAAACGTACTCGGGAATTTTAAAGGCTGCCCCTTATGGTGATCAATAAGTTGTAAAGAAAGAATGTATAGGCAAACTTACTGGAAAGATGATCGATAAGTTGACAGTTTATTATGGCTTAGCAATAAGGAGATATTGTGATTCCATTAAAAAAATGTATAATGCTATCTCGGCCACATGTTACCATTATTGTTCAACTGACGAAAAACCTTATCACGACAAGTGCCCGGATGGACCAGACTCATGGTGCAGCTGGCAGAGGGCTGCAGCTGCCAATCAATTATCCACTTTCGAACATGATTATGAGCAATTATCAGAGGATGTTGCTGAGGCTATACGTCCGATTTTTACAGATCTCACCAGTGAGAATTTATTAGAAAGATGTGTAGATGGTTTTAACCAAAACAACAACGAGAGCTACAATCATCAAAATTGTTCCGGACTGTGGAAATCGCTGCATACATAGCTGCAAGCATATTTAATGAAGGAATGATATCCAAATTGTATTATATGAAGACAATAGGAATTACACTTGGACCAAATTCGCATTCATATGCCGAAAGAAAGAATATGAGCAGCGTAAGAGAAACCGAGATAGAAGAAAGGTTCGCAGACAACATCAGCTCGCGTTATTAGAAGCAGCCGAATCGGCGGAGGGTCTCTTATATGGGCCGGAAATAGACGACTCCATGTAAGTTAAAAAAAAATGTTTATCGCATGTAAAGTGCATTCCAAACTTTAAACGCGTTTTTCTCAGAATTGTGTTTTCAAAGCCGGTGACCAAGATTACCCGAAAACAGCTAAACCGCTTAGTCTCAAATTTAATTTTGCTTATTCCTTCGATTAATTACTAGATTTAACATTACTTTAATGAAATCTGTTTGGTTTTTTAATTTCAGATGATCCAGTTCAGAGATATAGTGGTCACCGCAAATTTCAATATTTTTAGATTAGTTACTATTTACTTTTACAAAAATTCGAAAATATTTATCGCCTAAAACCACATAAAAACAAAAGTGTAATTGTAGAAAATTGTAAAATCATTAAAATGAAATATCAGCGTAAAATTTCACGAAAATGTTATTGTGTATGGTACGGTTTTTAACTATTTATATTAAAACCTTATAGAAACTATATATAACATTACCTTTTATTTATATGTATATCATTTCGTCATACAGAAAGATAGTAAAATTACTCAAGCAAATTTATTAATAAAAGATCGTCAAAAAGAAA
>PB.10320.2.mrna1 CDS=368-505
GAACGCTGCTGCCACTGCCGATGAGAAGGCTTCGAAGAGCCAATAATTGAAATATATGCTAGCTAGTGTAAACGACAAGCGGCAGTATGTGCTATGTGTGAATATGTGGTGCGGTTGTTGTTGTCAGAGAAGTGCTGCCATTGGCACAAATTGATTTCATAGAATAAATCGGAAGTTTTGTAAACGAAATAACTAACATCGCCCACTTTGCTGTGCCAGGAGTGTGAAGGCGTCTACTAATGAAGCAGGCGTAGTATATAGGAGGGCAAACATGCAGAAAATCGAAAATTTTTCCTACCCAAAACCAACAAAAACAAACAAACATAAATTTAACGAAAATGGATAACATTAGAAACAAGCAAATTGAATGAGATTAATAATGAAGAAATGCAAAGTCGAAAATCGTAAAAATTATACAAATTCAAACGTCAAAACGTACTATTATTTTATTTTAAATAACTGTTTCACAAAATTATTAAATGAAGCGAAGCTAAATTCAATGTGAAATTATAAGCTTAGTTAAAAAATCGAAAATTTTCATTTTATTTAGCGACAAAAGCTTCGTAACGCTAATGAAAATATA
>PB.10321.2.mrna1 CDS=2-148
AACAGTCATCAGAAGAGCAAGTATTGATGTTAGTGGTGTGTGTTCCTACTTTCAAATAAGGAGCTGCAAACAAAGAAATCAACAGTCAAACAAACAACTTAAAGTCTGTCTTTGTACGACATTGCAAACACGCAATAAGCCAGGTTAGGTAAAACCAGTTCAATAATCAGAAGGCAAAAAATTGTCTTTGTGTTCGACGCGGAATTGCATGAAAAGTTGCTGCATTTAGTAATTCCTAGTGTGGAGTAGCAATAATAACAA
>PB.10323.1.mrna1 CDS=423-509
TTGAACGTAATATACACAAATATTTATTTTCGTATATATTTAACAGAGACTAAAGCAAAGTAGCCAAATGAGAGAAAGTAATATATAATATATATAAACATATATGTAAATGCTGACAGCAAGAAGTGCAAAAAAAATATTATAAAGTTGATGAAGGCAAACTAAATATTTTAAATTTTAAAGAATTGCTTGTTAAAGTATATAAGACATGCCTATATATGTACATAAGTATATAGCTAATGTAAGGAAATTTAAATAGAGGAAAGAAATTGCTAAAAACTACAAAATTTACACAAACACACTTACCCTTGTAGACACACCCACATAATCAATGGCATTTGTGCGATTTTTTATATAATGTAAGCATAATATTATATATTTACAAAAACTTTTTTTTTATTTTTATTTTAAGTTTTATTGCTATGAGAAGTAATATATTTATAATTTCTACTATAACTTTTTACCTTTTCGAAAGTAAACCCAAAAACAAAAACATAAAAAATATTTAATTAAAAAAAGAAATTCTAAAATTCTTTGATTAATAATAAAAAATAGTTAGTTGTAAGTTAAGTGAATAAATCAAAATGGTTTTAATTATTTGTTTCGTTTTTAGTTTTCGCTTAAAATTAATATGAAATATTGCGCTTTTAGCACGCTACTTTTAATATAATTAATCATTATTGTCTTTTTGTCGCATTGTAATTTAAGTATGTAAAGAAATAAATACAAAAATATAT
>PB.10329.1.mrna1 CDS=348-446
AGCGGCATATACTAAAAATTTGTAAATAAACTGCATTATTACTATACTTTACTTCGCATATTAGCCATCAATTTACGCATGCGCATGCAATTTTCGGTGCTGCTCAGCGCGAAAATCGCATTTAGTTGCCACGCGAATTTAAATTAAATAACCAAAGTCGCTTGTAGCATGCTATATATAAATATTTACATTTTAAAATTTAATATTTGAAAAAAAAAATTTAAATTTGAAATTTCATAAACACAAACATTTCCGTGATGATATAATATTATGAGCAGCTTTTTGTGACATAATATGCGAAAACTAAAGTGTGGTAGCTTTAAATATATACTCTTTTGTTGAAAAAAATGCGGCTACTTGCTGTTAAGCGCCTATTTTTGTTCGCAAGCAATTTGTTTTCGGTAACTAGGAAGCATCTGCTCATGTTGAAGAGAGATAGAGCATAATAATAACTTTTTTTCGCTAGCTAGCTTGTCGTTTTTCGTCAGCAATAATTTTGATCAAAGCATAATGAAGAAAGAGTTTTTTTAAAATAAC
>PB.10335.1.mrna1 CDS=126-218
CGACTGTTTTAGTAGTTGGACGGAATTTTGTTCGTCTAATCAGCTTTAGTTTATATTTAATTTGTTAAAAAGAAACCAAATATGTGTAATCGTGTACTTCCAAAATCGCGTATAGTGATTTAATTATGTTTTTATTCGTCGTGCTTTTGTCGAATCTGAAATTGTTTGAACCCTTTCAGAACTATTCCGGCAGAATTAAATTAACTCTGCAATCTTAGTGGATGATATATGTGTATATTAGTAATTTTAATTACGGTTTATGTTGTCGGCGATTACTAATATTAGAAATAATTGATTTGTTCACATTAATATGACAAAATTAATGAGTGAATTTATTTTAGTGATATGAAAATAAATCTGCATAAGTGTAGTAATAAATCCAAAACACTTACTGATTTCTATATATAATATATATAGGAACATGCAAAGTTTACCACAAATTTATATAAATGTAATGCATATCCCTTAAAAGAAACTAAATGTGAAATTGTTATATTCAAATAATACAAGAGAGTGCTTTAAATTGAATTCAAGATAATATGAGAGTGCATACATCGAAAATTTGTGATTCTTTTTTGTGTTCTATACGTTCGTTCACACTGGCAGCTATCACACATTGTACAAACCTGTGAAAAATAAAAGCAGAACACTGTTAAAAATATAAAAAAAATTTCATTAAATTCTACAAAAGAAATTTCTTAACATTTTGTAATCTGTGGATGCCGGCAATTTCTATTACTGCATGATTACTTAAAATATAT
>PB.10344.1.mrna1 CDS=2-208
TTTAAGGTTATTTTCTGAAAAGATGCGTTCAACTGTTCTTTGCGATATTTTAACATGGGCATCATTTAGCTCTTTTGTAATTTCTCTAGCTGCTTTGGTACGCATTTCTAGAGCAAGCCTCACTACTTTACGTCGAATGCGCGCAGAAATTTTTCTATTTTGGGCAGCATTTTGCCGTTTACTTGTGCGAGCAACGGCTCCTTTTTGAACGTGTGCACAATTTTCGCTACTCGAGTAACAGTAGCTGCACTCACTGCAATTTTTTTTTTCCTAATTCTCTATAGGATGAACTTTTTTCTTTTAAAAGTGCAGCCATAGCACTTCGGGTTTCGTTTGAAATGTCCGATTTTTGCCCATATGCTAAAAAGTATATTTTTCATTGCTTATATTATAAAGCTGCAGAAAATTTCTAAAAAAAAATACTTACCTAACAAATAATATTCTGGAATCTACGAAATAATAATAAAACACCAACCACAAATTCGATTTCTTCCACTGCGACACACAATTTATCTCTGATGAACCAGAAATCACAAATGCTAAACTCCAAGTGAAGTAAACATTTCAATGTAATTTCGAATTTAAGTCACTAATCGCAACGGTATATTTTTTTATATTTGGCACGAAGTAATATATAGTGCACAACCTACTTAATGCTTCAGCAGTTATTCGTAAATATTTATATATTATTACCATGTTTCTAATGGGTTGGCGGGGTACTGTATACTATTTTAAAGAATTTAACAAAAAGACAAGTAAATGAATTATTTAAAATTTGTGATCAGCTCTGTTTGTGTGCTATAAATTTTACAAGTTTTTATTTTCTTTCGTTGTTGGGAAATTTTGTTTATTAAAAAAATGTGAATGTTTTCTCTATTAAATTTAGAACGTTTTCAATTAAGATTTTAAAGCTTCGTTTTTGTTAAATAAAATTTTTTTAATTCTGAATTTTTTCCCATTAAATAACGAATGTTTTTTAAATTAATTTTGAATATATTTTCTATCAAATTTTTAAAACTTTTAATTAAATTTCGAATTTTTCTTCAAATAAGTACTATTTTTTTTATAAATTTTGAAGTTTTTCATTAATAATATAAATATTTGAAATAAATAATGAATGTTTTTTGTTTAAACTTTGAATTTTTTAAAATAATTTTGAAATGTCTGGTTTTTATTAAATTTTTTACTGTTTGTTTTTATTTAGCTAAAATTTTCTTTTATGAAATTCCACAATTAAGCAGGCAAAATATGTTACACAAAATAAAAACGAAAAATAATTAATTTTCTAAATGCAACCAAGAAGTTATTAATCCTTTCTTTACTATAGCAATTATATTTAAAGCGCAACAACAAGTATAGATTGGATTTTTATTAATGTATGAGGAAAAATTAACCTATAAAATTTATAATTTAAAAACTAATTGCAATAAAATACAAAAAATA
>PB.10346.1.mrna1 CDS=3-212
AACAGTTGCAATCAGTCAAGGATGCGAAAGGGTGCTTTACTGGTTGGAATTTTCACGATCTACTTCGCATTTTGAATGAGCGCACATGGAATAATATAATAACTAAAAGGGGAGGCAGTAAGAGGCAGAAAATAACGGAGGAAAAAAACATAAAAAAATGTAATGCGAAAAATAACCAACAAAAAAAAAAAAGCGGGCAAGGACAGCAGTAATGTTGGCATGCAACACATGAAATATGAATTTGAGCACAAACTCTTCTCGTACATAACCTACATAAACGTCATTCGGCTGGCAAGCACGACAATGAATGCAATGATCCGAAGTCAACGAATGTCCGCAAATTGCTGAACAAATAGTGATGAGCATTATATACAAACTTACAACAACAGCAAACAGAGTTATAAATGAAGCATAAAGCAAAAAGAAATGAGAATAAAAATCGAATTACAAACT
>PB.1035.2.mrna1 CDS=369-563
AAGTAAATTCTTCTGCGCGCGCTAATGCTATCGTCGCCGTTTGGCCCCAAACAAATGAAACCCAACGGTAAGGTAATTGCAAAGCTTAAATGAAAAGATTATTGCGCCTCAGGTGTGTAGTCAAAAATAAAAAAATTATGAAATCATCGAAGGTGTGATTTGTGTCGGTGTGAACGGCGCTGGTTAAAGTAGCTGCGGTGGTGAATCTGATGGTCTTTTAATAGTGAATGGTGAACAAGTTGGTATTTTTGCATAGAATGAAGGTTAAAGTCCCATTCACATATAGCTTTACATGACTGTTCATAATGAAACAACGAAGTGCAGAAAATATATGAGCGTTTTGCTTTCAGTGTTTCGCTTTAATAAAAATGGCGGCGGTTGCTTGGCAAAGCGTTAAAAGATGTCAGTTGCCCAACATTTTGCTTGAAAACTTTTTATGTGAAGCCACTTATATAAAACTCTTATTCTTTAAAAAAAGTCATATGGCTTTAATCAAATGTCTAAGTATTTTTGGGTTATTTTCCAAAATAAATTATTTTGAGAAACAAATTTTAGTTAATTAATTAAAAACGATTTTAAAAATGATTTATTATTTAGTGCTGAGTGCTATTGCAAAAAAAAAGAAAAATTTATGAAATATTGAAAATTTTAAAAATAATAACAAAAATGCAGTGTGTTTAATTAAATGTTTATAGCTGTATGTTATTATCACTGAAACTTTCCTAATTCTCAAGTGGAAATATGTCATTTCAATAAATTTTAATTTTAATGAGACTACTTTACTCAGATTTTGTCACTAAATTCGCAGTGCGGCAGTGTACACTCACGGGTTGTGAAGACAATACCTGGTTAAACTGTAAAATGGGTAACTGCGCGTTTAATATTTTGTGTGCTACTTTTTTTTCTTTTTAGATCAGATCAGGTCAGATATATAACGGCAAAGTGATCGATATTATACAGCTTTCTTACCAAGTTAGTTTACGTGAAAGGAATATCACTATACCGCAAGACTGCTACAAGTATTCGTGTGGTGACAGTATATATGTATGTTATTCTGATCGTAAACGGCGCTTTTGATGAAAAATTATGAAAAAAAATTTATTTATGATAATGCTAAAAAATATGATTTATTTTGTTGTATGTGCTTTTTAAACATTTTGCCTTTATTATAAAGAAATATTATTTTTTAAATAAAATGTTGAGTGTTATTAGAGCTT
>PB.10355.1.mrna1 CDS=318-470
AGAAACATTGTAGTGAAGTGTTAGTGTGTAATAAATGCATAATATAAAAGAAAAGTTAACCATAAATCGAGAAATTGTAAAATAACATTTGTGAAATTTTCGAATTAAAATGCAAATATCTCGAAAACTATATTTTTGAGGCCTCCTTAGTTGGGGAACCTAAACTATACATTTACCCCCATTTTAACCCAGAATTCTGGAGATGCTATTTTAAAATTTACCCCCGAATTTGGCAGATGTTACTCTAAATCCCACCCAAAGTGATGAAAAAATAGTTTTTAGTACGTACCTCACTTAGCCTCATCACCAATGGTATCATGCCCGCCATATATGAACCAACAAGCATAACGATTACGAGAGAAACAAGCATGAACGTATCTTCCACCATTTCTAATATTGTTATTGTAACTTTTTTGTTTTTCAGACACAATTTAAACTCAAAGTTTAGTCTTCGCACAATATTTGAATAAATTCTCTTCTTTTGTATATATAACAAAAAAAAAATGGAAATGCAATGGAATGCCACGTTTAAAGCTCGGCTACTTTGACGTTGACACATATGTGTTCGCGATTAAGTTCAACAACTATTACTTATATCAAAAACGTACGGAAACATTGAGAGATTCAACTGATAACAGAATCCTTTAGAAAAATTTTATTTATAAATCGTGTTGAAATCGCCTAGTGGTTTTCAAGTTTATTATTTGGGGAGTATTGAAATAGAAACACAGGGTATAGAACGAAAACTTCAAAAACAAATCAACAATATTAAACTGGCTAAACTAATGCTTCGTTTACACAAACATTATTACTACAAGTTATTTTACATCTCCAATATCACGCCCATTTATTTAATAGCTGCCTTGGTTAGCTATAGGTATATATGTATATGATATGGTATATATACAATGAATCCTGGTTAAGGGCACGATTACAATTCTTTTGGCGCCGCTATCTGATGGAATGAACGCATAGAGGAGGGCCTCAGGATTAAAATGTGTATGCACATATACCCGCCTCAGACTTATAGTTTTCGAAATATTTGTATTTAAAGTTAAACAATTGTAAAGTAATGCATACTCACAGTTTCAAGAAATTTAAGTGCTAACATTCGACAAAAATATATAATCCTGATCGGTCCAACACCGGAGTGTCCATAGTTTTTTTTTGCGTTGAACTACTTACTAGGGAACGACGAGAAGAAGCGAAGGGACCGTGCCGCTCGTGCTCGGATGGCACGCTCGTAATAGTTCGCTGATACACAATAGCTCTCGGATTCAAATGAATATATACGATATGTTCGAAAATTTGAATTTCGTTATCTATTGTTTGTATGTATGTTATATACAAATATGCATAGAATAATAAGAATATTTTGAAAATTATGAATAAGGATAAAATTAAGATACTCAAAATATTTAATATTAATTTTCAATAACATTATTATATTATTAAGATGCTATCATATTTATTTCTTTTAACCGCAAATTATTTAGCTCGAATATTATGTTACATTTTACGTTTTAAAACAAGAAATGTAATTTATTCTTAAATGTTTTGTAATAAATAAAAAAAAATTGGAG
>PB.10356.3.mrna1 CDS=731-1075
AAAACAAATTGTCGCGGTCGACTTTGACTTTTGCGAATGTAAACTTGTGGGTGGTTACGGTGCGATGAGTCGATATACAGTTACATATAAAGAGTGATAAAATTCTCGAGTCACAATGTTTGCTGTGAAACTTCTTTGAAATTTCAGTTTTTTATTATTTTGGACAAACATTTTTTTTTTCTCGTTTTAGAATTGAAACATACATACATTCTATATATATACTATACTCTAGTGATTGCTTTTGTTTTATAAATATACGTGTTTTATTATTGTGGGTTCGATGCCGGAGAGGGAACCTGAGCAACAGCTACCACATTCAAGGAAGGCTGCAGGCGCTGAAATTACCAACTCCCGGCATTTCAAATTGATTTATGCATATTTTTAATGTACGGTCAACATTGCCAACAAGACGCAAAGGGGTCAATTTCAGTCGTCGAACAAACAAATTAAGAAACATGCAAGATAGAAGATCACATGTGTGAGCATGGCGCAGTTACGTCAATCACAATCGCAAGAGGCATGAGATGAAAGAAATCAACGAAGAGAAGCGCGCAGATTCAATGTTAACAAGTACATCGAACATCTACATCAGGATCATTTCTTCGACTAGCATTCCAGTATGAGCCTGATGTACGTACATATGTCGTACTCATCAGGTAAAGTGCAAATACTTACTTATCCGTACAAATCCAGATTCTAGCCTGTTCCTGAAGTCAATTCGTGTTTCCAAATGATATCGTTCGGAGCAACAGAAATTATTCAAAATATTGCTGCAAACGGTCAACAATTTAATTCTACTTTCAAAATCAAAGGCCAAGTTTATCACAAAGTGGGTTTATTGCTGCCAATGCCAAACGAATCTCATAAATTTTTACAAATATATTTTATGGAGGGAGAGGACTCTGAACGCGCACTCACCAATCGCGTGAATGCACGTTCCGATTACAATAACCTCAATTCACCTTTTGCCAGCCGAATCATCGGCGAGCTGGACGCTCTGTTAAATGAGCACATTTATTTGTTGAAAGTATTCAAATCAAAAATACCCAAACTACAAACTGATAGAGATCCGTAATTCTTTCGTTATTGAGAACTTAGTTAATTTATTATTAAAGAATAAATCGTCATGGTGGACATGTATGTGAAGATAGAAAGTGAACGACTACGATACTTGCGACATAACCAACAGAAGCTGCGTGCGCAAGAATATATTTACCTCCGAGATGCTATTGCGAACAACGCTGATACTGCCCAAATTGGTAACTCTGTCCTCCTATCTTCTTCGTACATAAAAAGTCCACGTCACATCTTTATTTATTTTTGATTGCCATAGTTAGTAGTCGAAATAACAAACAATTGTACTTAAAAATATATTTGTTATTGTATTAAAGTAAAATTTATTAACT
>PB.10366.3.mrna1 CDS=1424-1579
AGTGCAAATGGGAAAATAAAAAGTGCGTGGTGTTGAGTTTTGTGCGGGAACACGCCTTTAGTATCGTTAAATTTTTCAGCATTAATGAAGTAATACATTGAATATTCAGAAGTAAAACGTTGACAAATGCGAATCTGAAATTTAGCAAACATATTTGAAATCGGTAATTATAATTTGATGGAAATGCGTAAGTGTGTGATATTGCTCTCTACATATGGACGCGTTTGTGGCTTTGGTTTATGTATAGATGCAATAATCTATATTTATAATATATACATATAATCCATGTATGCATGACCAGAGTTAGTACATATGCGAAAGTCTTCGGTGGGGTGTATATTTCTTTTGTGTTTTCATATTCGTGAATTGTGTTTTCTCAAAATGCAATCGTATATATATATATATAATCGGTTGAATACAACTTAAAAGTATATTATGTGCATTTTTAGTATATATACTTTTTGAAAACTTTTGTTAAAGAAAATGAATATTTCCTAGGTATGTATTGTTGTTGTCAATTAAAGAAATCGAACGGAATATTGTATACAGTCGTTGAAAGGGTAGCCATTTTGTAAAGTGTTCAGTTCCATTGCATTTCGATAGAAACGACATAAATGCAATAGATACAAGTGAAGTGCGCACAGAGAAATGTGGGAAAGAAACTAAAAGTCAATAGATGTGTTATGTATTATACACGTGTGTGAGCGTAAATTAAAGCAATATGTATAAATAAAATATGGATCTGTAACATTTGGCAGATAAATCATATAATTAGTAAGTTTTAAAGTGTATTATGTTTAAACAAAGTTTTCTTCTTAAGTTGTTTGCTCTTACACATACATTTTCATATCTGTTTTAGTCTGATTTTGCATACATACACTCTGCAAAAGTCTGCGTACATGCTTATATCTTATTTTCTTTTGTTAAAAAATAAGTTTTATATACTCCATTTTAGAGCATAGTCATATTAAGTGTTTTATTACTGTTGTATAATCCCATAACATTTAAAGCAAGGAAAATCTGACACCATAGTTCAATAAACAATTTTACAAAAATGGTAATTTGGCAGCGCAGAAAAAGTCTACGAACAAGTAGTAAAATGGAAATTCCCTTCGTAAAAACCAAATGTAAAAATGTCAGAGAGTCGTAGTTTTACATGTTTTTATAACAGTAGCAATTTTAAAAGATTTTTGGCCATCCCACAATTTCAGGGTTAACCCTTATGTTAGTAACCAACTTTACCGACGTCTTTTAGCAACCGGTCTGGGGAAAACTTTAGTTTAGCATTCCACGGAAACTTATAGTTTTCGAGATATTTGCATTTTAAGTTGAAAATTTCACAAATTTTATTTTACAATTTCTCGATTTATGGTTAACTTTTCTTTTATATTATGCACTTATTATACACTAACACTTCACTACAATGTTTCTACATGTTTATTTTATATTAAATATTAAAATATTTGCTATAAGCATTTTATTTTTACACAATTTTCGTAATATGAACAATAACAAATGGGTTCCATGTTGTCAGATAATTAAAGCAATATGTATAAATAAAATATGGATGCCAAAATAGCTTTATTTCTATATTTAAACCATTCTTCAATTTAATTAATTTTGACAATAACAAAAGGGGTGTAAAAGTCAAAAAACTAGTGTTGCCATACTAATATATTTTACA
>PB.10369.1.mrna1 CDS=115-225
ATGACATACGTTGAGCCGAGAGTCAATGCACGTCCTGAAATCTGACATTCTCCGGTTGAGTAACAGAAGAAAGTGGTGAAGCAAAGAGCGAAATTGCAGCAAAACGCCGACCAAATGACTGGGCGACACACAAATTCTGCTTGCGCAAAATCACCAATTTTTATTTGTATCTCGAACATGGTGCGCACAGGTCACGACCACGGTACTTTGACAAACGGCAAATAAATACCTATTGAAAGTGGAAAAGTTTAGTAGGAATATGAAATACACTTGTTCTAGAAAGTGTTTGGAAATTATACCAAAAATTAACAAAATATTGAAATTTATAAGCAAGCAACTAACCAGCTAGCTGCTTGTTAAGAAGAAGAAAAAATTATATATGAATTAACCGCAGTGCATACCAGCAGACCTCGACTGAGTGAATTTAGCAGGTGTGGAGAATTATAAAAAAAAAAAAATTCAACAAAAAATTAAAAAAGAGCAAACGTTTTAGCCGTATATCTGAAAACTGTTTGAGCAAGTAAAGTGTATTGTAGAGCGAACGTTGAAGTGGGCTTACATAGTTAACGAAGCTACATAGCTGGAACTGCGACGGCGACGGCAACGGCAACGTTGACTTTGGCATCGGCGATAACGATTGCGCGACTAGAGTAGAGTAGCCCAGAAAGCTGACTACAGCTATACTTAATGAATGGAGCGCCTTGTTTTATAAGCCACAAAAATAATAATACTAATTAATTACGAAGGTAACAACGGTACATGGTAGCTAGTAGAAATGCCAAAAGTAGATCTTAAATTGTTTATAGAAACATAATTTTCTTGCAAAATAAAATTAAGAATAAGAAATAAAAAATATTAATTTGTCTGTTTGTGCATTACGTGAGTACACTTACCACA
>PB.10372.1.mrna1 CDS=60-251
TCAGTGTCCAGAAAGTAAGGACAAATGTGTGTGCGTGGTTGTAATGTTCAATTATCAAAATGTCTGACTTAAATTTGAACGATGATTTATTGAACTATGAATTGGGTGATGATATTGATGATCAAGCACTTTATGGCGCCGATGAAGATGAACTACTATTGTCAGACGATGAATTAGAAAAAGATGTAACAAAAGAAGTTAAACAACAAATAAAGGCAGAGGCAGAACAATGGGTTAATGAACGTATACAAG
>PB.10375.3.mrna1 CDS=3-182
GCATTATAAGAATTTCGTCGCGAATCGAACACTCAAGTGACATAAATCTAGTAGAGAAATTCAGAAAGAGACAGATTTTATACCGCATATGTACAAAGAGTATAACAAATAACTTTTTAAAGTGGTGTAATCGTTTGTTAGCTTATCTATTTGATTTTGCCAGTCTCTGTGATTTAGACTAGTCATAACAGAAGGAAACCTCTTAAACCTTATGAAATGTATATAGAAATGATCAGCCTGACCAGCTGAGTCGATTTAGTCATGTTCGTCAGTCCGTCAGTCTGTATATACGCGAACTAGACTCTCAGTTTTTGAAGCTGCTCATTTCTCGGAATCGGAAATCGGAACCACTATAGCATATAGCTTCCATACAAACTGAACCATCAAAATCAAGTTGTTTTATGGAAAACTTTTTTATTTGAAGATATATCTTCACGAAATTTGACTTATATTATTGTCGGACGACTGTAGCATACCTCTAACCGATGAAAACCAAGTTCTTGCATGGAAACTTTGTTTTATTTGTGAAGGTTATTGTAGCTGCAACCAAAGTTAACGTTTTATTTTTTGGTTGATTTTTTGTCACTACAAGTTCTAGAGTATCAAAGACAGGCTGTACTCTATTGTATTGAATTCTACTTGATAACTGCACTGTGATTCTTACTTTTGACAAGCGAGTAGAGAAATGGCGAATAGAAGACGATGTTTTTACATTATTTCAATTTTGAAGCGATTTGGTTGAATTTATTTACATACTTAAATTACCCATGCGTGAAAAATTTTACAAGTTTTTTTGTTGAACAATAGTATCAGTCAACATTATAGTTTCTAATAACAAAATAAATATTTGTTGGTAATAAAATAATCTTATTTTATTTTTCTAAAACATCTTTGCTTAAGCTCAGCCCTACAAAAAGTACACAAATATGTATGTACAAACATAAACTTGAATATTAAGACTTTATCCTAACGATTTACGAACAAACATACATACATGCCTACATATATTAGCTCACACATTATAGTTCAATTCTAATGCATTTCTACAATAGTTAGTTACGATTTTATTACAACAATATGCCGACAAACGAATTTCCTATATTTAGCATATAAACAGAAAACAACACAAAAGACAACTAAAAAAACAAATTAATAATGAAATAACATAAAATGAACTACAGCTGGTGGCATTTTCCGCAACATTACAGAAAATATACATACACACGAGTATATTGTACAAAGGCAAATAAATTGTAAAGAAATGTGAAAACTCATGTAACACACTTACACATGTATATAAAAGTGATAGAGGCAAAGAAATTAACAGTTCATAAGTATTAAAAAATGTTTTTTGTTTTTAACACATTTGCAATAACTTACAACAAATATAGCGAAATATAAATAATACGAATTAATACATAACAACAAAACTCTCAACTGCCACTAAGAAAATAATGATTTCAAC
>PB.1038.36.mrna1 CDS=336-1997
GTCAATTGGGGCAATTGGAGTTTGTAGAGAATTGTTAAAAGTGACTAAACTCGGTTTTTCTGGCTCATATAAGATTTTGCCAACATATTAAAAATAATTTTTTTTTAAGTTTAAGCTGTGATTTATTATACATATTATATTTATATACATACATCTATAGTGAAATACGATTTTTGTGTTGTGCTGCATATATTTTGTTTTGTGTGTGCAAAGCAGTAACCTTCATTGAAGTAAAGTTAAAAAGAAGAGTCAACTATTTAATCCGTGCCAATTCGTATTGTGACGGGTTTTTGCATTCCAATAGGTCGACATCAGTAAAAGCTAAAACCTGTACAATGGAAGACTTGGACGCACTTCTCGCCGATCTGCAGAGCAGCGTGCCCGGCAATCGTCCACCACAGTACAATACCTCAAATATTAACTATGGCGATAGCTCAGGCTATGGCAGTTTGCGTGGTAAAGCAGCGCCGCCACCGGTAGTGCATCAGGAACACTACAGCGTTACCGAAACAAGAACAGCGCCATCACCAACGCGAAGTGTTGGCGGCTACAATGGTTTGGGCAGTAGCATCGGAGCGTCACCCGTGGGTCAGTCATATAATTATCAAAATCAGGGAACACTTGGACGAACAGGTGGCGCTTACAATGGCTCTCCCGTTCAACAAAACTCAAAAAACCTATCGGAACTGGATTCGCTTTTGGAGGATTTGAGTAATGCTAGATATAATAGTAATTATGAAAACATAGTGCCAACGAGTTACAACACAAACTCCAAGTATAATACCTACAATTCCAGCGACGAGCGGCCAACAATTGATAGTCTCCTTAGTGAAATGGATAATGCCTCAAACTATGCTGTACCTAACGGTAACCTTACCAAGTCACCGACGCCTGGACGACATGTTAGCATTACAGTTCGTGAGACCAAAACTGAGGCACTTGCGCCGGAAGGCCCAGTTGGCATCGTTGAAAAAGAAATAGTACAGAATGACATTTATTTGCCAAATCAAGCGCCGCCATCGGGATACGCATCGTCGGCAACTAAAGAGTTGGATGATTTAATGGCATCGCTGTCTGATTTTAAGGTTAATAACGGTTCGAACCATCACCACCAGACAGTTACCGATTACGCTAAGCCGAATAAGGGCGTGTCACACTTAACGCAAACTATCACCGAAACAACCACTTCTACCGTTGTAGAAGATAACGAACCAGATCAGTTGGATTCTATGCTTGGTAGTTTACAAGCCAATATGAGTCGTCAAGGAGTCAATACCGTACAAAAGGGCTGCTGCAATGCTTGCGAAAAGCCAATTGTGGGCCAAGTGATCACAGCCTTAGGCAAGACCTGGCATCCAGAGCACTTCACATGCAATCACTGTAACCAGGAGTTGGGCACACGTAACTTCTTCGAACGCGATGGCTTCCCATACTGTGAGCCGGATTACCACAACTTGTTCAGTCCACGTTGCGCTTACTGCAATGGCGCTATTTTAGATAAATGTGTAACAGCTTTGGATAAAACATGGCATACGGAGCACTTCTTCTGCGCACAGTGCGGACAGCAATTTGGTGAGGACGGTTTCCATGAACGCGACGGCAAACCCTATTGTCGCAACGATTACTTTGAAATGTTCGCGCCCAAGTGCAATGGTTGCAATCGTGCTATTATGGAAAACTACATCTCGGCGTTGAACTCGCAATGGCATCCTGACTGCTTCGTTTGCCGGGACTGTCGGCGGCCCTTCCAAGGTGGCTCTTTCTTCGATCACGAAGGTCTACCCTACTGTGAGACACATTACCATGCAAAACGTGGCTCCCTTTGCGCCGGTTGCTCTAAACCCATCACAGGTCGCTGCATTACTGCCATGTTCAAGAAGTTCCATCCGGAACATTTTGTGTGCGCCTTCTGCTTGAAGCAGCTCAATAAGGGCACCTTCAAAGAACAAAACGACAAGCCATATTGCCACGAATGCTTCGAAAAGGTTTTCGGATAAATAGTTTAACTAAAATCATCGACCAATAGTCAGGACTATCACAACAGTCGCATATGCATACATACATACTAAATACATAAAAATTATGTATGCCACTTATGTTGTTAGTGTTAGACGTTGGAAAACGTGTGTTTATTTGTTATTAGAACGAAAACTTTTTATAATTTCAATTTTTTTGCCTTTTCAAAATTACATTTTATTGCCACATAACTTGAAACGTAAAATAATTTTGTGCAAACATTCAAACTTTAGCATATAGTTTATAATATTTAATTAATTGTATATTTTTTATTAACCCCAATTGCTTAAAGTAACCAATGTTTAAATGTTATGCCGACCAATCCGTTATATTTTTAGACAATTTTTTTCTACCGCCATTTCTTCGTTCTTTATGTAAACAAAAATTCGTAAGTTGCGGGTAACATTTTTTATAATTTACTGTTATTAGGTGTACAAATTACATTTGTCTGTATGTAACTCGGCACGAGTCTTATAAAACTCAAAACTTTGTTGATAATATGCAATAAAAGTAATCGTTTATTATTCGAGGTTGCATTGAAATAAAATTCGTCTATATTCCAACAGTTAAAAGTGCCGAAAAATTGTAAGAGATTGTTACCGTATATAATGAGTCATGAACAATTATTTACGATTAAAGTTTATTGGTGAAACGAATAAATCGAATTGAATAAATTTT
>PB.10383.1.mrna1 CDS=251-409
TCAAAATAAATCAAGTCCTATAAAAACAGCGGTCCAACAAAAAAAAAAATTGAAACCTACACTCCAAACGTAAATAAGGATAAAACTCTAAATGTATATATGTTTGTAGTATTGAATTGATGCCAAATACCAACCAGCTTAAGAAAAAAGCTTAAAAAAAGAAAGAAAAAAACTCGATATACAATTTAAAATATTTCTTTCAACGTAGAATTACCGTTGAAGATCCCCATAAAAGAACTAGTCCGGTACAATGTACAAATTACTAAAAGAGGATTTAATGAAAAAGTGTAGCAATTATGGAGGAAATCACACTGCTAATTATAGGGGTTTTCCTGTATATAAAGACTTGAGATCGAAGTTGTCGCTCGGAGTTCAAGCTCGTCGAAACAAAATGACAAACACCCCATAAATTTATCTCTCTTCCTTTTTCCCCATCTACTCATCCTACTACTATTAGTAAGATTGAGAGGCTTACTCTGCTAATACAGTACTGTCTACTTAAAATAATTATTGAAAGAATCCACATATTATAGTTAAAGTGAAAGCAATAAATACAATAAACTACATTGCAATATAAACTAATTGCAAACGAAAAAGCGGTTTTAATTTTAAATTAAGTAAACACGCTATAAAAACTTCAAACCATGTGCGATTATGTAACGCGTTGCAAAATTGTATAAGTTAACCTAACCGTAAAAGCGTTACTATAAAACCACAAAATCGTGAATCGCGTGAGCTATAATATGTATAATACATCGTTAAGTTCGACTTTTAACTACAAAGAAAAACAACAAAAAAACGAGCAACAATTAACATAAAAAGTGATATCAGGAGAAGAAATCCCAGATCGACAGCTTCAACAAAAAC
>PB.10384.1.mrna1 CDS=606-740
TAATAGCAAATTTTATCGGCATTATAGACACTTATGTAATTTAATTTGTACAATACTAACAACATTAAAGCACTGGGATTTCTTGTTATAGCATAAAACAACCAGCTTGCTGCTTCAGTGATAGTCCTTGGTAGAATATAACAAATACCGATGTGGTAGATTCCACTGTGGTAGGTATGATTAAATCTGTGGTAAAAGAAGGTAAACGTTAAAAAGTTTTTTGTTTTATTGGTACCACAACAATCAATACCGTGTCCAGTAACAGTTAAATAAGACTGAAGAAGTTAAGCGGATTGCAAATGTATAAACGCTAAAATTAAAATTCTATTAAATACAAGTGTCACATGCAATTTAACTTATATTTATCTGCTCTTTTAGTATCTACTGTTATGATTCTAATATTTTATGAAGCATACACATTGTGATAACTTTCATCCTTTTATTTCATTTGCAACTGCAGCAACGATAACCAAATAAAAAATATTGATTATTTGCAATTGGTGAGATACTTAACAATGCGCTTTATTTCTTAAACAAGAATATTATTTAACAAAAATTTTTGAAACAAAAGTTAAAATACTTGCCCACTTTATAAAAGGAAACGCATGTTAAAATGTAAAAAGAGTATTCAAATCAAAAAACATATTGGAGCCATTAAATATATTTCATTTCTATTAACCATATTCTCCCAGAAAACATATAAAATTCTTCATCTCGCTACTTTATTTTTATTTAAATAACTTAGAATTAAGCCTTTAGCTTAATTTTAAGACACATGTACTATGTATTAAATAGAAGGAAAATGCGTTAGAGGCAAACATATTAGTTATTTATTAAGAAACTGAAGACAAACAGACGCATTCGCATATGAAAAAGAAAGCCTTTTTTTAATGTAAACAACTCATACCTCTCATTTCAAAATAACTTTGGAGGTTATGTTTAATAATAACTAATAAACATTGTTTCTTGACGAGTAGCGAAAATATTCAAATACCAAATATTTACTTAAAATTTCAACTTACAAATGAGTTTCATTATAATAGCTAAACCAAATTTCTAATATAGAAAGTCCGTTAAGTGTGTATCTAATTTAAAAACTTTGATTTACCAGTTGTAAAAATATATTTGT
>PB.10385.1.mrna1 CDS=3-266
TCGCCAGCATAAACGGTACGTGTCCAGTCCTTGGAACTAACAGTAGCAGTCAGCGTACCAGCAGCAGCCATAAAAGAACAGTTATTTCCGAAGCGCGTTTGCAAAATACGCACACGCATACAAACAAATATTGCGTACGTGCGTTTGAAGGAGTGTGTGTTTGTGACTTACACTGTATAAGGGTGTGTGTGTGCGTTGCATATATGAATCTACTGAAATGCCAAGCTGTTAGACAACGCTTTGGGTCATTTATGTCACTTTTGTGAAACGGAATGTTGACGAAAATTGAACTAGATGTGGCAGTGAAATATGAAAAACTTGCAATTATATTAAAAAGTAGAATAAAAAGCAAAAAACAATACTTGGTTTAGAAAAGCAGAAAAACATAGAAATATTACAGTTATAGAGATTTGCAAGTGTACGCAAGTGATACTGGTGAAAAAACTATGTGTTTTCATATAAAGTGTATATAAAAAACATGTGAAAAAATAAATACAATATGAATGAAGATAAGTACTTGTACAATATAAATAGAAGTATATGAAAATATATACAA
>PB.1039.1.mrna1 CDS=279-491
ACCAACAGTAGCAGTGAAGATCACTAGAGCCAGCGATACTGCTCACCAATTGACCGACTGACTCATCGCTTACAGACAGCTGTTTGTGAGCGTACGAATGAGCGTCGCTTAAAAGCCCGTGCCTTCTCATTACATGGGTTTGTTGTCAGTCGACGTGATATTTTTTCGTGTTTTTATAAAATAGACGCGCAGTCAGTGACGAAGTGTTCAGCGGTTAACTTGTTTGGCGTGTGAGTTGAGATTACAGTGCATTCTTCAACGCAACGGTTTTAAACGCCATGGGCTGTGTAAAGAAGACAGTTATTGCAGTTTTGGTGGCGCTTCTGGTGGTGGCCACTATTATTTCGCTTTTTGTTGCCTTAAATTATGCATATCCACATAAGATTAGACATCACGACTACGATGATGAGGATGATGATGAGGAGCGTGTCGTCAGCAAAGACGATGAGGAGATACCTTTCATCAGTTCGATTTTGAATACGTTTAGTTAGAAAATGGAATTTTTGTAATGGAAGTGCAGTGCAAGCGCCAAATACAAACGAGTATGGCAGCCTTAGTGCTAGACTTAGTCAATCTGAAATAAGCAAACACAAATATGTTATGAAGTCTAAGTGAATATTGTGATAGTTTAGTGAAATTTAGCATAATTTTTCTTTGACAAAAATATTTTATGCATTTGATGTGAAATTTTGTGAATTTCATGCATCTAAATGTGCTTTGTTAATATGTATAAAACTGTAAATATTTTTAATATTTATTTTATAAATGTTTTAATGCTTACTTCTAAAAAAAAATTATTTATTGTTAGTTGCTTAAAAAATGTTCCAAAAATGTTCGAAAAAACTATAATTATTTATAAAAAAACCCATAACCTTTAGTTGTAAAACGATGTAAATAATAATTATAAAAGTACGTAAAAAAATTAGGTATAATAATTGAAAATTATTGTAAAAAGTTTAATAATTTAACAACTTTCAATATTAAAGTGAAAGTTAATTCCTTTAAATTTCATAATAAAATTAAAT
>PB.10390.1.mrna1 CDS=1424-1633
GCACCTAATTGAAAGTGAAACGAAGTTAAAGCGTAACTAGTTAATGCAAATACAAATTTAGCACGGCAATGAACTAAACATAATTATATAAATATTGTTGTAATTAGGTTTTTTTTTGTAAATGAATTGTTCGTTGAAACTATAACTGGATTCCTATCACTTCGAAATTGTAGTCTTACTCGGCGCATGTTGAGCTGTAATCTGTAGTTTTTACATGTACATACATACATAGTATATATGCACGTCTCACACCACTGCGACAAGCAGCAACAAATAAAGCAAAAAACTCCGTGTGAATTTCAAATATTTTTTTCGAAACTTAAAATTAAAGCCTAAATGTACATAGCATATACTTAAGTACTATGTACTATATAAATAGTTATATTGAAAACATGTAAATCGAATTTATTGTGTATTATTTCATTATGTATTTTTATTAATTTTTTTATTTCTATTTTAAACTATTTTTATTTATTGTTTTTGTATTTATTATTACTTTTACCAAATAATAATTTTTTGAGCGTTATAAATAATGTAAAGTATGAATAACTTAAACTACAAAAATTTAATTCCTTGTTTTTAAATTTAAATTCAACAATATTCAAACTGCACATATATGTACATACATATATATAAAAATTCATTACAATAAAAGAGAGTTAATTAATTCTTGATTAATAAATTATTTATGCACATTGAAAGGTTGCACTTTTGAGTGTTTTTTCCGAATTAAATTTTTTAAACAAAAATTTTTAATTTTTCATTGCATTTTATTAATATTTAAATTAAACCTTATTTTAATTCCTTTTTGTATATTTTTTTAGTTCCTTTATTGTTCCAAAGAATTTCTTTTTTTTTTTAATATTTTAACCTTATTATTATATTTTCATTTAAATTCGCTTTCTAAAATTTCGTTATAATATAAAATTTTCAATATTTTTATTTTGTATTATAACATTTTAACTTTTCCCTTTAATTCAAAAATATTTTATTTCGTTTCTAAAGTCTTGTTTTAATATTAATTTTATATTTATATTTTAATATGTTAATAAAAAATGTCAAAATATTCAAATTAAATTTAAAATATTTAACCCAATTTTTTTAAAAACTATTTTAGCCTCCTTTTTCAAATATTATATTCTTTAATATTTATTATTTTATTTTTTTTTTCATTTCCTTTTTGTAATCTTTATAAATATTTTTTATTTTGCATATATAATTTTTTAATTCGCTTTATTACGCTTTCCAAATGCCTGTTTTGCAATACAATTTTTTTTGTTCTAATTTTTTTTTAATTTTTATTTTTTTACATCAAATATATATATATATATATGTAAATTAAATGTACATATGTTCAAAGTTATCATCATTTTTAGACACAATCGTATCTCTCAAACTTCCAATTTGATTAATATACATAAATATGATATATATAAAATGTTTGAACTTTACACCTAAAGTCAATGCCACCAGTTACTCAATGAATGTACTGCACACAGATCTTTCCACACTTAAGAAAATGTATGTATGTAAACCGTTTGTATATACTGGCAACTCGGCACCATTCCATGAAATTACATCAGGAATGTTTTCTGCCACTACTACAATAATCTATGAATATATAAATGTATGAATGTTTGTTTAAAACCATTCAAGAAAAGAGTAAAACTTGTGTAAAATCAATAATAAAATGTACATGAAAAAAATTTTATTATTTATATATTGTGAGAAGGATATTTTAAACAAAACAAGAAAAAAAAACAAGGAAAACTGAATTTAAAAATATACAAATTAATTAATCAATGTAAATACATGAAATAATGAAATTGTGATTAGAATGTTAAGGTACCATAAATAATATTATGTAACATTTAAATAACATAAGCACTAAAGATGTTTCATTGTAAAAATAAATATT
>PB.10396.1.mrna1 CDS=67-192
GTTAGAAATTCCTGATATAGTGAAGTATATGTTTGGAACGGAAGATAATAGTTCATATTATAAATAATGCCCCTAAAAGACGTAATGGTTCTGGAATTCGTTGGGCTCGCCCCAGGACCGTTTTGCGGTAAAATTCTTGCGGATTTTGGTGCTTCTGTATTGAGAATTGATAAGGGTACTATTCACTTTTAGTGCAAAGGGCCGTTTCATCCATGCATACCTACATACATACACATAGCCAATAAAGTCTGCGTTCACCCGACACATTTTTTAAAGTGACGTAAAAACAATAGGGTGGGCTTTAGTTTAGCATCCCACGATTT
>PB.10399.2.mrna1 CDS=1-201
ACAAGGCTCACAGCCAACAGTGGCGGACGCACATACACCAACAGGCTGGTAGCATATCGGAAAACCAGCGCGTCGCAATCAGTATCAATGCAACAGCGACTGAGAACACAAGCAATTGAGTCGACTAACGCTCCAACAGCTCCGTTTGTGACACCTGATGTGCGCGACGCACCGATTGAGGCGCGTATCGTATTGATTTGAATGGAATCGAACTACTTGCAACGGCATTTAACGAGTGTGTTGCCATAAACCATGGCGCCAGAGTAGTGTTGTGAGTAGTGTAGACTTGTGAACCGCGCGCTGCGTGTCAAACACCAATTGCATTGCGGAAGCGCAACGACCGTCGCGCACGTGATAGTGACAGACGCAGTGACAGTGAATGTGACAGTGTGACTGACAGTGCGGGTGAACGTGGCTGCGTTGTGCAAAGTGGCATAGGTTCGAAGGAAGAATCGCTCATTGAACCTTCCTATTGCCACGAATTCCTTACTTGCTGTTCTCGCGCAACCGCCAATTTGCATTTGTTGTTAACCAAGGCACGTACAAGCCAAACGATAAAATCTCTAGAACGAATATAACTAGACGAAAGGAAAGTGCAAAGCATGAAAACCGCCGTAAATACATACATATACTTGTATAGTAAATATTTTTGCGGTCGAGTGTTGGTGATTGCTAAAAGCTTGTGCAGGTGATAAGCAAAAACTAAAGAAAATTCGAAAATAAGAAGCAGAAGAATCTGAAGTATAGGCTCGTGCTTAAAAAGTGAAAAATGCCATTAAATACGCAATTACGTGAAATTTCAATGAGCGCGTGAAAAAATTTGTGGTTTGTGGTTGCTGTCAATAGAAGCGCCACCAATTCCAGCAACAATGCGTCAACAGTGTCTTCCGCTGAACGCCACTTGTTTGGCATTTGCACCGTGAGGCCGGGGCTTGTAACACGAACATTTGCAGGCACAGATAATCGAGGATGCTGTAAAAAGCGAAGTGTTTTGTGGTCTGCCCATCGAACGATTTCTCAAAAACCGACGCTGACGCTGACGCCGACGCCTGCACACAAACATTCTGTTGACCTTTCCGTGGAAGGGAACTAAGTAAGCAATAATATTAACCGCAAAGGCCATTGAAGTAACAGAAAAAGGCAAAACTACAATAGCCACAAAGCGACAATTCAATCAAATAAGTGCGGAGAAATGAAATAGTGCAAAAGGAC
>PB.10403.6.mrna1 CDS=1-162
ATTGCGAGGTCTAATTCTGAAGAAGCAGCTCAAATACTTCATTTACCAATAAGAATAGAAGTAACTGAACTCCAAGGCTTAAAAATATTTGATAAAACAACAGAAAATGAAAAAAAAAGTAGTAAAGGCAGATTCATCAAATTAAGGGTAAAATGGAATTAATTATTTGCTTCCACAACGATATGGCAACGTTGGAACAGAGGATAATTCAGCCGATGTAGCATCCAGAGGGGTATTTGCGAACAAAATGGTAGGCCACAATCTACGGTGCGGAGGTTACAAGAAGATGAACATCAATGTCAAACACAGAGGAGTTATTATCAAAACATCACATTACTAATTAACTAAATTAATAAGATTTGTAAAAATAACAAGACAAGAATATCATCATTATTAATTTGAAATGTTTCAAGAGGAAGAGAACAAAAATATTTAGGGGCTATATAGCTGTATTTGTATTTATGGCAATAAGTGCTATTCATTTAAAGGCAGTAAGTGAATTAACAACCGAAACGTTTTAAGCTGTTTAGAAAAGATTTTTTGGAAGAAGAGGTAAAAGTCATACTCAGACAATGGAATAAATTTTGTAGGTGCTCAGAGAAAATTAGACCTAGATTTCAAAAAAGCAATCAAGAAAAATTCAACAGCAGCTGCCATATTAGAAACAGACAAAATTCAACAGACAAATTCAAACAGTTAAATATCATTTAAGAAGGGTGATAGGCGAAAGTAAATTGACATTTGAGATTTGAGAGATGATTAATTTGCTATCACAAATTAAAGCAATGCTGAATTCTCGACCTTTATGTGCCATTGGTAGTGAAAGCGATATCTATTTTAACACCTGGTCTTTTTAATACGATGTCCAATAATAGATTGTCCTGAAGCAATTGATTATTCATAAATGGGCTCCTTGGATAAGTGGAAAAATACAAAAAATGAAAAGGGACTTTTGGACACGGTGAATATGGCGAAATGCTGCAACAACGAATGAAATGGAAAACCAAATCCAATCTAGCAGAGGGTTAAATAGTAATTATTAAAGAAGAAGAGTGTGGCAATTATCTAAAATTATTTAAGCGTATCCCGGAAATAATGGAAATATTAGAGTTGTAACTCCAAAACAGCAAAATGGGACTTAAACAATTCGTTCACAAATTATGTCCACTGGAGACAACAAAACAGCAGTAAAACAGAAGAGCTAAATCAGTAACTATAACAGTTTCTCTTCATGCCCAATCGGAGATTAATAAAGAATTACTATCTCCTTCTTGGGCAAAAGACATTAAAGATATTCCAGAACTACAAATAAAGTATTTTGATTCAACATTAATAAATAACACCAAACTTCTCAAAAAATAATATATAAAAGTAAAAGGTATAAGTTGTCATCACGTAAGTGGTCACGTTTCGCTTACTTTAGTTTCATAATAGGAGTAATCATTACTTAATCATTTATTATTTATTAGATGTAATCAAAATATATAACAATAACTGTGACTGTTACATTTGAACATCCAGTCAGAAATAATT
>PB.10406.1.mrna1 CDS=1-72
ACAGTCTCGTCGCGATCGTTCGTCAAAGCGTTTGCCACCCAAAAGTTGACGCGCTCAACGCTTAACGCTTAACAATAATTATTAATCATATATAATAATAAACAAATGTGTGGTGACTATTAAAAATACATTTTCTTATTGACTTCCACGTTCAGCCTTAAATACGTACATATGTACATACATTTGCTGTCTGTTTAAAATAGTAAAATTAAAGTAATTATAATTACCATAATTTGGATGAACGAATAAATGCGCGTACGAAATTCTGAATAAATTTGAACTATACCAGTGTTGGCGCTATGAAACAAGTGTATTTTGTTGCGAAATAAAAACAAAAATATTGAAAAAAAAAATAAAACAAATTACGGAAAATAGTACAAAATAAAAATTATTAAAAACGGCTAGCATTAAATTGCGAAAATTTATAACCAAGCATACTCATAAACAAATATAATAAATAAA
>PB.10407.1.mrna1 CDS=135-503
ATTTATTTGTTATTGTACATACAAATTCAATAGAATTTTTTCCAGTGGCTTTTCTGAAAATATAACTTTGAGCGATGTACTTTGTATTTTATACTAAAAAATATTAATTTTATTATAAAAAAACAGTGTAAAAAATGGAAACTAATGAGATTACAATGTATATGGATGTTAAACTGGATATACATAATAAACGCCCGGATTCACTGAAGTTTAAGCAATGGTCCAGATGTGAAGTAAAAATTGAAGGTATCAAATGCCTACCAAGCTACTTACGTATCGCAATCACGGGATGTAATGATGCTGAAGGATGTCTGACAGAAGAACAACGTTTCCAGTCCAAAAGATACATTAGTGTTTCCATTATAGTGCCGGGTGTTAGCATAAGTTTAGCATCTTCGCGAACGAAAGAGTACAGCTATGGGCTGTTTTGGACACAAAATCGTAAACAGTGTTTCATATATTTTGCTTTGGAAACCGAGATGAGTTGCAGACGTCATATGAAATG
>PB.10408.1.mrna1 CDS=649-801
TCAATCATTATGCTTTTTCGCACTCCCTATACAGTTTTCGTCCATGTTGTTTATTTGATCTTATTCGTGTCTCGATCCTAGTAGTGACTGTTACGTTATGTTATTTTAATTTTACAGTGCAACTCTCAAGTTAATTGTTTTTTATTCTCATAGTGAATTTAAAATTATTTCTTAGTGCTAAAAATATCGATATCGCAGACAATCTTTGGGTGGTACCATATTCACCTCTGCTGAGTAAAACATTCAACAATTACATACATATATTAATGCAGAGCTCTGCAGTTCGATGAAGGGCATCAAATATATTTGCAAATGAAATAACGAATTACCAAATTGGCTGGATTATCACCTTCAATGAAGCAGCCTGACGTATCTTCGGTTTTCAAATTCATAAACATAATCCATTTAGTTGTACATCTTGAAAATCGCCAACACGTGTTTTTCATGAAAGAGATCATGCTATAATAATTGGCTTGTGTATATGCAGTCAATCCAAGGCAAACGGAGTGCTTTTATCTGCGTTATTGGTTAATGTCACCAGACCATTGTCGTTTCAAGATATATGTAAAGAAATGGACAACAGTATCCAACCTATATAGAAGCATGTCTTGCACTAGGATTGCAAGAAGATGATAATCATGGGATAGTATGATTTCTGCAGCTGCATTAAACTGCGCAGGAACAATGCATCTACTATATGCTATAGTACTGATGACATGTTTCCCGGTCCGAGCAGAAATGATATGGGATCTTCTATATATGATTACGCTAACTAAAAAGTTCCCTTTGTGTTGCCGTTGACACATATGGATAACATTTGGGGAACACAGCAACAACTACAAGTACGGTGGTCGGTGTTATCTCTCCGCATTTTCATTGGTCGATGTTATTTCTCCTTTGCGCGTCACACTTAACCCAGTCGTATACATAAGTATATGTCGTCGCTGTTCAGTAAAAGTTGCAAATACATATATCGGTATTGCGATTTTTTCCGCTTTTAATTGTGTTTGGACTTAGCGTGTAGCAACTCTGAATTCTGTTACAATTACATTTTTAACGCACATTAAA
>PB.10409.1.mrna1 CDS=3-107
AATATAAATTGATAACAACTACAATTTTTGGCATCTTATCAATGTTTTTTTTCTTAACTTTATGTTTAAAGTGCAATTTGCAAAGCAAAAAAATTCCTTTAATTTAAAATTAGTCCTGACTTAAAAAATTATTCCTTATCGAAATATGAAAAAATTCACACTAGATTTATACCCTTTAAAATAACATAATAAAATTTCAAAACAATATTTCAAATAGTTTTTGAGTTACATCCACTTAAACGGCAGCCGCTCAGTTCAATCCAGCCCGCCAGATTATTTTTAAACGCGTTTTTCTCCTAACAACATTTTTCGAATTTGTTGCAGTGATAATTTGAAGACAAATTAATTGATCGTCATGCAATATTTTCCGGCCTGTTCTGTATAATTCTACATACAATAACTTATCGATTTTTTGATCTGATAAAAAATCGAATTTTGGAAGACCAAAATTTGTTGTAAAATTCAATTTGTTTTTTAAAAGTAGCCAAAGTAGTAATTTATCTCTCAAATA
>PB.1041.2.mrna1 CDS=107-295
ATAGAAGCTATTGTAGCTAGTCACTGAAGCTCATCACATGTAGTGAAACGTGGTTTTAATTTTCTGTGAAATCGTGAAAGCGACACCAAAGCTTTAAAATCGAAAAATGAAAGCTTACCGTCTCTTGGGAGCGAATAATGTTTTCATACTATATAAATATGTATGTGCTAGCGAAAGAAATAAGAAACCTGTAGCGTGCACGTGTACTTGTATGCACTCACAAACTTCAGATGTAGAAACTTTGGTTGCAATGCTTTTTTCACATCACAATCATATCATTTTAGCAAATAAGTAAATATACAGCTATTTCGCAACACAAAATGTTTAATGTTGAAAACAAATATGTACGTAACTACAGAAATGTGTAGGTAAATGGTATAAACCAGAGTAAGATAAAGTAAAGTATACCGTAAAAATATTGGATTGATATAAATTATATGCAAGAAAATCAATGAGAAGCAGCAGTAATATACCTAAATGTTGTACCTTGGTAAAAATACAAGAAAATATATATATATATATAATTAAACAAATTAAAAAAGCCC
>PB.10410.1.mrna1 CDS=23-142
CGGCGTTTTTCAAACCAAATAGATGAGCTTGGCCGAGCTAAAGTGTACGAGAGAAAACGATTGTACATACATACCTACCTACCTACCTACTTATAGGAAAAGTCAAAGTGAATTGAATAAAAAAGTGTATAGCGAAAGTTGAAAGAAAGTATAAGACGAAAGAACCTTAAGACAAGAACAGTCTGAGTGCGGAAAGTGAATTTGCTACGGTAAAATTAAAACAACAAAAAGTGAATAGCGATCATTAAACTCGCAAAAGCGCAAAGTGATCATACTTAATTGCAAAGTGATCAAACTCAATTGAAATTCTAAAGAAATCTTTAATTCTACGTTGTAAAGTAAGAACGAAAATGTAGATGCTAGCTGCTGCATTGAATATCAATTCGTGCGCTATTTTAGGCAAGTGATTGCACGCAAAGTAAAAAAGAAAAAACTGTGAAAATTACAACAATATACATAAGAAAACAATAAAACCCGTTAAGGTTGTAAGCACACATTATAAGAATCA
>PB.10411.1.mrna1 CDS=1-735
AAAGACGAAGTTTCGCGAAGCAGCAAGAATTCGGCTAATGCGCCTGTAGGCGAAGATGCAGCTCAGCCTATAGCATGCGGTGAAAATGCGAAAAACATATTATTCAAAAGCGCAATGGATGTTGAAGAAAAAGTGTCGTGTGAGCAAAATGTAATTGCTGAACAAGATAAAATTGCTAAGCATAAAGAAATGAAAGCGACAAAAACATGTATCACACAGGAAGAGTTTGTTGAGGAACCTGAAAAACTGCTAAAATCTGTGCATACGGCAAATGAAACGACGATCGAAGTAAAAGTCGATTTAGGGGATCCTGAAAACAACTGTGACCCAGTGTTAAGCGAAGAGAAGAGCGCACGAAACAAACGGGAAAGTCCTGATGCTATCACGGAGCAAAAAACCAATGCAAGAAGCGAGGTTGGCGAACAAAAAACCGCCACTGAGGTGATTGTATATAAAAACGTAGAATTGCTTGCGTCTACAAACACTATAAATGAATGTTCCCATATAATTGAAATCGGCATAACGAAGAGCAGTGAACTTATGGTAACTGATGCCATAATGTCAATTGTAAATGACTCAGCAGGAAAGAGTGAATGCAGCAAAAACGTAGAACTGACGTCAAATGGCGATAACTCGATTATTACTACAACAAATATTTCTGTCATGACGGATAGTGGTACAGGTCCTGTTATTAAGGAGACGGAGAGTGCCAAACCCAACGGTATGTCAGAAGAATC
>PB.10414.2.mrna1 CDS=3-101
TTCCGCTCGCATTTCTTCTGGTTTCTGTGTCTTTTTTTTTTTTAACTGACTTCTTTATTTATTTCCACTTTGTTTGTGCCCTAACTTTGTCTGCGATGTGAAACAAACAAATAAACAACTGAGTTGGAAAATTTCAGACAATCAAGCAGCCAGTGAAGCAGTCAACCAGCCTGTCGAACTAACCGGCTATCAGTTGGTTGTGTACGTTTCATTTTCACGCACGTTTTTTCGACGCGGTCTATTCTTTTTCTTTGTACAAGATATCGGAACGCTTTATTTGTGTTTCTTTAGTTGTTGTTTTTGTGCATAAAAATATTTTTAAAAATTTGGCTTTGCACGAATTATTTATTTTTGTAATTTGAATCTTTTTTTGTCTGTTGAACAAAAATGTATGTGTGAAAAAGTGAAAATAAGTACAGTAAATTGATAAGCGATAATTGATTTGGTACAAATTAATTGGCGTTAAAAAGCATTAAAATATGAATAACTCATTAGCGCGATAAAAGAATGCAGACTTTGACGACAAAACAAATATTTCTTTAAATGGAATTATTAGTAGCGCCACCTGAATAATTTCAGCTAATTTAACACAGCTGTCAACCAGAAAATAAAACCAAAAAAATGTGCCTTTACAGGGTGACGAAATAAGAAAAAAACTATAAAAAAATACAGCATACAACACCCTATCGTATTATTGACCCTTTTGGACAAATATTTTTTGAGTTAAAAAAATTAAAAACAAACACTAACGTCACGCAACAACAAAAAAAACTTTGGACTC
>PB.10415.1.mrna1 CDS=431-544
TTTGAAGTGAACTATTCGGCAATGTTGACATGTTTAACGTTGTAACGGTATATAGACAGATTTTTATTTGAAGCAGCAGCAGCTAGTTGTTGTAGCTAAGTTTGTTGTGAAAAATATTGATATATTATATGACAAAGAAAATTTTAAATTTATAATTTCTGAAAGTAACGGGAGTGTTCAACCGAAGTGAAACTCTATTTCAATAAAAATATAAAAATTAATAAATCAAACAGTGTGTGTTAAAAGTATTGTTGCGCGATCATAAACACGTGTTGGATAATTGTAGTGCTCTATTTTGCTCACGCATCGAATAAGCGAAGCACACTTTAAGGCGTATAGACCGGTGCGTGTTAAACTAAATAAAAAAAATTAAAACCAAAACATCCTATAATTAATGTGGCAAGTATTTTTTGCATACGTATAGTGTTATATGGCAAACAATTCAAACTTATACAAGTATACGATTTTCGAATTTACGCGCCTATTTATACCTGGCATACATTTAGGCGCAAAAGTGTGTAGCTCTACCAACACCCTTATTTAACGATTAACGGTACTTATTTGACAATTAATGTAACTAGATTTCTCTTAGTTAAGCTTTTCGCTTTTATCCATAATCCCTTCTTACTCGATCATTTCGTTTGTCTGTATGTAAACGCGAAAACGCCCTGAAGCTTAAATGGCTAATACGGATTTAAGCATAGTGTAGAAGAAGATCAGTAAGACATCAGTTGGAACAATTGCAAAGCGTATACAAACAAGCGATCAATAAGTTTGTTGCAACACATGCCAATACCTGCCAGCAATGGAATGTGTTGCAAACTCAAATTGAAAAACGAATCTCATTTGTAAAAATGTGTCCATAATATCAAAGTGTATTTCGTCTTAAGTGAATAACTGATGAGCCGAGAATCAAATCAGTCTAATTTACATTTCC
>PB.10417.1.mrna1 CDS=546-650
ATCATAAATTATTGGTCAAACAATTTCGAAGAATGCTACTGTGTTGCACAATCTGATCAAATTTAACTCGGACTGATTTAAATAAACACACATTTTGTCGCATCGTTATCGCCTTCCAAATAGTCTTCTGAGCCAGTACAAGCGTGCCAACGCTTAATCCAATTTCTGCTACAGATATGCTAAGCTCGGTTCGGGACACTTCGGTCGGCTGACATGCAAAAGCAAAATATTATCCCAACAAATATCGTTAACAAATTTATTAAATTTTTATTATGCGGCAAAAACACAGAAGTGAGTCTCTTTTGTTAGAATTTTGAGCCATAAAAAACCTTCCTAAATAATATTTTGCCTTATTACTTGTATGTATCTATGTATGTATATTTCGTTATGTAAAATTTATAAAAATTTAATGTAAAAAGTGTACAAAGTTATGATTTGATTATTTAAAGAACCAAAAAGAACATTAAAACAAAAAAAATTTAATAAATTAACAGAACATCAGTTTGAAAGCAATTGAAAAAATTGTGAAAATCACTAACTGTAAAATGTTACAGCCAAAAATACGAATATGCGAAAATGTGATCCTTCGGAGTAGATTTGAAAACTTGGAAAATGTTTTTTTATTGCTTAAAATGAAATATATGCTATAGAGCGATGTAACTGTAATCATTGCCATTCTTGATGATTACATAATAGTTTGCACTAATTTATTAAAATCGAAAATAAGCGAATCTAAGAAAAAATTTTGGCTTGCGACTTTTGTTTAACATTTTTGTTTTTGTTTTGCTCTTGAGTTGAGTAATAGTTATAGAAACCTTAGACTCTTATGCTAATGCAAATTTTGTTGGAATATTACACATATACGTATATAACATAGACATACACACACATCCACAAACACATAAACACATGAAATGCAACATTGTAATGTAATTAACATTTAAAAGAATGCAAAAACTACGAAACTCTTAAACTAAATAAATAAAAATTTATATAAAAAAAAATAAAAACTTAGCAA
>PB.10419.2.mrna1 CDS=731-979
GCATTTGCTTTTATGAGCTTCGCCTGTGTGTTAGTATGCGTTTGCGTGTTTGTAACTTTTTTCAGTGGCACTGAAACTGAATAACAATGACAAAAAAAATTAACACGTTGATAGGCGCTGCAAAAATAAATGACCTAAAACTATGCAACTAAAATCATCAACTACCATATTCATGCTGCAAAAAAAAAAAAACGAAAAAAATGCCCATAAAATTATGCAGCTAAAAGCGTTAACTATCTGACCACATGTGGTTTAAAAAACTAAAAAAAAGCCGCATTTAAAGCAATCAAACTAAAAAGTGAAAAAGAATTTGATACTTAATAATAAATTGACAGTAATATTGACCGAAAGATACATGTAAAATTGTGAAAAAAGTGTGGGATGCTTTGTGTCAATATGTATCATAAATCGAGCACACCACATTTCTTTTTTTTTAAATTATATTTTTTAAGTAAAGAAATAAATAAATAAAATTAATGGAATGAATTGTCAAATTAGCCAATATTTGAATTTTATAATTTGTACAGCCCCACTGAAAATCCGTCTCGCATTTACACGATGCCCACAGCTGCTTCCTCAGGGCGATGCTAAAAATCACAAATTGAAGACCTTGATGATGTTACCTTCAGAATTGACTACATGGTCTATTGGCGAATATTATTTTAATTCATTTCATATTATGCACTACAATGGCATTAAATTATAAAATTTATATAAAATTGCCATTCATATGAAATTTTTAACTACTTTTCTATATGTTCTAAACACACTGCATATACTGCTTGTATATAAGTACATATGTATATGTTTGCTTATTATCGATTTAGGAAACACACAAAATGTGCGTACAATCATAAGTTTGTATGTGCAATCCTATAGAACGCATCATGGCTCATTTTGCCCTGCACACAGGTGGTTTTCCACCCTTTTGCGACGTCTAGCGACCGGAGTATGTAAGCTAGATGGATCAAACAAATAGAATCGTTTAGTGGACGCTCAGGGCTTCCATTTGCATTATCAACACCCGCCTAGCAGCAGTTTCGTGGCAATTGGCCAAAAAACAATTTCAAATTTTACGTGTCATCCTTTGGCGCATAAACAGGGTGAAGTAGATGACGGAAACTATATGGTTCCGATAGCCGCACATGCGCACTT
>PB.10421.1.mrna1 CDS=57-140
ACAATTTTTAAATATTGACAAGTTGAAAATTCCAACCACGTAGCTGTAACGAGTGAATGTGCAACAGAGCGTGTAAACCGATGAGTGTAAAAGCGGCAAAAGTGTTAAAAATTAGTGCAAAAAATATGCGGCTAAGTTAACAGAACAAAAAAATAAACAAGCAGTTGTGTGGAAAAAATACGAAAATAAAAAAAGAAAATAATAAACATAGATAAAACGAATATTCAAAGAAATAAATAATAAAGGTAGAGATAAACAGAAAACCAAGTGCAGAAAAACATTTAAAATGTACAAGAGAAAGGTTTGAAGTGCGGTAGGTGTTTTATAGAAGTGACCAATGTAAACTGATGAATTAATTGTAAAAACAAACTAAAAAATATTTATTTAAAAAATTTTAAAATAAGTTAAAAACATTTAAAAAAATTAAACAAAAGTATTACTACT
>PB.10423.1.mrna1 CDS=2-1168
ATTCACTAATGCACCATCCAAAGCACAAGTACAAGTAAGTGAAACTTTAGGTGTGCTTCTGAGTATTTCTGCTAGCGCTCGGTTGACGGCGAAAAATCTGAAACTCTTCGATAAAATAACGCAAATTTTTAATACATTTTTTGAACAATTCAAATGCTCCGCTACTACTTACGTACGCCGTTATGGTGAGAACAAAAAAGTGACATTAGTAAAGAATTTTCAACTTTTGCTGAACGTGTACTTGCATTGGTTTGCCGCTGCTGATGCAGCGCTCACGGATAATCTTCAAAGTGTAGCACTCTCCAAACTCATAATGCAGTTGTGGCCGTGGTTGCCACACTCGGGTGAATTAAAAGAGTTGGTACTGCAGGTGTGTTGTCACCATAGTGAACATTCATTTGCCGTATGTCAGCAGTTTGCGGGGCTGTTTTCCGGTTATACACACTCATTACTGCAATTAATCATTAAGTTGGTTGTAGCCGAAACAACGAAGGTGAAAGCGAACAATGTCGAAAGTTTTCCGATTATCAGCGCGGGCTTGCGTATAGTTATGAATTGTTGCTCGTGTGCAGAGGGTCGCGTCACCATAATTAAAGCACACATGTTGGACATGTTCGATAGCCTACATCCGTTTCATTTAAAATCGCCTAAAGTTAAAGCGGATATATTGCGTTCATGGTTGCAGTTTTGGGAGTTATTTTCACGCTATCCGGAAGGTGCGCATACGCGCAATTTGCGCGCTCTCTGTGATGTAATTTTACGGTCTCCTCCCAGCAGCACTACACGCATGCTTACGCTTCGTATATTGCGCAATATGTGTTTTCTGGGTAGTAATCGTTCGGCTTTGATGACATCAAACGATTTTATTTGTACAATTGATGCGATTGTCGGCGCACGACTGGATTCGTCAACAGCATCAAATGCGAAACAGAAATATGTATCGTACGAAGAACAATTGATAGCATGTGTTGGTGTTTGGAAATTAGCCTCCGGTGGAGCTAAGTACGTCGCGATGCTACGCTGCACCAATTTGGCCAAACATCTGCGGCAGTTGCACCAGCTGTTGCAGGCACTCAAGGAATCTGATTCCAAGAAGTTTTCAGAAGTCTCCTACGCTACAGATTTGTCGTATGTGCTAGATGTAATCTTAAATATTTTTAACAACTAGTTTTTTATAATTTTAAAATATTTAAATTAGCTTAGATCAAATTTTTAAATTAATGTATGTACATCTCAAATGTTTTTTCTTTTGTTATTTATCATCAATGAAATGTATTATATTTTTGCAACGAACTTGCGGCTTAAACTTATAAACATAGTTTTAAAACACAGCATTATTTGACTTTAGCTTATAGTTGTCTTTTCTGGATTATATATTAAGATCTAAAACCAGTGTTTCACAAAATAAACTATTATAAAGTCGCCATTAAA
>PB.10432.1.mrna1 CDS=141-347
TTAGTTGTATTTGACGCTGCATGTGGTTCAGAAGCGTTTGTTGCTGATATAGTACTTAGCGAGATAGCTTAGAACAACTATACATACGTACATATATACCTATATACTTGTACATATAATATAATATATGCGTGCCTAAGATGATGAAATTCTGTGGTGTTATTGTATTTTTATACGTTTGCCTGGCAATTCAGGCACGTCCGCAGGACATTGTTATAAGCACATCGGTGAGCGCAACAGCGGTTGCGTCGGTGGATCAGGCCAGCAATGTGCATAGATTCAACAATGTTGCCACCGCAACTGCAGTGCAAAACAATGTCTATCACATTTTACTGCCGCAAGGATAATTAAATAATGTTTATAACATTACTTATAAGCGGGAAAGCGATTAAAAACTCCTTTTATGTTGATTCAAAATACGTAATTTATTAATAAAACTAGTAATTAAGTACAATAATAAAAATATTTGTAAAAAATTAA
>PB.10433.1.mrna1 CDS=2-94
GTTGGAGTGGAGGAGCCTAACCGTTAAGACACGCACGCGAAACTCGGCGAACAAATTTTTGATGCAGAAAAACTATGTGTTTGGAAAAAATTGAAAATCAAGATGCAAATGTGTGCTCATGTGCCAGTAGAAGAATAAAAAGTGCAAATTGAAAAGTCAAGCAATAATAAATTCAATAAATCAATGTTAAATCACACGAAAAGTGTGCAATGGAAGCATTAAAAAACGAGAAAACGAGTCACGACGGGCGAGCAAACGTATGAAAAAGGACATTCATGAGCGCGAGGACGCAACGCAGGCAATAAAAATTGTGATAGAAGTTAAAGAGGAATAGATACAAATTCTATCAGCAAACAGCAAGCAGTAGGTAGTCACCACGACCATCG
>PB.10436.1.mrna1 CDS=1-159
GACATCCGAAATACGTTGGACACGTACAACAGTGGCGGCGGCGACTATAGCAACGCGCAAACGACGTTTGACAAACTGATTAATGTGAAAAGTGCACAATTTGTTGTGGTGATGGCCAACTTATTAATTTTCCAACTCACGCTGGTGTGCAAAAGTTAATTTTGCTGTGCTGCACGGCGCGTGCAACCACCCACCAACCGCAATATATAACGGGACCACAGACCCTTGGTGCTCAGTGCGTCGAACCGTTGAAGTCAGAGTTGTAATTTCCATGTGATGCCAAAGTGTTTGTGTGTGCTTGTGGTCACTCGTTCTCTGCGTCTAAACGCGCCTGGCGAAGGAGACGCATGTGAAAGGGTCGAAAATAGAAAAGTGAGCAAACAAAGTGCATGGAAAATCAGCGAAAAAGATTTCGCGAACATTTTCTGAAGTCAGGGAACATGCCTTAAAGTATTAATAGCTATAAATAACGGAAAATTAAGCGGTTTAATGTGTATGCATATACAATTTTTCTGAATAAATTTGTATTAAATGCGCGAAAAAGTGTGAAGCTATATATTATACTTAGCCACTAAGTTAACACACCGATTTAGCAATAATTTTTACTCGTTGTTGTTATAGTGCTCGTGGAGTGTACTAACTAAGTTCCATAACACACAACCGGCAATAAAAACTAAATCAGAAATGGTAAAATGAAAACATTGCAATACAACACCAATAAAAACAACTAAAATACATGAAAACACTGTCGCTGAAATGTTGAGAAAAATTACCGACAATTATGGCAACACAGTGAGCGCAGCTGTACCCCAAACGCAGTTGCAGCAACAGCATTAAAAAGCAATAAATTCTAAAGCCATAACAGCCGAAATTAAAACAATCAGCAACGTAACATCGTTAATGGCTCACTTTATGGTTGTTTCGAGTAAATAGGAAAATCCAATACATTTTAGCTTGAAATCACATCGTAAATAAAAAGATGACAACGTCACACGAAACTGTCCCGTTATTCATAGTGATTACAAAGCCAACAACTACAACAAAAATATTAACTAGTTGTAATCGAAATTTAGCAAAGTGTGCGCTGCGGAGAATATGAAATCCAGTGAG
>PB.10446.1.mrna1 CDS=110-376
AAAAGGGCGCGGTGAGCTGTTACGATCTGAAATGTGACACGCGACTCGGGTGAGTGATACACGAGTTATTAAAGATTAATAACGTGCTGAAACTATCATTGCGGCAGTAATGTTCGTTTATCACACATTTTTTCATACACATAACTTAATTAGAATACTACACCGCGATCAATTATATGTATATACATATATAATAAAAAGCCAATATAAATTATTCACAGTTCATGCTTGTTCACGCGAGCGCCTAGTTCATCTTGCAGAAGAGCTGAAAACGAAAAAAGATACCGCAGTTTATAACGAGCCGTTGGTGAGCGTTGTAGGCTATGGGAGCAAGCTGCAAACGGAGATTTCCAAAAAATTAAAAATAAAAAGTTAGATATAAAATTAAAAAATATGAAAAATTAATAAAATAAAATTTGTGAATAATAAGCGGCGAATTGTGTAACGCGCTTCACTTCTGATTTTTTTTTTGTTGTATTAGGCATATGTGTACGTATGACGTACATACATACACCGGTGTGTGTCAGCTGTCGGTCGGTTCTTTACATTCCTACATTCCCGTGTTCGTTATCTAATTAAACAGATGTGTTTTACAAGATCACAGAGTGCTTGCAAATTATATACATACTTAGTATATTGTACATATGTACATATATATGTGCATTCATATAATTAGACTCAGCCAAAAACGCTCACCTATCGTTAGTCAGGGAAATTTCGCCATTCGATTTGAACATTTCGCTTAGAAGGCGCATTTTCGGTACTTGCTCACGATTTATTGTTGTTGGTGGCACGGTAAAAAGTCCATCATACAGTTATACGAGTACATAAGCCACGGTTCGTGCGTCTTGTTCGCGTGCACGCGTTCTTCTTTCTACTGCACTCAGCTAAAGAACC
>PB.10452.1.mrna1 CDS=1-195
GAAAACAATCGTTTTCAGCTCAAATCGACCGATCCAAATAAACCGGGCTTGAAAATAATTTGCTATGCGTCAACCGTGGAGTTGACCAACGAGTGGCTGCGCACCATACGCAATATACTGCAGAAGCAAATTGATTTAATGCAAGCCTTAACCAGCCCAATCGAATATCAACAACAGCAGCAACAACAGAATTAAAATTCACAAACAAACCTAAATGAAAACCTACAAAAACAACAAAATAGCAATCATGTACAATTATTTGCCACAAGACAAAACAACAATTTATAGAACACTATTTGAAATCTACTTAGATAGAAATATGTGCTTGAACATGGCAAAGCGAAATTTTAAATCAATGAAAGAGTAAAAATGCATACTAAGAGGAAATGCAAAGTTAAAAGTGGCACAAAAGTCAAAAGTGTTTACAAAGTGAGGCGCCAAGCGTTTGTATTGAAGTACTAAGACACACACGCTTTTATATTCTAACAGTTATTTTTATTTGTATGCTAAATGTCTTCATGTTGTACCCCCTTTGTATTAGTTGAGAGAAAGACTATATAAAAAACGCTCGCCAATTTCAAATTAGTTTTATCTAACGATATTCCCTTTGTTTTAGTGCTGCGGGTGCATTTTTATGTATGTCTATATATGATTTTCGCAATAAGTATTAGTCGTTAGTCTGGCTGTATTTATGTATGTACATAAGTCGGGCATGCAGCAAAATGCGTTTGTTATTGTGCAAACTGTTACATATTTACAACATAATTTGTATATTTGTTTACGCTTGCGCGTTGTAACGACCGAAAATTTGTTGTCAAAGGTATAAGCTATTTTAAAGCAATTTTAATTTTTCAACAAATTCAGTTAGTACTAGTGTGGAATTATCCAAAAAGTGAAAGCGCATGCTATATGCGTTCGATATTATATGTAATTTATTATTAATAATTTTAATTTTTTTTCTATAGCGAAGAAAACTATATCTAAATATATTTTATGGATAAGTACTGAGATAAGTACGGAGCAGAGTTATAAGTGTAATAAATTATAATTAAATGGAATGTTGAAACAGCTTGCATACTTAAGCTGCATACTGTATAATTTAAGTGATCCTAACGAGTGATTTATGCTGTTAAGAGATATGTATTTAATTTAATTTAACTCATTTTCTTTTATAAATTTACAAATATCTTTAATTAAGTAAAAAAA
>PB.10470.1.mrna1 CDS=1-60
CAAAAATATTCACAGCTGATGGCAATTGTTTTTGCGCAGCTCTTCAGTTTGTCTAATTAGAAAGTTCAGGAAATTTATTAGATTGAAACCAAATAAAGTAATTTGTGGAGTTTTAAACCTAAACACATAAATTGTGAAAAAATATTCTTTGTCTACTATAAGTTTGCGTCATCGGTACCATAGACAACGTAAAAAATAAGAAAACATCAGTTGTACCCGGGTAGGGGCTCCACCACCCAATACGCAGTGGAGCTCAGCGAAGAGCAATGCGCTTACGTTGCAAATAATCAGAAGAGAAAAAGACTTTGGACAGTGCGGTTCAAATTAAGCGATTTTCACAATAATTTGCAAAATATCGTCATCGGAATTTTTTAAAGCATACAAAAAAATAAAACATAAAATATTAGCAAATATGTGTATAATGTAACTAGTGTTAATAAATGCCGATAAGCACAATTATAAGCCGTACTATATAAAGTTAGCAGAGTCGATTGTTTGCGTGCGAAATATGCAATTATTGAAATAGTAAAATATATTGTACAACAACAAACAAATAAAAAAAGATATATGTAGTATATATATTTGGTGCAAGTGAAGTAAAAC
>PB.10472.1.mrna1 CDS=255-374
AAAACAAAAGAGCAAGAGCGGAGTACGCCTACAGTGGATGATTTTTGTTTCTGAGCGCGACGGAAGCAAATAACACTATTGTTTCTAAACATTTTGAGTTTGTAGTTTGCTGAGTGACTCGTGGTGTTTTCAATAATTTTAGTCTTTTTTCTAGGCACGTGTAATCATGTGTATGTAGATCCATATGTAAATAGTACTTTAACGAAAAGAGAGAATTTTCTGTCGTCTGCATTGCATGCATTTGGTTTGAGCATATGTATGATAAAAAGTACGAACAGTTGTTGTACTTTTATGGCTGTGAACAGGTCATGTTTGCACATATTCTCGTTGGGGGAAACGGCGGACTTGTAACGCAATGCAAAGCGGATGCATAGAGGTGCAAGGAAGCAAATTGAATTTTCATGGCATTAAATTGAGCTCAATGTGATGTGATATAGAAAGTGAAGTGATATATGGAAATTTCTAATGAAATATACTTGCAAAGTAATATTAAATCGTTTGTGACACCCTGAGTGTTATTAGAAGAAGCGAAACGTTATTAGTGAAGCTGCAATTAAGAGTAGTGGTGTACGTGAGTGGACCAACTTCCGTGTCAACTAGACATTTGGTTTGTTATCTCTACAAAATTATGAATTATATGTAAATGCGTATCAAATGATTGTTGACAGAACTGAATGTAACGAAATGATGATCATGTTAATATGTATGTCATAAAAGCACTGCAATGCATTGTGACAGCTGAGACAAAAGCGTAGTTGCTTGCATAGAATATTAAAAATAAATAATTTTATTTTTATAACTGTGAAGAGTCTAGTTTTTTTTCCATGCCATGAACCGCAATCGTTTCATACGCTACAGCTCGATATACTGACTCTCAACACACAACTCTTTACGCCAAAATGAAACAATTTAAAATAAATAATAATATTCATTGAATAAAAGTGGAAATAAAATAAAAAATTTGCATAAATTTTTCTGACTCTCACAAATGTCATTTTTAAAATTCTTCATCCACCTCATGTACTGCTAAAACAAACCACTGGATAACCACACTCAGTCCGCATAAAAAAAAATAACTAAATACGAAAATAACCAAACAAAATAGAAGCATTGCGCCATAACTTAGGCACCCAGCCATCCATATGTATTGCTTACATTGCCGACGACTTGTACGCAACAAAAAAATCAAGAAATATTGCGATAACACAAAACTAGCGATAACGC
>PB.10476.2.mrna1 CDS=825-1265
GATATGACCTATCTTATGAGCGCGCGATGTAAATGAACACTCACCACCGTTTCTATAGACCGTATGGTAGGATACCCGCGAAAATTGGATTTTTTCCCGTAGAAACGAGTGAGCTCATTGCTCTCTTGCACCGCAGGGTTGACAGTCTTGATATTTTGTAGTAATTAAAAAATAACGGGCACATATTTGAAATATTCTTAAAATAACTCAAAATCACTGTCGAATACATTTATTTATAAACCGGTAGACTATTTTTATACTCTCGCAAACATGTTGCTAGCATGAAATTCCATTCCGCAAAAAAAAATGCTCCTAGAACTATGCAGCTAAAAGCATCAACTAACAATGCTATTATTTGAATAAAAAATTTATATATTTAAATAATAAGTATGATTTGAAATACTACAAAACATGTTTCAACGAACATTAAACTAAAAAGTGAAAAATAAATATACATATGTATGTATGTAGTTTAAAAAAAACTAAAAACCAGTTTTTAAAGCCCTTATTTTTCACTTTTTAGTTTAAAGTGATTTAAAAGCGCGGTTTTTAGTTTTTTGAAACTAAGTATATTTATTAAAATTTCGAAGGGAATGCTAAACATATTGGTGACAAGTTTGATTGATTTAGCTTAAGTGATTTGGGACGTAAAAGTATTAAAAACAATATACATACATACATACACACCGTTTTGGCATGCAGTGGGTTAACTTTTTGGTCACATCTGATGATATTTGCTGCCGTTCTGTCATTATCACTTCTTTCAGTTGAGTTTTTGAATGTATTTCATGTTTTCGAATTATATGTTCCAAGTATTTCCATAAATGTTCGATTGCATTAACATCAGCACCTCCACAAAGTGTTTCCAAAAGGTGAGGTACATTATGTATCAGCCAAATTTTGACAATATGTGCAGTATGTTTAGGATCGTTGTCGTTTTGGAAGTAGAAATCTTCCTTTATCTTTCATCGATTATAACAGGGTTTCCGACACCAGCACTGGACATACACCACGATACTAAAACACCACCTCCTCCGTGTTTGACTGTTTTTATGGTATTGCTCGGATTGAGTTCATGGTTAGGCTTTCTCCATACTCTGATACGTCCATCTGAACCAAATATATTAAATTTTGACTCATCCGAAAATATGACTTTGTCCCAAAAAGCTAAATCTTTGTTTTCGTATTGCTTAGTAAATGTGAGTCTCTTCTCTTTATTGACATCACTAACAAAGGGTTTCTTTCTGGGCGTTCTGGTGTTATAACCACTACAGTGGATTGCTCTGCGGAATCTGATGATACTGATATATTTTTAGCTATTTCCAAACTAGTGGCTATTTTTGGAGCACTTTCAAATGGATTTTTTTTTGATTATGCCTTTGATAAAACGTTCATCACGGTCCGAAAGCAATTTTAGTCTGCCAGACCTCTGTAAATTTTCTATTCTTTTCTCACACTTATAACGATTTACTACATTATTTTGTATAGTTGATTTGCTTCTTCCCACAATTTTTCCGATTTCCGATAAAGATTTACCATCTTTGAAGTTAGAAATTACAATTTTTCATTCTTCTAAACTGAATTCTCTTCTCTTCATAAATAATTTAAAATTATTACTTTTTACAATGCCTAAAATTTTTAGTTGTCACTTTGCTTAAACTAAACTGAATAACAGAAAATTTATAATCGAACAGAATAGCACTCCCTACATAAAAGTTTCGTTAACTTCATAAGAAAAGTGAGCGAGTGGCGCCGTATCTAGACTTTTGCGATGCTATTTATCATATTTAAAATGAACTTTTAGTAATTTTATTGTTGCGTCAACGAAAACTATGTGCCAACAATTAATCCAGGTTATTTTCGTAATTTTTTAGTAATATTATCAAAAAGAGTAGAATCAACCAACCGTACCTTTACTTATGTTGCACACTGTATATAAAAATCAAGTTTGTTAAAATACTTTGGAAATTTTTTTTTTTTTTCAAAACGTCTGCCACGTGGTAATAATGGTCTTTTTCGGAAATACAGTAAATACTGGCAATACCTCGCGGTTTGTACTGCTGATTTTGCGCTGACTGATGGCTTTACATGAAACTGCTGAAAACTATGCATTTGAAAATTTGCACTTTCAAACATAACAAGAAACAAGTAAGGAAGGGCT
>PB.10483.1.mrna1 CDS=414-596
ACAAAATTATATTAAACTAATATATTTATACATAAATTAATGCATATTCATGATGTAGCTAAACGAAAACAAAGTAATAATTACTTATTCTAAAAATCCGAAAAACAGCTTAAAAGCAATGTAAAACTGTTGATGAACCATTTGACCTGCTTAATAGACATAAATTAATATATTTAAAGAAAAAGCAAAAATTACTTTACACATTGTTTAATTTATACAAAAAACTATATATAATTTTGTTTTAAGAAAATATTTTTTAGTGGCCTTAATGTTATACGAAAGCCAACTAATGTTTCGCAATACGTAATTTGGCTAGCAAGTAATGGGTGTATTTTTTTCATAACATAATTGATTTTGTGTCATAAAATAAGAGTTTAATGCACTTGACATTTGCTTTTTGCTAAATCTATACAATGGCATTTATACTTAATAATAGATACAAAGCGCAGTTATTAATATTTATAGCAAACAAAATTTTAATACGCACATTTATTTTGTTACTTCGAAGTAATACAAAAGGTGCAGTTACAGGAGGAAAAGTCAGTTTTATACCGAGAAAAGATATCAAGTTGAAAGCCGATATATTTAAACAGTAACTATGCGCCTACATATATTCATATACTTATGTCCCACCAAAAACATAAAAATCAGAATTAAATATAAAGCATCCAAAATTCATAAAATAAGCTTGAGGTAGTAGTAAAGTATCACAACAAATGGCCATGCAAAATTCTGAAAAAATGCACAATTTTTGAAACAATTTATTAGCATTTAGTATAAGCTCCATTTAGTTTTTTCTGCGCCGAAATATTTGATAGTTGCTCCCACCAGAACAAATGTAAATAAATAGATGCAGTTTCAAACATTCATGCAAAGCCAGTGAGCAAAATAACAAAAAAACATTATTTTATAAAGATTAATTAAAACTAAATCTGAATATGAAATAACTAACGAGATTGATAATTTTGCGTATATTGTTAACCGCAAATTATTTGTTTTACTTATTAGAAAACGTCAAAAATGAAATTGTTTATGTATAAACAAACAAGAAAAATTACGATTTAAAGTTAAGCTATATATAATAAACAAACGA
>PB.10484.1.mrna1 CDS=13-54
GTTGAGTTTTAGATGTTGAACGGTGAATATCAAAAGAACGGAAATTGTTTCTAAGTTGCAAAAAAAAGAAACATCAATAAAACAGAAATAAGTACCAACAAAAAATAATAAGTGAAGAAATAAAATA
>PB.10485.1.mrna1 CDS=971-1114
TTGTTTGTAATTTGTAGTTGCATAAAAAGTAGCTGTGAGCAAGTAGCTAAGAAATGTAAAAGCAGAGAATGTTAATAAATATTCATTAACATTCGCTGATAAAAGCTACGACAAAGCTTTCTGCTAAATTAATACTTTGTACAGAGCATGTTATTGTTAACTAAATTTCGTATATATTTATTTGTCGCGAGTGGTTTGATTTGGGGGTTATGTTCCACACTAAATACAGAAACATCTTAACTCAAATTATGAAAATTAACTTTAAATGGAAAATCAGCTTTACGTTGACTGATTAGATTTGTTGCTTTTAGCGCGCGTGAGTATACGCACTTAAACTAAGAATCGCATGTATGCTTTTAATAAATTAAGTGCTAATAATTTTTAATTCTATATTCACACAAGTTTGAGAGTAAAATAGATCTGTAAATGTTGTATGTAAAAATATGTTAAAGTAAAACTAAAGTATATTTCTTATTAAATAATTATGCCAAATTTAAATATATCACTATTTAAGTTTCATTGGTTACTCTGCAATATAAGCACAGGATAAAAGAGAGCATCTACAAAACGCACATAAAGAGTGTGCGAGCCAGCACGCTGTGCTCTATTCAAGCTTTCCAAACGGCATTGCTGTCTATTGGAGATTTAAAATTCGATGCAGCGTTACTGCATAAACTCAGTTGCGAGCGAACATTCGCGGTTAAAGGATGTGTAAATCATATCTTAAATTTGACGCGGCGCTTTATATTGAGTGTTAAGTGTTTAGTGTTATAATTGTGTCTGTGTATTGACTGTTGCAATGTGTAAGTTTGTGTTGGTTTGTGTATGCGCGCGGCGTGGAGGCGTAGGTGTTGTCGCTTATCGCTCCAATTAGTAGGCGCAATATAGTAGAATACTACAGAGTGTTTGTTACACAAATTTTGTTGGATTTCTAGAAATTGTATTCGAAGTATGTAAATTTGCGTATTTAATGAAGCAACAAAACGGCGTCGCGAGACTTCCGGAAAAGCACGAGCTGTGGAAAATCAAAGAGTGCAGCCATATTTGTTGTTGGTATATAATTTATTGTGTGCGACGCGCTACCGACTATATGTACACGCGTACAAGTATGTAAATTGGCGTACCAATACATCGTAAACACTTCTCGCATACACTCGCACGAAAGGCACTTAAAAGCTCGCGTTTGTGTTGTGTCGGCGTCGGTGTTGGCTCTTCCTTGCTGTGTTGAAGGAAGCGTGCTGAAAGTGGCGCAGTAACGAAAAATTGCGCACGCGCTGTTCATGGCGTGCATGCTGTGATTATTTATGGCAATATAATAATAATAATAGAAT
>PB.10487.6.mrna1 CDS=1-57
ATAATGTGGCAGCTCTTGAATAAGGATCGAGACTGCAAAAAGGAACAACAAATATAGAAAATACTAACATTTGAGACATCAACAACAAAAGGAGAAAGAAAGGAAGACTTAATTTTTCTAGTATTTGGAACAAATTGCACTGAACTGTAAGATTTACTTCGAAAACAAAACAAAAAATCACAGGAAACGCCACAACTTTTTCGTTGCACACTCTTGAGCAAGTGGCAAGTAAACAAAGCAAACATAAAATACTTCATAGCAACTTTTTTGTTTTCGCATAGAATAACGACATAATAAAGTTTCGAAAACTGTTACAGACATATTAAAATAACACTGACATATGTACATAAATAAATTGATAAGACCAGCAAGCTGAAATTCAGCCTTCAAGCATATCAATCCAACAAGCGCTGTATACTGTACATAATTTGATTTGAGCAAAAGGAATCATTAAAGTGACCTAGTCTAGCCTCTACGCGTTGAAACAATAAGCATAGATAAACAAAAAA
>PB.10489.1.mrna1 CDS=162-239
AAAATTTAATTTGGTGTTTATATATACTTTTTTTGTTTTTAACAGTTCTACTTGGTGAAACTTCAAGTTAACTGTTTATTGGATTACTTTTAAATTTTATGTTTCTAAAAATTTTAATTTAGAAAATATATTTAACGTTTTTCTTCGAGTTACAAAAAAAAATGACACTTAAAACTATGAAAAAGCTAAGTAAATTTGCAAAAAAACTTTTAGAATATTTTTCGTTGCTCAATAAATAATATTTGGCTTTTTTTTGTTGAAAAATTCTCTCAAAACTTTTTTTAAACAAATCTGTTTTAAAAATTGTTAGAGTTTAATATTATGTAGTATAATTTTTCGAAATTATTATTTTTAGAAACAATAATTATGTTTAATATATAAGTTTTTTTGAGTTATAAAAAAACTTGTTAAACAATTTTCCTTAGTACTTATATATTAAACATAATAATAATATTTTTATTACCCAAAAACTTGTTAAAAAATTTTCTTTAGCACTTTCTTTTAGTGATTTAAAACTTGCTGTTATCAATAAAATTTCCTTTAACTGAAAAAATGTATATTAAGAAAAACCAGTAATCAATTAAAATTTGTAAGCTTTATAAGCGTAGTGATTATACCATTAAAACTATATTATATATTCACTCCGATTCTTAAAATATGATTAAAAAGTAGGCGAACTTTCCAAGTAGCAACATTTATTTTCTAAAAACTGAGTGAAGGAAAAAGTACAAGTCTTTCAATTTTATTAAGAAAACAAATCCCGGAAACCTTATTTTTGTACCCAGTACATAACTTTTTAATGAACTTTTCCTTCTTTCCGCCGCATCACAATAATTATATATAATTAAATTAAACTATCAACGAGATAAAGGAATTGTTTAAGGAATTAATTTTCCAACAACAAATACATTTGTTTGTAAACATTTAGGAATAAAAAAAATAATAATTATTGCATCTCTAAAACACAACAGAACTGTTAGCTTACATATAGTAACTCTTAAGCATTATTATTGTAAAGAGAATTCTTACATTAAAAAAAAAAAATAATAATATTAACTAAATGTAAAAG
>PB.10493.1.mrna1 CDS=2-169
TTTATTTCTTCATCACTCTTTAAACGGGGTGTTGACACCCTTGACTCCTAGAGGATTAGGATTTGCTTCTACCATATTGTATGGCATCAGTAGTATAAGACACAAGAAAGGAGCGATTAACTTCAGGAAATGCAATTTCTTTGACTTGATTTGTATGCGACAGAATTAGTGTGAAATTATTAGTATGGGGGAACTTATTTTAAACTCGTAACGCAATAAAAGTTCTTTGTCTCCATGAAAACTGATTCAGTTCAATAGGCGACTTCGGGTACAGTTTTTCCAGTTTTCCTATTGAAAGCTTTTGAAAGCTGGTTCTGATCACCTGAGATACATATGTATGTCGGTCACACATTCAGGTTAGCTGAAATGATATTTAAGGAATCTTTCAGAATGTTTTAGAAAATTTTCAAGAATAAAAAATTAAGTTAGAAGCATATCGCTTTAATATTAACATATAAATATGAGTAGCGTGTTATAAATATTTATTGATTTATAGATTTTCTACGCCACTTTTGTATATTTCTTATACAAGTATGTAGATATTTCTTATATGTAGATATGTATTGTTGCTATGTAGATATGTTCATGCTTAAATTAGCGTAAACATCTTATTTTACTATAATAAGAGAAGCTTTTAAATAAGGTTTTATTACTAAGAATCAAGAAGCTGAAAATTAATTTACTAAATTGTATTGTTCCTGTGTTTGGTTTTATTTTACTGATGTCAGCCAAAATAAAACCAATCCATCCAATCCTGATCCTGAAGCATCCAAAGCATAAATAAATAAAAAATTGCG
>PB.10494.3.mrna1 CDS=1-108
CGTGTGAATCTAGTGCGCCAAGAGAATTATATTATCTCTTTCTTATTAATATTAATTTTAATAAACGAGTTATATGCGAATACAAATATTGATTGTGCAATAGATTAGTAAATCTACTGATAATGTTTGTAATTAAACAAGTGAATGATCAATTATTCCATGTAACAACGAAATTGGAAAGAAAAACTTGCATTTAGTGACAAAGAAAAAAGCGGAAGATAGAAACAAAGGTGGAATAAAAGTGCAAAGGGTAAACAGATGAATGAAATGAATAGCAAATAAAATGAACCATACAAAGGCCGAATCAAGACGCATAAAATATAGCAGTGG
>PB.10497.1.mrna1 CDS=3-125
ATACGAAAAATGTAATCCGTGTGAATCTAGTGCGCCAAGAGAATTATATTATCTCTTCCTTATTAATATTAGTTGTAATAAACGAGTTATATGCGAACACAAATATTGATTGTGCAATAGATTAGTAAATCTACTGATAATGTTTGTAATTAAACAAGTGAATGATCAATTATTCCATGTAACAACGAAATTGGAAAGAAAAACTTGCATTTAGTGACAAAGAAAAAAGCGGAAGATAGAAACAAAGGTGGAATAAAAGTGCAAAGGGTAAACAGATGAATGAAATGAATAGCAAATAAAATGAACCATACAAAGGCCGAATCAAGACGCATAAAATATAGCAGTGGACGAAGAAAAATCAAATAAAAATAAATTGTCGATTTTTTTTATTCATTCGCAGTATCTGTATTAATTTTTTAGAATACACAGTGTTATATTATTGTGCCCACGTAAAATAATAAGATATTGACACAAGTAAAAAAGAATCAAATAATTCCATGTGATTCGTTCAATCCTTAGTGCAGTTGCATAAAATAACAAGCTGTAACGCGCTGACGTCAATATTG
>PB.10502.1.mrna1 CDS=156-236
CTGACTTCTCTTCAGTTGTCGAATAAATCTTTCGCCTTTTACTAAAGATTTCCGTGGTGAGATGTAATCAATGGGTTTACAGAAATTTTTATCAAAGGCTCAACTTTCCTTTCGAGGTATTGTTGGGCCGTTAATTAATAAATAAAGCAAGAAAAATGTTAATTTCGGCTGCACCGAAGTTAGAATACCCTTCACAAATAAAAAAAGACCAATGCAAATCCATGCAAACTCTATGATATATACGCAAAACAAGGTTATATTAGATTTGTTACGAGGTTTGTAACACTCTGAAGAAAGCGTAGGAAGCTCTACAGCATTTACATATAAATAAATAATCATATACATATGTATATATACTACCAC
>PB.10504.2.mrna1 CDS=1-96
CAGTGCAACGTTACGACGGCACAGAGGGATAAAAGACTCGTCACAAGCGCCAGTGCCACTAAAAAAAAAATATACATAGAACAACCTATATACTAAACATTAAACTACATAAAACCGTGCGTGCTAATTCACTAACTAATACTAGAAGCGACGCCGATATAACTGTAACACAATCGTACTAAGTGCAACAGTGTTTCCCAAACCGGTGTGTCACGTGCCCCAGTCACAACAACTAGTTTACTGCATATATAAACCGTAATCAAAAGGACATCACGTCACTAGTGCAGCACGTAGCCATAGCTGTAGGACTTAGTGATAATAGTTAGTAGGCGTCAGCAACTAACTGTATCCAAAGCTTTTCAGATTTAAAGCCCTCCACGTTTTTTCACTTTTCAATCGTTAATATTTTAATAAAAAATCCAAAAACAAATAACTTGACTGATAGTTTATTAAATTAATTAAACATCTCAATTGAATTGAAATTTAAACGAACATTCACAAAACAACAACAACACTCGTACGCATGCAACAAATGATCTCGAAATCAAAACAGTACTCCACGATAATGCAAGAAACGCGCGAAACGGTCTAACTTGATTCAAAGTTAAGCAAAAGAAAAGAAGAATAAAATACAAAAAGTAAAATTGAAACAACTCAAAGCGAAATTGACAAACCAAAAACCAACAATTAACATTGCCAAAAACGAACAAGAATTGTAGCATTTTTTAAAAACACGAATAAGTGAAAAAATACAACAACAACTACAACGCATATGATACTATTCGTATAGACATCGACGTTTAGTTAGTAAACCTCCAAAAAAAACACGAATAAAAAGCTAAACAAAGCTAGAATAAATAACAAATTGCAACCGTGCGTCTCCTCGCTGCAACACAGTGCGAATAATCAA
>PB.10505.3.mrna1 CDS=70-144
TAACTTCTCTTCAGTTGTCGAATAAATCTTTCGCCTTTTACTAAAGATTTCCGTGGTGAGATGTAATTAATGGGTTTACAGAAATTTTTATCAAAGGCTCAACTTTCCTTTCGAGGTATTGTTGGGCCGTTAATTAATACATAAAGCAAGAAAAATGTTAATTTCGGCTGCACCGAAGCTAGAATACCCTTCACAAATAAAATGATTTTGCATGCAAGAACTTGATTTTGATAGGTCAGTTTATAAAACAGCTAAATGATATTATATATATGGTATATAGCCAGAATATGTTAGATTTGTTACCAAGTCTGTAACACCCTGAAGAAAGTTAGTTGGCTCTATAAAAGATGCATATGTACAATATTTAAATTAATATAAATATAAACTACATATATGCTGCCACTATTGGATATAACTGCCGCACAAGCTGTTTGATCGCTCAATTCGTCTATGGGAAA
>PB.10508.1.mrna1 CDS=92-187
GCCCGACGAGTGACGAGTTGGAACAGATCGTAAAAGGGAAATATTTCTCGATTGATATTCATTAGCAGCTGAGTTACTCATATCAAATGGAATGTGGCGGCAGGTGGGACATAACAGAATCATGGAAGTCGTGAAATTGAGAATTTCAAAGTTTACACAAATTTTCTTCTGTGGGTATAAAAAATAAGAACTATAAATATTGGTCCGTTAGAAGACTGTGCCTCCAAGGATGCCACCTTACCATTTCTAACTCAATCTCAATCGAAGAATTGAGAGTAAAATTTGCTGCTTAAGCCGACTTGACTTTATAGCAGTTTTAATTACAAAATTAAAAATATTTATAAAAAAAAAATAATAATAATAATAATAATAATATAATATAAT
>PB.10516.1.mrna1 CDS=2-64
TTTAACTTTATTCAACGCCGTTAGAAATGAATATGCTCGGTTGAAGTGGATTTTGGAAAGTTAAACAATTGTATTTAAGTATATGTCATAAAAAAGCTTTGATCTTAATATCATTAATTTATCTTAAGGTAATTCGCCGGTAATAAACTTTGCGTAATTGTATCATTGTTATAAGTGTTTACTTGAAATCGTAAGTAAGGTTTGCGTTGGATAATACTGGAGATAAAATT
>PB.10517.2.mrna1 CDS=276-389
TTCAATTGTTTTGCTTGAGATATGCGAAAATACGTCTAAAAGATAGAAGCTATGCAATAGCTTAAAAAGAAACAAAAAAACACCTGAATGTATGTAGAGAAAACTGAAAGTAGAGAAAAAAAAAGTTGTAATAAAAAAAAACCTAAAAATAGAATAAAATGCTAAACATTAAAATATGTAAATATTTTTTCATAAATTTATTACTCATCCAAAAGCGAGATGTTCTTACTAAGTGTTTTTAGTTTATCTCGTGTATACTCTAATAATTTCATTTCATGAGCGAAACACTATTCCACTATTCGGTGGGATCAAACCATTGGGGAAAAACATCTTCTGTTTTTTTTTGTTTAATTGCGGACAACATCAGACACCGAACATTTGGATTATGAGCTTATATGTTGAAGAGTTTCACGTAACACATCATCTATAAGTTTTTTAACTTTTCATAGGCAGACTATCTCGGACTCTAAAAAAAATTACATATAAACAATACATCTTTGCATTTTCGTGGATATAAAAGGCCCTTGATCGCAGACTAGAGCCTTTACGTTTAAATTAATTGAATTTGGTGCTGCGAGTTTTTTATTCAAATTTTTTCCCAATCCATTTCTGGAAACATATTTTAGTATGAAAACACGTCTATGTATATATTTCCAATTTGAACCTAACCTTTTTATTATAAAAACAAACAAAAAACACAATTATTACCTAAATTGTACACATATCCGTAATGGTATTAAAA
>PB.10521.1.mrna1 CDS=143-211
AAATAATGATGTCGTGCTGGAAATCACAGCTTTACTCACGGGATTACCAATGGTAATGTAATGCAAAGTGTCAGTGATTGCCATTTTTACTAATTCGATATTTTTGCAATCTTATTTATTTCTCTTTTACAGTTTATTATATATGTACGATATCTTCAGTTGCATTCATATAATTGCGATTTTTGCATATATAACGATATTATACTGCTAAAATGTTTATTTTTTGGCAATTTACACAAAATTTTTATTAATACAACAC
>PB.10525.2.mrna1 CDS=2-49
AATTGTTTCTAAGTTGCAAAAAAAAGAAACATCAATAAAACAGAAATAAGTACCAACAAAAAATAATAAGTGAAGAAATAAAATAACAAAAAAGTGCTCGGAATGATACTGGCGGTATAGTTTTGTGCTGTAACACTTAAATAAATAAAGACCCTTGCAATAACATACATTAAAAATATTATTTAATAAGTATTCTGCTTTAATTTGAATTTAATATAAAATATTGATAAATTTCAAAATTTAGCTTAGTAAAATAAAGAACAGTTATACAAATTGTAATACCAAAATAAACGCCATAATTTAAGAGTTGAAAGAACC
>PB.10526.3.mrna1 CDS=736-852
GCTTGTTTGTAAAATATTTTATTTTTTTTGGAATAATTTTTGTTTGGTGCTCTATCGAAGATGGAAGATCATAAACAGCATTTTCGACATATTTTATTGTTTTACTATCAAAGCATAAAAATAAGGTTCAAGCAAGGCAGAAGTTATGTGATGTATACGGAGAAAATGTGTTGACCGAACGCCAATGCCAATATTCATTTGCAAAATTTCGTTCCGGCTATTTCCGTCTTGAGGATGCACCATGTTCTGGAAGACCTGTTGAAGCCGATGTGGTTAAAATAAAGTATTTGGTCGATGCGAATCGTCGAATAATAACTCGAAAGATTGCTGAAAAATTAAATTTGTTTAATTTCATAAAATGTTTTAAACAATAAAAAAACGTGTTAAATTGCACTAAAAAAAAAACCAAATTACTTAGTGAACGACCCAATATTTAAATTTACTCTCTTGGAAAGGCTGTGTTGTCAATCAGCACCCGATTGCGACTTTTTCATTCCCTATCCGACGTATTCCGACGCTTGGTGAGGCGTAAATTCGACAACTGGTTAATTACTATGAGTATTTAAAATGGATGATAAAATCAAGATTTACAACTCGTCTATAATGAGAAAGCTGTAATCCACACTTTAGTCCCTAAAAACTTACCGAACAGCAATTTGACCACAAAAGCATATATGACCCGAATATAACCAGAGATATATTCTGCCAAATACTGCAAACTTACTCTTCATCGTTATGTTCGTCGTTCGCTTTCACCAGAGAATTGTTATGGAGAAGAAAAAAAATTTTCTCGGTCTCTCGAACACTAATAATTGGATAGACAAGCATAAAAAATTTGTGTTTCGTATATAAAACTTTTTTGTTATAGCTTTATTTAAACAGTTTAAAACTTCAGTCCAAGTTTGCCGAATATATAGAATATTTCATATACAGTATACTAAATTACATTAGTAATAGAAATTAAAACAAATAGCATATACTCATTTTGAATGCAAACAAAATTTAGAAAATATCAAATTTGAGATAAATTCTTCTTTGTGAAAATATTCAAACATTAAAAACTAGTAACCGATAATACGGGGATAGTAGTTAGTAAGTAGGTAGTAAGTAACATGTAGTAATACAGATCGCAATAATTTCAAGATTAAACTGGTTTATAATTCTAATATTAATAAAAAAGAGAAATACTACTT
>PB.10529.1.mrna1 CDS=2-391
TTCGTATGTAGCTTTGAATGACTACACTCGTACGAGAGCTTGCAATATTTTTAATTGTTTCTTTACATACAATCCTCAATATTACACAACTATAATGGCAATGCATAATGCAGTTTTGAGCAACAAATTCTCAGATGATAGTATAAGCATTCACAGTTCCATTAGTGAGAAGAGCTTACATAACAACGTAAAACCGAAGCATGAGCAGCAGTTGGCGTTACATACTGATGTTCCAAAAGTATTGAAGACAATTGAAGAATTGCGAAACAAATTAAGATACTTGCAATTTATTGAATGTGTGCACTTTCATAAGATCGAAACTAGAACTTCTACAATACCTTTGGAGCCGGCAGATACATTGAGTGAAAGACAGTCTCTAACTGGTAGACCG
>PB.10531.1.mrna1 CDS=302-376
TGTAAAAGTTGCCGTCGCCTGAAAACGTTGTGCACCGGAAATTGAGCAGCGGATGTGGTTTGGCCGCCGGTGAACGTTTTAGAGAGAAAATCTTTGCATAATCAAAAAATAGAAGTTAATTGAAACCCAATAGCAAAAATCATTGCTTAAACTTAATAACAGTGATGAATGAGTGCTAATGATTAGTGCATTACTATCTAATTTGTCAATCAAATAATCTGTAAATAATTTCTGTTTAAAACTTTTTGATGTAGAATCGGTGCTGCGGCAATGAATATTTTTTTCTTGCTGCACACAACATATGAAAAGTGAGTTAAAAGCCAATGAGAACGCTTTGTGTATAAACGACAGACTTACGCACTGTGTAACTGGATGACCGATTACCGGACTTAATAGTGGCTTGTTGGTTGACTGATAGACCGAAAGACAAGCGACAGACAGACTGTCGCTCGGGTGAGTGAGTGTTCGTCGCACTGGCTGGCTGACTGCGAGAGTTAATAAGCAAAACCAAAACAGCAAAGCAACAAACAACTAATAAATAAATATATTGGGCGCTTGTGCTTTTAATTCATTGAAAATTCAGCTGGGTGGCGATAGCAGCAGCGCCAGCAGCAGGGCAACAACAAAAGGCGAAAACACATTGCACGCGTTATCAGCGGCAAGCGAAACAAAATTAAAAATCTAAAGCAAAACGAAAATAAGTAATAATACAATTAAGAATAACAAGCGCAGCGCTTGTCAGCAGCACCTACTACATATATCATACATGTGTGTGTTGGTATGTGTGCCCATAAGCCAATGTTGACAGCAATAAAGCAAAATAAATAAATAAATGAAGAAGTGTTAGCGCTAATGTGTCGAAACAGGA
>PB.10533.1.mrna1 CDS=404-694
TCTTCAATGGGTTTTGCAAGTTACTTAAGTTTTTTTAGTTTAGCATTGCGCTTCAGATGTCGTTCCCTATTTACTTGCTGCTTCACAAACCCTTTTGAATTTTTATATAAAAGTACAAGGCGTGTTCTAAAAGATTGCTTTTGCAACCGCATAGGAACGACGCTTTCATTTCCTAATATATGGTTTTATGGGATTATACCCGTTTCATATTATTTTAAATAGTATTCACAGACCATTTCACCATAAAAAACGTTAACTTCGGTTGCACCGAAGCTTTAATACCCTTCACAAATATAAAATATTCCTTACAAGAACTTGATTTTGATTGAAGAACTCCTTTGGAGATTGTGCCACTATAGGGTTTCCGGCGTTTCCTTCTGAGTGTTAGATTTGAAAATGAGGTATGCACTGCGACCTAGGGTCTATTGTGCCCTTTCTGAGTGTTAAAAACATTGTGCCAAACTTAATATACCCTGTTCAGGGTATAAATATACATATTTCGTTTAAGCAATTGTTTCGCGGTCGGGATAAATTCTTCATTGTTCAACATGGCTGTCACTCTATTTTTTTTATTTTTATTATACCGCGCCTTTTTCACAAAAATGTTGCATATATTCTGCCTGAAAATTCTCAAGAGTTTTTGAGAAACGAAAAAAAGTTATTGATAGGGGTGCGCGATAAAAAGAAAACCTAATTGCCTGTGAAATACATACTTAGATAATTATAATATAAAATCCGACAAAATAAATTTACGTCCGCATGGTTCTCCGTTTAAATTAAATTGAAATTTTAATTTTACGTATATTATAATTTGGCCTTAACCTTAACCTAACGGCTTAAACTAGTGGTAAGTATGTATTAGACAAGGGGTAAGTATAAGTATATTTCAAAAGTTTCGATAATTCTTTGTAAAAGGTTATTGTAATGATTGGGCAATTCACAAGCTTCGTCTTATGTCTTATGTCGTATTTCAATTGCCTTGAAAAATACGACACTTTTGAGCACCCCTTAATTGTTGTATGTCATATTCTACAATCTTAGAAAATTTGCCAGCACTGTTAATTGAGAAAAGTAATGCTAATTCCAATGTTAAGAAATGTACGCTTACAGATTCGTATATTTACAATGCGCAAACGATTTTGTAAATAATTTGAAGATGTTGGTTGTGTTCGAGATGGCAATCACAACAGCAGTGTTGCAAATTTGTCAAAGAATCACGTTCTGCGTGAACTTTTGCAACACTTGT
>PB.10535.2.mrna1 CDS=462-590
TATAATGCTTAACGCCGCGTGCTTGTATTATTTTTTGAAATACGTCGTATACGTCGACTTTTGTTTCTTAACTTTTTAACTATACAGTGGTCCGGTAATGTACTATTGCATACGTTTGACCATTGTATATGTTTATTTTATAGTAATTCTCAAGATAGAATTTTACACTAAGAATTTATTTTAAATTAAACTAACTCTTTGCATAATTATTGAAAAAAGGAAAATCGGGAAATGCAATTGCAATTTATTTTATAAAATACATTATTTAAGTAATTTCAAAATGTATTGAATTAATTAAGACACTTGACTTTATATGTATATGTGTACCTTTAAAAATTGTTGATTGGCGTTAAATGGTAAACTATTTTAAAGAAAACGTTAAAATGAACTAAACATTATTGGAAAATTTGAAAAACTTGCACTAAATAATGAATTGAAATTTGCTTTTCCTGTTTTTTTACATGCGTTATTTAATTTGGTGCAATTTATTCACTTTCATTATTTGTTGTTACGAGTATATTACTACAGAAAAACAAAAACGCAGAAAAACGAGTTATAGCAAAAGTAATAAATTAAAAACAAAAATATAAAATTGTAATCGAAATGAAAGATAGTAAAATCATAAACCAAAAATTATATATATGTATAGATATATATATATACACATATACACACAATATTGACGAACACATTGATCGTGTAATTGTTTAAAATAAACCAAGCAACTAGAAGCTACGTGCTTTTACTTACTAATAAATGTGAAATTTACAATATTTGATTATTTGTAAGGGAATATTTAATGCAAAATGGTTATGTTTAAATTAACTTTTCCCCTCCCTCCCACTATATTGAACACAATTGAATGTATGTATGTATTAACTATTAGGAATTTTAAATATTAAAGAAATTTATCATTATTGCTTATAACAAAATAAAGCAGAAAGCAAATGAAATACG
>PB.10543.1.mrna1 CDS=101-604
TTCAAACAACCCTATATAAACTATTTAAGACGCACGTGTTTACTTCTTGCATTATTTTGTATTTCGAAGTTGCATATATCGTGAAAATTAATTGAGAAAAATGGTGAAGTTGCAAAAATCTTTGAGAAAACCTTTAGATATAATCGAGAAGAAGAAAACAAAGTTGCCGGCACCACCACTTGCAGGCATTTCAAAGTCAAACAAAAAAGAAAAAGCAGTTACTGTACTGGAAAAATTGCCGAAATCCAAAAAAGAAAAGGTAGCAAAAACAATTATTAAAGATGTCGAAGTTGTGGCGCCTTTGAAAAAAGAAAAGGCAAAAAAAGTAAATAAAGTTAGCAAGAAGCTTCCGAGTGAACCAATCAAGAAAAAATCCGAAAAGGTATCTGAAAAGAAATTGGAACAGGCCTCTAAACGTCCATTGGTACTAGCACCGGCAGAATCTCCTAAAGTTCCAAAGTTAGTTACGGCTAAGTTGAAAAATAAGTCAAAGGATAAAAAGTCCAAAGTTCAAAAGAAAAAGGACAAAAAAGTTAACCCAGATAACGTTGAACAAGCAACCCCTTTAACAAATTTGCAAAAGAAAAAAGCTGCCAAACGAGCCT
>PB.10548.1.mrna1 CDS=225-368
TGCTTTTGTATGTTCCTCAAGCTTGTCTGGGAATATATATTAAATATAATTTTTTCAAAAATTTTTACTGACCGTGTCTAAATAACTTGTTTATTTCTTATATGAAATATAGAAAATTATAGACTTTCACGTAACATTTTTCGCAACCGAATTTGTATGCCGAAAAAACTTTGAACAACAAAATTTCAAAGCAGCAAAGAAATTTTGCCAACGACTTTGTCTAAATGCGGTTGAAAGAAATTTCGCTGATATTCGCTTTTGACTTTCCTTTGGACTTTTGGCTGCCGACGGTAATAGACGACGGGCTGCTGCCGTATTTGCCGCAAGTATATTTTCTGGATTTACAGCATTTATTTGCTGTAAAGTGAACAAAACGAAG
>PB.10554.1.mrna1 CDS=2-58
TTCAACGCAAACATTTTACCAAATAGTAGTGTGGTGTGAAATAGCGGACGGATTGTAAATTGTATTTGTGCGTGAAGAAGCAAAAGGAATATTCAAGTGGTGAATCATAAATAACAATCTGCATTGGCAAATAAAAAAAATTTTGTGCATTTACGATTAGAAATAAAAAGTACAAGAAAATTAAGCAAGAAAGTGAAAACCAAAGCGTTTAATAGTGAAATATAACAAAGTGAAGTTAATCGATTGGTTGAAACACCAAGGAAAGTGGATTCGCGCAGACGCGACAGTGAAAAAGAAAGG
>PB.10556.2.mrna1 CDS=2-31
TAACATTTGTTTAGAAATCGAATTTTCTTAGATCCTTTATACCTGTCCATTATTTATTTGTTTGAGCGCAAGGATCAGCTGCAGTTGTGCTTATATTATGGGCTACCTTGTGTGTTATTTTTAGGTTTATACACGGCTAAAGAGCCAAAATTACTGCAAAAAGGAACAACAAATATAGAAAATACTAACATTTGAGACATCAACAACAAAAGGAGAAAGAAAGGAAGACTTAATTTTTCTAGTATTTGGAACAAATTGCACTGAACTGTAAGATTTACTTCGAAAACAAAACA
>PB.10561.1.mrna1 CDS=54-254
TCTAATTTCCAACAGGCGTCTGTGGAGATCGCTTTTCACTCAGTAATTTCGGAATGTCAGTTATTGGTACGGAAATGGATTTCGAGTCTACAATTTGGTTTAGTCTCCTGCTAATTGTTATTTTGCTTGCGATATTTGCTTATTGGTTTTGGTGCATATGGCGGCCAAACCAGGTCATACGCAATGTGATACGAAAATCAACAGCACAATGTGATGAAAACGAAGAAGTATACAACGAATTATTATGTGATTGAAGTTTTTTCATTAAAGTAAATAGTATATAAGACATATAAGTCAGATTTCTGAAGAATAAGAATAATCGAAACGTGCAATTTGGTGGTTTGGGAAACACTGCATTTTATCAGCATGTGCGCACTTTGCCGACCATCAGCGCTTACTTTTCTCCACTTTATGCTTTATCATATAAT
>PB.10562.1.mrna1 CDS=744-890
CTACCAGACAGGAATATAGTGATATTTTCTTTGCTCTCTGCGCTTTTTCTTCGTTTACTTCATTCTCTGATATAGCTTGAAAAGAAATATGAATAATAAACTCCTAGTTGCCTTCCTCTGTTTTGTCTCCCGTTACACTATGTACTTAGCTTAATTGGCCAGTTGTTGTCAGCATGATCAGTTGCGTTTTCCTGTATAAATTAGTAAATCAAGTAAAACTACAGATTTATGTGAGACTACAAAAAGGTCTGCATTGAGCTCTTATCTATATTTGATGAACATATTCGAGACTCGATCAATTTTACCCTATAGTTGAATAACCTAAATTATTTTTAAATACTTGTATATATAGAGAATTACCAAATTTTTACTCAAAAACTCGAAGACAATTCGAGTTATTCTGCTGGAAAAATTCGAGACTCGATCGATTCTATTTAAAAACTTCAAAATAGTTGATAGTGTATTACCTTAAAATATATTACCAGATTTTTACCCAAGAAACAATTGCAGTTATTCTGATGTGCATATTCGAGACTCGATCAATTTTACTGTTAACACCACTTACATTTAACAAGTACAAATTACTTTAAAATATATTTATAGAATTTTCAGATTTGTGCTAAAAACTCAGAAAAATTCCAGTCATGCTAATGAACAGTTCGAGCCTCGATTGATTTTATTCTACAGTTGAAAAACTTAAAATATTTTACTCAAAAAACTCGAAGACAATTCGAGTTATTCTGATGAAATATTTAGAGAATCGATCGGTGTATATATATTACTTTCAAATATATTTACAGAATTACAAAATGTTTATTCAAAAACTTGGAAATATTTCCAGTTATTCTGATAAACATATTCGAGACACAATCTATCTTAGCATTCAATAAATAATAAATAAATTATTTTAAAATACATTAAGAGAATTGGCAGACTTTTACTCCAGACTACATTATATCAACTTAAGCTATTTTAATATGTTGCGACAGATATAAAGGCCCTTAGACTATGGAGGTACAATACGGAAATAAATTTCTAATTTGATAAATATTTAAAACATTTTTATAACTGAAATGCAATAGAGCACAAACACTTTTCATTCGAATTGTTAAATTTGGAAAGAGTAATAATTGTGCACAAGATACAACCTTTAGCGAGTTCTGTATAAATATTCAAAGATTACAATACAAAATAGCAAACGAATCAAAACTCCTAATAAAAGCCCCTTCATTAACTGAAAACCACAGATGATGCATAAAATTCCATTATAGTTTTCAATTTGTCCTAATTGCAAGGATTTGCTGTATTAATTTATTTTTTAATGAAAATTAAATTGTACTGAATTTTTTATAATTTATGAACAGACTTTTTCCCAAAGACTTTAATAGCGTCGACGCTATTAATTCTTGCCTATAGTAAGCAAAAGCTAAATAAAAAATAACATTCACTTCAAAGCGTTTTGCAATACCTACCTGCATACTAACACAAATACAAATTGTAACAAATCGATACAGGATTATATTT
>PB.10565.3.mrna1 CDS=897-1106
TCTCAAATATGCACACAATATAGAAGGTCATATTGATGAATATCTTCAAATATCAGACCATGAGACCATTCAAATAGAAGTAAAAAAAATCCAGAAACTAGATCACTAATAAACAAACAAAAAAATTCGTTTCAGTATGACAAAGAATATTTCAAGCAGAAATTTTTTAAAAAACAATATGGAATATGAAGAAGAATGATCCATTGAAAAGAACGCGAAAAAGACAGAAACGAGTTTAAAGGATATAATAAAAAGCCATACAAGACAAAACAACAAAAATTAAAAAAAACAGTGAAAGATGGGAAATATACACGAAAATTAGAAATAAATAAATATGAAACTGAGGTAAAAAATGCAAAAAAAAAATATATAAGTACAATAATACAATGGTATGATTAACACCGAGAGACAAAAGCAAATGTGGAGAAAGGAACTAGTTTTATTAGAAGAAATTTCAGAAATTGACGGTAGAGTTTAGTGGAGTGGAATGTAGTGCCAGCGCAGTAATTTCGAAGAAATTTAATGAATATTAAAAGTATTGAAGAAATCAGCGAATCGATAGAGTATGTTCAATATTGTAATCATATTTAAAATAAAAGCAGCGAATTTAAATTTAAAGAAGTTACAATCGATGAACTGTAACATATGTATGAAGATTAAAAATAAGCTAGACTTTGATAAAATTCATAAGGGAATCTTGATAAAAAATTCGGAAAAAATTTTATATAGCCTACTGCATTGGATTAATAATTCGAAAGGAGTCTTTCCTTAATCACTGAAAGACTCAATTATAACGCCAATAAAGAAAATAAATAAAGCAAAGAAGGTTGAAGATTCAGGCTTATTAATACGTTAAAAAACATAGAAAATTTTTTAGAAAGTGTTGTCAAAAACCAATGAAGGAATATTTGGAGAGCAATGAACGTTCCCACGACAGTCGGGTCTACGTAACCGGAACGGACCCGGATTTATTCCGGCCAAGGACTGTCAACTCGGTAGAATTCTGCCGCTACAACAACAACAACAACAGCAATGAACTTCTTCCGAAGCTCCAATCGGGCTTTCGCAATATTATTATATCAAATGAATTCATTTACATTCTCTGATTATATTATTGATGAATGGAAGCAGAGATCGTTCTCTGTCCATACCATCAGCATTTTTGTCAATTGTAAGTGAAATGAAAACAAAAATTTTACTGCTTTTAGCGCCACCTAGCGCTAACGTATTGTCAACAAATTGAAAATCTTGGCTACTCTGTTTTCTTCACACTCAGCAGGGAACTCCTCTCCAGCAACACATGGTTCAAAAGCAAAACAAACCAGTCGAAACAAATAAATAAAATTCCTTCGCCATCAAAGATTAACCGAATAATAAATTTACTAATACATAAATAGTCACACAATGCCTAAAATAAAAACTGAA
>PB.10566.3.mrna1 CDS=186-410
TCTACTTTTTCGCTTTTCCCTCAAACGTATTAACGTATCGTGTGCGCGTTAATTTTCGCATATTTATATAGAAAATGTCATAATTAATTAATAAAACTATTGAAAAGGTGAAAAACAATCACTAAAGTAAGAGGGTGTGGTGAAAACGGCATGAAAATCGTGACGAAAGTGTGTCAAATCAACGAATGAAAATCGAAAAACCTGCTTACAGTGAAGGTAGTGAGAAAAATTTTTCATCTTTCGTATACACGAGTAATCGAGTGTGTTCGTATGTAGTGCGTGTAGTTGTGTATATTTTTGTGAGTGAATGTTCGGTTTGCGCGAATGGTAACAGCGAGAGCGCACAACCAACGAGAAAAACGAAAACAAACTACATAAGTGGTAAATGGGTTGATAATGCGAAACTGTAGAGAAGTGTGCGAAATCTAGTAAAAATACAAGAGTGTTTGAAGCGAATATCAATAAAAAAATTAACATAAAAAAGTTGACAACAAATAATATTTGCAACTGTGCAGACAAAACTGCAGCGCACCAACAAAGACGCAATTTCTGGATTAAAGCAAAAGGTAAGCGAATACAGCAATGATGTATACAAGACAAGTATGGGTACAACAATATATATGAAAAAATCGCAAGTAGAAGAAAATCATAATAAATGACGAAACCAAAATATGAAAACAGTGGA
>PB.10569.1.mrna1 CDS=204-419
CTGTTATTGCAAAATTGCATTCGAAAGAAAATTGTGTGAAGCGGCGCTCAAAGAAATAGCGAGTGACGTTTATAATTGACGAAATCTCTTTTCGTCCTGTTTTCTAACTAAAATTTGTTAAGAAATCGACTCTGTATTTCGGTTCTGGTTTGTCAAGCCCTAAAAGCTTAGCAGCTTTTCTTGAACGATTCAGAGGATGCTGCATGCCTGTTTTGGCCTACAAGGACACTGAAGGCCTGAAGAAATCAGTATTTTCAAAAAATCCATGCTGGGACATAATTGTTGGCATTCAAGTTATTATGTTTATTATATTATCAACGACATCTTGTTTAGGAATTCTCAAAACAAATCGTTTTAAATTTATTGCACTAACTTTTCCTTTGACTTCAGTTTACAGTAAGCAACGGAATATAGCATAACTATACAAACCGTTGTATTATGGAATTAAATAAATCAAAATTGAATAAATG
>PB.10577.1.mrna1 CDS=3-59
GTTCAACGCAAACATTTTACCAAATAGTAGTGTGGTGTGAAATAGCGGACGGATTGTAAATTATATTTGTGCGTGAAGAAGCAAAAGGAATATTCAAGTGGTGAATCATAAATAACAATCTGCATTGGCAAATAAAAAAAATTTTTTGCATTTACGATTAGAAATAAAAAGTACAAGAAAATTAGGCAAGAAAGTGAAAACCAAAGCGTTTAATAGTGAAATATAACAAAGTGAAGTTAATCGATTGGTTGAAACACCAAGGAAAGTGGATTCGCGCAGACGCGACAGTGAAAAAGAAAGG
>PB.10581.1.mrna1 CDS=1-132
GCATTGATTCGCTATCATTCGCTCTTAAGACTTGCCACTTTGGTTAAGAAGTTAAGTAGTTTGTTAAATATATATTTAAAACGTTGTGTTTGTTGTAATAAAATAATAATTAGCTTTTCTGCCTGCGAGTAAAATAATTACAAATCGAAGGATATTAAAGTTAAAGCAAGCTAAATCGAAAAGTTCATAAGTATTTGAAAAGTTTCGATAACTGGAAGTTCTACAAGTTAAAGATCCTGTGTTTTACGTACATACAAAAACAAAAACAAGTGTGATTTCTGGAGCTGTTTAGACGCAAACACC
>PB.10582.1.mrna1 CDS=1-396
GCAAACGCAGCTGGTCGTTCACGCTCACGCACTCGTATTGGCGTACAGGCACGCGCTCAATCGCGTGCACGCTCACGTACTCGTGGGGGATCTGTTGTGGGTCAGCGCAATGTAGGATCGGTACAGGGTAGTCGCATACGTGGCCGCAGTCAACAACGGCGTGGGGGACGTGGTGCAATAGCACAAAGAAATGGTAAAACTAATGGTAATAAGAATGGACATCAACAACAGCAACAGCAGCGACGTGGTCGTAGCCGCAGCCGTGGTGGACGCGGTGGCCGTAATCAAGGTAAAACTGCTAAACCAGAGGTTGATAAGGATAAGCTCGACAAGGAGTTGGACCAATATATGGCCACAACAAGAACTGAGAGTAGTGACTTTCTGCTAAGGAATTAGGTCACTTAGCGTATTAGCATAACCACCGTGAAATATATACATAGAATAGTTTAAACATAATATTTATTATTTTACATAAAACAATTTGAAGAGTGTGTACGTTTCTTTTAATACGTAAAATATTTCAACTTTTAGTTAAGTAAAAGCAGTGAAAACTGCATAATCAAACCTATGTATATAAATAAAGTAATTTACATTAAGATCTTACCTATTAGTACTGCGTAACAATTTTGTAAAATCCTTTATTATCTCAAAGGAAATTTGAATTTAATATACTTTATTGTTGCCATTAACAAATAAATGATATGCAGC
>PB.10585.1.mrna1 CDS=69-398
CAGAACAGTTTTGTACTGCTAGTGTTATAAAACTAAGCATAAAATAATATCTAGTTCAAAGTACTAAAATGGATGAGCAATTTGTGGAAAAGTTGCAAGTTATGGCTGAAAAGCAAAAAAGGTCTATAGCGTTTCTTGAACATTTGATATCTAAAATAAATGCAAAGAGACTTCGTCAGGAAGTACCAGCGGAAACTGCGATAATACAACAATGTCAAGAAGCAGTCGTTTCCAGTAGTACACCAAGGAGAATATATCCCGACGCCGACGATAGCGCCGAATTTCCGAATTCAACGATTAGCATTTTTGAAAGTTCAGAGGGAGTAAGCAGTAGTAGTGGCTACAGTCTGCTAAATAAATCTTGGCGAAATGCTTCATCCCCCATTGAGTATAACTAGCTAAAAGCTTAATTTTTTATATGTGAAACGAATTAAATTTGGTAAATAAAATTACTTGAAAGAAAATGTTAAATCCATATTATTTTATTGTCTAAATATTAATTATCAAACCTAAATTTTCTTTGAGTTGCCGAAAACTTTTAGCAAAAGAAAGAAAGAATAACACAATAAATTAAATTTTATTATTATTAATAAATTAATATGAAAGGGTTGCCATATACTGTATACTCTAAATTCCATTTCTGTATATTCCAAGAATTGAAAAATGGGCATTATAGTTTTATCATTTCTTCAAAAATTATCCAATGTTTTGTAGGCCTCACACGTTTATTCTAAAGTCGAATATCTTTGGCAAGCTAAATATTCTGAGTGTTATACAGAGTTTAATTAAGAGTTTGTTACAGTTCTCAAACAAATTTAAAACGGAGAACAGTAATTATGTACCAAACGAAGACCCTTCCCCTTAATATATGTAGGTGGCGTATTTTGACATGTTTGTATTAGTTGAGGTTCAAACACCGAGTGAGTCAGCCGAGTTCTGCGCGGCTTCTATAATGTTCAATAGTGTTACTACCACAAGGGAAATTTACGAATTTTAGGAAAGTGGGAAAAGAGAAATAATTGTCGGTGGCTCTATTCTTGTTTTGGAAACAAAGCCTGAAAATGGCTACCACGACGGATAATATTAGATACAAGGCAGCTAAGATAGTCAAAAGCAATATCCTCGATAAAGCCCATATACATACATATATGGGTCATATCCCGCATTCAATATCGGGCATACGAATGCTGTGGGCGTGACATACACGTATGCATCGTTGGATCACTTCGAACAACCAAAATAATCGTGAGGTCATCGCTAAATCACTTATGTTAGTCATACAAATCGAAACCAAATGTTAACTGTAAATTATTTAACTATTAATGAGTAAATTTAAATAAGACTGTTCCACAACCAAAAGGTCTCACCTATATATCCGATATATTTTGAAT
>PB.10589.1.mrna1 CDS=231-416
TGCATTAAAATCCAATTTGTCGTCAGTTCGGTTCTTGGCAGTGAGCGGTGAGCAGCGCCATCACGCGTCCGTCCATATACATACATATACATATTGTACATACAAATGTATGTATATTGAGACTCACTCTATCAGTAGCGTGATCTTATCAAACAACGGTTTCTTTTACGAATTAATGTAAACGAAATTTTAATACACACACACATGTGCATACATACACATACCGGCATATGGTAAATTCATATACGATTAGATTTCGAAGCGGTCTATCGTCGCCCATTGATAAGCGCGCGTTTTTCGCCGCCGTCAAACTGAAGCCTGTGAGTACATTTCGGACGTACATATATACATACCTACATACGCCCTTACATATGTATGTACATATGTGCAATATACAAATTTGTTTGATGCAGTAAACACTCTTTACAATTAAATAGAATGGAGAATACAATTGAGTTGTGGCGATTGTAAGTCGTCATGGCGTAGTGCTCGGCGCCCCAGTACAATTTCGGCGCTGAAACGATACGGATACGATTAACGGAAGTGCAGTGAAATTTTTTTTATACGACTAGTTATTCGTTTTACCCATTTGTCATACAAAATTAAGCGCTAAATCAGCAAATTGAAGTGATTTATTATAATTTATAGTGCCTTCTTACTTAGTTAGTG
>PB.10591.1.mrna1 CDS=111-191
GGTGCTCCCGTTTAAAGAGCTGAGTAGACGCACGGTAAAATTATCTATTGAAAGAAAGAAAAACGGTGCCATAAAATAGCGAATATACAGCTGAGCGTTATAATAGCGCCATGCGAGCAATCAGTGCCGTCGAGTGGTGGCAGTGCGCGCCTAATCGACGCTGTTGCAGCATATTGTGCAGCATTTGTTGATTTGTAATTCAAGTGACAAGACGTCACTCAGCTTGGCAGGCAGACAAGCTAACAGGAAAGCAAACCAAAAGTCGCTAAGTCAAGTCAATCTGTCAGTTGGCGTTAGTCGAGGAAATAGTGGTGCGTTCGTTCGCTTCGTCGCGATCATTCGTCGGCGTATTGTTGACATTTTCTTTACGCTTTCGTTACTGTGCGCAATTTATCTGCCTTACAAGCAGCTACGATTGCTTAAAAGTGTACCGCGCGTTATTGCTGTGACTTTTTCGTGAAGTGC
>PB.10593.1.mrna1 CDS=1-333
GCAATGGAGATTTATTTGAAGCTTAGGTTTAAACAAACTGAACTTAGAACTTGTGTGTTTTGTTGTATTTTAGAATTTTTTTTCTTGAGCTTGAATTATTCCTTTTACCATAATACTTTATTTTATAGATTGAGACTTTATGGACTATTCCCTTTGATCCCTAATATTTACCAAAAATCAACTTTTGAGGAGGAGCTTCTTAACCGCCCAAACTCTTTTTTTATTAATTTTTTACCAACTGAGAAAACTTTCGGAGATATTCGAGGTGCAAATAAATTTTCATCAAAAAATTTAACCTCGAATCAAAAAAGGTTGTTATTAAAAAAATGTTAAATAGTCCCACAAACAATAAGTTCAAAATGATATTTATAATATAAATTTCATATTTCAAAATTTTCATCAATTTTAAAAATAAGGAAAAGTTGTGAACAGTTTTGACACACACTGTACATGCAAAGCGGTCATTCATACATATGTACACACCCAAGAGAAAAAGTGTTAGCAAATAATAAACGAATGTCATAAATAACAAAAACAACATACATTTGTATTAAATTCAAAAAGAAAATGTTT
>PB.10600.1.mrna1 CDS=432-551
AGTTCGTGTGTAAAACTTGGAGGTTACGGCACCTTTAAATTTGAGCGATTTAAAATACGTTGAATTGTACAAAACATGGGCAGAAAGTGAAAGGAAACTACCTTGGAGGAAAGAAAAATAATATTCAATTTATGAAATGGAGGAAAAACATTGAAAGAGACATCTAGTGTCACAAAACCTCATCCTGGAGGATATGGTTCAAGTAGTGACATTTACAATCATTTTATGATTGAGTCGTTGCAAGCTCGTCGTCAAGTAGCCGACTTAATATTCTTCTTCAATATATACAGATATAAACAGCTGCTTTGAGTTTGCACCCACTGGGTTATCCGTGAGGAGCAATCGTCCCCTCAAAACTACTAAAACAACTAAGAATTTTGTCTTCAACAGTGCACACGATCGAATCGTCAGACTTGTCAACGATTTACATAATGAAGTGGACTTCTACAGTAGCTTACTCAGTGCCTTCCTTTCTGATATTAAACCCCGTCTGCTGCAATACCCCTAGCCTGATTTATTTCTCCTGTTTATTTTTTCGTTCTTGCACTTAATATTAACTAAAATTAATTTTAATCAATATTTTTCTTTTCCCCTTTATTTACATTTTATATAATTATTACTATTGTATAATGCCGATTGCCGTACGTGTATTAAATAAATAAATAAAAAGAAGCACTTCAA
>PB.10601.1.mrna1 CDS=140-301
TAGGTTCTTAGCAAACGCGCTATGCGCACACAAACTCGGAGCGAAAGTGAAAATCAGCTTGCGACCAAGCGATTTACAGTTGGAACGAAAACGCTGAGGGCGGACCAATACACGCACACACACATGCATTAATAAGTGTATGGTTTTTTGTGTACGTTTTTTTTTATTGCTAATGGTGAACCTGTGCTTTGTGAAAAGTGACAAAGTGACTTGGTCACATGTGGTTGGTGGCTCTGTTTATAGGGTGGCGTCCCTCCATGGGTGTTTAGTAGAAAATAAATATCTAACGAATTTCTTTTAAAGCGATATACTAGTTAACGGTGAATGCGTAAGCAGTTCTTTGTAGTGTAAATATTCACTGATACTGTGTGTTGTGTACCGTTAGTCGCTTTTTTGTGTAAGTAAGAGCAGAGAAAACACGCAAAAGTGTAGGCAAACGCAAAAGTTGCGTATGAAGGCAGCCAAAATGGCGAAAACGCAAAGAAAAATTATAAATTTTGGCAAATGAGGTTATTTTGGTGAAATAAGAAGCGAAAGTTGAGAGAAAAGTGTGAACAAAATTTAGTAAATCGAGCTGGTGTAATCGTAAACACGAAAGAAAATTGAGAAAAAGTGACCAAAAAATTATTATGTACAAAGTTAAGAAAATGAAATACAAAAATTTA
>PB.10605.1.mrna1 CDS=283-426
TTTGTAGTTGTCAAAGCCATTTAGTTGTTCCTTTGTCAGGTATTTGTAATTCAATAACTGTTGTAACGTCATTTTGACTTAGGATTCGCAAATGTGATTCTCTAACGCACTACAGCTGAACAAATCTGTCCCAATACTAATAAGAAGCGAGGAAGCGTGTACAAAAGAGTATTGCTACACAAGCACCGTTTGTTATAGAAGCGTTTAGTGCTTCAGTTAATTCATATAATCTGCACTATATTAGATATAAATTTCAAACTGAAGCAAATTTAATTAAAAGTAATGTATGTAAAGAGCTATAAACACACGTCCCATTTAAATTGTTGCTGTTACAAGCTCTTTTTGCCCACACACACAAATAATTGGCGGCTTGGAATAATCAAACAGTTCATAAAGATGCGTATAAAACTGGCGAGGGATGGCTAATCAACAGCAGGTACGAGGGGTTAACGCAGCAATAGAGAATGTTGGCTTTTTCACTAATCTAAATTCACAATATTTCACTTGTTCCTAATCGATATTATTTAGAATTACATTTCGTCGTTCGGTAGCGCATTTCAAAATTGATTTCGTGTTATAGAAAAACCGGATTTATTAACGATTTTATTCATCTAATTAAAAAGAAAAATGCGTACGTAATATACCCCGCCGTAGAGCCGTACAATCGT
>PB.10607.1.mrna1 CDS=301-372
TCAATTGTAGTTCAACAGTCCGTCGACACGATCGATCGTACAAAAAGCGCAAAATTGTGAGAGTGTGATACAAATTGAAAGATACTTAATTTAAAGGATTTTGAAGTGCAGGACTAAGAGGCTAACACATTAGCTAAAATCAGAAAATAGTTACTGACACGAATTTCGATTTAAAAAAATATGAGAGTGCCTGAAAAGTTTTGAAAAACATAGCTCTTTAAAATAATATACGAATTATCCTTTATCTGGTGTAGTTGCAAAGACATTTTATAGTGTGAAGTGCTCAAAGGTGTTACGTTAATGAAATACAAAAATAATCGCGGCACAATACTACAGTTACAATTCAGAACTTTTCTCAAACGAAAATTTTAGCAAAAATTTTTGTGTATGAAATATTATTTTAAAGGTAAGATT
>PB.10617.1.mrna1 CDS=130-417
TTTGCAAAAAAACAGCTGGCCTAAAAGGCGCAAAAAACGTTTGGACCGGCGAAAAGTTCACCAAATTTTTAATAATTTGGAATATTGTGTTTTGCCAATTAAAAATAATTAAAAATTACAATAATAACGATGCAGTCTTTGCAGAAGTATTGCGGTTCGCCAAACAAATTGGTGGAGCTCAGTCTCAATATGCATTTGAGCGCAAAACTAGCGAAGAATAGCTTGCGTTGGGGTTGTCTAAATGTAGTGCTACTTGCCATACTCTTATTTGATATTTCTAACCGATGTCCATTTGCACACTCAAAGTGGTATTATGCAGAGTATATTGCGGCTGTGTTAACGGGACTTGGGGCCTTCTCCAGTTTCCTCAAATACTTTCTGTATATGTTCCGTAAAAATCCAATATCGGGAACCAAAGA
>PB.10622.2.mrna1 CDS=353-550
AAACATAAATATTGGTTTTACAACTACCGTTAGACAGTAAGCGCTTTTTTAATAATTTTTAATTTTAGTCATTACTAGAGAGTTTGTACAAGAAAATAAGAGAAATACGAGCATTAGGCCAATAAGCATGAAAAAGAGATTGCCGTGCAGAAAAAGCAGTCGAGTCGATTATGCAGCGAACGCCAGCGAGATGGTCGTGTAGCGAGGCCAATATAAATATTTATATACCAATATATATATATGTATGTATATATGTTATGTGAGTATATTAAATAAAGGTATGTTATGTGAGTATATTAAAAGTTGCACGCGCAGCAATGTTTGCTGACTGCTGCGATACGTCAAGCGATCAATGTGCGAAGAATGCGGAAAGCGTTCGCTGTGGAATTTCAGCTTTGACCATTTCGGCTATTGGCCACTTTTCGATGTTAAATGGCAGCGAGTCTGCAGTAGAGTCGCTTGGTGGTTGTTTTCTGCAAATATTTGCAAACGGTTTAATTTTATAATAAGTAAATTTTGCTTAAATGGTGTAATGTTATTAATTTTGTGACAAAATCGCACTTTCAGATGCTGAAGTTGTTCGAAAAACCTTAAAAAAGTAAAAAAGAATTGTGTTTTACAAAAATTGTGTGTCCCTTAAATACGTAAATGGGAGTATTCGCTGTGTAAAGTGTGAGCTCGTGAAATTACTAATGGTAAAAGTCGCTTGAATCGTGTTGTGTTTACAGCGACGGAAAGTGGCGCATGCGCGCATACAAATTGCCAATTCCGCCAGCAACGCTGTAATCAAAAAGTTTGTCGCATATCTGATTGTGCGTACATTCCATACTAATCGCACATACAAACATATTGCGCCAAGCAACAACAGGCAATGCGGCAGCCAGCCATTTTAACATTTCAACAACGTTCACAGCAATAAGCATGCGCGCCGGCTAATGGTGATTGTGTAAAAGTGTTGAAGAAAATAAAACGAGCACAAATAGCAAATCGAATGCGAAATTTCGTGAAAACTGCGTGAATGCAAATAACAAAAACAAAAGCAAATATAAGAAATAATAAAACAAAAA
>PB.10629.2.mrna1 CDS=3-185
AAAGGGCGCTCGTCTTGCACGGTACTTCCATTCGGGGCTCAACGCCCTGCGTGCAGACGCACTGCGGTGTCCACGTTCAACTTTCAATAAATGATGAGGCGAATCGCTTCCAATTTATTCGAACGTTATGGATGCTCCAGTGGGGTATGGCTTTGCATATCCAGTGCATAATTTTTGTAATATGAGATATGAGCTGCCAAAGTGCATTGCTTTTGCTTTCGGGCAACTGCGTGGCATGAGAGCGTTCAATCTCGTCTCGTTGATAAATTTCGATTAAATGTGCTAAGATAAATGCAAAATGGTTTTTAAATTCGGTTTAGAGAATTTAATTTTGTTTTCTAAAACTACTCATTTGTAAATCCATCTAAATCGATGCAAAATTGTGTGCAAACTTTGAAAAGCTTACTATATTCTCTTCTATTATAATACTACAAAACCTCCTCCATTCACGTCTTGAAGGTATACGCACCTGAAGGTCACTATTGAAATCCAGCCTTATCGAAAAAAAGTTTTATAAATTC
>PB.10631.1.mrna1 CDS=59-847
TACATTTCAACTTCCAAATATTGTTTATTTCTGCCATAATTTACTAAATTAAATTTAAATGTCAAAATCGCGCTCAGGTAGAAAATCCAGCTTTGTTTGGAATTTTTTCGATGCACACAGCAATGAAAAGGCTTGTTGCCGTATATGTAAAAGAATTTTCTCACGCAAAGGTTGTTGCACTTCAGGTCTTATCACCCATCTGAAGAAGAGGCACACGGAAGTATTTTTATTACATCTAAATAAAGGATTGGTATGTTTAGAAGATGATGAGAACGATGAAATTAAAAAGGAGCACGAACAAAACCATCATTCAACAAAGGCAACTTTAAAGAAAAAGAAACGCGGCAGGGATAATCACGAAAAGGAAGACTCATCAATAGATTTACAAAGTGTCACAAGTGAGCATTCATCCGACAGTACTTTGGTTTTTCCAGAAGATGATGAACCAATCAAAAAGCCAATCGAGCAATTGTGTCTTGAGGAGGATGAATACCCTATAGTAAACATTGAGAGGAAACAAAGTAGAGATAATCCTTTTCAATCTGCGTCAACGACACAACTCGCCGCCACACAGATAGAAACGTTGCTAACAAGACAACTACAAGTTCAAGCTAAATTGTATAAAGAAATTAAAGAAAAGTTGGAACAAATCAATACACATGTAAAAGAATCAGAACGTATTAACCGAAAAAAGTTTCGTCTGAAAGTTGAAAAACTCCGTCTGCAAAAAGAAGAATTCAAGAAAAAAGAGCTACATCGAAAAGAAATGCACCGGCTCCGATTATTAGAATTGGAAATACTGAATAAGAAAAATGTTCAAGATCAGTTACATTTTAATCGGCTATAGTGTGAAGAATGTTTGCGAACAGAAACATTAACCAAGAAAGTTTTCTATTTCAAAAAGTCATTATTAAAATAAAATTTAAATTTATTAAAAATTGGTTATT
>PB.10636.1.mrna1 CDS=2-220
GAAACCAAAAGCTAAAGAGCTAAACGGCAAGAAAGAGGAACCTGCTGCTGCCCCACAAAGCGTAAAGCCCGTTCCGCCTGAGGTGAAGGAAGTAAAAGATGTGAAAGCTGACACTAAGTTACAAACAACACCATCTAAACCCAAGCCGCAACGCAAAGTTTCGAGCACTAAAGCAACTGCATCCTCTGAAGCGAAGGAAAAATCGGCAACAGCAAAGTAAATTATACACCTTAATTTAACAACTTTGATTCTTAGTGGAAAATAATTGACTTAACAACTTTTGGAACTGTAAACTATCGAATAAGTTTTATGAACTTGCTAATATTAATAGAGTTCTAATATAATAGTTTTAGTCGTTACTGTTTAATGCTGACATTGTATAACCTAAGACGCATTAACTGTAATAAAATGTGCAGGAATAAATACACAAATAAAT
>PB.10640.2.mrna1 CDS=217-309
TTTTTGGTTAAATCTGGCATCTCTCATACGTGATGGTATACACACTAGGCAGAAATTACAATTGAGTTGAAAAATTTTCGCAGCACTCATCGTAATACTTACAGGCGAAGCAAAAATAAATCAAATTTGAAAGTAGGTGTAAATTTGATAAAGTTTTCAAAGAATATAAATATATAAAGAAGTTCTGTTTGGAAGTTATAGAAAAGATAGATAAAAATGGGGAGAAAAAATAAAAATAAAAAGTCTGAAGCTGGTGGACCGCCCGACCAACAACCTGGCACATCTCAACCACAGCAATCTGAACCTAAAC
>PB.10641.2.mrna1 CDS=3-86
GTTTATGTTTAACACTTACTTGGGTGCCATGTCGCTGTAACGCGTGTCACGCACACCGACAGTTGGTGGCACACCGTGCGCCGTAGAAGCGACAGGATCCTCGTAGTATTCACGACCGCGTCTACGGTCTTTATTCTTTCGGCGCTTGTTCTTTGGCCCACTATAAAAAGTTAAAATGAAAGTGTATAGTTTTTTTTGCGTAAACAAACG
>PB.10645.1.mrna1 CDS=3-101
CCTTTAGCTCAGTGGTAGAGCACTGGTCTCGTAAACCAGGGGTCGTGAGTTCAACCCTCACAGGGGGCAAGTGGAAGCGTGAAATGCGCATGAATTTTTAATTTTGACAGTAGTGCAAACAAAATGCATTCTGTAATTTTCTTTGTTGCTTTTAATGCAATGTAATTTATTTACAGGGATGTGGTTATAAGGATAATTTGGAAACCGCATGTAAATCTGATGAGAATTGCTAGTCTTCTGTCGATCAGTCGTAAATATAAAATTGGTAGGTGTATTACGCAGCCAAATTGAAGTACCTAAAAAGTTCCGTTGTAATATTATCATTGTTTTAACAAAATCTAAATGATTATACCAATATATTTGGTACACTTTCTCAAATCAAAAATTATTTATAAATTAATAAAATGAGATATTA
>PB.10646.1.mrna1 CDS=734-859
CAATTTCCCGAAATTAATTTTTTGGCAAAAAAAAAAAAAAAAAAAAAAAAAAATTATATAAAATAAAGAAATGAATTTTAATGCAATGAAAACTTGCTTGTGTTAATTAAAATTGGCCAAATTATATTAGCGTGCTTGCTTTTTCGTACAAGAGTTTACGAAATGTTATAAATGTTTAATTATGGTGCAAGGCCCGCAGAAACTTAACCTCAATTAATAGTATTAAGAAAATCAACGACACATTGTAGTAAAATTTCTATTATAATATTATTCATAATGTGTAAATATAATTTATATTGTTATAAGGCTAGCGTGCAAGCTGTTGGAAAAAATATTGGATGAATCGCTAGAATTACAGACCTAATTATTTTAGTTTGCTTGCACTTAAAGCACCAGCACTAATCATATATGGGTGCTAAAGTTCTAAATAGTGCACTGTTAACTTTTCCGTGTAGCTTAAATATATTTCTCGGAATAATATAAAATCTGAAAATTAGAACTATCATAAACGTATTGTTCGAGAGAGAGTTATTTTAGATGGCAAACTTTTCATTAGCATTTTATTAGCCAATATGAAAACTTTAAACGAATAGAAAAAATTAGACATTTAAACATTTAACGTTTTATAGGTTAGGAATAATGTATTTTAATAGAATGATGACAGTGAAAAAATTTAAATTCCTATAATTCATTTTGGTGACAGAAATACTAAATAAACGAATAGTTTGCGCTTATGTGCTCTAGCGATTTGTTTTTTTTTTTGTTTTTGCTTTATATTTTACTCGAAAGTAAGCGTTATCAGGCTACAAAAGGCACGAGTGTTTTTATCAACGTATTGTTTTTAATAAGGTATTTATGAAAAAAGTGTTTACATAAAAAATTGTATTGAATAGTTAAATGAAACTCAATGT
>PB.10649.3.mrna1 CDS=2-40
AGAAATGAGTAAGCAAAAAAGAGAACCGAAACAAAAATGAAAATAAATTAGAACACAATGTGAACGAACAATTAAAAATATGCGTTAAACTACTAATTAAGCAACATTGTATACAATAAATTTTTTTTATAACCTACATACATGATATATATGGTGCTTCCATCGAAAAAGTGACTGACCGATAACAAACTATACACCCCTAACACAAAAAAAAAATGTAGATACCTGTTTGTTGAAAATATTGAAAATTTTGATAATTAGGCCAGAGTAAATAATTTTTGGGAGCAACAAAAAAAAAAAATTAAATGAAACCCATTCGAAAATGTGGATAAT
>PB.1065.9.mrna1 CDS=1101-2345
TGTGTATAGAGCTCGATGCACTTACGTTGATTGTATGTATATACATACATATATGCTGAGCTTACATTGTCTAACAGAGTGTTTAGTATGAGTACGTTTTATTTATTCTTTCAAAGTGAGATTTTTGCATTAGCCACCACTGTAGAAAGTTAGAAATGCAAAATAGATAGCTGATGCCACTAAAGAGATGTAGGTATTGCTCGCAATTCGTGATTCGCAGAGATTGTGCGCAAATGAATTCACATTCCGCAAGTTCTCCACAGATAAATATATGTTAATTTGTGCTTTAAAGTTATCTTCATGCGTTGAGCTGTGATTGTGATTTTGGAAAACGCGCATGATTAGTTTCAAGTTTTCTTTTTAACGAAGCAGTCGCGTGTCGATACGAAATCGAGACATATCAAGTAACGAATTTGACTAAAATCCGTTATCATTTAGTTCATGAATTCTAAAAGGCTCATAGACTTGTCGTCGTTCATAATTATAATATACAATAATTTTGCGGATACAGTCTTTATTTATTTATCGTTAATACCAAATAGTTAACCTGCAATGTTTCACATCAGAAAGTTTTAAAAAATTTATGTAGTTTACATCAATACAAAGAATGATTATTCGCTGTGTTTAAAATTATAATACATTGAAGGTGTGTGTAATTAGTTATTTGTTTTGACCTATATTATATAATATATAATCGTAAGCGAAATGAATATTATATGTCTCTTAAAATAATGTGAGGATATTCAATCATATCGCACATCTTCAAAAACATGAAGAATATAAGTAAGCACTCCTAACATACACCTTTACTAACATAGACGGCTGTTGATGCTTGCAGATGAAGACAATCGCATGCATACAACGTAGCTGTGTATCACGACTTCGATTTTGCATCATCAGAAGTGCTTTGGATATGAATTATTACATATAGACGTTTCATCGACTTCGGATTAGTTACATTGATCACGGAGTAACTCACAGATAATATACATTACGTGTACATATATAACGACAGATTAAATACGGCGATATAGAAAAGAAGTATACCAACTTGAGAAATAAAATTAATCACTCGTTTCTCGTAGTCTTAATTATAACAAATGATGTTAAGTAGGGAAGCAAGTACACCGTCCATTGCTAAACAAAAAACAGAGAAAAGCAATAACATTACTAATTTAAGTCCGAAGGAAAATATCAAAAGCCTGCATGAATTATTTCTGGAAATACTGGACGCAGTGCTTTCATGCGTCATAGTGGCACCTTGCGTAATCGCCTATTGGCGAGGAACTTGGGAACTGATGGGAGTTTTATTGTTCCCACGGAGCATGCCGCTATCTGCGCTGATGTCCTTTTTGATTGGTATTTCGGGTCACTTCATCTTTACAATCACGCAATCTTGTTTTCGAAGTTACATTAATCCTGATAAGCGTCGCCTCACTTATTACGTAATTTCGCGAAGCTACACAGCTCTATTCGGCATCGTATGTGTGAACATGTGGCGAGGCTCGTGGATCTTATGCGATTGGCTCACCAGTGCGGACTCCTTAATAATTATTGTCGCCGTAACGCTAGTGTCTTTGATGTTTTTGATTGCAACACGGACTGTTCGAAATCTAAGCGCCGCACCATATGCGGTTACAATGGACCATAAAAATGATTATTTCGACGTTGACACTATGTTTAAAATACCGGGTTTTCACCAACCTGGCTTGTACGTTCTCGACACACTGTTTTCCGTTCTAGTCATTGGAACATTAGTTGTTATTGTCTGGAGAGGAGTATGGGGAATAATGGACATAACATTTTACCCTTTTGACAGAACAAAGTCCTCTTGGAGCTCTTTGATTCTTGGCTACATAATCGTCGTCATAACATTCGTTATCAAACCTATTATACGCTGCATATGCAAGAAAATTGACGGAATGTGTAAATTAATTATTTGTGACATGTTCTATTTTTTAATATTTTTTGGAGCTGTAAACGCATGGCGAGGAATATGGAACCTGTTGGATATTTACGTGTATCCAGACAATAAAATACTAAGCTATTGGTTAACACATCTAATACCATTCCTTGTGCTTGCTGCCCTGAAATGCTCAAATTCAATATTAGTGCGTGGGGTTTTCATAGATGCGGAAGGTACGCCCGATGAATGCGTAACTATTCCAATAAATTATGTTAAGCTACATTTTGAAAGAGAGCGCAAAAAGAAATCTATATATATGTGCCATCAGACAGACATGATGAAAAAGGCGAATAAGGATGCCCAAACCAAATTAATCGAGAAGTTTGAGAAAGTGGAAATTAAGATGCAAGCTGGCAAAGATGCAGCTCGTCTTGTGTAACTAATATACATAGCCTTATGTAGCATATGTACATACATACATACATAAATATGTATATATATAAGTAATATTTTCTACATCAGAAGTACATCCAACCGAGCACCTTAATACATATCGATTTACCAGATAAAAAGGGCAATTTTAAAGTAACATTAAAATTTTATTAAAAGTAAGAGTGATTTTATGTGTATTAGTAATTTATTTTTAATATTTAGTCTATGTCTGCAATTCTGGAATAACCTGTTAACTTTTGTAAGCTAATGAACGTTAACACATATGCAACATGAGTAAGATCAAAAACTC
>PB.10653.1.mrna1 CDS=201-290
GATTTGCACGTTTTGCTAATTCAATTGCAGTCGTTATATTTTTGTTTTCTTGCTTTCACAATTAACAATGTTAAATTTTCTTAAATTTTTCTACAATAGTACTTAGTTGTAAGCATATACATTGAAAATACATATTTATAAAGTATATACTTAAATTATATAATAGTTTATCTTGCTAATTATTGTATTGTTACTTTTTTATGGCACAAATGTTTGTTATCAAACTCATTTCTACACTACTCTCACCTACTGTAAGAAAACTCAACGAAAAATGCATAGTGTTAAGTTAAACAACACAAATATATAAATAATATTACT
>PB.10654.1.mrna1 CDS=219-356
TTTAAACGTGAAGCTATTCCTGTGGCAGAAACTGACAGGTTCACTGAATTCATGGGCAAAGGTGTCGTTGAATTTAATTTGATAAATATGAATGATATAGAGGAATTTGAACGCAAACAGCAGTAAAATCATTCAAAATTTGTGTAGAAATCTTATACGTTAATGCCGGTGCTTGCAAGCATTTTTGTAGAATGTAGTTTGTATGATTGTAAAACTTGATGTTGATAAATGGACGGCTATATTTAAATTTAATAACCGAAAACAAAATTTATTTTTCATATATAATTAATTACTCTTATTGTATATTTTTATTGCAAATTATTGTATGGAGGATATATGCAAAATATTTTATATAAATATATTTGATTTTTTTATTATTTCAAAATTATCATTACTAAAACATTGTATTCCATCGACTTGTATTAATTTTATTATTACTAAAAATATATGAAAATTAATCATGATTTTTTAGATAGATTAAAAATTGTATTTTATATATTAACATCCGACTTTATTATATTCACTTGCGTACATTTCTTAAATAAAATTGAAATAACAATCAAAAATGCATCAAGTTAAGCGATCAAGTATGGTTAACAAATTCAACAAAA
>PB.10656.1.mrna1 CDS=3-65
ACAATTTTTTTCTACCGCCATTTCTTCGTTCTTTATGTAAACAAAAATTCGTAAGTTGCGGGTAACATTTTTTATAATTTACTGTTATTAGGTGTACAAATTACATTTGTCTGTATGTAACTCGGCACGAGTCTTATAAAACTCAAAACTTTGTTGATAATATGCAATAAAAGTAATCGTTTATTATTCGAGGTTGCATTGAAATAAAATTCGTCTATATTCCAACAGTTAAAAGTGCCGAAAAATTGTAAGAGATTGTTACCGTATATAATGAGTCATGAACAATTATTTACGATTAAAGTTTATTGGTGAAACGAATAAATCGAATTGAATAAATTTTTAACAAAACA
>PB.10658.3.mrna1 CDS=167-268
CTTTGCTGTATATCGGGTTTACGCTCACTTGTGTCGTGATTGTGGGTGCAATTCTTTGGAAATATTCGATTCTTAGTCGGAGATTGTGCATATAATTACGGAAATATTAACTCGCAAATGTGTGCAATCATTATGCAACGTGTTTAATAAATTTGTGATATATTGAATGCAAAAGAAGGAATTATCAGCACTTCACGATGTACGGAAGAAAAAGATAAAGAAAAAAGGGAAAATGAATGTGAAGAAGGCGGTTTTGGCTAAATCGTAACTAAATCATTGATGAAAGTGAGAAACAAGGTTTGAATTTTTGTTGTACCGCTGTCGCTACGGTTGGCTAGTGCATCATATTAATTTTGTATATTGCAGTCTCGCTTGCGCCGACATTTATTAATACTACCGAGTTGATTATTTGACAGCTGCACATTCTGACATTATCGCGTAGCTATTCATACATTCATCTTGTTACACTATTGCAGTGAAAACGAAACGGAATATTTGAAACTGTTGATCGCAAGCTGTCCCAAGTGTGCTTCGAAGAAGCGAACAAAGGCGAAAAGAATTTAGGTAAATGAAAAGTCAGATGGACTTGCAAAAGCGTAAAAACGGAAACGAAACGTAGCGGCTTTTGTTTTAGCAAAAATATCTTACCATTGCGCTAAAATAAGATAATATAATAATTAAACATTGTAGTTCTAACATTGAAGTAGTAAAGATCATTGCTTGGGCATAAATAACCTGTGTAAATCTATAGAACATTGTTGGCACAGTGGAATCTTGAAATGGATATTTGTGTGTATTTTGTGTGTCTCCTGGTGGCTTGAATTACGTGTCT
>PB.10660.3.mrna1 CDS=3-197
ATGACAAATTTCGTAGCAACTCCACATATGCCAGCTCACACGCCTTTAGCGACAATTATGTCTTGTCGACAACGCTGTATGTACAAAAATATATGCCATATTGTATCCACATATATATATGTGTGTTTATATGTAGAAGCAGAAGCAGGCAGCTAAAATCGCTTACTCCATTAATTTGGAGTGCAAGTTTCTCATAGAACGCTGCCGGCTTTAAGCATGCCACCTACTAGCAACCGATAATATTTTCATTTTAATTCTAATTTATATTTTGAATAAACAAAGCAACTTGTCAATTGCCTG
>PB.10662.1.mrna1 CDS=176-250
TCGACTGCCGACAGGTTAAACGACAAAAACATATTACACTTGACATTTTGACATGTTGAGTGCAGCATCGCAAATCAAAGTTGAAGAGTTCATGTGACGTGACGGCTTTTTACAACGGCAACACAAATAAATAACAAAAAGCACGCAAAACAACAACAGCAACACATTTTGGTGAATGCAGGCCGCAGGGCACAAAAGAGACAAAACGGAGGCGGCACAGCAAAAGCGAACTAAAGAGGATATGAAATAATATGCAAATAAAGTAAATAGAAGCAAAGTGCAAAGGAATCAAAAAAAGTTAACCAAAAC
>PB.10665.2.mrna1 CDS=2-178
CTTTGCTTTTGGCATAGAACGAATGTGCCTGCGGCCTATTCTTGTTTTTGTTTACTTCGGTACTTGCGAAAGTGATGTGCATAATAATAACAATCGGAACAAGGACGTAAATAATGAAAAATCAATAAACGGACACGGCGAAAAGCAACAGCAGCATCAATCGCAGCGGAAGAAATAATGGCAAAATGTCCTTTCACCCACACGCATCCATATTTAGTGTACATGCATATGAAACAAGCACACATGTAAATATTTGGCAAGTGCAAGTGGACTACTCCTTCACTTTAGTTCCTGCGACAGTTGTCATGCAGTTAATTTATATATTTTAACAGATATAAGAAGATAGAAGATGGGCGTGTTAAATATATAAAATAAATAAGCGATGGATGC
>PB.10669.1.mrna1 CDS=2-91
GGACGAATATAATCAACTGCAAACGGAATCAAGAAAATTATTTGCGATTCGCAAGCGAAACAGACTAGTTGCTTTATATACATTATTTTAAATATTGTACATTATTTTGTAATTTATAAAAAGTGTTCAATATTGTAGTGGAAAGAATTATTTAAAGTAAATATTTTAATATTGCAAAGTTTCGTAGACGGCGAGCGTAAGGCCGAAAACAATTGCCATAAATACCAGTAGTACTGTGCTCTCAACAATTGACCAACTGGGAAAAGAGAATTAACAAACG
>PB.1067.1.mrna1 CDS=1904-2068
CGAGATTTTCGAAAAATATTCAAATACACTTATTACTTATATTAAGCTGTTGTTGTTATATTAGGATAGTTATTTTGAAGACGCTTCCAAGGTTTATCTGTCCAAAAATGCGCGAATTTGTATACAAAAACAACAATATAATGTAAAAAATGTACTCCGTTAGACAACTTTCCAAAACTTTCGAACACATTTTCTAGTAAAATTTTAATTTTTTCATTGTTTTATCAACAATTATTCAAGCACTTTTTGCGAGTTAAAATTTTATTTAATTTTATGCAATATTTTTCCAACGATTATTCGAAACTCAAACTCGAAAATCAACAAAGTTACTTAAATTAAAAGATTTGCTGCAGTACACATGCGCTGATTATTAAAAAATTGTTTTCGTTATCGTGTTTTCTTGTTTATCTGTTTGAAATCAGTAGTAGTAAAAATAAGAAATTGTAAATTCGAAAAAGTATATTTCTAAACTGCTGTTGAAAAACGACTGCGTTTTTTTCAAAAATTATATAAATTATTTCAATATTCTCATATGCACTATATGTAAGTATTGAAAATGCAATTCGAAACGAAATTTTCGAACTTCGAAAAACATTCCAAAATTTCGATTTTCGAAAAACATTCCAACTGTACTTAAAGTGACGTTATTTTATATATTTATCTAAATTTCGCTCCCAAATAAATAGTATTTTTTTAAACAAATTTTATGTTACACGTAAATTACATACACACATACATCCACACATGCAATGTTATGAATATAATTTAATTAAGTAGTAGTGATTTAAGCGTAAAATTAATATAAATCATGAATATTCTAAAAGAAGCAACACCCTTAATATTATTATTATTATTATTACTTGAAACAAGATGAACAAAGTAAAAATAACAAAAACAAAAAAAAAACCATAAAACTGAATGATAAACAAAACTTGAAATCAAAGTTTAGCGCGCAGTGCAAAGGCAACTTTTAATGTTTCGATTAAGCTAAGACATAAAAAATACATAATTACAATTACATACATACTCTTATGCAAACAACTCGATAATTAAGTTCGAAAAATAATTCTAAAACCGAAAATAGTTAAAGTAAAAGGTGCATTCCAACACTCACATACATACATACATGCATATTTTTTTTTTTTGGTTAAACAATGTGTTTGTGTTTGTGGGACCATACTACTTACAGGATGAAAAAATTTGTGAGCACCGATTGTCAACATTATTATTTGAGACTTTTGCCAGCGGAAGGAGGTGAAATCGAAATGTAATAATGTCACATTTATGCAAGTCATAGATATACTCGTATATATGTATGTGTAGGGGAGGTGTGTAACTTAAAAAATATTTAACTTCTATATAAGGGTTAAGTGCTTTTAAGCTTGATTTTTTTATTTAAAATTTTCAACTTTTTTGTAAGTTTGAATATTCGAATTTTATATAATTTTTATAACACTTTGATTAATAAAGAAGTTGTTGCTGTAAAATTTATATAAATATATTTGTACATAACCGCTTTATTCAAATTAAGTTTTATATTATTTTGCGGATGCATTTTATTTTAAAAAAATTTCGAAGTTAAAAAATATTTCGAAATTAATAACGCTTAAACATTTAACGATGTTCCGAAATAAATTTTTTTAAAAGTAAAATTTCGAAATAAAAAAAATCGACATAAAAATAGAAATGGCAATTAGAAAAAGGCGTTATTTAAAACAAAATTGAAATAAAATTTTTTTTTCAAAATTAAAAAAAATCCCAAAAAAATATTATATATACTAACCTCCAATCCAGTAAAAACCAAATTTCGCAATAAGAAACAGTTACCTAAACATCAAATTCATCTTTTTAAAATACCTTTTAATATAATTTTAAATACGTAACCCCCCTCCCGTGCTCATATATGACTTACATAAATGCGGTTTTAGTTAAGGCTAAGTTAAAAAGTTACACAAAAAAATTATATACCGAGTCTCAACTCATGCAAAATAAATATTTGTTATGCACAAAAAAATATTTGTTTATAAAACTAAATAGTATTAAAATTAAAAAATGTAATTTTATTAAAC
>PB.10671.1.mrna1 CDS=94-345
GCGAAATAGCAGTGTAGTTTAATAAACGTTTTCGTTCATTTTCATATTATCAACTCCGTGTTTTTATAGGAAATAAGATTTGGGCAGGAAAATATGGTTAACGATAAAAGACGCCGTTCACATTCAAGGGAACGTCGAGATAGAGACCGAGAGAGAGAACGTGAACGTGACCGTGATAGGGATTATGAGCGGGAGCGTGACCGAGATCGAGGCCGCGACCGGGAACGGGAAAAGGAACGTAATAGACCCCGTTCAAGGTCTCGAGGAAGAGATCGAGATAAGGTCGCCGACAAACGTCGTTTGGAAGAAAAGATGAAAGATGAAAAAGAGGAGAAAAAGCTTAACA
>PB.10673.1.mrna1 CDS=3-143
ACTTCATTTCGCAATTCAGTTGGAAAAATTCTTCTTCACGTCCGCACAATTTCCGGTTACCGAGTGGCAAGCTAACGAAATTCAGAGTTGATTTATTTATTTATTTATTCATTGCATTTATTTACAATTTGCGTGTTGGCTAATGTTCGACTATTTTTTCGGTTGATCTGGCGGTTGGCGCGCGCCTAACACACACACACTCGCATACAAACAAGCTCGTATAATATTCTGTGCTGGCCCTCATCAAATACTCTTGTTTATACAGCGTGCGATTTTTTTTCCTTTGATTTGTTCCTGCAACTACACTTTTGCGAACTTACACACACATTCATAAGTGGCATGTTGCATGCTGTTAACGTTCAACAAAAACAACAATTGTGCGCCTAAAGTGTTGATTTCAATACTTTCCGGTCAATTAAATATTACAAGTTGCGAGAGCAAAAAGCGTGCAACTTTTTTCTTTAATCGTTGACTTAAACGGCTTGCGTGTGGATAAGTGGATACTCTAGTGGCAAGCGGGGGAAATAGTTTTCATTTAAATTTTAAAGCGCAAACGAACGTTGATACTTTGCCAAGATGAATTATTTGGACGCAATGCTGGCGTGGT
>PB.10678.1.mrna1 CDS=153-248
TGAAGTTTCAATTTGAGCGATATCAAGGTTTTACAATCAGCGTGATATAATATTAATTTCTGTAAAAAGTCATTATGATGATTATAACATCAAAACCTACGTTTTGTGATGCTCAACATTAGAAATTCTTACATATTTAGTGACTACTAGTAATGCGTCTAAAAAAAAGGATAAACTTAGTTAGCATAACTAACGTTAATAAATTTCAAGTTAGTTATATATATATGCATAAATCTTTGTATATTTAGAAGAA
>PB.10681.1.mrna1 CDS=78-323
AAATCTAAAACATGCTATATCCGTTCAAGAATCCGCGCTAAGGAGAAAGGCAAATTTTAAAACAATTCGAAGAATAAATGGGAAAAGAGACGAGTTATGTAATGCTGATGACAATGGCAAAGTGTTTAGAGTTGAGCAACAGGATAACAGAGTGCTGCAACCATCTTGTACACTTTATGTTGGTTACGAAAACTCGAATGGTTGAGGAAACATGCAAAGCCATAGAAAATAAATGTGCGAAACTTTCTACGACAAAACTTAAAAGAGACCATCAAAAGAGGCAGCACAAAAAGCAACCAAATAAACATATAAAGCAGAGAAAAC
>PB.10683.1.mrna1 CDS=2-157
TTGTGCCGGCAAAGGCAATGGAGACATTTCGGCAGGAGCAACAGTCCGTAGAGAACATATTGGACAAAATAGTCACCATGTATATGAAGCACAAGTGATAGTGCAGCGTAGCGAGTATCAATGGCTGATTTTTTTTTATAATTATTTATCGCTTTAGAACGTGCCATAACATTTAGCATTATCTGTCAGTGCTTTGCAAGTCAATATTTAAGCTAGAATTGACTGCATTTTAGTTTCTCACATGAATTTTTTAGTTTTTAGTAATATTTTCTATCCTTTGCACTTTTCTTTCCGAATAACACCAAAAAAGCAATCCAAAGATATTTTTGCCAAAAGCTTGCTTTAATAAGCAATAATTTAAGTTCTTTTTAAGTTATCTCACCACCAAAGCATTTACTATCAATCACTTATTAACTGAATACGAATTATTCACTTTTTCTTTTTTCTTTGTTTATCTTTTTATTGAAGTCCTATCAAATATTGTCTAGCTCCTGTGCTTGATTTTTTCCACAGAAAATCAGCTAGTCATATCCGCATAGTTTTCAATAAATTTAAATTTATGTTATGCTAACAACTCTTGCCATATGTAGTTTTAGACTATTGCATTATAAATTTGTAATCAAAATATTTCTTGCATAAATCGTGAAATAATAAAACATGAAGCCAAAGTTCACATTAAGTG
>PB.10684.1.mrna1 CDS=2-37
GTTATGTGGCAACAATTTCCATAGTCTAGACATATAAACAGTTATTTGAAATTCCAGTTGGTTTAGTGCGCAGTTAACTAAAAAGTTTATAAATATCTGAACAAATTCTTATATAATTAATACAAAACCGTTATTAAGTTAACAAGGTCATTTCAAAGTCAAAAAGACCGCAAAAAAGTTAGATATTTTCAAAATTGCATTAAATTGGAGGTACTGCAAGTGCACGGACCGAACGGTTATCACCAGCAGTTCCAACTTTGACAGCTGAAGCAACAGCCACCGAAACTACTACATTACCACTACCCCACACATCGATCACATATCCCCAACCACAATCACCTCCACACAAGACACCCTCGCCGTGCAGACCGCTGGGCCAGGAGGGTTTTGGTAAAGAAACAGAAGACTGTAAAAAGGATTCGCAGGCGGATTCTTACATTCAAGC
>PB.10685.1.mrna1 CDS=357-485
GATATACGGAGTGGAAGGCGAAAGAAATGCAAAAAAAAGCAGATGCACAACATTCGAATTAGAGAAAATCTTAATGAAAATTGAAATATTGTATGCGACCAGCAAAGTTAGAGAATTATAAAAGACATAACTGAATATTTCCATCCACAATTAGCAATGGGAAAATTTAATTGAAACTTGAACCAGAAGAAGGAAGAGTGACCGCTTAAGAAACAGTTGTTGTAGCAATGTGTAAAGCAACAATAAAAAACACAAACACGCAAACGGCGAGCAAAAAACACACTTGCAACACCTTTATGTGAACGCATACAATAGCAATAATAACAACAGCAAATACATATAAAACTAAAAGTTGAATGCGAACAAATGCAAATGAGAAGGAGTGTAGTGTTGCGCTGTTGGCAGCAGCCAGGAGCGGTAAATATGCATGCAGCAACAACAACAATAGCAGCAGCAGCAACAGCGCATATAACATACTAGGCTAATATATTCGAATTAATGATATTTTCTTCTGTGAAACTTCTATATTTTCTTTTGTGTTAAATAAATTGTAAATGTTTTTCTTTTTGATTTGTAAAATGAACAAAACAAAATATCGTTTTATGAGAGAGAAAAAAAATTATATATTTTAACACACTTCTTACATTAGTAATTTAGTAGACGCCATTTTACAATTTATTGAACAAGTGGATGTGTGAGGGTATTTTTTTGAAATTTTTCCTAAATTGGAAATTTATGAAAGATATGTGTTCAAATAATAAATATAAATTTTATTTTAAAAA
>PB.10687.1.mrna1 CDS=1-99
TCACTGTTGGAATCATTTGTTTTCAAAACTCTCTACACGTGCATTAATATTCATCAAAGTTTATTTATTTTATTAAATTATGGGTCGAAAGTTACAAAATA
>PB.10688.1.mrna1 CDS=2-97
AAGCAAAATTTTATTGCAAATCAAAATGAAGCATAAACAAAGAAATACGTATAAAAACATATTTAACATATACACAATTAAATATAATATTAATTGACAAACCAAAAAATAGTTATTCATTCGTGTTGCATATTATTAAAAGCCAGATATAAAAGAAATCCATAAAAATGGTAGTTAATTCAAATAAATAGGAGAAACTAAATCGTGAAATTAAATACAAATAAATTAATCAACATAACACAAATACATACAAACAAACATGCACATTGCAAAGTGTGTCATTACAGTTACCCAACAGAAGTGCATAGACGAGATTTCAATT
>PB.1069.2.mrna1 CDS=207-305
GTATTTACCGTATGCCGTCAGCAAGGATCACTTACAGGCTGTTATAATTTTTCATATACATTTTTAGAATGAATGCAATAGAGTGCGAGCGAATGATCATTTGATTGAGAGCGACTACAAGCCCTATCTAGCGAAACTTTTGCTGACTGATGATTAAGAACTAAAAATTTGAGCCGCTCAGCATCATTAGACCAGTTGAACGATAAATGTTCCATATCAAAATCTATAGAAAAGAATGCATAAGAATTGGTGTATTTTTATTGGAAAAATATCTACTAATTGTCTTGGAACAAATTGCGCCTTAAAAACATTTTAATTTCTTCAAAGAAAAAGCTTTGAAGAGCACTTATTTATGTAAACAAACTAACGATCGCAGAGAAAATGCAAAATCGCCGCTTTTACGATGTAAACAAGTGGTCAGTGACCTGTGAAACTTCCGAAAGAGTGATTATTTTATAGTCTCGAGCACGTAGCACACAATTGCAGTTACTTGTCATGTATGTAAATTCGTTAGTTGTAGAAAGGTAAACAATGGTGAAGCAAGTAATCAAACAGAAGCACACTTACCATGAACTTTCGTAAACAAATTTGGAGATCAAAATAAAATTGGTAAAATGAAAGGCAAGCCTTAGTGGGTCAAAAAAAAATTTAATAATAAAATTACAAATAAAATCAAAAAAA
>PB.10690.1.mrna1 CDS=46-138
AGTAAGAGTTCTATAGCAAAAAGTTATATAGCAAAGTTGTAGTTAATGAAAATTTCTACAACTTTTGTATTAACACAATGTTCACTTAACCTCAAAATATGTGGAAAACTTCAAATAACACTACGAAATAATAGGTAGATAATCTTTTTTTTGCATTTTCTGAGAAAACTTACCCTAGTATTGTACCATATATATTTTTCATACCATCAGAAAGTAAAGATTTCAACGAAGAAAGAGCCTACCGACTTTTTTAAAAAAGCAAATATTTGACTTGAGCATTTTTGATTGAAAATTAACGCTTTTTTCGATATTACGACAAAATAATTAAAAAAAAAATATTTCTAATTAAAAAAAATTATTTCAAATAAAAAAAAAAATTTTTGGAGAAAAAAAATATTTTAATAA
>PB.10691.1.mrna1 CDS=3-182
AAACAAACATTAAGTCGATATGTTTGTATGTGAATAAAATTACTAGAGCCTATTTATTAAAACCGGCCACGCAAAGGCGCGCAACACACAAACGCAAGCGTTGTTTGAAAGCTAACAAAATAAAAAAATGTAAAAGGATTATCAGATTTGAAAGTAAACCACATACACACATACATTGTTAATGCGTAAGTTGCTTTTTTACATGTATAAATTACTATGGTGGCTACTATGGTATTTGACTTGAATGAAAATACAACTAATTAAAATAGGAATATATATTTTTTTTATAGCTATTTGAGCTACATTAGTTTATATTTTAATATTGTATATTATGTACGTTTAAATATGTAAAACTTTGCGGATTTTAGTGGAGTTTCCATAATTTTATTTGATAGAGGTTAATTATAGCAAATATTAATTATGCCTAAAGCATTAAATTTCACTATGATAGTGTAATTTTCGAGCGTAAATCAGCTAAAT
>PB.10692.1.mrna1 CDS=248-358
CCAAAACAAGAACAATACTTAGCAACAACTAAGAGAAATCCATAAATTTGAATCAAGAAATAATTACATGCTGTGTTAAGGCTATAAATACCCACGAAATTGCCTATTTGAAATTACTTGTATGCAAATGTCATGTCACATAAGCAAAAAACTTACCAACAAAAAATATCATTTGTATGAAATAATGGCAAAAAGCATCTAGTATTCCCATATATCCAAGTATTTGTTACTCATCTTACTTTAACTAATGCATTTATATCATTTATTGTACATGTATATTGTGCCATTATGTAGAAATTATTCATTTTTATACATCATCGATATCATCACACATAAAAAAAAAACTATTGATTATTGATAAATGATAAAGTATTTACCAAAAAGAGTGCAATTCAAATAATTTTACGCATTAAAACGCACTAAAAAACAAATAATTATAAATTAATATCGAAAATAAAACGAATTAGTTAAACAAAAAA
>PB.10695.1.mrna1 CDS=3-53
CAGTTGAATTGAGAAAATACGATTGGAAACATTTTGCGCGGAGCAACCAATAAAGTGTTTTGCATATATTTTGCAAGTGAATTGAAAGAATATTATTCAAAGAACAATTAATTTTATACTAAGTTAATATATAAAAT
>PB.10696.1.mrna1 CDS=2-103
TTTGGTTTCATTGGAAAAGGTTGATTCGTTGTTTCTGGGTGCTTTTGGTTACGTTTGGAAAGATCAGATGGTGTACGGGCGGAAGGGTATAGAATTGGTTTAAATTAAATTGATTTATAAACAGTTCAGTGTTACTGAATTAGTTATTGTTGTGAAAACTACTTTGCTTAAGTTCAATAAAAAGTAAAGCAGTATAAAATATTTAATAAAACACAGTGGAATTTTGTGAAAAAATCAATACAATATTTATACGAAAAAATATCCTGTTGCAATAATAT
>PB.10698.1.mrna1 CDS=2-136
GAACGAAAAATTCTCAAGAAATCTTAACAAATTTGTGCTAATTGTGCTAGAAAAGGCGGTGCTACTAAAAATGCAGCCTACTCGATGTAGAATAGGGCGCAAAAGTGAAAATTATAGTTTTTCTAAAGTAAATTAAAACTAAAAAAGCAAATTCACGTGAATTATAGAAGACAGACGTATATATGGCACATATATATATTTATCGGCTGCGAACGGGCTCACACAAGGCTACATCAAAGGAGACCACAAAGTAGAGAATAAAGAGAAAAGTCAAAAACAAAAACGCAGAAATATAGTGTAATAAGAAAGACGAAAACATATGAGTAGGTGTCTGCGACTGTGCGGTGGATAAACGAATAAAAGCAAAAAGTAAAAGTTTAAGGTGTGTGTCAGAACGCCAGTAAAGCC
>PB.10702.1.mrna1 CDS=245-319
AAGTTGATTGCATAGAATATTAAAAATAAATAATTTTATTTTTTTAACTGTGAAGAGTCTAATTTTTTCCATGCCATGAACCGCAATCGTTTCTTACGCTACAGCTCGATATACTGACTCTCAACACACAACTCTTTACGCCAAAATGAAACAATTTAAAATAAATAATAATATTCATTGAATAAAAGTGCTTTTGAATACAAATAAAATAAAAAATTTGCATAAATTTTTCTGATTCTCACAAATGTCATTTTTAAAATTCTTCATCCACCTCATGTACTGCTTAAACAAACCACTGGATAACCACACTCAGTCCGCAT
>PB.10709.1.mrna1 CDS=178-363
ATTGTTCTCAACATGGTAGCAGAGCAAGGTTGTCTTTTTTTTTATTCACTGCTGCCATATTTACATTGCTGGATGTAATTTTGATATCAGTTGGTTTTTTAATCTTGTTTCATAAATTGATCTGTGTGTCTAAATAACTTATCTAAGCCGTTTTGAATTCAATACTCTGTTAAATAAATGAATACCTGTAGCAAGGTTGCTAAAAGGTCCAAAAACTATTGTATACTTGTATATAACCAAAAAACTTTCAACGTGAACACGTGGTTTTATATACAGCACATGGCAACTAATTTAATGAAAAGTCACAAGGAAAAGTTGATCAGTGAAAATTATGAATTAAAACTACAAAATGAAAAATATTAAAAAATTTCTTGAAGTAACAAAAAAGGTTCTAATACTAAAACAAAAAATCGATTGTAAAATAAAAAC
>PB.10710.1.mrna1 CDS=1-102
TGCGGTGAGTGTTACTATAATCTAATATACATAAACCATACAAGTAGAGTGTTTACAAAACAGCGAAGCGGCTTTGAAATTTTAAATATTGTAAAACGCTAATTTTATAAAAAAATTACAAAAAATTTGGAATAACTTAAGTACCATAATCAAGTATATTTTCGACAGTTTGTAAATACCTGTAAACAGAAGAAAGACATACCATAGTTCAATCCCATCTTCTTTTTTCATCAGCAACATTTGAATATATTCTCGATACCATCGTTGCTTGCATAAAAAAAATTCAAAAACATGGATTTCATGAAACAAATTGTAAAAAAATTCATAAAATCCATATTGTAAAAACACATATAGCTGCATGTCTGCACATATTTAAGTACACTTGTGTGATTATAAGTAAATATATAACTTAATAAATATTCTGAGTGCAGTGAACTAAAGTGACGAAATTGTTGTTTTTGTTTATCTCTGTATTACATACTTCTTTGTATATTTTATTTCGTCCATAAAAAATATCACGCGTGCTTAAATATTACGAAATT
>PB.10711.1.mrna1 CDS=3-197
TCTCTTTTATTTGTGAACGAAGCAACATGGCACGTGCATTGCAACAAAAAAAGCAAAAAAGACAGAGAAAAGCTTGGGTAAAGGAATGGCGATCAAGAAGAGCAGTTTTTTCACATAAAAGTTTGTTAAAGGAACTTGAACAGTCCAGCCCGGCGGACTACTCCGAATGGATCCTTCTGTATATTTGGGAAAAGTAACACCTTATATAGAAAAACAAAATACTATTATGCGAGACGCAATTTCGCCTGATGAACGTCTCTCTGTAACATTTATGTATTTGGCAACTGAAGAGAGCTACGATGTTGATTAAAGTTCTTAAAGATTTTATTTCAGTAAGTATATATAATATTATATATATC
>PB.10717.1.mrna1 CDS=3-26
TAAAAAATTTTAAACGTCAAATATAAAAACTGCAAAATTGTTAAGAACATGCTAAATTAGTTTTTTCCTTAAATTTTGTTGCATATAAAAGTTTGTTTTATTTATTTAAGTATAATAAAAGTGGTGCTTTGTGTACGGTTTACATCCGAAAAATATGTCGCTGTTTCGTAAACC
>PB.10718.1.mrna1 CDS=1-120
AAACTCAGATACGCTCACATACGCTATGCGGAGTACAAAAAGCATAAATCCATAATAGGCTTGCGCACCACAGAGGATGATGATGCGGCAGCTGAGAACAACATTGCGGCGCAAAGTTAAGTTCACCATATGCACACAGCGCATCTAAACACAGCCGCGCGCCGGCTAGCTGCTAGCTTTCGAACTGTGCATGAGAGTATGACTCAAATGCTTGCTGGCATGCTTGACTAACTGAAATGTCGACGAATTTCGTGGTTTAAAAGGCAATAAGCTGCAAATATTACAACAAAAACGGTCACTAAGCAACGTTTATTTGAACTCGTTACGTTTGTCTAATAATTTGCAATAGAAGACATAAGCAAAAGTTTGTATATTCATGTGAATCCGTTGCGTAGTCGTTCTTCTTGTGTGTGACGTACGGTGCTATGACGTAAATAACAGTGAAAAATTAATTAATTTAATTTTGACAAACAAAAAAAAAAAACATTCCGCAAGCATTAATTATTTAAATACGATTTTTATGTAATACAAATTGTAATTATAAAATACGTTAAAGATATTGGAAAAATAGAAAACAAA
>PB.10719.1.mrna1 CDS=65-145
TGCAATCAGTCAAGGGTGCGAAAGGGTGCTTTAGTGGTTGGAATTTTCATGATCTACTTCGCATATGAATGAGCGCACATGGAAAAATATAACGACTAAAAGGGGAGGCAGTAAGAGGCAGAAAATAACGGAGGAAAAAACATAAAATAATGTAAAGCGAAAAATAACC
>PB.10721.1.mrna1 CDS=107-172
GTCATGACTTTAGTAGAAAATTAGTGCGTGTGTAACTGTGAAGAAGCCATCAATAAAGTGAGTGATAAATCGAGATATCGTGCAAAGTGGCCATAAAAGTGTTTACATGTGTTTACTATCAATTAAAAAGTGTCACAGCACTCAAGGCGATGAAGGAGCCGATAAATGTTGATGCGCTACTCTAAATGCTTCCTTCACCCTCAGTGCTTCGTGAATAAATAACACCCCTGAAAAAC
>PB.1075.35.mrna1 CDS=405-833
TGCCGAACATATTTCGATGGCGACGTTCCTGCGCTTGACAATTCGCGAAAGCCAGCGGTCTTCGCATTGCCTTGACTGGCGTCAAGGGTGCTGCTGTTAGCTTGCGCAAACCCGTTCCCGCTACCCATGGATTCAACACGTGGCCGCCGGCCGCGTTCAAGTGACGTGCGGCTGTTGCAACGCCCCCGACCAAGGTAGTTTGGCTGGTTGGCCGACTCGTTAATGTGGGCTGTGGCGAGCGCACGCAAATATTCTCGGTTCCCAGTAGAGCGCGCATTCGCTTTACGAGCGTATTTGTTGTGACCGGACATGTGCGATGAGGTGCTAATATTGTCACGCCCATAACGCAGTCCGGCAGCTGTGCCGATGCTGCTTGAATCTGTGGCACTACAAAATGTTTGGTAATGTCGAGCGCCGCCGCCGCCATGGCTGTCGATGTTGCCGCCGCGCAAACGGTCATATCCGACACGCAATTGACTCGTCCGTCCAGCGGCATTTGCTGTTGTTGTGGCCGCTGCTGCTGCAGCTGTTCTAGCGGCCGACGCAATGCCTGTTTGACTGGCGCTTGTGCCGACACGGCCATAGACTGTTGCATTGGCGATGGGGTGCAATTGTTGATACATATGGGTTTGTTGCAATGTCGTCGACTCTCGCTTATTTGCTGTCGCAGCGAGTTGACCTGCTGTTGTTGGATTTTGCGGTTGGTGATCCAAAAGGAATTTTCGTCGACGAAATTCGCGAAATTTGTTTGTTGGAGGATTCTCTTTGTCATGGACAGAAGGAGTGAAGTCATAATTGTAGAAGAATGTCTCAAACCGTTTGTTCGACGTTGATGGCGATGAATGTACACGATTATTGTACAAATTCGGTAGTGGATATGAGGGACGCTCGGCGTAACGGAAATTGTACGATTGGATTTTGAAGGGATCACGTTCGAAGGGATCTGAATTTTGGCGTCGGTTGTGTTGAGCTTTAATTTGATGTGTTGGATTTGGATATTGATTAAAATCGCCCAAAGTAACTGTGCAATTGCATTAATTATTGTTGTTTACAAGTTGTAGCGCATTATTTGTTGTTTATTGTAGAGCCAAAAATTTAGCACGCGTAATATTAAAACAAAAGTTTTGATTAGCAATTATGAGAAAAACGAAATGAATTCAAATGAATTTGTTTTCTTACATATGTTCCTGCGACGATTATAATTCATTGCTAATTTAAAGGACGAGTTTTTTTGAAAAATTTTGTGGATTTTTTCCTTTTGCTTGGGAAACTATCAAAATAGCAAAGAAAATATACGAGTAATTTTTCAAAACAAACTTGGGAAAGTGCTCGTTGAATTTAGTTAAAAGTTGTTTCACTAGCAACATTATTGCTGCGGCTATTTGGTTGGCTGCTGCTTGCGGCTGTTGCGGCTCTTGCTGCTGCTTTTGCTGCTGTTGTGCAATCGTTCTAAATTTATAAAATCAAATCAATCTAACGTTATTTACAGCCAAAATGCTTTTTCACAAATCATTAGAGTTTCATGTATATAAATGCGCCGAGATAGACATTTGGATTCTATTTTAAATGTGTGAGTGTATCGTATTCGTAAACTCATTTTCCTCATACGCTTTCAATTGTATGTGACTTTTCGAAATCACACGATTAAATCGCAAAACAAATTTGAGTGAAATGTCAAGTGGCACTGAAGCAAAGACGCGCGTTTGCGTAAGTTCCGTTAAGAACGTTTTACGTTCACTGTTAGAAGATCTAAGCATTACTAACTAACAAAATGTAAGTAAAGAAATAGTTAAACGGAACTTTTTGCATCGGAAAACCTTCTTTAATTGAATCAATTCAAACTATGCATGCTAGTTAATATTAAAATAATTGTTGTAGCAATATAGAAAATATAGAAAATAAAAATAT
>PB.109.4.mrna1 CDS=2-109
TGTTTGTCTCTCATCGATGTTGGAAGTTTGTGTTGAATGCGCCGTTTGTTGTCGCTACGCGTTTTCAACAATTTGGTTTCAGCGACTCCTTTTAGCCAAATTCCGTTAGTGCTATTATAATTACAATGTGCAAAGCGAAATAGTTCAAACTAAATTGAAAAACAAGAACAATATATAAATAAATATTTAAATTTCGGTATACAAAAACAAATAATTGCAATAAAAGTGAATGAAAGTGGTGAATACAAAAACGAAAATCATAGTAATTTATAGCATTAACTGATCCCATTCACCTGTGCCAGCGGACGTACTCGCTCATTATCAGCTATTGCCGTCTTTCGGCGCAGTCCTGTCATTCGGCAAGATTTGTGAGTTTTTGAAATATTGTACTTTGTTGTTTGAAGTAATTAAATATTTGCCAGAAAGAAAACAGACGAACTGCATTGTTTCGCATAAATAAATAAAAAGGTGGGAAATGCAGAACGAGTGCAAAACAAATTGCAAAACAAATCGAAAAGTAATACTCAGTGTTTATTAATAATTTCCCCGTCATACGCAGTGTTATAAATATTAATTATCAACTGCTGAAAAACATACGCGCTAATAAACAGATAAAAAAGTAAACGGCATTAGGTACAGTGTGAGTGGTGGAGGTAGCTTTTGCAGTCGAGCGTTGGCAGTGCGAAACCATAACGCTCGACGGCCTGATTGCTGTCGCCAATGGCAACAAAAAAACAATAACATTACTATATTATAAAAAAAATAAATAAATAGTTGGAAACAGTAAAGAAATTAAGTGTGCTCAACAAGTGTAACGAGCAAATGCGCACCCTCAATACACTTGGCCTAAAAGCGGCTAAATAAACGACTTTGCATTGTTTGCGCATATTCTCAAATGCGTACACATATGTACAAATGTGTATGTGTGTGTGTGTAGTATATACAAATACGAAGAGATCGCGCAATAAAACGGAAACGGAAATTTGAGTTCCTTCCAAAGTGCTGGTGTGCAAGAGAATTTTTGAACAATTCACGAAAATAAATAGAGTCGAGTGATTTTACGAACTACGTACGCATTTATGTAGGTATTTAATATTTTTAAATTCACATTAAAAAATATTAATGCATTTAAGTTTTTGCGGCTGATACACGCCACCGACTTGTTTTAGCAGGCGTCATACTGGTTTACTCCATTGAACTATACAGAGAACTGCTCTAAACAGTTTTATTCATTGAAAACCTGCAAAACACAACAAAACTATTTCAACAACAACACTGTGTGATCAACAAACGAACGTACGATCGCCCGATAAATGCTAATTGGTAAGCTGTCACACCTTGACTGTTGTTACAACGCCGCCAGCGGAGAGAGCCCTTGCAGATGTCTGTATGTACAGTAGCTGCCAAGTTGAAATGATTCGCAGCCAGGATATTGCCAGTGAAAATAAATAATACGAATAACTCAGCTAAAACAAAATAAAGTGTAAAATATAACTATCAATAAACATTTG
>PB.1117.3.mrna1 CDS=280-555
CCAGATAGGCAAGTAGCCAGTTAGTCAGCTATCGCGGGAAAATCTCTAGTTAGCGCAGCAATCATGTTCATATGTACTATAACATACAGTACTAGGTATGTGGGAATGTGGAGAAGTACGCATGCACATGAGATTGTTTATTAGTTGCCGGCATCGGTACCGGTAGTTCGAGAGCAACACATGCTAATGATTTCATACCGGCTAAGCGCGTGTTACTCAGCAATCCATCGACTTGACTGGCCGACATGTGGAGTTTAAAGTCTTTGGCTTGTGAGGTTTATGAGTACTATATCAGGAAATTTGTGTCACAAACGCTCAGTGGAGCGTGTATTCTTAAGTGTATTAATGGCAATAAGTAATTGCATGAAGATTTGTTATTTTTTCAGAAGTTGTTGGGCTATTCTTGGTTATATTAATGGTACCAGTGCTAACGGAAATCGATTAAATTTGTGCAAAATATCTATGTACATACATACATACAAATGTACATCTGTATGTGAGTCAATATTCAGGAGTGCAAACCTTTACGGAATGTATGATACTAGTTTTTCGTAAATAAATTGTTATGGTTTTGATATAATTTGTTTATACCACAGGTATTTATAATACCTACCATATATAATATTTTTGTATATGTACATATTTTAGTTTATTATACAAGATTTTCTTCCTATTGGAGATGCCCTCAATATGCTATCCGAAATATGGATATGAATACAAAAAAATGTAAGTTCTCTAGTGTGACTGCTTTTCTTTATGCTATTCGTCAAATGGATATGGTTGAAAATA
>PB.1118.25.mrna1 CDS=736-990
ATGGTTCGTCATTCATAATACATACATTTTCGTTGGTTGAAGAGCTACATGCAATCGGATGTTGGTTTAGAGCAGATTTCCAATTTTTTGAACATATTGCCGAGGGAAAATATTTTAGTGGACTGTATTTCTTACATGTTTCTTATCTTATCTTATATTCGTAATAAAACTAAATTTATTGATGTATACTGAAAGTGATGCCCTTTGGCATCAACGCACATGTTCATTTTGTCACACTCACGTATGCAGACGTGAATTATATATTTAATTTTGTGCCCACTAGTTATATATCAAGAAAACAACTTGATTCTTAGATTTCTTAAATCAGACAGCCTCTCGCATCAGATCGCCAACTTGATCTTGCTGCTATGTCCGGCTGTATCGCATATTCCAGGCTACATATAGTTGACCATGAGAAAAGCATGACTTTTCTAAATGCACTCCTGCCACCTGTAATGCTTGTCCTTGTGCTTTGTTTATAGTTACGGCAAAGCTAAGCTTGATGGGAAACTGTACTCTTTTAAATTGGAATGGAAGGTCAGTGGGAATAATTGGTATGATCACACTTTTTCCCTTACACCTGCTAAAATAGTAGCGCCAAGTATGTTCTGTCCCAATTTCAAGTCATCATTGTTGATTCTATTAACAACTTCATTTTTTGGTGCTAATATTGCTCTTGCGCACAGCCACTGATCACTACTCAAATTTTGTTACAATTCGGGAAAAACATGGGCAATGAGATCCACATCAATTTCTACTAAATTACAAAATTCTCTTGACATCAACATCTTCTGTTCTCATCAACATCTAAACAACCATCTCCAATTTTCAATAACATTTCAGCATAAAGTCCCGAATCCACGTCATTATGAAGATGCACTCTCATATTCGTTGTCGCTCTGCCTGCTGTTGTCTTCTCAGCTCTACGTGAACTTCAGATTCTTGATTTCGTGCAACTTTAGCTTTACGGACCGACGAAGAATTTCTTGATAGCGCAGATTTCCGCTTTCGAGGCATTTTAAAAGAAGATAAGAGTAACAATTATTCTCAAATAATAAATAATAAATTGGCATCAATACGCATTTAGTGACAGAAGAAATAACAATGAATAAAAATTCAAAATAGCTGAAGGTACAATCTATAGAAGTATAGTGTTTAGTCTCTGTAGTTTACTGTGGTTGGTTGTTGAACAGTACGGACTACCTCCTCGTCTACGGGTTGTGCAGCGGTTACTTGCTTCAGCTTCCTACGTCGGGGGCCTTTTGACTTTGTAGCTTCAGCGGGAGCTGATGCTGATTGTTTTTGTTGACTTATTCGCGCTTATTGTGAATAATAGTTTGAGTATCTGATCGTAAAACCATATGACATTTTCTGCGTACAGAAATAGTTTAGTAAATGTAAGATGTTGATGTGGCTGTCGGTAATATAGTGTGATGGTATGAATATTGAGCTCATTACAGGACTGCTAGATGGCGTTAATATTTGTTTCAAAGATTTTATAAAAGTTAAACTATTATTCAACACAAAACTTGATGGTTTGCCTACGCGAGAACATGCGACATAAAATTGTCCTTGGGAAAAGTATGGTGTATCCAAATCTAAGGTGTATCACCAACAGACAACGTTTGACCTTGTGACTTATTGATTGTCATTGCGAATGCCAGTCTAATTGGAAATTGAGTGTTTTTGAATTTTTTTGAGTTGATGATTGTGCAGAAATCCATCGGTAATTTTATGCATCCAGTATTTTCATGTATAGCAACTTTTCCATTGCCAATATCTAACAGTTGTTTTGAGAAAGTTTCAGCAAATGTATCTTGGAGCATATGAACGTGCAAGTTCACTGTCAGTTGTACTTTTTCAACATACCGCCACAGCCGCGATGATTTTAAGCAAGCGTTGATTTCATCAGCGTATGTTGTATGCTTATATGCCATAGTGCATTCATCCCAAATGATAATTTTGCACTGTTTCAGCACGATAGGCATGGACGATTGTAGTTTTTTTTTTATATTGAACATTGCATCTGGGTTATTTTGAATGTTTAATGGAATGATCGTATCTCAGCATGAATTGACAAAATAAGAAATGTTTTGCCAG
>PB.113.1.mrna1 CDS=58-228
AGTTAATCGTTGATTCGATTTTGTTCTATCATCCGTGTTCGTCACAGTATATTCAAAATGGAAAACGAAGAATCATTGCGGGCAACGACGAAGCAGATAGAAGAGCTGGAGGATAGAGCTTGGTCAGCAACTAAATGCGTTGAAAGGTCGTATCATGCTCACCTGCCAAATGCAAGGAGGGAAGTCTTTATCAAAAAGAAGTACGATAAAAATGTGGGTTCGAAATAAAAAGTAAATTGAATAAAGC
>PB.1135.1.mrna1 CDS=729-929
TAATTATAGTGTTGCCGTGTCAGGAGCAATTAAGCTATAAGCAATAAATTGTAAGTTGGAAAAGCGAGCAATAAGTGTTAAGTTGTTGGAATTGTAAATAAAGATAAGTGTATAGTATTATATTAAATTGGGACTTTAATTTAACAATCCAGTGATCGAGCTCAAGCGTGAGTTATGGTTAGACGATTTATCGGGAAATCCGTTACAATATTTTACTGGGAGAAAAAATCGATCACATCCTCGATTAGAAAAAATCGACTGCTGCTGTGAAAGTGAACTTAAATTTCATCTCCATATATTTCTCAGTATAGAAACAGAAGAGTTAAAGACCTGATTTATGGATAATGAAACCCGAGATAATCATCTCGGTGACTATCCATTAAGCAGGCTATGAAAAAATCTTCTAGAAAGTTGAGCTACGCTGATGGAAGCTCGTTATTAAGCTTCGATTTTCTCCCGCTCGCACTAATAGTATTAAAGTATGCTATTGAGTAATTTCCTACTTATGTACATGAAATATTTGAGGGAAGCGAAAGGATGCGTAGCGAACGATCTAATATCAAAGCTAACTGTGACTGAGACACTCTAGTTTTGAGAGCTTTAAAAGTGATACAAGCCAGTAATAGCAACAAAACAAGAAGCCTAGCTTTCAGCAGTCAAAGTTCGAAGTTAAGTGTGACGAAATAAACCGTGCAGAATTTAAGAATAATTAAGTTGAAAAAACTAACATGACTTTGAAATATAAACTAGTTAAACACACTTCCAATCGAATCAAAATAGCATTTGTTTTCTATTCCAATTATCTTCACCGCACTACTGTATTTTTAAAATGTGATTCATCGAAAATTGAAATTCTACAAAGTATCAAAATTCCCCAACAACTATTTTTTCTATCAATTACGACTGCAGCTACTCGGAACCGCAATTAACGGTTTCCTTCACATGCTGATGAGAAAACGCTGAACAAACTCTACTTTAATGTACCTACATATGTATATGTACTTATACACATTTCGATATAATATAGACTCGTACATTATGTCAAATTGGTTTGGTGCGTAGCGGCATGCACGACTAGTGACGTCACTGCAACACCGGTAGCCAATGCTAAAAGCCAGTAAACGAAGCGAATTTCAGTACGACTCGTTTACGTGGGATTACCTCCTGCTTGTGAGGAAACTCCCCAGAAGTTTTACCCGAAATTGCACAAGAGTAAAGTAGATGTACATATGTGTATGTACCTATTACCGCAGATTCTACTGAAACCTTTTAGTCTTAAGACGATCAATATAAGACATTTGAAACGAAAAAGTTCTATATCTTTTGTTAGTTTTAAGCGATTAGAGATCAAATATGGAAACCACACTAAATAGTAACTATTTCTGGATGCTAGAGCGCCTCTAAAATATTGTTCACGTTCCTTATACAGCAATTATATTTATTTATGTATACATTAAACCAGAAATATGTCACTGAAGATGTCTTAACAGTTTAAATGTAAATGTAAAATTTCACTTAGTTTTGGATATAATACCGTTCTGGTCTACGTTTTTGCTCACTAAATTTTAAAGTATTCAAAAACAAGAATATAAAATTTACGTGCTTTCACTGACAGATGCTACTTTAAGAAACTATATACCACCCAAAAGAACACACTTTACATATAATGAATAAAATGACTACGAATATGAGATTTTTCGGTTTCGAAAACTCGAAGAATTCAAAAATTGACAAATAGAAAAAAATTCGATTACTTGAGATAAGTAATATAAAAGCGAAATAGTGTCAGATCTCTAAGTCTTCAAGAAACTACTTATCC
>PB.1139.1.mrna1 CDS=149-442
TGTTGAATCTGATGGCACATTCGCGGCCGTAACGCCGTGGCCCCACAGAGTCGCTTGTAACTCCACCTACGGTGCTATAAAGACGCACTGCGGCGTAGCCTTTGGCGGCGTTTAATATGCCTACTTTTCGGGTATAAAAATTGGACCAATGGCGAATTCTGGAAATGTTTGGTCTTTCTCGTATTCTATTTGGAGTTGTTGGTGTTTTTTCGGAAGCTGTAGCCGTAAAAGCCACTCTTGCTGTTGGCGTTGGCGCTTCTGCTTCGCTAGCTGCCGCCGTTTTATCTGCAGCCTCAATAATGGGTGCGAGTGTTGTTTTGGTACTGAAAAGCGCCCACTTAAGGCCGCAATCCATTGCGTCATCACAATGACATCAATTCCAAAGCCTACAATAAAATGGTCAAAAATACAAATTATTAGTAATTATAGATTATATTTATAATTTTATACGTCGTATAGACCAGTCTAGAAAATGGTAAAAAGTGAAAGAAATTCATAGCAGGTTGAAAGTCGTTGGAAACGAAAGATAAAATAACACAAATGACAGGAAAATTCTAAGGTTGGGGAGACGATTAGCTCGATTCCTGTTAAACTACGCGTCTTATATTATATGTGATTTCACCGTGTAAATCTATCTCAATTAGTTTTAGGTGATACAAACAACCAGTATGTTTGGAAATAAGGTCAGGTTAAATCAAACTTCGTGTTTTTTTTTTGTACAAAATCAAATCAAAAAACCCAAAAACTTGATATTTTGAATTTTTGATAAATTTTGAGGTTGTGTGAAAAAAATGTTAATAAATTTAATGTCGATCTTTTCATTGCCTATAACTTTGCCAATTTACTTTTTTCTATAGGACTCGTAGTTGCGCCCGAAATTGAGCTAAGCCGATTTAAACCTTAAAAATGCAACCCCGCAAATTATTTGTCCTTTTATTATTGTTATTTTTCGTTTTCAATGGATTTCATCCAACTATGATTTTTTTTTTTTTGCTTTCAAAAATTATCTATCCTGGTCTTATACATAATATAAATGAGTATCGTAATTGAAAATAAAACAAAACAGTGATAGGAATTCAAAACGTGAGCGCTTACAGAAAAAGGATGGAAACGAAGGTATCAAAAGCTCCCAAAGCTCTATTCGGAGTCTAGTTTGGACAAAAAATTAAAATCGAAGTAATAATTGAAGCGCTTTCTTAAGTGGCATGCGTCTTCAGACAGCCAGAACAACAACGTTGTAAAAGTGTGCAAGGCTGGGGCTTGGGTCTAAAACCCAACATCTTGAACGGTCTGTTGTCCAGTGCTAAACATTAACACTTCCTAATGAAATTCAAGTAAAAGGTCAAAGACTTTTAGACCTCCTCGACAT
>PB.1142.18.mrna1 CDS=77-229
TGCGCTCCGAATAGCAGAATAATATAGAATATAGTAATGATTAAATGATAACAAATTTAAAATAGAATAATCTAGAATGATTTCCGAACACAGAAAAAATAGGAAGAAACAATGCCAAAAATTGTCAAATCGATTGGTTATTCCTTCATTCATTCCTTTGTTGGACGGTACAAATTGGCTGGGTCAGTTAGTAACTACATACAATTTGTTCTGTAAAGTTTTTCTTTGAAAACACCAATTTTAACGTTTCATTGAATCAAGAAAGCTTGAAAATTACATTCCTTACGGGATTTTGATAAATTTTTTAACTCTTCGCACTCTTTCCCTGTGTATGCATCTAAATAGTCTTAATATACGACTTTTATATAAAAAAAAAATAATAATAAAGTTTTCGTATGGAAAAGCCCATAGTGGGAACTAGATGTCCACAATCACAACCTCCCTGCCAATCGCAATTTTTTGGTCTGCAATCAGGAGCAAATGTACAAGTATGTGTGAAAAACCTTGCACTACGATATAACCAGCTGCAGGGGGAGACCAAATAAAAAGACACTCGCTGAACTGTTAATATTTCTTACAATGCTTCAAATCATGTCGTTTTTGAAAGTAAAACAGCAACAGAGCTTTTTTAAAGCTTTTTCACTTTACAAGTTAGACTGCTTAATTGAATTGCTTGAAACTAGAAATGCAAATAAACAAATTAAAATTTAAACACATATGCAAACATATCTGATAACGGTAAATGCGTCAGCGACAATACGTCTATATGTTGAGTTTAACTATTTTCTAAGCCAAATAATTAAACTGTTTCGTAAAATAAGCCAATTTGCGCATTAATGACAATCGTTCCGTTCGAAATTAACCAGAGGTTTCCGCCTTTTTTGGTGGCCCTCGGGCTACGCATCTCTTTTACAAAACCTGTTTTTTATAAAAACACTGCAAAAAGTAATTGCAGGGCCAACTACGAATTTCCATTGATTTAACTAGAAAACTATAAAATAAATATCTAAATTATATAAATAAACACTAAGTAGAATGCCAAGAACCTCAACTAAATTCGGTTTCTTCTTCAACTATGTAGAGTTGGCAACCAGGAAGATATGACGCAGAGCGCGCGTAAGTTACGAATATCTTAAGTGTAGTAAATCTAGTATTTAAATACGCAACAACTAAGCGCTTACGGACACACACACATCCATACAAACAACTACTCGCTCGCACATTTGCCAATCATATTTCGACTTCCCTCCATCCACCTCACCCTTCTCCCACGCATTGCCCGCTTCGCCGACTTCTTTTGGTCTTACGTTCTTACAGAGTTGATATTAAGTAGACTAAGCCATACAAACATATATTATATAATCGTATATAAGTAAGTATACGTATAAGCATGTGAGTAGTAGTGCATATAGGCCAAATGCTTCCAACTGCTTTCTGGCTCCTTGCGTGCGTAGGTGTGTACGTGTGTAGCGCATGCGTGTGTATGTTATGTACGATGCTTTGTGCGTGCATACACCCACCTAATTGGTCTAAAGCTACTTATTAAAACAATGAAAAATACTAATTATTATGCTAAAAATCGGATAATGAAACGGAAATGCTACAACAGTTCGTATGTATGTATACTATAATATTGAAATGCGAAAACCCAAATGACAACAGGAAAATTGTGTAAAGCAAATATCTAAATTAAATATGTAAGCGAAAATTTTAACAACAATAATAGAGAAACACAAAAAAACGAAGCATTTTAAAGCC
>PB.1142.66.mrna1 CDS=682-1278
TTGTTTACCTCACAGGTAAAATCAAATTGCAATTGTTTATATTTACAAAAAGTCGTGGTCGGTAATAATAATTACTTAAAAATGCTATATTATTTGTTTAGTATAAATTAAACTCAGAAGTGTTGTTCCAAAGTATAAATATAACGGATACATATTTTACAAAAATTTTGGAAAGTGTGGCCATTACGACGTCATTTCTGGCACTCCCTCGGAAAAAACGTGCTCCGCGTTGACAGCAGAACTTACAGGATCATCTAAAGTAAAAAGAAAAAAATACGTGTTTTAATTAAGACCTTAAACTTGGTATTGGACGAAGGAAAAAAATAAAAATAGTATTTTTGGCAGAGGTTTTTACAAAAAACGCAAGTTTTGTCGAAAGTTTTCTTTTTTAAATAGTTGTAATTGAACAAAAAAATCCTTCGGTCAAGACCTTGTAAATTATATTAGCAATCCAAAATTAGCAAAAAACAGCCTCTAACATCACAGTCGCAAAATGACTGTAAACTAGTGAAATTAATTACTTTATATCCGGTTAGTGTACCAACATCATACATACTTATTGAGGAATCCCCTTTTGCTTCTTCACAACAACAAGGTGCTTCACAGAACATAAATATTTCGTAAGATATTTGGTAAACATAAAAAAAGAGGCTTTCTAGAAAGAGAACTTTACTAATAAAAATGGCTAAATTCAAATTTGACATCAACTGTATTTTTAGTCAACCCGTTGTAAAAATATCATCCAATTTGTTACCTCACACATTTCTAGGTGATAGAAGAATGGCCATGGAGGTTAGTTCAAAGGTGTCTCAAATTATAGATCGGTTAGGTGAACTTTCAGCCGTAGCTCAGAAACTGTCGAAACCTATTACATCAGCCCAAAAGCTTCGAATGTCTGAAAATCAAAGAGTCTATCTTATGGCAGATATCAATGGATGTGACGGAGATGTCGTTATAGGACTTTTGAAAATTGGTACTAAAAATTTATATCTTTTCGATAGTTCGGGCCAGACGATGAAGATTGATAACGCACGTTGTATATTAGATTTTTACATTCACGATTCGAGACAGCGTATGGGAGTAGGCAAAATATTGTTTGATATAATGCTTAATGAGGAACGCTGGATTCCAGTTAAATGCTCTGTTGACAGACCATCGGAAAAGTTATTACAATTCTTAAAGAAATACTATGGCTTGGAAAAAATTATACCACAAGCAAATAAATTTGTTCTGTATGAGGGATTTTTCGACGAAGATGAAGATGCTAACAGGGGCTAAATGACTCTTATGAGCTTCAAGGTCACACAATTTCGATGGCGCAAGGTGATGTTTCCCATACACAATCGCAGCAGTATCAAGGCAAACAGCCGTACAATCTAAATTCCACTCACGCTCATCCAACATCTTTGTCAGCACAACCAATTCAACAAACAACAGAAATTTTATCACAGCAACAAGCTCCCAACCATCAACCCCAAACAACTTCAGCACCAATGCAGTTTAAAAATCAGTTCAAAGAACCACATTTATCACAGCCACGAATTGAGGTCCGAAATCAACAAACTCAACAACAACAACCTATACAATCTCCTGTACCTGCTCCAGAACCGGAATTGTGCACAACTTGCCCTAATTGTCAAACAACGATTTACCTTGTTCGAGGACACGATACCAGCAGTGAGCCCGCACACGGTTATACCTCAAACCAACATGATACCACTGGTAGCACAACTGCTAATTAGCACATTTCTTGGATTGCGATCGTTACTGTGCGCTCTTTCAAAATATGCAATTTATTTTTATGTCAAGCCAAATTTTTTTTGTTATATAAATTTTTATTGTAAAATGTTTAATAAAAATTGTAGCTATCTTTAAAATGCACTTTTCAACC
>PB.1168.2.mrna1 CDS=1-123
GAGCTGAATCATCGCACACGGCTAGCGATGCTTGTTGTTACTGTGGCCACTGCTGATCTTCTGCCTTTGGTTTCGATGCCTTGGCTCTGCTGTCGCACAGATAAAAGCCACATCATAATATGATTTAAGGCCAAAAAATGGTGAAACTAAAAAATGTGCATAGCAAATTCGTATGGAAAAAAGTTAGAAAGACAAAAGCCAAAATTGACTTGTGTTAAGTTTGGCATGAGACATATGGCACATAAGTTGAGGGATTGGCAAGTGGGTGACTAGACCTCAGCGCTCACAACAAAAAACTATATTGAAAGAACTTAACAAATAAATTTAAAAAAAGATATGGCAACTTGTCAATAAAGGCTATAGAATCAACTGCAAATGGTAACGCTGTAACTGTCAAAGTTCGTACAGCGATTCGGAATGAAGCAGCTGCGCATAGAGGTGCATTTACCGTTAAAAACGGTTTGTTAAATTGATGGACTCAGCGTTGTTAGAATAAGGTTAAGTACAATATATCAACACATATTGGGCTTCGTTCAATAAATTTATTACGATAAGGATTATGGGAGCTAATATCTGATTTTTGGAACTGACACTATTAATACGCGCGCTTATTGCATTTATTGCCTCTAACCTGCGCCAAAATTTGTTTACGTAGAAGTTAAATTTTGTTAGTCTCCAGACATATTAGATGCCTCAGGAACTATCGCACAAATGCCGAAAATACTGCGTATATTAGCATAGCAGAACAAATGGACGCACAGTTGGTGTGAAAATATGTGTTTGACATTCGCCAAGGCAAGAAAAAACGTACGCAATTTATTAAAAACACTATTCAGTGTTCTTATTGCCTTTGTTCGTTTGAAATAATGAAATAACATCAAATAAGAAAAGACAGACAAACTAATAACGGCTAACAGCAATTGGAAATTCAATTTATTAGACTTTGTCGTTTCGACGCCACTTACGCTCACTCACGCCGCCGTTGAATATCTTCGCCACTGATGACAGCCATATTATAGTATTGTTATTTTGTAGTAGTTTCTTCACATTTCGCAAAGCAGCAGAAAATTCCGTCATACGAAGCATTGCAAATTTTCGCAGACATTATTAATTTTGATACACACACCCGCATATTTAACAGTACATCTCTAGGTATGTATGTAGTTGGAAGTGTGGATATGCATGTTGGCATAAAAAACGAAATTTTGCATTAAAACATTAACGTGCGCCGTAGTGCCTTAAATTTTGCTGTCACAGCTCCGGATTTATATGTATTACTTTTAATTTGTTAATTTTTCTTTTGCTAGGCACATTTGCACAGCCATAAATTTCGATGATATATGAAAACTGAATAAATAAT
>PB.1184.11.mrna1 CDS=134-472
GAAGACAGCCCAACAGCGTAATTGTGCAAAGTTTTGTGAACTACATTTACAAGCATTACTATATTAAATATTAAGCAAATAGTAATTAATTTTTTAACTCTTCAAAGTCAACATTGTCACAAAAGATTTAAACATGTCTTCCCGTCCACTCTTTAACAAATTGATGTCCAAAGCCATGCTGCGCCAGTTGGTAGTGCGACCGAACCCGATGGTAATGCGCACACAGTTACAACACAGCCTCAAACCCAGAACCCCTCTGAATAAACCATCGTTGTTCAGTCCGACGATTATTAAGCGTTACTGGGAGTTATCACCACTTTTTATCATAGTTGGTGGAGCAGTTTTGGGTCTATTTTATGCGATTGTGCGAAATGGTCTGTCACGTGATGATGTGCGTTTCTATTCGAGTGGTAAAATGAATTGCGAGGACGTGGAAAAGTCCGGACCAAGAAAGTTTCTGGTATATAATCAAAA
>PB.1187.78.mrna1 CDS=60-293
GAAGACAAAGTCGGGCGCTTTCTTATCGATTGGCTTGATAATAAACTTTTTATCCGAAAATGAAATATTACGGATTTCCGACCAAGGAAAACCGATTTTCGGCGTCAGCTTGTCGTCCTCCTCATAGATGTTCAGGCCGAGCGCGTCTACGCCCAACCACAGGTCGGTGCCCTTTTTGTTGCGGATTTCGAAGTAATTCACGCCATACATCTCAAGATCCTGTGCGATCTTCAAGTACTCCATCATGGCATCCTCGCGCAACATGCCGCGATGCTCCTTCCACCAGTTCATAATAGATTGCTCCCATTCATCCTTGGACATTTTGTGTTGATCGATGACACGTTGCGGCAACAGGCGATCGTTAGCCAAAAAGCCGGCTGTGTGCATGCTCTTGTTGTAGTCGCCGTGGCGCGCTTGAACAGCGTACGAAGCGAGCAATACGGACGTTTCCGGGGGACAGTAGATTTCGTCGGATAGTATGGCATTTTTCACTTGCAAATAGAACAGGCGCAGCGTAATGTCTTGAATTAGCTCCTCGGCGACGTCTTCCGGGTAGAATTTGGCGCGGAATCTAAACTGCAGAGGATTCTCCTTCTTCACGTCTTGATTCAAAACCTTTTTGTAAAGTTTAATCCATGTGGAATCACCCTTTGAATCGGTGTACTGCAGGCCAAAGAACCAGACTTCGCGCAGGCCGATCGTTTTGACGACCTGATCGAAGAGCTGCTTGCCGGTGGTCGTGTGTTGTATGGCAAACTCCAGCTCGGCGTCCATGGTGGTGACGCGTACATTTAGCGATTTTCGCGACATTTTGGTATGTGGCTCCTCCGCTCTGGTCAGCACAAATCAATTCAGCTTTGTATAGGCAACAGTCAGTGCGGAAATAATCTGATTAATTAATCCTTCAGGAAACCCCGTTGATATTAAAGCAATTTGTTCAGAAACAACTCGACAAAT
>PB.1204.2.mrna1 CDS=224-487
AAGTAAACATAAACGCTAATTATCACTTCCTTTCTGCTCGCTGCTGGCTAGCATTTGTCGTATCAGCGCTGAAGCACAAACCAAACAGCCAAATAAAAAGTCTAATTTGAGTGAAATATCTGTGAAAAAACTGCAAATTTTTGCAACAAGTCGCTTCCATACAAAATGTAAAAAAAAATACAACTATTGTTTTTTCTAACGTTCAATTAAGCAAGAAATTCAAATGTTTGACATACATACAAACAAACGTACGCACATATATTCCAACCCACTAAGTTGTCAATTCGCTCTACAATTATTGTGCAAACACACATATATTTTTATGCGCCTAACTCACACGCATACACACACACACACATGCATACTTATGCGTTGTGTATATGTATATTTTAATGCATTTTACAAGAACAAAAACACTCATTTAATTGTTAACATTTTACCAAGTATTATATTTAAAATTTTGATGTTTTGTGTGACATTTTTGTAAAACTAATATTTACCAACACTTTGGCAAAGCATTTGATATCTCTCCATACTTCTTATTGTATTATATTATATAAGTATTTACATACATACAGGCATACAGGCATGCGTGCAACTGTCTTATTACTGTGTATTAATTTTAGTTAATTCGTTTGAAATCGTTTAATGTATTCATTAACATATTCAGCGCTAGCGAAATCTTTACCATTTGCATTTAGATTTTAAATATTTAGCGAATTCTACAAAACCAACAACTGCTGCTGCTGCTGCTCGTATTTCAATTGTGCGCTACATACAAACATACATACATACATACAACATGTGTACATTCACAATGCCATCTGCGGTGCTAATTTGTGAAAGAAATAAAAACAAAAACAATTACAAATACTCTCACAGCCGCGCGCTTCATTAAATACGTTAAAAAAGAAAATAGTACAGCATGGCCAGAAATTAATGCAGCTGGTCAGCATGTGTAACGTTGTGTATTTTCCCACATTAAATATTCCAGATTTATTACAAATTAATAGCAAACAGAAAAACAAAAATGACCAAGTAATTAAATGAATTTAAAATTAATAAAAGCTACATGTTTTCTTTATTTT
>PB.1243.2.mrna1 CDS=3-179
AGTTACTATTGAGACGCGCGTCTAATCGGTCGATAAAACGGAAAAACTTAAAACTCAACGCGAGCGCGTGCCTGGGAAAAAAACTAGTAATAGACAACGGCAAGAGAAACAGGATATTTAAGGCAGAGCAATTTTTAGCATTTGTGTCTAAGAAGAAGTCTATTTGCCAAATACATTAATAACACAGAGTGCATAGCAAGAAATGTCGCTTTAGAAGATAAAGCAACAAGCGCTTTTGTGTAGCGGTAAAAAGAACGTAGACAACAACAACAACAAATAAATAATAAAACAATAAAAATATTGAAATAACTTAAGAAAACGTGTAAAATCAGCGAAAGCAGCAAATTTTGTTATCCTACATTAGCTATTCTGCCAACAAAACGGAAGTCATCAACGCAAACTAGGACAATATGACACGCGTGCGACGAATTGTGTTGGCGCAATTTAATGCTGAGAACTTATAATGACAACGCTAAAAAGTATGCAGCAGATTAAGAAGAATAAAGCGTAAGGCGCCTAAAAGTATACAGAGTGCATATAAATAATATAGTAATGCTACATAACTGGGCGCAGCGAAAATTTTGACTCTAACCGAGAGTAAAGAGGATCAAAGAGGGCTCCGAGTGCTATAAATATTTATAAAACTGCTGAAAAGGTTAATTACGAAGAATTACAATTGTAATTACAACAGCAGTGTGATTAAGAGAT
>PB.1248.4.mrna1 CDS=1666-1818
GTTATTGATCATAACCTCAAAAAAAAATAAAAAATGTTGCAAAACAATTAAAAATTTTGCCATTTCTTTTACCATGACCTAAAGAAAATTAAAAAAAATTCAAAATTACAAAGTAGTTTAATTTTGTTTTGAGCGCTTAAAAAGTGTGGGAGAGAAAGCTTATTACTGTTAATTTTTATTATTTTGAACGTACGAAGAATATTTGCAACTTTTTTACTATGCAAAATTCTATTATCAGTTTTAATCCCTAATATTTTCCGTTAGATAATTCAAATAAAATCGCGAAGAAGTGTGAGCGAAATTTTCACGCTAAAATTTAACTAGCTCAAAAATTATCAACTCTGGTCCAAAACTAGTTTTGGAGAAAGCTGCTGTAGCTATAGTCTTTTAGCAGATATGTACATATGTGCACGAGTCCGACACGACGACTTTTGAAGCATAATGTTTGATTTGTTGCTTGAATATGTAAGCTAATATGGCAGAATGATGGCGCTTAGGCCAAGCTAAAAATATGTAAAAAATACCGTTATGACTGGTCAGCATCTGCGTTCTATTTTATTATTCTAGTTTTAGTTTTAACATTTCTGAACTTTTGAGTTTTAACTTTTCTGCACTTTTCAGTTAGTTCTAGAATTTCGAAATCCATATTAAAAGCAATGAGTACTATGAAGCATGTATAATTGAATGTTTATAATTTGATTCTAGTCTCGAGCTCTTCACTATTTCACGTTATCTTTATAGGATAATCCAAATGTGTAAAGAAATAGCTAGTAATTTTAGAAGAAAATATATTTTTTAACTAGCCTAGCGTGTCTCTGACTACTCGCATTCATTTAGTTGTTTTTTCTTTCTTTCTTTTTTTTTGTCTGTTCTCAAATCTTTTTTTTCATAAAAAAATTGTTTTTTTTTTAATAAAAAATTTTTTTTCATAAAAAAATTGTTTTTTTTTTAATAAAAAATTTTTTTTCATAAAAAAATTGTTTTTTTTTTAATAAAAAATTTTTTTTTAATAATTTTGTTTTATTTAAAATAATTTTTTTTATAAAATTTTTTTTATAAAATTTTTTTAATAAAAATTGTTTTTTATAAATTTTTTTTAATAAAAATTGTTTTTTATAAAATTTTTTTTATAAAAATATTTTTTTCTATTAAAATAATTTTTTTCTATTCTCAATTTTTTGTTTGTTTTTATAATAATGCAAATAAAAATGTTTACTTTTCCTGCCCTGCAATGGCTGTAAATTATCACAGTAACCGAAGTTGCTGAAATGATTTAGTGCAAAACCCATTTTTTTACTGATTAAGTGTATCGGAAGCAACTAGTGAATAAGTGAGAAATAAAAGAATTACTTAGCTCTTAAGATATATCGTTCAATTTGATGTGTTCGTCCTTTGTGACTATAATTCCACGCATATAGATGAGTCAGTTTTAGCACTATATTATCGTGCTCATTGTTAGCATATTCTATTAATTTTTATTTATTTTAACTTTTTTAAATTCTAATTCTTGAATTGCACAAAATTTATTTCAAGTAAAATATAATATAACTAAGTAAATAAAAATATTAACTAAAGGACCAAAATAGACAACGTTGAAATTTGAAAATTACAAAAAAATAAAACGATATTACTAGCACTCGCCCACAGTGACATTGATCTACGTTTATGGCTGTAAAATTCATTGAATATTCGGCAGCAGGCATGTTTTGTGATCTTAAACATTTTTCTTGTACTTTAATTATTATTCTTTTTCACAACACCCATTATTGCAATTACTTAATTGTGACACATAGCAATAGTTTAAGTAAATATATTTAATTTTTGTTGTTTTTTGAAATATTCACATATTACAATAGCATATAAATAAATATACAAGATAATACATACATATATATATATATATATATATTCTATAAATAAATTAATATTTTTTAATTTAGCTGTTTGTATATACAGAGTACATTCATACATAGT
>PB.1262.1.mrna1 CDS=1-111
TTGCTGCAACAGCGAGTTGTGCAAAAGCTGCAGTCAAAGTGGAAATGGTTAGTGAAATGGTGTAAAGTTTGCAGTGGAAATTTAATTAGTTTTTTTGGTGAGGGAAAGTAAAAAAAAATATCAAAGTTTGGCTTATTAATATTTTTTGCAATTTTAAAATAGAAGTGTGCGTCTGAAAAGTGCCTTGGCTATTAGTAATAAAAATAAATGAGTGGAGGTCGAAAGCGGTATGTGAAAATAAATATATGTATATTAAAAAAAGTGCATAACTAAAAATATAATTAAC
>PB.1265.1.mrna1 CDS=623-955
GCGGTTGTAAACTCTGACAACAACACAAACACACGGCAAATTATTGTAGTGACATTTATTTTTACACTTTTTTGTAATACCACACATCTACATATATATGTACATCTAAATATATATGTATATAAGCGGTGTCTACCGAACTAGTCGCTGGTCGCATTGTCGTGTGCACGCGCCGATACTACGGAACTGGCCTTCTGGCGCGTTTTGCGGAATTATTATCGGCGGTCAAGTGATGTCGGCCGCCAGTAGTGGATCTAGAAATAATCCTGTTGTAAAAATTAGTGTGACGTTCCCGTACAACTGCGTCAGCGTATGTGTCGGTGTGCTTTTGAATATTTTTGGCCGTGAATTTGTTTAACAATTGCACTTTTAAGAAAACAGCATTGAACATTTGAACGTGTGCACTTTGAAAAATGCAATGCAAGAGGAAGTGGCGAATACACGCTGCCGAAAATGCAATAAAACGAATACTGTGCGCGGTGTGTGTTGTAAATTGTTGTGAGTACGCTAAGAAAATAGTGTAGTGATATAAATATTTGGCGTTTCGAATTTGGCCGCGATATTGCGTACTCAATGAAAAATTGGAAAAGTTTGTGGGGGTTTATTTTTACAGAGAGCTTACATGTTAAGATTCATATTTATAAATATATATATATTATTTTATTATTTAGTGTGTATAGCGTCTACCAATAGGGATGATGTGATTTTGACAGCTCGCAGCCATGTTTGTTTACGTATTTGTGTCAAATTTTGTCAGTGTCAGTATGTTCAGCAAGGTTTCCCCTTGTATTACGTTTCACTTTGGTACAATTGTCTAAGCTTCTTACACAAATTCACGTTCTCAACGGACCATCTCTATTTCTCACAAGACGGTGCGCCGACTTATGTTTCACGTCTAAACATAAACACATTGTGCATGATCCAGTCAAAAGGCCACCAAGATCATGCGATTTAACGCCTCTTGATTATTTTCTCTGAGGGTATGCAAAATCAAAGGATTACGCCAAGCAACCAGCAACGCTCGAGGAGCTCGAACACTACATTCAGCGCACTATAGCCGAAATGCTGGAATAGTAATCGAAAATTGGCGTAAACGGGTGGTGATATGCAAACGGAGCCATGGTGGCCATTGGACCGACATTTTGTTCAAATCATAAATGGCATACAATTATC
>PB.127.3.mrna1 CDS=2-247
TCGCTGCAAATACACTACCGTGACGAAAATCGTTTGCTGCATTAATTGCGGTAGCTGCACCGAAATGCAATGGAACGGATCGAATGTGTTTGACTGTTTTTTACAGCGTGGACATGTGAGAGACGAACGGAATTGTGCTTGGAATACCGCTTGCACAAACGAATTGTTGCAGCGAATGTGGTTGGCTAAAGTTTCTGCGGCGATAACCTCATCCGGGCGGCCGTATGACACCTTTACACTTTTATAACGCCGTTTCGTGGCCGTATTGAGGTCCTCGTGCACCTTATCCAGCAGCCAGAATAAAAATTCTTGAGCATCATGTTGTGTTGAGCTACGAAATTGTGAACCATAGCGATCTACAACAGCCTTAAAACTCGTGCTGTGATCGCTCTCATTCTTGCATGTCCATAGCGCCTTTAGCACATTTGCCAGTTGTTCGGTTAGTTCTCCTTTGGTACCAAATTTGCGTGAATTGATTTTGTTGCGTCGCTTTAGATCGGCCTTGTACTGATCCAAAACGAAATATTCCGCCAGTATGTCTGTGTGACTGAGACATTGCAGCACTGCATTCATGAAACATGTGTTGCCATGATTTTTGAGCCCCATAACGCCAGGTGTCTGGTCAGCCGGCCACTGGTAGTTGCCGATGGGTGGCACGCGATCGGCGGTTGTGGATATGGACACAGCGGCGTTTTTGTTCGCCCCAACATTAATTGACGTGCTAACATGCTGTGCAATACGATTTAGAAATTTTCTGAAAGATGAACGCCTTAGGATACGATTTGTATTTGTGGCCGCGTTGTTGTTGTTGCCTTCATTTCCACCGGAAACTGGTTTACCATTTACTATTTTTTGATCACTAACTTTGCCAATAGTATCTCTTTTTATACTGTCGCTCGCTTTAGATTCGTGTGAGCCACTTACTGCACCACCATTTCCACCATTAGTGTCCTTACAAATGGCTTCGTAGCTGCTTAGTGAAACGATACTACCGGCGCGCCCACGTCCCCCACCAACACACGACGATATCGCAGAATTGCTTCCACCAGCACTACTCGCATTGTCTGCTGCCGAATTGGAAGTTTTGAATTTGCGCGACCACCGGAAGGGGTTCCTTGGCATAGAGAAAGCTCGCCTTATTTTCTTGGCGGCATTATTAGCTGCGGTAGTTGGTTGAGATGCAGGCACAATGATCACTTGCGGCGTTGCCGAAGCTTTTGGAAGTTGTCCATGCTGGTGTTGCTGTTGTTGATGCGCGTCATTTGTTATATTGGAGTTTCTATTATCAGCGGACACGTTCGTCGATGCAGGCGTAGCGCCCACTTTCCCAGGCGTTTCTTCTTTTGTACCCATCTTCGATGTCAAATTATGAAAACTTTTCGAGTTTTACATTAATGGCATGTGTTTGTTAAAATTACACTGCAAATGCGAACAGCATTCCAATTCACGTATCTTCTTTTGTATTTAATTGACGATATTTTCTATGAATATTATAATTTTTTGCTTTGTTTCGTACTTTTTTGTTTCCACGTTCTCTTCGTCACTACTTTGCTTTTTTCCACTTCCACCGACAAGTTGGAAACTTTCCGCTTCGCGATTTCTCCCCTCTTCTAGTTTCTATTTTTTTCTTTTATATTTCGATTTGCTGTGCAACACCCAAACTTCGTTTTAGATGCATATAACGATATATTTCACACTTAGTACATTTGACTTTAGTGATTTTCTAAAACAAATGTTTTCACGATAATCTGCAAAACTTTTCTGCCCTCAATTCAATATTCAGCGATTGGTTTTCGCCCATTTTTTAGTGTTCTCGTCAGTCGCGCACCGAAATCCACAATGAAA
>PB.1270.1.mrna1 CDS=1-87
GGAGCTTCGACGCAAGAGAGACAGAAAATGTCGTTTGCAGTGTGTATCAAACGTAGAGGAAACTATCAAATTACGTTAAGTTGTTAAACATTTTTGTCCATAATATCTATACATAAATGCAGTACATTCTGACAAGTGCAGCCAGCGCGGTTGTTCAGTATTAAACGTTTTGCGCCCAAGATTTGCTGGAATAATTATCCACGCAGAGCGCTCGAGTGTACCAGAAGACTCAGCATACAAAAAGCTTTTCCGGTTGTTGTCCAGGTTTCGCCTTCACATCAATGACGAATAACGAATAAACACCAGCATCACGGAATGTTATTTCCAAAATACGCAGAGCACTTTACTTAGACACTTTGAATTTACGCGAACGTGCCAAAGAGTAATCTTCGTCTTTTTCGACCTGTATGACGGGTTTGGGATCCTCCAGTGGACAGGGTTTCATATTACAAGGTTTCTTATCCGGCGGTTTTGCGCTTGGATGAAAGATCATCGTAATGTTTCCTTAAGTGAACCAAAAAGAGTCAAGTGAACGTTGACAAGATCACTATACT
>PB.1272.2.mrna1 CDS=345-518
TTCAACGTTGACAATTCGCGCTTTTCTACGAGATAATTGAAAGAATAATTTGAAAGTTGAAAAGTGAATTGTGCAACTAGTGATTTTTTTTATATACTCGTGATATACAGTTTCCGGCGGATTCGGGAACTAATTTACTGAACACAAATTACAATTGTAGGTGAATGCGCATAGCTGTAAAATAGTACCGTAAATGCGATATTTTCGGCAAGAGTGGCATTGTGTCCATCAACCACAAATTTAACATTGGGACAGATCCTGAAGTGACATTGCCTGAAATATATGTTCATTCATAGGTAACCAGGCGTTAACAAAGTCCACCGATATCGCAGCAACACCAGAAGATGTGCCAAGTACATATAAGCAGAGTCTACAAGACATATGCGCGCCTGCAGAATTTCAATTGCAAGAGCCAAGCGATCCCCGTTATTGAAAAATGCAAGGGAACGATATTTGGAATAGAAACTCGAGCTGCAGAGAACGAGTTCCGAAGAAAACGAGCGATTCTGCGCGAGCATGC
>PB.1273.1.mrna1 CDS=2-184
GCAATCAAAGTGTGAAAAATTATGCAGTTCCATAAGCAATCCCCGAAGGATGCTGCAATTAGCTAAATTAGTTGGTGAGCGAGTGCTAGTTGTGCAATGGCACTTTGAACGTCGCACACCTGCCGAACACAAGCACTCAATTTACAACGTTATCATTGGGGAATGCGCTAAAAAGCTAATCTAGCTGATTTATGCACATATTCGAAGCTAAAAGGTGACGCTTGCACACAGTTGGTTGATTGTGCATAAAGCTGCGGCGCATTGGGTGTGCGGCGGTGAACACATTTACCATAATTTCTGTATTGAAAATTG
>PB.1278.21.mrna1 CDS=750-905
CAAATGCAGAAACAAAAATATAAGAAAAAGTGCGCGAAACTATAAACACTAATCACTAAAGACCAAATATGTGGATAGTTTGTGGGCGCAGGTGCAAACAATGACACACATGCAATTATAAACATGAAATATACAGACGTAGAGAATATGGTTGACAGAACTCTATTATTAAATTGTCGATAATTAAATTCTTTCAAAATAATATCTTTAACGAAGATATGATAAATTAGCAGCAGCACAAAGAATGGCATTGCCAGGCCATCTTTTACAAATAGTGGAAACATGCTGAAGACAGTAATTTCCAAAAACCATAAGGTTTCCAGTGGATAGCTATTAAATAAACATAATGCGGGGGCAGCGACAAGCAGTATAGACTTTTCATGAACCTATAAACATTTATAATAGAAGTACGATTAATTTATTAATATAAATGTCAAATATTCAATTAATTGTTTACCTGAAATGAGAACAAGTAAAAAGTCATGGCGGTGCTCACCAAACTTAACAAGAAAGTTTCTTTTCTTTTATTGAAGAAAAGATGAACGTTAATTGGCAGCACAAAAGCAGCAGTAACACCTAAGCACAGCATAGCCATTTGTTGATTTAACAATTTGTTTCTAGAATATGTTTAACTTATAATAGTATATGGTATCTTGAAAATATATAATTTGAATACATACTTTATTTTGTAAACCACATTTACGACACACCAAAAGTTTGAAACTTTATCTTCAAATACACCACGACCAATGGGAAAGAGACGTCCCACTACCTCCAAAATTGAGTTCAACGATCCCAGCCAAGGTAGCCATAATACAACGAAAGTGCTTACAACAATTGAGGCTACTAATGAGAACTTTTTAATCTTTTGCGAAAAACTACAAGAAATTTTAAAGGAATTATAACGATGTGTAGTTTAAAATATATTTGAATTAGAAACTAATTACCTCTTTTGGTCAAAGCATGTGCGGAGCAGATAAATAAAGATTGGGAAGGCATG
>PB.1279.7.mrna1 CDS=659-2455
TATTCATTCGGTCGTTGGGAGAATCATACGTTCGTAAAATTTGTGAAGTGAATTTCAAAGTGCGGTATTTGGACGCTAAACATTGAACACAGTGCCTACTGTAGTACAGCAACAGTAATCGGTATTTACATACAAAAACAACAATAAGGAATATTGATCGGTTGTGATCTGTGAGCACAAAAAAGCAAATATGGCCGCCACTTGTTGGATGTTGAAAATTGTTTGATGAACGGAAAGTGAGAAAACTTTCATTCACGGTTTCCGCTTCTAACGCTATATAATCGCACAACTCAAGTGACAAAATATTCTAAAGTAACGTGAAATCCGCCCAAATAATTCCAGGCAAACAACGTTAATATTCAGTGCAAAAAGTTTATCAAACTGTGAATAATGTGTTATAATTAAAATAAAATTGGTTCCAACCTACAATATCCATGTTATATAAATGATTTCTTTAGTGTTAAACATTGAGCCGCCACCTAATATGATGTGTCTTGTTTAAATTTTTTATAAAAATATATACATACATACATTGCTACACAAATTTTGTAAAGAGTGACAAAGTAAAGTGAGAATTAAAAAAATCAATGCATTCTTCTATATATAAATATAACTAATTCTATTGCAATCGGAATTTTCGCCATTAGCTTGAAAACCTATGGAAGACCCGTCAATCAAAAAGCGATTAATTGATTTTGGTATCGATGAACATGAGTATGACGAGGTTCAGGAGTTACCAGACGAATCAAATATTAATCCACAAATTGCAACTACAACAACAGATTTACATCTACAACAACAGCAACAACCACTTTTACACAACACCAACAATAACAACACAAACACAACGGCTACACCACCCGAATTGCCACCACCAAAACAAAACAAACTGAAAAATTCCAAGAAAAACAAATCCAAATCAAAAATTCCCCGTTCGCCCTCACTCGCCGCTTCGAGTAGCGCCGGTAGTAGTGGTAATATTAATATAACAAATAACAATAACAGTAATTCTGGTAGTGGCATATCCTACTCACCAATACCACCACAAACACCACCGCTGCCGGTCAATTATCAGCAAAGTAAATTGAAACATATGAATGGTGGCAACATCACACCTACAACACCATTAACTAACTTCGGTGCCGGTTTCTCGCCAGTAACGCCAACAACACCAACAATACTGGTGTCCAATAGTGTTGGTGGCAATAATGTTGCTTTCGCTAGCACACCGACCGGTGGTAGTGTTGGTGGAGTCGCAGTGATGGGTGGCGGTAGTGTGCCACTTAGTGGTGGCCTCGGTGCTAACGGCACGAGCACGGGTGGCGGTGTAAGTGTGAACTGTACGGGTAATCAACGTGGCAGCGTTAATATGGCCTCAGCTCGACGTCCGCAATTGCAAATCTCTCCGATACCGGAATCACCAAAAAATTTTCAGTATTTGACCTTGACGGTGCGTAAGGACGAGAATGGTTATGGCATGAAGGTCTCCGGCGACAATCCAGTTTTTGTTGAAAGCGTTAAACCAGGTGGAGCGGCACAAATTGCTGGTTTAGTTGCCGGCGATATGATCTTAAAGGTCAATGGACAAGAAGTGCGTATGGAGAAGCATCCAACTGTGGTTGGCTTAATAAAAGCTTCTACAATCGTCGAATTGGCGGTGAAACGTAGTCAGAAGTTAACACGTCCCTCATCGGTAGGCATCGTGCCCTCTACACCCATACTATCAGGACGGGATCGTACAGCATCCATAACGGGCCCACAACCGGTTGATAGTATCAAACGCCGTGAAATGGAAACGTATAAAATACAAACGCTACAAAAGATGTTGGAACAGGAAAAACTGAATTTGGAACGTCTGAAAGGTGACACCAACGACCCAAGCTATAAACTCTCCGAAGCGAATATACGAAAGCTGCGCGAACAGTTGCGAAAAATTGGTGCCGAGGACGCACCAACAATCAAATTACAACCAACTGCCAACAACAATAAAAATACCGCAATGCTCTCGCCCGCTCAATTACAACACTTCTCAGTAACGTCCCATCACCATCACCTACACCCACATCAGCCAACACAACTCCAACAACCGACCATCACAACACCACAGCCACCAGTACAATCCTCTCCAGTTTTCCTCTCACTATTGCCCCGTTCGCTGTCCTCCTTGTCGTTGGGCACGCGTAAAAATAAAATTGATAAAGATTTAATTACTGCGCCATTGAATAATACAACGGATTTTCTACATCATCATCATCAATTGCAACAACAACACAACAACAATGCGCACACATCACCGCTGCCGCCATACCAAATGTCACAATCGTTGCATCAACCGCAAACACAAACACAACAGCAACAACATCGCAACTCAGCGCAACAGGCGCTTTTCTACCAGCAACAACAACAACAGCAGTCTCGACATAAGGAAACACCGAAATCATCGAATTCCAAGAGC
>PB.1283.172.mrna1 CDS=292-2457
ACTTCCGACATATATTTAAGGGTGGAATATATTACAATTGCTTTGTTTCACCAAAAATTCAGTGATTGCGTTCGCCTTCCAAGTGTTTGTGAATAAAAATGGCTTTTCAAGTGTAATAATGAAATAAAATTTGCAAAAATAAACAAAATTTCAACCGAAATATGCATTTGGAAAAAACTACTAGTGGAGCAATTAGAAAAATTGAAGCGATAATTTAGAAACACGAAAAAAAGGATACTAAACCAAAACGCTTACACTCGCTGGGGCGACGTTTTGCAGAATTCCAAGAAAATGTTTACAAAAAGAACAACATTTATGTTAATAATTTCGGTGCTGAATGTTTGTGGTTCAGATGTGCAGGAAAATGGCTTAAGTTTTGCTGCGCTAACAGAGAATACAGCAAAGACGCACAATGAGGAGATACCTGCCGGCATATGTCAAGTCTATTATGGTACAGTATGTGAGAAGTACTTAAAGAACCAAAGCGTCTTCGTACCGCCAAATCTCTCACTTAACGAAATCGAAGAGCGTTTGAAGGCAGCTTATGGTGTTATAAAGGAATCCAAAGATATGAATCCGAACTGCCGCGTATACGCACTGCCAAGCATTTGTTTCAGCTCACTGCCGCTCTGCCGAACGCCAGAACGCACAAATTTACTCTACTTCTCCAATCGCGCCGCACAAAAGGAACGCAAATCGAAAAAGAATAATGCCACACACGAGACTACTGCCAGCACGGAAAATCATTTAACCGGTTATCGCCGACCGCGTTTTCTCGACAAAAACAGCAAAGATCGACGCTCATTTCTGAAACGTAAATCGACCATAGCTTATGATGATGTATTCTCCGCAGAGATATCTAGTCAATATCCACCAACGAGAGAATCGGAAAATTTACGCCGCATTTGTCGTGACGAATGCGAATTGTTGGAGAATGAGTTGTGTCAGAAGGAGTATGCCATCGCAAAACGGCATCCGGTATTGGGACAAAAACTACCGTTAGAAGAATGTCAAAGTTTGCCACGTTCAAATGATTGCTCATCGTTGGGCATCACCATAGATGTAAATCCCGAACAGGATTGTTATTGGGAGAATGGTGCTGGTTATCGCGGTACGTTGGCGTGGTCGAGCACGGGTAAAACATGTCTGCGTTGGTCTTGGTTAATGAAGGAGATCTCCGATTATCCAGAATTGGCGGGACAAAATTATTGTCGCAATCCCGGCAATGTGGAGGAACGACCTTGGTGCTTTGTGGATGACAAATCGTTTGAGAAAAGTATCGAATTATGTGATATACCAAAATGTGCTGATAAAATGTGGTTCTACATCTTTGTGACAATTGGCACAGTAATTGCTTGTGTTATATTTTATATGGTCTACGTGTGTATGAAGAAGCGACGCGAGGGTGGTATGACGAACATACAAAATATTAATACACCAAATGCTGATAAAAATATTTATGGAAACTCACAAGTGAACGCATCATTGGAAATGACACGTTTGAATAGCAATACAACGAATGAGCAGCAGCCCTCTATGTTTTCACAAAATCTCGAGAGAAGTTCACTGCTGAGAGTGCCACAGTACACGCTGCAAGATATGGAATTTGTTGAGGAATTGGGCGAGGGCGCATTTGGTAAGGTGTATAAGGGTCAGCTGACACAAATGAATGGCGAGAAAATATTCGTGGCGGTTAAGGCGTTAAAAGAGAATGCCTCACTTAAAACACAACAGGATTTTCGACGTGAAATCGAATTAATCTCCGATTTGAAACACGACAATATAGTTTGCATTTTGGGTGTGGTGCTGAACAAGGAGCCATACTGTATGCTCTTCGAGTATATGTCCAATGGCGATCTGCATGAGTTTCTCATCGCCAATTCACCGAGTGAAAATAAGTCGCTAACACAATTGGAATTCCTGAAGATCTCACTGCAGATTAGTGAAGGTATGGAGTATTTGTCAAGTCATCATTATGTGCATCGCGATTTGGCAGCACGCAATTGTTTGGTTGGGGACAAACTAACAGTTAAAATATCCGATTTTGGACTCTCTAGAGATATTTACAGCTCTGATTATTACAGAGTGCAATCGAAATCACTTTTGCCGGTTAGATGGATGCCATCCGAATCGATTTTATATGGTAAATTTACAACTGAGAGTGATGTTTGGTCCTTTGGTGTGGTGTTATGGGAGATTTATAGTTACGGCATGCAGCCATACTATGGACATAGTAATCAGGAGGTTATAAATTTAGTACGCTCACGACAATTACTCTCATGCCCCGAGGCATGTCCGACAGCGGTTTATTCACTTATGATCGAATGCTGGCATGAACAGTCTGTGCGAAGACCCTCCTTTTCGGAGATCGCTCATCGCTTGAAGGTGTGGTATCAAGGGCAAGTCAAGCTGAACTCCACACCGACACTAACAATTAAGGCTTCCCCGAATACTTGAAGTTTAATTTAACGTAAAATATTTGTACTTTTTTTTATTATAAAAATCAAGTAGTCTTTTGGTAATATTTGTACATTTATACGTATACTGTATAACACATACGATATGTAAAAAAAAAAAAACTACAAAAAACACATTTCATGCA
>PB.1283.19.mrna1 CDS=2-292
TTCCGATTTTATATCGGCGTTTTCTTGCGCACCAGCTTCTTCTTTTACGGCGCCAACAGTTTCTGTACTGTTAGTTTCACCTGTTGGTTGCTGGCCACTGACGACGGATGTGCGTGTATTGCTTTTATCGACGGTGCTTAAATTCTTTTCGAGGCCATTGAATAAATCCTCAGAAGTACCGTCTATATCTTCTTCCTTAATATCTAGATTATCAGGGTTAAATGTCTTTAAAAGATCTTCAGCAAACGTAGAGGTTAAACCTTTTTGTGAGAGAAACACCTGCAGCTCTTGATCGCTGACACCCAACTGATCATTACTCGGTGACAACTGCGTCAGCACACTAGATTCAATTGTTGACGTAGATGGCTTTGGCACTACTGCTTTCGTTTGCTCATCAAGCGTTCCGGCGTATGCGGGAGGCGCATTCGTACTCGACGTTGCCCCCGTCGCTTCAGTAATACTTCCGGGCGTTAACGAAGATGACGGTGTGGAGTGTATGGGTTGTCCTGTCGCCGGTTGCAGCGACGGTGATTGTAATTGTGCTTGTACATTTTGTGGCAATTGACACGTGTTCTGCTGTCTCATTGCTTGTTGATATTGTTGCATAAGGCGATATTGACTGCAGAGTTGTTGGAACAACGCCTGCTCTTGATGATTAAGCGTGCTTTGGTTTTGTTGCAAAAATTGTAAAGTTTGTAGCTGTTGCTGTGAAAGGAAGAAAGCCGGTTGCGCTGGGCGATTGCCGGACTCGGTTTGTTGGAGGGCCTCATCTTTGAAACGCTTTGTTGGTACATTATTTATATTCTGATGTGTGTGTGGATATGGTGGTGGTGGGCCCTGAATTACCGAACCGTGAGCACTTTTGCCATATTGACGTTGCTGCACTTGCGTAGCTTGTTGATGTTGTTGCCGCGAACTCATTTCCAATGAAATTGGTAAATTCCACGCTTCTTCAATAGAACAAAGTTGTCTTCTTTTTGAAGTTATACTTGGCATAGGCGCTTGGGCTAACTGAGTTTCTAAAAATTTTATACGTTGAGACAATCCTTTACCCAAACCATGACACTCTCGTGAAGTTAAATTTCCTGTCGTACGGAGTTTAAGATTTAAATTTCCGGCTTTATTATCGGTAACTGTAGCCTTTGGTTGCGTATTATTTTTTATACTTCTTGTTGCATTTAAATAACATGCATACGCATCCCTTGGTTGCCCACAACTTTCATACAATATTCCTAGGTTAGTCCACGCCGCCTTATGATTCTTGTCGAGTTGAACTGCACATATATACGCTTGCAGCGCGTCTGTCGGTTGACTTTGTTGCTGATATAATACCCCGATAGAACACCATGTATCGGCGTTTCCTTCACTCTTTTCCACAGAATTTCGATAAGCTATGAATGCGTCGTGAACTTTATTAATACCCGCATAACATCTGCCTAATAAATAAAGTGATTGTCCTGATTTCGGATTTGCTTCAATTGACTTTTGTAAACATATTATTGCATAATTATCTCGTTGTTTTTTATCTCCTAATGATTCAACGCAATGATACATCCATCCTAATTGTCTATATATATCTGCTTTCAATTCCAATGTCAGCTCTTTACTATTAAGAAGATGATCGTAGGCCTCTTTGGCCGCTTTATGCTTATTATGAACTTCATATAGATGGGCAATGTGAAATTTTATTTGTAGCTTAGAAAATGTGCATGGAGAATTGTCAATTTGGGCTAATTTCAAGTGTTTAAGTGATAGTTTATACTCCCCAAAGACTTTTAGCATAAGCCCAATGCGTAAATGAGCCTCACTAGCCCGTATAAAATTCGGGTCTTGATAAAGTAAACTCCGAAACGCTCTAATAGACCATCTAAATGCATTAAAATGGAAATAAACCATCCCAAGCCCATACAGAAAAGGCAAATTTTTCCAGTTCTTTGGACAAAGTTGATAATACTTTTGATAAGCTGCAAGCGCTTCGTCATACTCTTCAAGAAGTAAATGAAGGTGTCCCAGCTTACAATAAGTCAAAACATCTACGGAAATTTTATTTTTATCATTACCAACGTCCCGATTAGTGGTAGAAGTTTCCACAGATGTTTGATTAGCACTTTCTTCTTCTTTCTTTTGGGGACTTGGTAAGTCAACAGGCACTTGGGTACTGTTTTCCTGAAACAGTTCATCACTTCCCTGCTCTGTCTTCATCACATGTGGGTTCGATTCTTCAGGCACATCTTCTGATTTTATTGCTAATTTCTCACTTTGCTCTTCTTCCCTTCTTGATATAATAACCTTTTGTAAGATTTTCACCGCACGTTCAACAATAATACGTATGGCTGCATTTTCAGGCGCTGTCAATTTGAGAAAACCAAACTGGCGACTGTCCAAGTCAGCTATAAAGTGCATTTCCTCCACGGTAAGATTGTCCTCAGCATCAAATTCCATTTTTGTTTAATAAATTCTACGGCAACTAAAACAAACGTGTAAACTCGCAACAAAAAACAGGGTATACCGTATGTTGCCACATTTTCGTACG
>PB.1283.2.mrna1 CDS=500-595
TAATTTTCGTTCTTTGATTTTAGATTTACGTGAAAAGTTTGCAGCCCTCTAAATTGTTGATTATAAAATATTTCAATGAGAAATAAACCAATAAAAGTGCCTAAACATATAAAATAAATGAAAATTATCAAAATATTTTCCAAGTGTTTGATATTAAAATTACCACAAACTATTTCTTAAGTGTTGTGTGAAAAACGTATAAAATACATGAAAATATTAAAGAAAAAATGCTTTAAATTAATGAGAAATATGTGTTAAAATTTTTATAAAAGAAATATAAAAACTTGCAGAAAATAGTGAATTTAATAAATACAATCTGTGTCCAGTTTTTATTTGACAAAATTAAATTGCCGAGTTGCTTAAAGTGTACAATAAGGATTTTATTTTCGAGAAAATAAAAGGAAATTTAATTTAATAACTAAACGGTGAAACTATTGGATTGATGCCTTACACTGAAAGTTATTCGAATGTTATCGATCTATCGATTATGCAGAATTGAATGAAAATGACAATATTGCGGAAATTTGACACCGAAGCCACTGTGAGAGATTTGAAACCTTTTGAAATGGCTTATGAAAATCTTTCATTAAATTAAGCAACACAAATTGACCGAGTAATTTCTAAATAATCAGAAAAATGCGATACAACGCATTTGATTGTGATTGCACAGTAATGCAGCTGCAGC
>PB.1299.135.mrna1 CDS=229-441
GATTTAAAAGATACTTACTTTCATTACAATAAAGGGTTTGCTGAACAAATTTTGCTTTCATTATATATTTTTTATTTGCATAATATTGCATTGTATATATTTAATATGTAATACATGATTATTAATATACTCGCATGTATGTAGATTGCACTTAACTTATGTATAATATTTAACCACAAAATTTACAAGAGCTACAAGAAAAAGCATAAAGTCATATAAAAAAAAAACATGGTTTGCGCACATGTGTGTATATGTATGTATAATATTGGCAATAATATTGCTGTAATATGTAGTTATAATTTTTTTCTAAAATTAAAAAAGAGACGCAAATTTAAATACAATAATTCTACTAACTGTATAATTAATTTATTAAAAATGATAAGTAGTTTAAGTAGCATATGTTTTGAATTTTTGCTAAGCAAAATATGTTTTTCTTTTTAATTCCAATAAACGCTTTTTTGATTCCGTTTGTAAAATAAGTTTTAAAAATAATATTTGTAGACACTACCATATTTCAACGCACAGTCTACAAATCAATAAATTTTGTTCTAAATAGATTTTACATAAATTTTTATATTAATCATAACAAAAACTATACAAATACAAATCTAGCATAAACTGCATTTACAACTGTACATACACAGTTAACATCAGTCAACTACTTATTGATATTTATCAGCATATTCACATATCTAAAACTTAATCAAGTCACAGGTGTCCATGGTAGGGATCACGATTGCTGCGCAAGTAAACGGGACTTGTGTATGATTTGCCAGCCACCAGTGGCGTCAAGTTTTCGCCAGCATAACTTACAAACGGCGAAATCTCACATTCCTCACCATGCACAATGCCACCAGCTGCTTCAATATAACGCTTATGTAGACGCGCTAAATCTGCGCGTGCCGTCGTTGGGCAATCTTTGCCCGCGCTGTCGGCATTCTTTAGCGCGCTAAACTCGCTGTGACGTGGCACTTCCATAGCGACGAACTTTTGCGCAAACTCAAATACGTCGAAGACGAACTTTTCAATTTTGATACCGTTGGGTTTTTCTGGCGTAATACGTTTGCCCGAATTATCAACAAATGGTATCTTTTTCTTGGCCACATGCAGTTTCAGCTCTTTCTCATATGTGTCACCGATTTGATGCAAGAAAGCTGCCGAAAAGAAATGATTGCATATATTACCGGCGCTAAAAGTTAAACGTCCATCGGAATTGCGCATTTCAGCGGTTTTCGCCGAAATTTCGCTATACTCCACCACCTGATTTTTGCCATCGACTATGGCGACCACACCGATGGCTTCGTTGGGATGTGATTTCTCCACCACCTTGGCTGCACAGTCGGCATTCTCTTGTACACAATAACCGATAAAAACCGGATCGGCCACCTTAATCAATATATTATCCACACTGTGCGCATGCAAATATAAAATGCCGCGCTTTTTAATATCATCCAGTATGCCTTGTTGCTTCAACGCCCGGTACAATCCACCATTACCGTCAGGTGCGCGTGCGACACGATTCTTTTGATCCAATATAATGCGACCATCATAATCGAAACATGGCAATGAACCCTGTTCGAAGAGTATGATATTCTCTCTTTTCAGTCCGAAATAGTTGTTGGCCATGAAGTATTCATTTGTTGGTTGTATTGTGGGCTCCGATGTCATGATGTACCATGTGATGTTGCCACGACTGCCAGTGGCGGCATAAGCCAATTCCTCCAGTTTCTGTATGCGTTCGGCTTGTAGGCGAAAGAGCGATTTTTTCGATGGTAGACCCACGTCGTACATACCCTTTGGGTGGGCGAAACCCAAACGGGTGCCTGCATAGCGAGATGGAGTTAGAGAGAGATAGAAAAGTGTTTAAAAGGAATATTTATGAATATTAAAAATTGCAATTTTGAGAAGTGTGTGAAATAGTAATGTGTAAAAGAGTGGTGAATTTAAGTCAACAAGATGTTTTATTATTATATAATTATTGTAAAATAAAACCGA
>PB.1300.4.mrna1 CDS=1071-4052
GAATATTTGAAATAGCCAGCCACTAGGCAGTTTGTAGTTATTGTTGGTTATTGTGCTGCGGCGAGCGATAGAAGCGCAAGTATATTTCGTGTCGTGTGTGTTTTGTTGTGCGACAAAGTGAAAAATTGCTAATAAACAAAATAAATTGAAACAATCAATTGCTTAAATATACGAAGAATCTCAATGAAAACGCGAAGCGTGTGTATAAACAAAGGCAAACCAAAAAAAAATATATACATATATTAAAAAGACAAAAGGAAAGTGACAAATGCAACGAAGCAGAAAAATGTGTACAGTGTATAAAATAAAATATGAAAAAAATTATAAAAAGTGTGAATTGAAGATGCAAAAAAAAGCATTAATAAATATTTATTGATGCTACAAATTTCATTAAACAAATAAAGAATCGCATGAAAAATGTGGAACGTGTTAAAAGTTGAGTGCTTGTGTTCAAAAATAAAATTCTAAAATTAATTACATATATCTGAAGATATATATACATATATATATATACATAAATATATACATATGTGCATGTATGTATATAAATACCGATAAAAAAAAAACTCCGTTGAAAGAAAAAACACATACTCTGGATTAAGTGCAACTCTACCGAAAATCGCTCTCAAATTCGGGATTACTGCTGTGCTTGGATTGAACGCCAAAATAACAACGGTTGTTAGAAAACTGGAAGCTTACCGTGTGAAAAATTTTAACGGTAAACTATGTGCGCTATGAATGGCAACTGTGTGCTGTAACCGGTGTCGCCACAAATATTTAATTCCAGAAATTAATGTACATTACTTGCTTGCAACAAAAATGTAAATGAGACAAGAATGGCTAGAAGATTCTGCGATTCTGAAAATTCGTCTTTTGCCAACAAACTCGTGTGCAATAACCGCAAAATGCGCAACCACAAAACGGCAAATTGAAACCAAACATATGTGAACAGCATTTGCTGGCGGGCCGCAAGCAAATTAGGCGTCATACAGCAACAACAATAAAATTTTGTCACACGTCATCGAATATTTTCTTAGTCAAACACCAGTTGCTCGAACCAGCAACCCAACATGTATCGCTTAAATGTGCAACAACAGCAACAACAATCTCAACAGCAATCCACGTCGTCAGCGTCGACGTCGAATGCCAAAACATCGACACAAACGTCGACTACAAGCGCTGCCGCTGCCGCCGCCCCCACCACTACCACCATCATACCCAGTCACATTTTGCTGCAACAACAATTGGCAGCTGCAGCCGCTGCCGCTGCGGCCGGCGTCAATCAGCCACCGGCTACAATTGCTGCAACGCATCTACTCAGCGTCGCCGCCATTGCCAGTGGTGAAGTGAGTAATGCGCTCGATTTGAATGGTCTCCATCAACAGCAACGTACACTCATCCATCAGCCGCGGCAAGCGCATGTCACACATCATCAACGTCTGCATGCCAACAACAACAACAATCACAATACCACCAGCATTACGCTCGGCGAGAAGCCCACAATCATAACGAATGTTTTGGCCGCATCGGTGGAGGAGAAAATTAAAATCATTTCGACTGCCATTAAAACGGAGCCACTGCACGAAGTCATTGCGTTGACGAAGAATTCCTCGGCGACAGCAACGGCTGTGGCGGCGCCAACGTCAGCGTCTCTGACTGCCGTTAACAGTAGTAGTTCTCACAGCAACTTCAGCAATACTAGCATTAATCGTAACAGCAATAATAATACTCTAAGCAACAGCAACAGCAACAATAGCAATAACAATCACGGCAATACGGGCCACAACAACAATTCGAACAACAGTAATAATATAATCGCACTCACTGTCAGCACATTGCCGTCAACGGCATCCTCAACCAGCGGTACTTCCATTTCCGTTGCTGCCAATAAGTCTTCTTCCACCGTGAGCAATGCAACAACCATAGCTGTGAGTCCGCTAAATAATGTGAACACCATAAATTTAGTTGTTGGTGGTGGCGGTGCTGCTGCGGCTGGTGGTGTTTCCGGCGCTGCATCTACGTCCAGCGGCGGTGCGGGCGGCGGCACTTTGGTAATAACAACTGGCGGCAATCACAGTGCAACGGCGTCATCCTCTTCCGCGGCAGCTGCTAGTGGTAATGCCGGCAGCGGCACTGCCAATGGACATCTGGTCTTTGTGCCCAAGCGCGCCCGTTTGGAATGTCCTCCAAGTAACGAGGAATGGATTTCCACTTCTAGTCCGGGTAGTGTGCCCAGTTCAGCGCCACCATTGAGCCCATCACCGGGTTCACAGAACCACAGCTACAGCGCGAATATGTCGAATGGCTACGCATCACCGATGTCGGCAGGCAGCTACGATCCATATAGTCCCAATGGTAAACCAGGCCGCGATGATCTCTCACCGTCGAGCAGTCTCAACGGCTATTCGGCTAATGAAAGTTGTGATGTCAAAAAGATCAAAAAAGGACCAGCGCCGCGTCTACAAGAAGAATTATGTCTGGTGTGCGGTGATCGGGCATCCGGCTATCATTACAATGCGCTCACCTGCGAAGGTTGTAAGGGTTTCTTTCGGCGCAGCGTTACGAAGAATGCTGTGTACTGTTGTAAATTCGGGCGCTCCTGTGAAATGGACATGTATATGCGACGAAAATGTCAAGAGTGTCGTATGAAGAAATGTCTGGCGGTGGGTATGCGACCCGAATGTGTGGTGCCGGAGAATCAATGCGCTATGAAGCGACGTGAGAAGAAGGCGCAAAAGGAGAAAGAGAAACAAACTACTGGTAATTCGCCGATCATATGTAAAAGCGAATCCATTAAGAATGAAATACTCGAACTGATGAACTGTGAACCGCCGTCGCATCCAACATGTCCGTTGCTACCTGATGATATTGTGGCCAAGTGCAAGGCGAGCAACATTCCGCCGCTCACGCGTAACCAGTTGGCGGTCATATACAAATTGATCTGGTATCAGGATGGCTATGAACAGCCATCGGAGGAAGATCTGAAGCGTATTATGAGCACCCCCGATGAAAACGAAAGCCCGAATGATATCAGCTTTCGGCATATAACCGAAATTACCATTTTGACAGTACAACTTATTGTGGAGTTTGCAAAAGGTTTACCGGCATTTACAAAAATTCCACAAGAGGATCAAATCACGTTGCTGAAGGCCTGCTCATCGGAAGTGATGATGTTGCGTATGGCCCGACGTTACGATCACAATTCGGATTCCATATTCTTCGCCAACAATCGTTCATATACGCGTGATGCGTACAAAATGGCCGGTGTGGCCGATAATATTGAGGATCTATTGCATTTTTGTCGGCAGATGTACTCGATGAAGGTCGACAACGTCGAATACGCTCTCCTCACTGCCATTGTGATCTTCTCCGATCGGCCGGGACTTGAAAAGGCCGAACTAGTCGAAGCGATACAAAGTTACTACATCAATACGCTGCGCGTATATATAATTAATCGACATTGCGGCGATACAAAGAGTCTGGTATTCTTCGCGAAATTACTCTCCATACTAACTGAACTGCGCACGCTTGGCAATCAGAATGCCGAAATGTGTTTCTCATTGAAATTGAAGAATCGTAAACTGCCGAAATTCCTCGAAGAAATCTGGGATGTACATGCGGTGCCACCATCCGTGCAATCACATATACAGGCGACGCAAGCCGAACGCGAAAGTCTGGAGGCCAATGCCGCAGTTGTCGCCACCACATCCACATCAGCCGCTGCAAGTTCATCCTCCGGCTCACCCACTGACATGGTCAGCGGTGGTTTTGCAAATCACTCGCCCAATTCCACATCGGTCTCATCGAGCGCTATCGGCATGAACGGTGGTCTGTCGTCAGCGACGACGCCTGGTACGCCAAGCTTATACGGCATGCCACTCAAACAGGAGTATATAATGGGTCCGGGTAGTGGCATCGGCATTGGCGGCAATCTGACGCTCAAGTCAGAGCATTTAATTGGCATGCAGCTATCGGGCGACCATCACATGATGGGCATACAGCTAAAGCAGGAGCATATGATGGGTGGTGTGGATCACAATACGGCGGCATAGCACCACGCGCACATGCAACAACAAACGCTGCTGCTCGGTGGCAGTAGTGAATGTGGTGGGGGTGGTGGCGGTGTTGTTGGCCGCATGTTGCACGACAATGACGTTCATATGGATGACAGCATGGATGATGCAATGGATGGTGGTGATGTCGTTGTTAGCGGCGGTCAAGGGCTCGAATGAGCTGTGTAGCAGCGCAGCTAGTGAGGAAACACCGCAATTGCTTGTGATGCACGCCGCTTGCGTAGCGCCCATATTTATTTTTTGGGTTTTAATATTAAGCTTTCGTTTGTTGTTAAGCGTTGGGGTATGGGCGCTGCCTAGCGCAGTTGTTACGCAAGGCAATGCGTTGCAGTTGGAATTTGTATGGCAGCTAGACATGCAATCAAGAAAATTTTAGTGTACTTGGTCGGCATAGAAATGTGTGCGTGTACCGTTGTATGTATGTATATGGTGGCGTGTACTTTAAATTTTGTTGATTTACGGTACGTACGCTACAACAAAAACTGCAGTTATTTAGTGATTAAGTGAGCGCGCGCGCAAGCGTTGCGGCATGCACCATGCGGTGGTGGCAA
>PB.1312.11.mrna1 CDS=739-993
AAAAAAAATTTTTAATCAAAACAAAAAAGTTTTGAAAATTTTTACAGCCTAACTTTTTTAAACTAAAGGAAAAATAGTTTATTAAAACATTTTCAAAAACCATTTTTTTATTATAAAAATTTTATAATAATATACTATGTGTTGTTATAAAGATTTTCGAAACCGTTTTTTTATATTCAAAATTTTCAAACACAGTTTTTTTCAATAAAAATTTCATGAAATATTTTTTTGAGGGCTTTATTTAATTTTTACTTAAAGAAAAAATAATTATTCTAAAGAATTTTAAAAACCTTTATATTCAATGTTTTTGAATATTTTATTAAGTTGAAATAATTAGTGTTTTATCAAAACTTATACAATATATTTTTGAATATTCTAAAAAAATAACAAAAATTATAATAAAAACTTTCAAAACTAATTTTGTTGAATACTTTAATCTATTTTTTATTACCTAAAAGAAAATAATTACGTATGAAAAGTTATCAATAATCATTTTTTAATCACTTTGAACTTTTTAATTGATATTTTTGTAACTTATTTTAGCTGTTATCTCATTTTAGAAGTCATTTCATCATAATAATAATATTTGGCGTCTATTTTTTTAAGTTATCTAAAACTTTATACTAATTATAAAAAGAAAAGTGAAAATAATGTCTCCCAATTTTATAATTTAAAGCTCAGGAACTGAAACTGCATATTAGCAATTGAAATGTATTACTTAAATAAGTTTCTGTTTGTATGTTGGCAAGTGCATTAGCAGCAAATTCCATACCTAAAAGCTTTTACTTGCATTTAAGTAACCTTTTGTTCATAATTTCCCTTTCAATGAAAGTGTCAACTAATTTCTCCTGTCCACAACTAATTTTGGCCCTCACAGCTCATTTACTAAATCAAGCAATCAGCCTACCAATGGTGGGACTAGGTGCTTTCCATATGCATACATACAGCATGCGACACCGAAGAAAGATAGCGTCTCACATTTTCCGCGCTTAAAATATTTTGTAAACAAATGGCAAGTCTCCGGCATTGTATAACATCAACATAAAGCAATAGCGAGTAATAAGTGTATTAGCAACACCGCATATTTGTTGAATACAATGTTTGGCAATGAAAGTGTTTGTGGCTATGACCATTTTTGTTTCACTTTTTGTGATGGAAACTCAAAATAAATGCCACAGAGACACAATTAAATAGCGCAAAAAAGCTGCTTAAGAAATATATTTATTATTTTTGTTTTGAAATGATTTCGTGGCAACGACTCGCAATCAATAGACACTATGACAAAATGAAAAGCGAAACAAAGTCAATATTTGTCTTAATTTACTTTTTCCCCTACGCTACATATTTGGTTTAAATGGCTTAAGTGCCTGTGTTGTTGTTGCTAAATGCATATTTGTTGTTTTTATTAATCGAATCAAGTGCAACAGTTGTAATAATATTGATTTGAGTGAAAATGCCACGGGTAAAAGCAGTGATTTGGTGCGCCAAACAGATATGTAAACATATATACACACATTTATACAAGTATATACATATATTTATGTATAAAAATATACCTACATACACACACGCACACACACATCCTATGAAAATATTTGTAACAAAAACACACACACAAATAACCTCCCATACATTTTAATACCCGCTTTTATAGTATCAAGCGCGCCCAGGTTTGTGTCTTAAGTCTTTTGTATGCAACAGCCAGCCCACTGACTGGGTAGAGCTTGCTGAATTTGGTGCTGTTAAGTGTTAAATGTGCACAAAGTCTCAACAATTTTGTATGTGATTTTTGTAAACAAGTCGTTGCTGCTGTTGTTGTTGTTGTGGTTTATGCAGACTAGCTGCGTATTGACGCATATTTTTGGCGTTGGGAGTAGGTGACGCGTCAACAGCGAAAATGGTGGTTTGGTGTTGAAGGAAAATGGAAAAAAAATACCGTG
>PB.1312.15.mrna1 CDS=91-288
TAATCACCACTAGTTTCGAAAAAAAGTAAAACAACTTTACTTTAACGAAAGCTACCAGTAAGATATTACTTATCGCCGTATACTAAAAGCATGAAAAGCAAAAAATATCATTTACCTTCATTACCAAAAACAGATCGAGAAAAACTAGTTTGCCTGCCCAAAAATATCAAGCATAAAAAGATAAAAGATCAAGAGATATTATTATGGCGAAAAAATGGCAGAAAAAACATTGGAATTTTTGCAAATGCGGTAAAAGCTGTAGTGTCACATGAATACTCACACACATAAATATGTGCACTATAACACGCTTTTCAGCGCGGTAAGCAGCTAGAGTCTTCACTAGCTACCATTGGCATGTCATTGCGCGGGGTAAGGGAGAGAGCAAAAGCAAAACTTCTTCTACGAAAGAAGTCCAACCTGCCCAAGTGAAAGTTCAAGCGACTGAGCGCAGTTGTTGTGTGATGCCGCGCTGACGCTGCCACTGTCGACGCCAATTTGAAATCAAACGATGATGCCACTTGTTGCTTTTGATTGTCCGCCGTTTTTTTTGGTGTTTGTGGTCAAAAGCGTGGTAGTACAAGCGAGAAAAGTTTAAGAAAATACAAATACAATGC
>PB.1314.2.mrna1 CDS=2-79
TTACGTTGTGTCTAGCATAGATGGCGGTTGCTGCTTTGTGGCGCTTGTTTGTCGGCGTTTGTTTGCTCTTCGTGGCTAAGTTATAAAATTTATATTATTTGTGCTAAAAGGCGCACCTTCATACATACATATATACGTACAAATGTATATACTCACGCAACTTTTTTGAATAAATTTTCCCTGTGACGACTGCTCCAAGTTTTGCCAGTCATACAATCTGTCAGTTCGACGTTAATCTTGTGCGCTTGTGTTATTATTATTGTTCAGTTCTTCGGCATTCTTGTTTGCTGCTGTGCTTCTCGATTACTCGTTTTACTTCGTCATTCATTCATAGCCAAGTGGCTGCGCCTGTCTGCGCTTTTTGTATGTGCCTTAGCTTCGAATGCGCTTTGTACTTATTGTAAGGCGCTTCATTTGGTGTTGTTCGTGTTATTATTGTGGCCGCCGGTGCTAATGGTGTTGGCGCGTTGTTGCTGGTGCAGTCGTTGGTAAAAAGGTGTGAGCGGCGCGCGCATTTACTTGAGTAGTTCGGCTCACAGTTGATTGAACGCGCACAGTGGCGAGCGGAGCGAAGCTTGATTTT
>PB.1318.2.mrna1 CDS=136-369
ACACACACAACAGCAGAGGCACAGAGGAACAGAGGCGCAACGGTGAGCCCACATACAACAAAGCGGACGACAGACAATGTGGCAGACAGCGACAATTTCGTTATAGATATTTATAAGTGAGCACACCAAGCACCAATGCACTCACATACATATGCATGTGCATGTACGCAATTGCATTTGTGCATATTTCGCTGCTGCATTATCGAGTGGCTGGCGCACATTTTTGGGGTAAAGGCAGGAAATGCCAACAATAATTTGCTTAAAAATAGTTTGATTGATAAGTCATTTGTTTACCATACACACATACCCACATACATATATACATTATGTATAGGCATTTGCATATTAATGCTCTTGCAAGCAAACTGAGCGTTGCCGTGCGGAACATAAAAAAATATTAATATTTGCGAAAATTTGTAGTCGCTGGCAATTATCTCAATTATGCTTGCGATGCGAGCGCGAAAATTTTGCGAAAATTTTGAAATAAATAAATTTTCAAAAACAAACAAAAAATGTATTTTGACATCCAGACGGTTTATTGCACATTTATATACATATATATATGTATGTTTTTGTTGTTGTAGTTGTAGCGAGTATATTAAAATATGCATTCCATAGCGCAAAATTTTATATGAAATGGCGTTGAGGATGAGTAATAAGCGTTTAAAAGGCATTTGTGTTAGAAAAATGATATTTAAAAAATAATAAAAATAAAATTTTAATTTTTTTTGTTTATGTATAATATGATTTTCTAGCGC
>PB.1335.11.mrna1 CDS=1116-1241
ATATACGATTTCGTACTAAAAAACTTCTCAGACAATTTTGTTCTCGTTTGGCTCGGAATTTTTTGGAAAATATGATTTGAGCAGTCGTCAATGATGAACACCAGGAAAGAGAAAATACGCCGACCTTTACAGTTTTTCTTATAGATAGCTGAAAATGTGAATAGTGACCATAAAGTCCTGGTACTGCCACTCAAGCGCATCTTGGTTTTGTCGATCCCGTTCCGGTAATATTATTGTCTAAGATACACCCCGTTTTGAAAGTCCAATTATCGAAAATATTGATAAAATCATCGAGCACTACTTGAAACCATCTTGGATCGAATTTTCATCTGGAATCGCTGCTGCATCGTAACAAAATCGATCCATTTCCGAAGTAGATGGTCAAAAATGATAAAAAGAGAGTCACTTATAGCAACGTCAAGCGGAAAAGATCGGGGTCAATTCGCGGTGAGCACGCGCAGTTCTAACTTGGACTATCAAAACTTGGACCGCCTGAGGGAATCAATCCCCTAGAAGCGATCAGCTTTAGCCAATAGGGGAGAAATTGTCTACCATCAACGCAACGGCAATCCACACACATCGATAGTGACACTCAAGAAGCTCAGAGGTTGGTTGGCGAGTCTACAAACTTTAAAATATAATATAAAAACAAAAGCCCACCACCACTATATTTATCGCCATAGTAAATAAAATACACACATATTCTACTATAATCGATTTATTGATTTTGAATTTCTTGGTGATTTATTTTGTGGTGTTAGAGCAGGTTAACAAGGTTTTATTGCTTAGACTATTTTTTTTTTGTGTTTTTTGAAAGAATGTATGATGTATAATTTCTTCACTTAAATTAATATTATTTTCAAATTTTATTTGAATCTCATGATTTTTTATGTTTAAATGTAATCATCAATATATTAAATAATATAAGATATAATATAATATAATCATCAATATATTAAATAATATAAGACTATTTTTTTTTTGTGTTTTTTGAAAGAATGTATGATGTATAATTTCTTCACTTAAATTAATATTATTTTCAAATTTTATTTGAATCTCATGATTTTTTATGTTTAAATGTAATCATCAATATATTAAATAATGACATTGTATAAATGCCTCTAACCGATTTTATTACAATACTTTGTGTGGCTGATTTTACTCAATTCATATACAATCTTGCGTGCATGTTTATAAGTATGTATGTATGCACCTACATATGCACATATGTATATATCTAGTTCAAGTTAATTATTTTTACGCAAAACATTATATAATCAATATTGTGCATGTTTAAAATTTTATCTTAGAAAAAAATTTTTTTAACACCCGTTTTATGTTTCGTATTGTGCTGATTGTTTTTAATATTGAAGTTTAATGCTGTCCTTACAGTTGCTGCTTGATTAAATGCTATTTATTTTACTTTCACTATTTTTTTTTTGTTAAAAATGCTGCGGGTGCACGATTTTCGAAAATTTATTACATTGGGTTATGATTAAATAAAAAAGGTTTACATTTTAAGATGTTTGCATCACTATGTAAATAACCAGGATTTATGTAGGTATGTAATTATATATGTACATATATACGTAAACATACCTTACATATTGTGCTTTTGTAAACTATTTAAAATACAAATAATTTATTTGTTTTAATTAAAAATAAATAATTAATACTTTGCGAAACGGTAAAATATATTTATGCATGCACATGTGCTATTTCAAGCATCTCCAACGCACTTACATTTTATTTACTTTGGAGCTTAAATATATAAATATAAATTTAAAAAAGTTTTTTTTAATTACATCCGTTAGAAATCGTTTTTGAGGAAGAAACATGCAAGTTTTTCAAAAATATATGTATGTAATTTATATAATAGAAGAATATATGATAGTTTTCAATGAGAGAGAGTTTTGCATCGTTAAAGATGTAATTTGTACATAAAAAATATGTGGATGATTAAGAATTTTTTAATATCAAATATTAATAATTACTGATTTTTTAACTCTTGAATTACTACTATCTGCATCTTCTGTTTTTCAAAAAAAAGATATATGTTTTTTTTTTGCTGAGGTTTGAATTTTACGATACCTTTTTCTTCTACTACTAAATTACGATACAATGCTTCAATATTGTATATGCTATTACTAAAAACTACAAGTCTGACTGCAAATCGTTGTTCTAGCGCTAGTACATGTGCGACTACACACTCACTACGATTCTCTCAACTTTATTATATATGTACTTATTACTTATAAACTAATGTGCGACATTAAATTTTTAATTAATATAATGTATGTATGTTTATTTATGGGTGTATATTAAATAAAATTCACAATATACTGTTGATTATTTAAAAT
>PB.1335.2.mrna1 CDS=305-553
TTTCTTCCGAAATTTCAACGCAATCGGTTCTGTCGAAAGATCATCGGACTGTCAATTCTAGCTTGTTAATTGTTATTCGCTCACCCAGCGTAAGAATCTTCCAGTTACATTCGCGAATTTTTACTTGCGCTTGCGTTTTATTGTTGGACGACCGAGCTATTCTCATAATCGCCGCTTATCAGAGACTCCACGGCGGACAATAACAAGCAATTACACAACAAGACAACAAATTTGCATTAATAAATATTATATATAACATACATATACAAAGTCTCGTTTGCGGAAGCTGCTCTTCGGCCGGAAAATGCTGTCACAAGTTATCGTTACAATCATCGCTATAACAGTTATATTGATGTCGATGCTAAGTCATGCTGCGCCGGTGCTTGGTCACCAAACTATTTTCGAAGACGATACGCGCAGTCAAGGTCGCCCCAAACCGATTTTTGTGCATTGTGATGAAATAGGAAATCACTTGAATTGTATGCTGTATTGTAAGAGCAGAGGCTACAATACCGGAAATTGTGGTGGCGATTTTACGTGTAATTGTTTTTAGCTTTAAAGCGAACTTCGAAATGTCTTCGGCAATAAAATATACATAATTCATTTGAACTTATTTATTTTTCAATAATAAATTAATGTAATTCTAGGTACCTTAATATAATATATACACATGTAATACTAAATGTGTTTTAAATAATAATCAAAAATATTATTCAAC
>PB.1335.265.mrna1 CDS=106-222
AGTATGACATTTGAAGAATATTCTGTTAAATTTTCATAGAGAAACATAAAAAAATATCATCTTGATCATCAATGTATCATCTCCTAGCAGCGTTACCTCGTAATTATGTATAGAAATAGTGATCAAAACGATCGATGCAGTAGTTTTAAAGTTATGAAGGGCACCGGCTTTGAAAACGTGAGTTGTGGAGAAAACGCTTTAAAGTTTCGAAATCTGTGTTAAAACATTCATAAGAGAGGTATGTAACTACTCTTAACTTCATCAATTTTGCTCCAATCGACTTGCAATTTAAACACAACATTCTTGAGATATTCATCAGAGACATTCATCAGAG
>PB.1335.5.mrna1 CDS=1249-1551
GTGTTAGAGTGGCAGGTGACAAAATGTGACGATTTTGCATTAAATCAATGGTATCTTGACCCCATAGACGACTGAAACCCGCTTGTGTGACACTCATTTGCTGATTATATGCGTCACCGCTAGGTATAGGAAAGTTCGGTGTTTGTTGTGGCTGCTGCTGTTGCGGCTGAGAGAATTGCTGCTGGTGTACTGGCGGCGTTTGCTGCATATAAGGCTGTGTTTGATATTGCAACGGTGCAGTACTAGGCTGGCCATTGAATACACCCGGCTGTGGCTGATACACTGGCGCATAGGGCTGCTGCTGCTGCTGTTGCAGCTGTGGTTGCTGTTGCTGTAGCGGTGAAGTCGCCACCATTGGTGGCGGTCCAGTAGGATACATGGGCTTGCGTAGCGTCGACGTTTGTTGCTGTGTATTGTTATTCAACTGATTTTGCTGCAGGGCTGTTGCGGCAGCACTTGTCGGCGGTAGTGGTGGCTGCATGGTACCAACTGGAGTGCTCGGTGCGTAATTGGCATTCGTAAGTGTCGCTACTTGTGGCGGCTGTGGACGTGCACTTGGTGGCGCATTTGCCAAAATAGGCTGTGAACGCGATGTTCCGAACATAGCCGCACTGCTGACTGGTGGTTGCGCACCCGCCGTTGCGTTCAAAGTTTGCGTTGGTGCTGTTTGGCTGTACGATGTATTCATGGCATAAGCGGCGGTCGCGTGCGGTGGCGGAACGTTTGCTTGCAATGCTGGCGGCTGTGCAACCAGAGGTGTGGCTGCATTCATGGCATTAGTACGAAAATTGGCCTGGTAATTGCTTGGGAACGGCATTTGCTGCTGCTGCGTCTGATTTGATGCTGTCGATGGTTGCCGCTGTTGCAGCATATTCGTTGGAGGAGGAATGTTCGCCGGCGACGCGCCATTGATGCGATTAATACTTAAGTTTTGCATACTGCCCGACAAAGCTGCAGCGCTTGCTGACGAGTATTGTGGATTACTTGGTGTTACATTGCCACTAGGCGCTTGACTCATTGACGGTTTGGCGTTATATCCGCCAAATTGTGCTTGCTGCGCCAGTGAAGGTGATGCTGTGCGCGAAGAGTTCGCGCTCAAATCACCGCTGCCGCTTCCACCATTGGTCAAGGGCATACCTAACGGTGGAACGTTCATGCCTGGCGGTCGCATATGTGGCGGCAAATTACTAGCTGGCACTTGTGTTGTTGCTGCTGTTGGGGGTCTCGTTGGTCCATTAAGTGCTGCTGATGACGCAGAGTTTGACGTTGGTGGCAAAAATTTACTCATATTACTTTGCAACGTGTGAACCGGCTGCGACAATAATTGCTGTTGTTGTGGTTGTTTCTGTTGTAGTATTTGTTGTTGCTGCTGCTGAATTTGGTGTTGAGGATTTGCGGAGAAGGGCGGTGGCGGTGCACCGGCAACTCCTTGAGTTGTTTGCTGCTGCTGTTGTGTGGCTGGTAAGCCGTTCACAAAATTTGTTTGCCCCATGGGCGGAGGACCGTAATTTGTATTCGCATAGCCAGACATTTTCTTGTAGCTTTGCTTAATTCATAGAAATGAAAACACACTTTTCTTTGCTGCTTTTGTTCAGCGAAATTTTTATCACCACCTTTCGAGGCAATAGCGAAGAAATTGAAAATTTCTGTCAACACACACACACGTTGATTAAAACTATTTCAAGGAAATTGTTAACGTAAACCTTACTTTTAAGCACACGGATTAACAGATATATCAAGTTTTATAGATTTAATTAAATCCAATTTAATTTATTGGCACCACAAAATTAACCCGACAAATTTTCATCGAACTGCAAAGATGAGCAAAAG
>PB.134.1.mrna1 CDS=3-122
AAATTTTGTGCCACAAGTATGTTAATAACTATGTATATTTACTGTCTAAACTTTACAAACTGGTATTAAAAAATGTGCGTGCAACTATGCACAAAACGCATAAATTAAAAAAGGTTTTCTAATTATAACTACGAGTATGTAAGCTGTTGTGTAAATCTATTGCCTTTATGTACTATGTCTACTTACTACTGTGTAAAGTGTAAAAAATAATTATACATAACCTACGCTAATTACTTAAACATCTGAGCATAAGCAAGCTAAGAAAAAATATAAGTAAATTTCCACTTGTGAGGCCTTCTCTTGCTCTATAAAAAACAATAAATGCTTTTTGAAAAATTTTGCTTTTGAATTGCTAAGATATATATAGCGCCGAGAAAACTTGTGTAATTCTCACATATTAACGCCTAAAAGTATGCTAATTTTTAGCTACCACTTTTTCGCCTACAAAGTAAATAAATATAACTAAAAAAATCTACTTAATGTATAAAATAAACGACGAAGTCAGTCCAACTTGCTTAAAAATAAATATAAAACTGTCAAAATAAAATAATAAAAATAACGTAAAACTAGTGTTGTTAAACTGTGCAAAAATAACTGCAAATATATTTTCTTTTGCCAAATTTACGCTGTGGTTACTTTAGGTAGACATACTTCTGGTATTTTTTTAAAATAAATTATATTAGACTGCTATCTTAAAATTGTATGTATGTATTAATAAAATAACAACAATAATTTGTG
>PB.1346.1.mrna1 CDS=227-349
CAGATGTGTTGCTTACAAGAACGGACGTGATTAACGGATGAAATCACAAAGCGGTTCAAAGTCAAACGCAGCCGGAAGTGTACACACGCACGCATACACTCACAGAAAGCGCAGTGCAACCCAGCTGGGAGGCGCGCACTTTCCTCGATAACGTTCTTAAGCACACATATATATAGGTTTTTGTCTACATGCGTATGTGTGTGCTTGCATACATTCACACATACATATGTTAGTATGTCAAAGTAATTTAAAATATTGCGGTGCAGAAAGCGATCAAAATTTGTTGATAGAATTCTTAATCGAAAATCAAATATTTTATGAAAGTGAAAAGTCTAAGGAGCACCAGTGAAAGTGCGCAGAGAAAGTGAAATAAGTGAATTTCATCAAAATTAGCCAAAGGCTATGTGTTGTTGCTGCCCTTACCAATTGAAAGCCAAAAAATTTAATATCTGCGTCTGACGTGCCATCGACAGCT
>PB.1349.143.mrna1 CDS=448-594
GTGTCAGGTTGGTTTGTTACGTTAAGGCGCAGACTGAAATAAAGTGCTCGCTACTATCGATTTTTTACAGAAAAATTGAAATTCACACAGAAAACGAAAAGAAAGCCAAAAGTCTTTGCATATAAAAAGTTACAAGCAAAATATAAGAAAAAGTGAGAAAAAAATGTATATGTGCATTATTTAAAAGTTGCAATTGTAAAATAAACGCAGTGACTGTGTGTTATCAAAAAAAATAAAAAAATATGTATTCCGATTAACTGTTATACCAACAGCTGAAAATTTTTCACCAATCTATACTGTGTATGTTGGCCTTTGCTAGCTGGCTGACTAGCTGACTGTGTGATTTGCTATAGCTGCGTTTGCCTCCGCGTGTGTGCGTGTGCTAGTGCGTGCCTTGGCCATGCCCTGCACACAAAATAACTGCTTCGCCCCTTCCGCAACACCTCAATGTGCGCCTTTGGCTATTTACTGCTATTCTCGCTATTTCTAACATCAATTTTGGTATTTCTAATATTGACTGCGACAGCGACAAAGGAATCGCTTTTGGAAATTTTACAGTTCAATAATGTGCAACAACAACAACAACAATCATAGCAAAACTAAAT
>PB.1369.2.mrna1 CDS=633-854
ACAATAAAGTAGCGGACAGTGGACGAGGCGAGTGAGCGAGATGAAGAAGTGATATTAAAATGTGAAGAAGAAGAAACAAATAAATGACATGTAAGTGATAAAAAATTGATGTGGAAAGTAAAAACATGCAAGCTGACAAGCAGCGGAAGGTATATTGTACAAAGTAAAGCCAGAATAAAGAACGGACATAGTGAACGCGTGCAGGCGGAGAGCAATTATACAAACTGACCGCGAAAATTATTTCGACAATGGCCTCAACAGCAGCTTGACTACACCGGGGAGGTGTAAATCTATGACTTGCAAATCAAGGCAATATGAAGCCTATTAAAAAATACTTAAACTAAGTGAGGACATTGCAACATGCAAAGTGAACTACTTGTCAATTTCTTTTACGACGCCAATGACAAATGAAAGAACAACAAATACACAGAACCTTCCAAGCAGCCAAGACAGGCTGGGCAGCATGGGCGGAAGCATTCACAGTCACAATAAAGTTTAACGATGCGGAGTCAAAGGTGAAAATGTTAATGGCGAAACTGGCATACTTAAAAGGCAACTGAGGCAAATATTTACACAGACGAGGGTGGCTTTGCTCAAAATGTTGGACGCAAGAACACGCAAGCCAATAAAAAATGATAAAAAGTGGCAAATCTACAAAAGAAAAGAAGAAGCTTTGTTGCAACACAAAGGTATATGGCGCTATGAGTGGTAATTATCGCGTGTTGACAACACATCAAACCGAAAGTCTAAATCAAAACAACAGCGAAATTGTGATAATAGTTAGACATGCTAGTAAAGTGCTGCTGCTGGTTAGTGAGGCAGTGAGTAGGAGGTTGCACGAAAGGTGTGGCTGAAGTAAAAGTGACGAATGGGTGAACGCACGCAGCGAGCAACATGCTGTGGCAACAGCTATTATAGCTAAAGTGGCATGCAACATATTTCATAAATAATAAACTATGTTTAAGTACATAATAAGTTATTGAATTGTAGCTATTTTTCACAAAATATTTGGTGTCAAATATTTTCGGTTAAAAAGTGTTATTG
>PB.137.1.mrna1 CDS=2-130
GATGGATAATATAGGTATAAATGCATATTGTTTATTGATGCTTAAAATTGGAGAGAGAACCATGATCACCAATATCCACTGCCCTGAAAACAGGCTTACAATTAATTCATTAAAAATACAATTGAATTAACATAAAAAGTAATTGAATTAACATTTAAATAAAATTTTGTTTTATTTTGTAATTCCCAAAATTTTAATTACAAATAATTTACAAATCTCTAATTTTAAATACCGGATTGAAAAATAAAACAAATCCTATGTTTATGACTAAAATTTAAAAAAAATGTGATTTTGAATTTTAAAATATTTTGCGCTTGCGTGGTTCGGGTTTTGCTTTTGGTTATCTTTGTAAGAAGATTTTTATTTTT
>PB.1370.1.mrna1 CDS=3-143
TCAGCAAAACTTTAAGCATAAGAAAACCACAAAGCGACAGTAGGCATACAAATTTAATGACTAAATTTATAAACGAAATATTTCAATGTACCAAAAATATTCAACAAAAATTTCGCAAATATTACTCGAACAAAACAAACTAAAATAGTTATAGAAAAATGGAAGAAAAGTGATAATTTTTACTGCAATTATCAGAAAATTTTAGTGTATAATTTCGATTACGTAATGCCCATCCATGCTTTTATTGTGTTGTGTAAAACGTCTATGTACTTTATTTATATACGCAATGCCATTTTGTACATTTTTTCATTGAGATAATTGTTGTCTTTGAAAGGAAATTATTGGTCTAAAATAATCAATCACCAACCTAACCATTATAACGACATATATTTGATAATTTGTCATGCAAAACAATGAATAATTGACGAAAGGACATATTGAAATGTTTGTTTGAAGTTTGTGGCCACATTTTGGTTAATTAAATATTATTATTGGCATCAAATGTACAATAGAATGGCAATCACACATGTGTTAATTAGAGCATCATCAGCATAGTAAAATAATTCAAAAAAGTGTGGAAAAGCTAAGTTCGGATGTCATCGAATATTTTATACTTTCGCAATTTGCAAAGAACAAAGTCGGGGAGCATATATTATATTTAGGCTTTGGCAAATCTTTGTTTTCAAATTTCATTGTTTTCAATTTTCATACGTTATTCGACGAAGCCGTCAATGGATTACAATCAATACTATCGGATTTGGTATCTAACCTAAACTTTAGGTCATATAACTATATAATCCCTTATAGTTATATTACGGGTAAATCGAAAATGACTCGGCTATAGGCGGGTGGTATGACGCTCACTTTGACATCAGTTCCTATGCGGCCCTTTTGTGTCATGTAGCATGTGAAAATTAATGTCTCTGATATATTTATTTAGTGAGTTATCGTACATGTAGTAGTTTTCAACACAACCGATATGGTAGGTGAGCGGAAATATCATTCGATTTTCACACTGAGAGAGAAGATGCCGAAAAAAATTGTCCTGAGCAAATTTGGTTGTTATTGCTTTATTGGCTTGTGAGATACGTAAATTAAACGTATTAGAAAGCGGAGCCACGCCTACCATTCTTGGAAGTTAAATTGCATTTATAAAAAACAGTGTTATACTTCGGCCGGTACTTGAACCCAATGACTTTCAGGCTCAAAACTCTGTTTCTCAATGTCGATGTGTGAGAATTAGCGTTGTTTCGAAAAACGCTGTTTCTTTACAGGCGACGACTTCCTTCGAATTGTTCGGGCACCAACGTTAGCTCGTCTTCTTCAAATTAGTGCCCAATATTATCTCTTTGTATATGTATTAAAGTTATATAGCCTTTTATACCCCTTTTGCACAATCTGTGCATTTTATGCCTATATTCCGATAAAAAAAAAATGATTTTTGCGAATTGAATTTGTTAAGGAAACATTATTCCAGTTTTACGGTGCTGAAGGCATATAATGATTTCATCTATACATTCTTATTACAATTAAATATTTAAGTAAATAAACATACAAATATTCATAACCAAGTTAAAAACACCAAATTTAACCCAAAATATTTTATATATTTTTTATTTGCCCGAATATATTGATTTCTAACAATTTGTGCTAAAATAATGCATGTGTAAAAGTTTATAATAAAAACCTTTGAAAAGCAATATGAATTATGTAATTTTTTAGATAAACCGAAAACTCCAAAATAAAGCGTATTTATTTAGGAAAGAAAATATATAGGTTATTTTTTAAATAAATCCCAAGAACTTTTTATAATTTTTTAAATATACAAGTAGAATATTAATTAAAATATAAGAATATAGCGAAAGTCATAAGTTAATATTTAAGATTTGTTTTCCAATATAATATGTATATCCTTTTTGCTTTTTCGATATTATTTTTAATAGAAAAAATTGTCAAAAACGCAAAAATACATACATAAACAGATATTATAAGGAGTGAAGAACTTTTTAAGCAACTAAATGTGATTTTCTAGAAAGTAAGTGAGTAAGTTTAAATTAAAATTAAACAAATAACTAGGTATATGTACAAGTATATGTATATATAGTGTGCATATTTTAAACAAATGAAAGGTGTAAAATACAAATATAAGATAAGGTGAGAACAGTTCATAAAACCATATAGAAAATGTATGAAGTATTGAAAGAAATAAAAAAATAATTGTGTGGAACAATATGAAATATAATTTGTATTAAAAATTACAAAAATAGTTTAATAAACAGCAACTTAATTAAGAAATTTACAATTAAATTAAAGATAAGCAGTACTTGAGTGCGTGTCGCCTAGAAATATACTGTGCCGAGAAGAGTATTACGAAAATATTGAAATGGCTGCAAAATATTTTCAAGCGCAGCTTAATAAAAAGCATTGCAGTTGAATCTGCAAACACTTCGAAGTATTTGCTAAGAAAAAAACTGCAGTTAATTCCGCTTTCAAGTGAACCAAACAAAAACATATCAAAATTTAGGCTGAATAAAAGGTGTGCATACATTTAGGATTAAACACAGAATCTAAACGAAATTCGTAGCGGAAATATGTGTAACTATTTAAAGGTAATGTTCAAGCTTAGCGTAGCGCAATACATATCTAGTTAAGTTTAAGTTTGACATACTTTTTAGGAAATATTTACTTAGATAAAAATATTTTAGAATTATCCAAAGTTAGGCGTAATTTTAGGTGCATATATAAGAGCTAAAGTAACTAATGTTAGTGCATGCGGTGACAGAGGAGAGGTGGTGAATATAGCCAACTACTTTTTTTATTAAAAAGTAAAATTAAATACTCTATTATCCAATTATTTCAAACATGTGATAACAAAAAGCGAAATGAGATATCAAAATACATAATTGATCAATTGGACAACTAATTGGTGTTATGTAATGT
>PB.1377.37.mrna1 CDS=222-5759
TTTGGTGTAAAGAAAAGAGTGGTAGTGTCGTTGATATCCTATTTTTCTGCTTGTAATTGATTTAAATTGAGAAAATGTTTTACAATAAGTTGAATAATTTCAGTATAAAGTTTTAAAATGTTGCAACGACTATAAGATTAAGTATATATTGTTGACTATGTGGATGAACTTCACATACCTATAAGTCTTTGAAATACACTTGTGAATAACAGAAAATTATAATGGATTCCCAAAATCATATGGATACGTACAATGAGAATGCTGCATTGAATCCGCCTGCCATAAATAGGCCGGCAGAACCATTCCAACCTTTTTTGCGACCGGAAATCACAGGCCTCAATCCGGAAGATCCTTATGCACAGTATCTAAGAAACCAGGAATCACTGCTTTTAAACGATATGAACGCTAAACAATCATTAGATATGTTAAAACAACAAACCAGCGCACTTGACGCATTAGGTTATCCCTGTATTGGTGGTAATAGTTATCCGCCGAATGACCACTTTGGACAGAAAAGAAAGAAAGACTCCGAAAACGATGAAATGGTAGAGGCAAAGAAATTAAGTAGCAATAACATGTCTGCGGAAGAGAAAAAGACTGCAAACATGCGTAAAAATATACGAGATGTCTTCGATGAAAATCAATTGGATACGAATACACTAGCAGCACAACGTGAAGAAACTGAACGTCTGGCACGTGTTGCTGAACAACAGAAAATCATACGTGAAACACAACGCCAGGCAGCGGTCAATAGAAGTTTTGTGCGCACACAAAATAAAGTACTCTCCCTTTTACAAAGTGGTACAACATTTGCAAAGGTCACCAGTGAAACACCATTCGAAGAAGTCGACACAACTTTAACAGAGTCTGAACAAAATGAAAGTCCACAAGCCCTACCCATTGTCAATGATGAAGATAAGCTTACTAGTAAAGTGGAAACGGAAAGTGTTTCACAAAAAGACGTTAAACCAATTTCGCCAACACCAATTGATGATGATGATGATGACAATGTTAAGCCTGCAGAAGAACAAGTTATCAGCGACGTGGTGACAATAGAAGATAGTTCCTCTGAGGACGATTGCATTATGCTATCTGACGATGAAGAGGAGCTAGATGATGAAGAAGAGGTGGACGATCCGAGCAATAGCGGTCTACATGTTAAAGATGCTTACAATGTGGCCGATGAGCAAGGACGTGTTTTAGTTAATATCGGTCATCCCGAGGGCGAAGATGACATATTCGTAGCGCCACAAATAGCACGCACTATCAAACCACATCAAATTGGTGGTGTGCGTTTTCTTTTCGATAACATAATTGAATCAACGAAACGTTTTAAAAGTTCCAGCGGTTTCGGTTGTATACTCTCGCATTCAATGGGTTTGGGAAAAACGCTACAAGTGATTTGTTTCTGTGATATCTTCCTGCGGCATACACCATCCAAAACAGTGCTTTGTGTTATGCCCATCAATACATTGCAAAATTGGGTGTCCGAATTTAATATGTGGTTACCGAAATACTCTGATAATCCCGAACATATACGTCCCAGACAATTTGACGTTTTCATACTCAACGATCAGCATAAAACACTAAGTGCACGTGCCAAAGTTATACTTAAGTGGGCCGAAGAAGGTGGTGTGCTGCTCATAGGCTATGAATTGTTTCGATTGCTGGCATTAAAATTGATGTCGACACGTAAACGTCGCAGCAATAAAGCGGGAAATTGTGAACGCAGTGGCACAGAAATGAATAGACGTTTAATGGAGAGTGTACATCAGGCATTAGTCAAACCCGGTCCGGATTTGGTTATATGTGATGAAGGTCATCGCATTAAGAATGCACATGCCGGCATATCACTTGCACTGAAACAGATACGCACACGCCGTAGAATTGTATTAACCGGCTATCCATTACAAAATAATCTGCTAGAATATTGGTGTATGGTGGACTTTGTGCGTCCCAATTATCTAGGCACACGCAATGAGTTTTGCAATATGTTTGAACGACCCATACAAAATGGCCAATGTATTGACTCAACGCCGGAGGATCACAAATTGATGCGCTATCGAGCGCATGTGTTACATTCGCTGCTTTTGGGCTTTGTGCAACGGCGTTCACATGTTGTGCTACAACAAACACTACCTAAAAAATTAGAATATGTCGTACTAACGCGTATGACAACGTTTCAACGGCAACTTTACGATACATTCATGAATGATATAGTGCGTACCAAATCTGTTCCTAATCCCTTAAAAGCCTTTGCTGTGTGTTGTAAAATATGGAATCATCCTGATGTTTTATATAGTTTCTTGAAAAGAAAAGAAATTGACTTGGAATTAGAAATGGAGGAAACCGAGGTTATTGGCGAGCCAACAACAACAACTACAACAACAACTGTTGTTACACCGTTATGTGCAGTTGAAAAAGCCACGTCGCTGGAAGATAAGCCAACAAACGAAGGCGTTGTTAATGAACCAATTTGTCAAGATGGCAAGCCCAAAGAAGATCTTTGCTCCGAGGCCAATTCGCCGGCATCAGAGTGCAAGCAGGTGGATCAACAATCGCCAGCAGATATGACACAGCGTGAGGGGCAGGCTTTGGTGGCGAACAAACCGAACACGGAGTTTTCCAATTTGATGAAGAGCTCAATGCTATCGGATCACTATAATCAACAGCAGAACGATGTACCCTCTTATTTGGGGGGGAATGGCAATAATTATTGGCAAGAGTCCAACGTAAATTATTTCAATTATCAAACGGTCAGCGATAATATTGAATCATTATCGAAGCCGAACTATGTTGGTATGGTGCCACAGCGTGCCGAAGAAACTCCAAACGAGGCCACTGAGGGAGCAGGGTCTTCACAAATCGTCGATTTGGATACGAAGGAAATAAAAACCGTTGAAACCGACATAGATATGACACTCTGCCCGGTAATTAAAAATGAGACACCCGGCGAAAATGCTGTTTTAGCAAATGCAAATGGTGAGGGTGCAACAACAGCCGGCAATACAGAGGCCTTGATCGAGGATATCAAAATGTTAACCAGTACGAATTCTATAGGCAATGAAAAAGATGTTGGCAAGGTGAAACCAGACGATACAACGCTGCATGAATGGGCCATAGACCTGATGAAGAAATACCGACCGGGTCTGTTGGAAAATTCGCCTAAAATGGAAATACTCTTTTGTATACTAAACGAAAGTGTCAAACTTGGCGACAGAGTGCTTTTGTTTAGTCAGAGTCTATTAACGTTAAACTTAATAGAGACATTTTTGCAAATGACACGTATGCCGGATTCGGATATGTGCTGGGGGCGTGGCGTTTCGTACTTTCGTCTGGACGGTTCTACTACATCGCAAGAACGTGAACGGCTCGTAAATGAATTTAATTCCAATACAAATGTAAAATTGTTCTTGATTTCAACTAGAGCTGGCTCGCTAGGTATAAATCTTGTCGGCGCGAATCGTGTTATAGTTTTTGATGCCAGTTGGAATCCCTGTCATGATACACAAGCAGTATATAGAATTTACCGTTATGGCCAAAGAAAGCCATGCTTCGTTTATAGAATTGTAATGGATAAGTGTTTAGAAAAGAAAATATACGATAGACAAATTAAGAAACAAGGCATGTCCGATCGAGTAGTCGATGAGTGTAATCCCGATGCACATCTCTCGATAAGAGACATCACCAATCTCTGTCATGATTATGATGATGATGATAAGAGTCAGTCAGAGATACCGGAATTCACTACACCGCTCGATTCATTCGAGGATGTTTTAATACGGAAAATTGTGGAACAGCATAAAGGCGGCTTATCCAAGGAGCCATTCTTCCACGAAAGCTTGTTGATCGACAGAAAGGAGAAGAAACTGTCACAGGCTGAGAAAAGGCAAGCACACCGTGGCTATGAAATGGAGAAGAAGGCGAGTGTTAAACAAAACTTTAGTGTGCCCATTAAGAATCAGTATCGCATTGTGCGTAACGACGGCAGTATTGTGACGCGTCCTGTTGCGTCGATACGACCAATGCAAACAACTAAAACAACAACGGCGACCAAAAGTGGTGGTATACGTACCACCCGCTGGATACCAGCTGAGGTATGGCAACGGCAAGGCATGACGGCACAAGAAATGACGTTGCCTTTGGACGTTGTTATACCCACACATTCGAATGACAAATCGAATATAATTTTAAAGTCGGGACAGCGAGTCATGGTTTTGAAGTCCGCAAAAGGCATTTATATGCAATTGGAGAGTGGCAAAATTATTGCAATTCGAACGTCCAGCAAGGCGGCAGAAGTGAATAAGACGGACAAGGATGAGGTGATTGATATCACAAATGAAGGTGATACAGCTGAGAAGAAAGGGGAAGAGGGCAAAACTGAAATTGCGAATCAAAAAGAAAGCGACAGCAAAGCAAAAGGATCTCAAAACACTGAAACGACTGAAAAATCGGCCGGTTATGACAAAAGTACTAATAACAATACAAAAAAGTTGGTGGAAACTAACTTAACTAAAGGCAAGGAATTCGTACAGCCAAATCAGTATAAAGCGGATATGCATTTGCAAAAGGATGATATCAATAGCAAATTTGACAGTTTGAAAAAGTCTGAACAGAAAACGAGTCAACAAAATATTGAGAAAGTCTACGCAACACATACAAATGATAGTACCACCAAACAGGAGTTTCCCAATACAGTGAGGAGTGCCCAAAAAGTGCTGGCATCGAAAGCGCCACAGCAAGTCGACGACGCTTTAGCTTTAAAAAAGCACGAGAGCAGCCATCAGCAGCAGCAACAACAACAACTACTACTAACTCAACATCATGAGCAGGAAAAGGAGAAGAAGGATTCTATGTATCCTTTAAAGCATGGCCTTGATAAGAATAACCCACCACAGAACACACTCTTAAATCAGCAAAAATGTCTACCACAATATAATAATAAGCCATTGGTGGATCCTGCACCATATCCTTACAAGCAAATAGGTAATTATCCATTTTGTGGTCTGCCACCACCCGATCTTTCGAAATATGCGAATCAAAGAGGTGACATGATGACAACACCGACTGAGTCTTTTCAGACCTGTAATTACAATAAACGAAAACTACAAAAAGAGTTGCCAATACCAACCGATTATACGCCTTCACCCACATCCTCATCATCATCAGCTTCAGCCGCATCAACAGCATCATCATCATCGTCCACATCACAGAATCAAAGCTTAAAACATAGTCATTTAAATGCAGCTGCTGCTGCTACGGCCCATCAATCACCATACTCGCAATCGCCCTATTCATCATTATTCCATCAGCAGCAGCAACCAAAACTACACCTGTACGGATCAAATTATAATTTAGACAATGAACATTATAGTAATTTAGCCCAAACTTCACATAGTTCACAAAATTTGAATCAAAATCATAGTCTTATTGGTGACACATTTGGTGCCGTACAAGAGAATAGCACAAGCCTTATGCATACCGGTGGCAGTCAAAATGTGTCAGCGCCGTGTGATTATTCCACACATTTTCCCGACTATGCCGCCTATAGTTCGTACAACCATCCGCATTATTTTCCACATTTTGCCAATTCATATGGCAATGGTTCATCAGCACCGATTGGCACCAATCCCTATCACCAAATGCATTGGTCACCCTTAATAGCGCCAACTTCAATAAATGAGCAATGTAATCCTGTACACTCGTCCGTTTATCCTCAAAATGGTGCGCAACATAATCAATGGCATCACAAATTATAAATATTGTAGTTATTTAAGTAAAAAATATCACCATTCAGCCACAAAAAGGTTTTAAATTAATTAATTTAATTGCATGGTATTATCGTAAATTTGAAATATAGAATATAAAATAAAAAAAATTATTAATTAAATAATGT
>PB.1377.58.mrna1 CDS=1-861
CATCAAATTGGTGGTGTGCGTTTTCTTTTCGATAACATAATTGAATCAACGAAACGTTTTAAAAGTTCCAGCGGTTTCGGTTGTATACTCTCGCATTCAATGGGTTTGGGAAAAACGCTACAAGTGATTTGTTTCTGTGATATCTTCCTGCGGCATACACCATCCAAAACAGTGCTTTGTGTTATGCCCATCAATACATTGCAAAATTGGGTGTCCGAATTTAATATGTGGTTACCGAAATACTCTGATAATCCCGAACATATACGTCCCAGACAATTTGACGTTTTCATACTCAACGATCAGCATAAAACACTAAGTGCACGTGCCAAAGTTATACTTAAGTGGGCCGAAGAAGGTGGTGTGCTGCTCATAGGCTATGAATTGTTTCGATTGCTGGCATTAAAATTGATGTCGACACGTAAACGTCGCAGCAATAAAGCGGGAAATTGTGAACGCAGTGGCACAGAAATGAATAGACGTTTAATGGAGAGTGTACATCAGGCATTAGTCAAACCCGGTCCGGATTTGGTTATATGTGATGAAGGTCATCGCATTAAGAATGCACATGCCGGCATATCACTTGCACTGAAACAGATACGCACACGCCGTAGAATTGTATTAACCGGCTATCCATTACAAAATAATCTGCTAGAATATTGGTGTATGGTGGACTTTGTGCGTCCCAATTATCTAGGCACACGCAATGAGTTTTGCAATATGTTTGAACGACCCATACAAAATGGCCAATGTATTGACTCAACGCCGGAGGATCACAAATTGATGCGCTATCGAGCGCATGTGTTACATTCGCTGCTTTTGGGCTTTGTGCAACGGCGTTCACATGTTGTGCTACAACAAACAC
>PB.1379.30.mrna1 CDS=370-1251
GCTGGAGGAGAACAGCTGAAAACTAAGATGTGTGAAAATATTAAGCCATATAATAAATAAATGTAGTTAAGTAAAGCGCAATATAAAGGAAATATGAAGTTTTTAGTTTAATTAATAAAAAGGCTGAACATTATTGTAACAGTGGCCAATAAAGGCGTAAGAATTTGAGGACTCGCGCTGGTGTTTAAGAAGTGGTAGCCGTGAAATAACAAAGGCAGACGTACCTACAACTACGTTGATGTGAGCGTATAAACTTCAGTGTCTACTTAACCCGAGGAGGCACCAAGCAGTGGCAGACGACAGTAGGACGACGAAGTGCAACTTAAGGTGCTACTATAGTGTGAATTTTGTAGAACAAAACTAATCACCATGATAAGTGCATTGCTCTCGCGATTCATAATATTATCCTTCGGTACTCTATATCCAGCATATGCTTCTTACAAAGCTGTACGCACCAAAAATGTGAAAGAATATGTGAAATGGATGATGTATTGGATTGTTTACGCTTTCTTTACATGCATCGAAACATTTACGGATATCTTTCTCTCATGGTTTCCATTTTACTATGAAGTGAAAGTGATCATTGTTTTATGGCTTTTGTCGCCCGCTACAAAGGGTAGCTCAACATTGTACAGGAAATTCGTACACCCCATGTTGACACGCAGAGAACAGGAAATTGACGAGTACCTCAATCAAGCCAAAGAACGTGGCTACTCAGCTGTACTACAATTGGGCACCAAAGGCGTCAACTATGCCACCAATGTCATCATGCAAACAGCGCTCAAGGGTGGCGGCAATCTGGTGCAAACGTTGCGACGCAGCTACAGCTTGAGCGATCTCTCGGAGCCAGATGTGCAACGCACACAGGACGAGATCGACGAAGTCGTGCAAATGCGTTCACAGCAACGTCTGCTGCGTCCACGTCCACATGCAAGTATTGCCCGTTCAGCGTCGGGTACACGCCACTCTACCGGCATGTATTTCTCCGAGGTGGATGTTGCTAAGGGTGCGGATGGTTTTAACTACAATATAAGATCATCGGAAGACATTAGTTCGGGTTACTCCAGCGCCGAACCGGTATCGGTTGGCCTAAGCAGAACATCGTCGATGACAAATGCTTCGAAAACACGTTTGAAAGCCAGGCGTACTACAGAGGTTATGTCGGCTAGCTATACCACGCTTCCACGCACCAAAAAGTCTGAAAAAGTCATTGGAGCCACGACGAAAACGCGCAGCAAGACGGAGAAGTAGAGAACAGGCAACAAACAAACAGACCAAAAAGCAAGTCGTAATCAAATTGAAAGACTCAACAAACATTG
>PB.1380.5.mrna1 CDS=1046-2794
GTATGCAATTGCCTTTCGATGTGTGAGACATATCAGAAAACAATTTTTAATTGAAAAGTAGAATCGGAGCTCGGACACTAAGCACTACCTAGCCAATATTTGTCAGACTAGTTTTGTGATTGATACTATATATTGATATATATTATTTGGTCCGTTCGAATTTGGACGCAAATAATATCAAATTCTAAAATACTATTTGTTTTTGTCTTATAATTTCATCTTGTTTAGTGAACTAAAAAATCATAGCTCAGCATTTTTTGATAGCATCCAACAAAGATTTATAGATAATTTTAAAAACAATTTCCTTAAACTTCCATACTCGCTGGATTTTTTATTCAAGCAGCTGCCGAAGTAACAGTACGCGGCCGAATGTAAGTCCAAGTCCGTGTTTAAAGTATCCCCGTACACAACAGTCGAGTCTAACTGACAGGAATAGACGCCAAATGTTTGTCTAGCGAACTGAAGCTGTTAAAGTCGAAATTCGCTGAAGGCCATCAAAACCGATATTTATATATGTGTTGGATTTAGCTTGATTGTATTGGCTCAGGAGCCTATTTTGAAGGCGATAATAAAGATTTATATAATATTAAAATAAGTACGTAAAAATGTTGGCTCTTTTTGTCGACTTACAACCAACAAACATTTCGCAGTCATAAAATAATACACATACATACACCCACACACAATTTACATAAATGCAGTATAATAATAAACTTGTGTATAAACAAAAGTGAATTTTATCAATCTGTGAGGTTATCACTGCTCTTTGAGTCATTAACGCGCACATCAGTCCGTTGCTGGAGAGCGAGTAAAGCATACAAAACAGTTGAGATTTAACAGCGTAGTGAGATGCGTGCACAAAGTGAAATGCAAGTGCTTTGAAAACGAAATTTTTCTCAAAAAAAAAAAAAACAAGAAACAAAAGTATTTAATTTTGTACAAATAACCGTAAGACAAAGTAAGTTAAAGGAGTTGTAAAAATAAAAACCAAATTTACAACAACGGCATTGCTATCGTTCGTGGACGCAGCGCCGCATCCACAGCGATGTTTCCTTTGCCCAGTGTCCGTTGTAACTCTGAGGACTCACTCATCAGCTGGTCCAATCGAAATGCTGTGGCTCAGCGCAGCAAGAGCGTGCCGCGTATGTACGGTTGTGTGGACACCTTAGCGGCGAGCACCAGTGCATCATCTCAAATCAGTAATCCGCTCAACAACTTTGGTGCCAACACGCATTGTCCGCATAGTATTGCATGTGCAGTGGCTGGCGGCATAGCGGGCAGAGGAGAGAATGATGTTTTATCAGCAGTGAATGTGCGGCAGCATTTAAGACAAAATAGTGATAGCAATGCGGGTAACAACCATGGCAGTCATATTCCATACCGTCATCATATGCATCAGCAGCATGTGGGCTCACCGAACCGTTATAGCTACAGTGGTGGCGCTGTTGGTACGGGTGTTGGGAGTAGCTCTGGCGCTCTTTTGCGTTTATCAACAAATCGGCTAGATCCATTCTCAGCACCAACAACAACTGTGGGTTCGTCGCTGCTCGGCGATAGCATGACTGAGATTGTTGTAGAAGACTTGCGGCACTCACATGAGCCAACTTCTGAGTTGCTCGACTATTGCAAACGCAAGTTTCTGCGTCCTTTTATTTTAGTCCTATCACTTGTCGGTGTAAATCCTATACCAACAGATACGTCCAAAGTACTTTGCTGCTTAAACTATACACAGGCGCTGGTGGTGTTGCTGATACTATCCTTTGGATATTTTCTACAATATTTATGTTCATATCGTGGCGATCGCGGTTTTATTGCGCACGATCAAGACCTCACAAACGATCCCAGCTCCAATGCCACCTATACCGTTGGTCAACTGTTGTTCGGTCATATTTTCCCAAATGCGCTAAATCTATCTAGTTTTATATCGGCTGTAATTGTTTTCAAAATAATCGATCAAGAGCAATTGCAGAATCTAATCGAACGTGTGTTTCTCACTAGCTTGGAACCACGCCGTTTATGTAAACTACTATGGTCATATTTGTTATGTGGATTGGTGTTGTTGGCCTTCCTCTTTGCGTACACAATTCCTTCGGTGCTTTTGCAGTCGCGCATCATACAAGTGAAATGGTTTACTGGCATACTGGCGGACTGGGAGCTGGCGACTAAGGTTGTCTTGATCATCACGCTTTTTGTGCAGGACTTAGTGGAAGTGATAATTCTCGCCAACTACTGCATTCAATGTTATTTGCTACGTATACATATTTCCTCGCTGTCGCATAAACTTTTAATGCATTCCATTGAGACCACCGATTGGATGCGGGAGGTCCTAGAATTTCACAAGTTATTGGAGCATCTCAACCGCCATGCTGCTGTGCCGGTGTGCTTTTTAACCGTTATGAATTTAGCATATGCATTTGCTGGTCTAATATATATTTTCAACGATTTGGATTTTCATTATTCTGCTTTGGAAATAGTCCTTTTGAATATTTTCAACGTACTACTTTGGCTTCTACTGGGCGTCATACCATTTGTGTTGGCCGCTTCTGTAACGCATGCGTGCCAAAAGGCACAGGCTAACGGTCATCATATTCGTGCACGTCCTTTTGTGTATCACAGCACGTCGACGGATGATTTGAACTCTACACTGTTGTTTTCATCGTCTTTACAAATGTCAGCAAAAATTTTTAAAATGCCAATACAACCGAATTATCTTTGTTGTGCGCTATTGTCTATATCGATACTGGTTCTAACTCTGGGTATGTGCCTTAACCCCTCAATTATAGGTATTTTTTAAAATTATGTATGTATATATATCTTATTTCAAATATGGCAAATAAATTATTGCGCTTATGGTATTGTG
>PB.1381.1.mrna1 CDS=382-1503
CCACTATAGGTTATAGCTGCCATACAAACTGACCTATCGAAATCAAGTTATTTTATGGAAAACTTTTATTTGTGAAGTTTATTATAGCTTCGGTGCAAGCGAAGTTAAGAGTTTCCTTGTTTACACTATATTTAAAATTTTTTCTTTTCGCTTTCTCTTTAGGCTGAATTGGTAGCCAGCAGTTCGAATCAGCGTGCATCTACACCAAAGGCTATACGTGGCGGCAACACAACTGGCAACAATCAGCAACAGCAACATCGCCAGCCTAAAAGCACACCGCCCACTAATGCTGCTGTCAATGTCTCTCAACAACAGCAACAACAACAGAGTGTCAATAATAATCAAAATCTCTTGCAATCACAGCAAGAACATTTACATAATATGCAACAACAATATTCACAACTAAGCGGTCAACATCACCACCAACAAAATATGCATATTGACTATATCACATCCATACCACCAAACATACAAAATTACTCTTCGAATGCAACCAACTCCTATGATATTGTTTCCATGCCCACAGTTATACCACAACGTATGGCCATCAGCAACACTGCACATTCGTTATCTAGTCCACATCAACGCACGTTGGATCAGTCCTCACCATCAGCATGTGCTGTGAATAATTTCTATTTACAAAATAATTTAACAGCGAATGAGGCGGCCACATCACGCGTACCCGTACCGGCCTCATCGGCTGCGACCAATGCGAATGGCGGTGGTGGTGGTGGTGGCGGCGGTGTTGGTGTCATTCATATCAGTCCAGATCCTTCGGCTAGCTCGTCTAGCGGCAATGGTGACTCACAATTGGCACAAGATAATGTTTCCGAATCGTCATCATCGAATGCCGGCACCACACCAACACAAGTTGGTAATCTATGTAGCCTCTCGAAATTACAACAATTAACAAATGGTTTAGACATACAGCCATGCAACACTTCACCAGCTGGTCAGGTGAATTTGACACCACCGCCACATCATCCAGTGTCACACAATTCGATGACACCGCCACCACATCTATTGGTGACGCAAAATCGTAGTTTGGGCACACCACCCAATATGCTGCAACCGCAAATCAATCCACTGCAATATCATAAATACTATTCAAGCAACATGAATATTGCACCGATTGCAACATCACAAAATGTGAATAGGAATACGCGTAATACAGCATCGGCGCCGGTACAACATATTGCCGTATCGTCGGTGACCACATCATCGACCACCAGTCGCACCACCAATGTACACATTAGTCCGAATTTGATGCCACCATATGGTGCAATAAATGGTTATCGCATGACGACACCACAAGCGGCGGCCACACCGACCTATGCTGCTGGCGGTGATTATTCCAATTCGCAGATTCCAATGCAAATGGGGGTAATGAATATGCAATCGCAATATCCCGATGCCTGTGCCATTCAGCGAGCACAACAGAATTCGATGTATTCAACTTATCCACCCCCATATTTATCGTTGAACGGGGCTATGAGAAGATAAAGTATTTAGTGTATAGTGAATGCTTAAAAGTTTATATTTATATACATACGTACATACATACCTACATATATACACACATACAAACTCTATAATTGTATATTTCGTAACAAATAAAAATCAATGATTCAATTAAAC
>PB.1381.8.mrna1 CDS=108-5693
CGATTCATAACTAAATCGCATCTTGGCGTGCCAGAATTCTAAGAAGATACGTTTTATTATACATATAAAAACATTGTTATAGAATTTATAAATCTATAAGATACAAAATGAGGGAATCCGCTCATGACATAAGTCTTGATACTTGGAAGCAGTGGATTTTGGAAGCGATTTCAAAAATACGTTCCCAAAAACAAAGGCCAAGCGTACAACGCATTTGCCAAGCGATTGGAAGTCATCACAAATTTCATGAAGATATCGTGGCAGAGAAATTAGAAGAAGCGGTTGAGTCGGGTGCCGTAATTAAAGTATATAACAAAGGACTACATTCCTATAAAGCGCCTATGGCAAAGAGGCGGATTAAAATAGAAAAAAATAGCAATTTGTGTAAAATAGTTGCAAAAGCAGTGCATGATTTAGGTGAATGCGAGGGATCAACAATAAAAACAATTGAAAATTATATACAAAAGTTTAATAACATAGATCTTGGTCCCGACGTTGATTTTCGTGCTATTATAAAAAGTTCTATTAGAAAAGCAGTGGATGCTGGATTTCTTGTACAGGAAGGAAAATTATACAAAAAGGGGCGATCACTAACTACACCACGAAAGTCGTCATCCACATTGGAGGTGACCGTGACTACTGGTGACGATAATTGTTCCTACTGTTCCGGTGATGCACAAAAAAATCGAAATGGTATACCTGAGCCACTGAGCTCTTGCAAAAAGTGCGGAATGTCATTACACACGACATGTGCAAATATAGCAGCGAAGTGTAAATCACAATCATATGTGCTACTATATATGCTAGTTACGAAAGGTTCCATATGGTATTGTAAAAATTGCGCGGAATGTAGTATCTGCCAATGCACCGACCGGGGACCGTGTTTGCTGGAATGCTCGGCCTGTAAGAAAATGTATCATTTAACATGTTTGGACACTGTACCAGATAAAAAGCCCAAGCATCCTTATAGATGCAAAAATTGCATACTGCAAAATTTTGATGTTGTTAAGAAAGAGGTGACGAAGAAAGGCTTGGAAACAGTTAAAAATCGAAGTCAAACAGTAGGTGAAACGTATAAAGCGACCAGAGGTGGCAAGCTCGTGATGGCATCAACTTCTGAATACACTGGAACACGGCATAAAGAATGGATTGGTGGCAAGCTAAAGGATAAGCGTAGTATGGGTGCGGCGGCCGGAATTTCATGTAAACGTCAAATTATAGATGAAATAGACAATAATCCAACAACATCAAAACTTTCAAAATACGAAGGTTCCAAAGAAATGTACAAAGACATTTCTCTAAGTCAAGCTATTAAATCTTCACAGAATTTACAAAAGAGTATTGCGCATAATTCGCATTTGAAAATGTTTAGACAGCGCAGACAATTTGCGGGGTTCCTTAATAAATTGGATGCATCGACGAACGATACAAAACGTACAAAAAAGAAAACACCATCAGATTTATCGTCGTCGAGTTCTTCGAGTGATAGCGATGAAGATGATAATATGGACTTTGATGATGACAATCAAGACGATAGCACTTCATCGGGTTCATGTTCTTCAAGCAGTTCGGGTTCCGATTCGAGCGAGAGTAGCAGTGATAGTTCCGAATTCGACAATGAAGAAGATAATTATGAAGAAAATGATGACGATGATTGTGACTCGGATAAAAGTGAGTCCAAATCAAATATATTCATTTCACAAATCCCAGTAAAGAAAGAAATTAATGTACCAGCAAAAAATTACACGTCACAAAATACCAAATCAAAAGATGAACATTGGGGCTTTGCTGCTGTTGCTAAAAATCGTGTTGACATATTTTCACAATCGCGAAATATGGAAACGGATAGTTTCGCGCTAAAAAAGTGTGGCAATATTTTAACTGGTTTCAATAAGAATTTAGTACCCGATGAGATAAACACGCGAAACAAACAAATGAATTACAAGCCATTACAAAATCTTGGCAACGAAGTTGACCAAATGGAAAAGCGTACAACCAAAGCAACAACAAAAAAGGATGACTTGCCAGAGACCAGTGTAGCGTCAGTAGAAGTCGCTGCCAATCGAAGTGCAAAAAAACCAGTGGAAAAAGTGCAGAAAAAGAAAGTAGCCACACTCAAGTCTGCGCCGCTGGATACAAAACGTACCGTCTATAAGAGCGATGACGATGAGGTGCCCTATTTGAATGAAAGCACTGTTATCAAGTATCAAATGATGGAAAATACAAATTACGCTAGAGGCGTAAAGCCCTTTACAAATGAAGAAAGTTCCTCCAATGAGAAGGTCGAATATGAAGAGGTGTATCCAGAGAATCCATTTGAAAATCAACCGCTACCAAATGGCGTAGAACAGAGTGATATAACAATTTATAAGAAAATACGTGAGAATGCTGCAAAGAAAATAACGGAATTGAAAAGCCTAAATGCGCTAACAAATGCCAATATTGGGCCAACACAAGAGCGTTGTCCATCGGCAATTGAAATCGGAAAGTGGCATATCGAAACCTGGTATTCGAGTCCTTTTCCACAAGAATATGCCAGACTACCCAAATTGTATTTGTGCGAATTTTGTTTGAAATATACAAAGAGCAGATCTGTGTTGGATCGGCATCAAAACAAATGTCTTTGGAAGCAACCACCAGGCACCGAAATATATCGTCATAACGATATATCGGTATTTGAGGTCGATGGCAATATTAACAAGATATATTGTCAAAATCTATGTTTGCTGGCCAAACTGTTTCTGGATCATAAAACACTTTACTATGACGTTGAGCCGTTTTTGTTTTATATTTTAACAAAAAACGATAAGAAAGGTTGCCATCTGGTTGGCTATTTCTCTAAAGAGAAACACTGCGCACAGAAGTTTAATGTATCCTGCATATTGACAATGCCACAATTTCAAAGGCAGGGTTTCGGTAGATTCCTTATTGAATTTAGTTATCTGTTGAGTCGGGAGGAGGGTCAAGTTGGCACACCAGAAAAGCCACTATCCGATTTGGGCAGACTCTCATATTTCTCCTACTGGAAATCCATAATTTTGGAATATATTTACAGTCACAGAAATGATGGACGCATCACCTTCAAAGATATTGCCAACAAAACAGGACTAACCGTTTCCGATATAGCATTGGCATTTGAATTGTTGAATTTTATTAAATTGCGAAAGAATGAAGACGACATACGTTACCAGATCAATATCAAGGTTGATTGGGAGAAAGTGATATCACACTATAAGAAACTGCAGAACTCCAAACGTATACCATTAGAGACGGATTGTTTGCGCTGGAGTCCGCTATTGTCCAAATCATTGACTGGCGATGGCACAAAATCCTCTGAAGAGAGTTTCTTGGATAGCTCCACGAGGTCCGATCAGATAGCTATCGAACGTATTAGATCACGAAAATCGAATTCGCTGATTGCGAACAATGCGCATTTTATAAAAAAGGAAACGATTACGAATGATGGCGGCAGCATGCACAGCAGTAAAAGTAAATTGTCCAATTTCAGCAATGATAAAATCGCCAGCGCAACTGTCGAACTAAATTTTCACAAGCGTAAACCCGCGCATGTAAAAAATACTAATACCGATTTAAAAAACTCCATGCATGAGGTGGTAGACGAAAGCAACGAACCGCCGAGTCAAGACGCACACGTGCAAAATAAGCTACCGGAAACAGTAAACACAAAAATTGACACGAACAGTGATAATGCAAACGTAAAAGCGGCCACAAGTGTTGTCGTAGAAGTCGCCAGGAGGAATCCACGCAAACGGCACCTTAGCAGAGATGACGGTATTACACCGCCGACGGTTGAAGAGCCGGAAATCAGCAATAAGCCTGAAAAAAGACGAAGAATTCAAAATTCACCTGTGCAACCAGTTGTTGTTGCAGATAAGACGAAAGGTGAAGCGATGGATGCTATGGGTATTGAAGATGACAAACCAACCAGCCGCGCACAAAGGTTGGCGAATCGTAAACAAAGTACACCCATTGTATCCACCAATAAACGGAAACATTTTGAACGACAAAATGAATTAAAGGTGAATATTAAACAAGAAGAGACGAATTCGGTAGAGAAAATGGCTATTGAACCTGAGCCGGAGCCTGAACCTGAACCTGCAGCCGAAACGGTACCAGAACCTGCACCTGAAGCCATAGTCGAACCTGAAGCTGCGAAAGAATGCATAGGAGTGGAAGAGACGGCTGAAGATAAATCAATAAAAAATTGTAATAATGATAAACCGATAACAACCGTACCCAAATTGCGTGGCAAGAAGAGCATTGAGAAGAAAACCAATGACATGTATAATGACAGTAACACCAACAGCGCTAAAAATGACAGTGTAACCAGCGAACCGCACATTGCTGAGCAAGAACCGGACAGCAAGCAGGAAACAAAAAACAATACAGAACCGGCAGCTAACACCGTTGCCGAAACAGTAATAAAGAACGTCGAAGGAGACGTTGCGACAAATGCAATTGCTGAGCAAAAAGAAGAACAACAATCTCAACAAACGCAAATGCAATCAGAACCAGAGCCAGTACAAGAAATAAAACAGCCGATACAACAAACGACGCCGTTGAAAACCGAAACATCCGCGTTGCCAGCGGGGAACGATGAAAAAGTGTTGGAAGCCGTAGCGAAGAAGACAAAGAAGACCTTTGCCGAATTAATGGTGGAGAATACCGACACCACCAGCGCCAGTGTCACAGCAGAGCCGAAGTTGAATTTGAACGATACTAAAAAGTCGCCGCACGAGAATGAGAACGAGCAAAACGAAGTAAATGTTAAGAGCGTAAATGCCGCCAGCGATAATGCAACAACAATTGCCGTTGTCAATGTCAACGATGATAAACCAAAAATTTTGGACGAAGTGGCTAAAGATGCTGCTGCTATGCCTGCAGACAATACTGTGCAACATGTTGAACAAAAAACCGAAATCGAAGTTAAAGCTAATGCGACTGCAGTTGCTGCCACTAAAAGTGAGCCGATCACAACAGAGGTAACACCAACAACTACAACAGTTGTTAAGGAACCATTATGTAAAATAGAATGTATTGAAACTGAGGCATCGCCTAAAATGGTAGCACAAATTTCACCAAAACCAACAATAAAAGAAGATTGTGCGAATTCGCCGTGCCTTACGAATGAGAAAAGCAGCAAGGATGACGAACAGAAAGATATCTACGAAAGTAGAAGTGATACAAAACAATTGGCTGCTGCAACCGTAACGGCAACCACACCAACAACAACAACAGCAGCAGCAGCAGCAACTGTTACAATGCCCGCTGCATTGACGGCACCATCACTAGTCGCACCAACCGCAATGCCCCCAACTAACACAGCAATTGCGTCTGCACCTGTAATTGCACCCACACCGGTATTAACAGCGACACCGATGACAACAGCAGTCGCAACACCAACCACGGCAACAGTTGCACCAGCACAGCAGCTGCAAATACCCAAGCCAACAACCAGTGAAGCAGCAATTATCTGCAAAACTGATCAGCTTGTTGAAACCAAACCCATCATGAATATTAAAACAGCATCGCCACACACAAAACCCTATGCAGACAATGCGCCTGAGAGCAAAATGAATGAGAAGAAGATCAAAAATTCTATGGAAAGCGCAGTTGCCGAAAGAAAGGAAAAGATTTACACCCAATCAAATAATATGCATGAAAGCAGTGAAC
>PB.1382.13.mrna1 CDS=400-2505
AGTATCCTATTCTGATTGGATGTATTGTATTGATACACATTAGCTGTTTAGAAAACATATATATAATTTTTTTTTGTCAATTCAGTGTGCTGTATAATTTGAAATTAATTTTCAACAAATATTTGTGATTTACAATAGTCTGTGAAATTTTCTAATAATATGAAATATATATGAAGTGAAAAGAAAATAAATAATTGGCAAACATGTAAAGAAATGCAACGTCTTCTTTCATTTGTTGGGAGATCATCGTCGTCGGTACCTTTTCGATAGGTACGTTGTTGTGTTCGTATTCGTAATTTTTAAATCGGGACTGAGAAGAAAGTGAAAAGGAATTTATTAGCAAGTGAATTTATACATAGTACACCTGAACGAAGGAAAGAACACCAAACACGCACAAACATGGCAGATTTGGAAGCTGTGCTGGCGGATGTCAGCTATCTGATGGCCATGGAGAAATCCAAATGCACACCAGCAGCAAGAGCTAGCAAAAGGCTTGTTTTGCCTGACCCCAGCGTCCGCAGCGTGATGTATAAGTATTTGGAAAAGGAGAGCGAATTGAACTTCCATAAAATATTCAATCAAATACTAGGATACTTGCTCTTCAAAGACTTTTGCGAAAATGACTCCGAGGAACCAATACAGCAGCTAAAGTTTTATGAACAGATAAAGAATTTTGAGAAAACGGAAAGCTACGAAGAACGTAAAGAATTAGCACGAGAAATATATGACAATTTTATCATGGAAGAAATGCTCTCTCACACATACGAATATTCCAAAGAAGCTGTAGCCAGTGTACAGAAATATCTTTTAAAAAATGAAGTACCCGTTAATTTATTTGAGCCTTATATCGAGGAGATTTTTAACCACCTAAAAGGAAAGCCGTTCAAAAAGTTTTTGGAGAGCGACAAATTCACACGTTTCTGCCAGTGGAAGAACTTGGAGCTTAATATACAGTTGACCATGAACGACTTCAGTGTACACCGTATTATCGGACGCGGTGGCTTTGGCGAAGTGTACGGCTGTCGAAAAGCCGACACTGGCAAAATGTATGCCATGAAATGTTTGGACAAGAAACGCATCAAAATGAAACAAGGCGAAATGCTGGCGTTAAACGAACGAACTATGCTGCAAGCAGTGAGCACAGGGATGGATTGTCCCTTCATTGTTTGCATGACCTATGCATTTCATACACCCGACAAGCTGTGCTTCATACTTGATTTAATGAATGGCGGCGATTTGCATTACCATCTTTCACAACACGGTGTGTTCAATGAGGATGAGATGAAGTTTTATGCAGCTGAGGTAATTTTGGGCTTGGAACACATGCACAAACGCTTTATTGTCTACAGAGACTTGAAACCTGCAAACATTTTACTCGATGAAAATGGGCATATTCGCATATCGGATTTGGGTTTGGCATGTGATTTTTCGCGCAAAAAACCACACGCCTCAGTAGGCACACATGGTTATATGGCGCCAGAAGTGCTTTCGAAAGGCACCGCCTATGACTCATGTGCCGATTGGTTCAGTTTCGGCTGTATGCTGTACAAATTGCTTAAGGGTCATTCACCGTTTAGACAGCACAAAACAAAAGATAAACACGAAATCGATCGAATGACCTTGACTATGAACGTTGAATTACCCGACTGCTTTACGCCCGAACTAAGAAGTCTTTTAGATTCCTTGCTACAGCGGGAGGTTGATAAACGACTGGGGTGCATGGGTAATGGTGCGGATGAAGTGAAGATGCATCCATTCTTCTCAGGTATCGATTGGCACCAAGTCTATGTTCAAAAATATACACCACCATTAATACCACCGAGAGGCGAGGTTAATGCCGCCGATGCTTTTGACATTGGCTCCTTCGACGAAGAGGATACGAAAGGCATTAAGCTAACGGATAGTGATCAAGAACTATACAAATTCTTTCCACTTACAATTTCCGAAAGGTGGCAACAAGAAATCGCCGAAACAGTATTCGAAAGTGTTAATATTGAAACAGATAAAATCGAGCAAAAGAAAAAAGCCAAACAAAAGCAACATTTCGATGCCGACGAAAAAGATTCGGACTGCATTTTACACGGTTACATAAAGAAGTTAGGCGGCTCTTTCGCTTCGCTCTGGCAAACCAAATACGCTAAACTTTATCCAAATCGATTGGAGATGCACTCGGAGAGTGGTAGCAATAAGCCAGAGTTGATCTTTATGGATCAGATCGAGGATATTTCCTCCGATTTCATACATTACAAAGGAGAACAATGCATACAAATACGCGTTAACGATGGATCTCGTGATGGACGAATAATTCTAACAAATTCAGATGAAATCGGCTTAAAAGAATGGGCTTTCTCCTTGCGCTCGGCTCATAAAAAATCACAAGAGCTTTTAGGTTCGATGGCACGGAAAGCGGGCAAAATCTATGGCAGCGAACGTGATGGCAATAAATCTTTGTACATATTAACGGGTAGCAATCCAATTTCCAAAGTCTCAAATGGATCCAACTAGCAAATATGCAAAGGACATACAGGACACTTGCAGATGATGACGTTGATGATGGGGGAGTATAAGCAGCAATCGAAGCAACAAAAGAAAAAGCACCAGCAACAGCGCCAACTCCAACTCCAACTCCAATTCGTATTTCAGTTTATTAAACAAACGCTTTTTTTATTATAATGTGTAACATTTTGTAGACTATTTTTTCATGATGATTGGTTTGATATACTTTTAACTACTGTTACTCGAGTGTAAAATAAACCAGAAAGTACTAAGATCTAACAAACACACATACATACATACGTATATGCTATATTAGAGAATATAACAAACAAAAAAAAACGCAAATTATTATTGCACAAGTGGAGCAGGCAAAATGCATGGATAAATCGACTGAAAAGTGTGAAGCGCATAAATGGCAACCATAAAACCTTAGCGTTCTAGTAATTCCCAACATTTGAATTGCCAATGCTTACGTATACACGTAAATCCATACATACATACATACAAACAAACGAGTACATTAGAAATGGGTATATCAAAGTGTTAATTAATTATGCGCTCATTTTGTGACGCAATATTATGTATGTGTATAGGCTCAACGTTGGTGTTTAACAGAAAAAAATGAAGCGTACGAATTTGCATTTGCCTAAAAATAAAAAGCAGCAAAATAAAAAGTAATCAAATATTAGAACAATCAATGGTAATTTGACCGCTGGTCGAGTAGTTATAGTAGAACCACCATTTAAGCGGATTTAAATAGCCGCAACACATAAATACATGCATACATACATACATACATACAAACATACATGCATAGAAACATATATGTACACTGGGCTCTTAGCAGCCGGTTGATGTGCAATTGCAATGTTATTCGAAATCACGCCTATCATAGAAGTATAGTAGTTGATACATACATATGTAAACTTATCATAATTTTGCTGTAAATCGTACATTTGTGTTTTAAGTTGTTGTTATTTTTATTGTATTTGTGTAATTATTTGTTAACTAAATGAAATTCTGCAAAGAATAT
>PB.1384.19.mrna1 CDS=375-500
TCCTACAATTATTTAAAAACTGTGTTATCATTTCATATAGCAGTCAACCATTTATTTTTTTTATAAATGTTTAAAATATAGCAAAGTTTAGTTTAATTAACACCAAGTGGGTGTAAAGGATGTGGGCAAGCGCGAACTATTAATAATTGGCTTGAAATGGCAGAAAATTGTTCCTGAAAAAAAAATCAATACTAACCAACGCAGAACGTCGCACATATTTCCGGTCATCGTATCACTCATTTAATTAACACGAATTTATTTTATAATGAACTGTTATCGTCCACGGGGAACCCTAGCCCGGGCCATCTTTCAAAAGATCACAACAATTGAGTTTTGAGGCGGAAGCTGTTGAGTTTTTTCAATTACTAGAGAGTATGGGATTTCGCGTTGAAGCTTGGACTAAAGCACCTTATCTCTGTGAAGGCGATTTAAGGCAATCATTTTATTGGCTAGTAGATATTGTAGTTGTACTATCAAAAAAAACTCTAGATAATATTTAATTAATTATATATGAATTTATGTATGTAATTAATAGGAATGTTCTCAAATGAAAATAAATAAGGAAATAAAGGGTGTTGTATT
>PB.1384.3.mrna1 CDS=989-1753
TTTAATTTTGCCTTACTAGCGGGAAATACGTAATAAATTTACGTATGGTGGTGGGTTCTCGCCTTCCTTAAAGTCACTTTTCGTTTTTTTCAGTTTCCGCATAACATATTGAAAAATAAAAACAAAAAACGGTCTTTCGACGTTCTTTAACAAACCTTCTTGCAGTTTATTATTGTTAATACATTTAAACATTAAAATAAGTTCAAAAAAAGCGAAATGAATTGGTTACTTGTGTCAGTTACAACGGTTCTAACGGTTGCGTTGTATATAGAAGTCAACTGCCTAGTATTAACGGAAATCGAAGGACCCTCACTGGTTGTTATCGAGGATGAAAATGTGGGCTCGATACCAATGAATTGTCACTTTAAAGTGGAAGAAGAAAGTAATTCGCTCGTTGTCAAATGGACCAAAGATAATAATGTGGTTTTCCAATACATCAAAGGACATGGGGCAAACGTCATCCCAGAATTCAGAGGTGAAGTTGAATCCTTATCGTCCGAGCCGAATGATGAAGAAAGTGGCATACTACTGCTAAATCCATCGATTGAGACATCTGGTACATACAAGTGTAATATTCAAACGGATAAGAAAACAATATCTATGGATAAAGAATTGCATATAATTGATATACAAAATTATACACACACACTCAAGCATAAGCGTATTCAAAATGAAACACATTTGGAATGTGAAATCGAGAATGTATATCCCAAACCCACGTTGGCCATCCAGACCTTCGGTGGCGAGCAAATTCAAATTATTGCAAGCGATGCAAATGTGCTTAGTGATGGTAAATTCCAAGTTAGCGCAACTGCCGTTATAAGAACAGATGACGATAGCACCGATGAATACCAATGCGTTTCTATGTTTAACGGTTTATCTTTTAACTTAACAACGAATATAATTTCAGTGGTATACAACTAATCATGAACTACCTCCGAAATTCCAAAACAAATTCGTACCACTGCTTCAGCCAGATGAATCAACCATGCGTTGGCTGGAACATGCCAAAGTTCTTTCGACAAATATTTGGCTTCACATCTGGCACGCTGTGGCACGGGTAGTTTTACAATTTTTTATGACGCAGACTGACATAAATGGCTATTTGAATCGTGGTTCTATGTTTATATTATCGGAACAGCAGTTTGGAAGACTACTTATTTCTGGCGGCTTCGACGTTGAATCATATGATACCGTACATTGTTTGGATATTGGTGCTGGTGATGGTGAAATAACCATGCGTTTGATTAAATCTATGCAGAACTTGCATCCACAGTGTAAGATTCATACATTTGCCACAGAGACCAGTTGGACAATGCGTGAACGATTAAAAAGTAGAAACTTTAGTATTCTTGAACGCATAAACGAAGTACAAAATGTCCAACTGATATCATGCTTAAACGTATTAGATCGCTGCATTGATCCAATAGATCTTTTAGAAGATATTTATAAAGCATTAGCGCCAAATGGACGTGTGCTTTTAGCTCTTGTTTTACCCTATGTACATTATGTAGAAATGAATTCGTCCCATATGCCACTACGTCCTTTACTTAAAAACTGGCCAGAGCGATCACAACAATTGAGTTTTGAGGCGGAAGCTGTTGAGTTTTTTCAATTACTAGAGAGTATGGGATTTCGCGTTGAAGCTTGGACTAAAGCACCTTATCTCTGTGAAGGCGATTTAAGGCAATCATTTTATTGGCTAGTAGATATTGTAGTTGTACTATCAAAAAAAACTCTAGATAATATTTAATTAATTATATATGAATTTATGTATGTAATTAATAGGAATGTTCTCAAATGAAAATAAATAAGGAAATAAAGGGTGTTGT
>PB.1385.140.mrna1 CDS=472-2589
TCAAACTGTCAGAAAGAAGATTTTAACTGCACATTTACTAATAAAATTACTCATGCATTTAAAACAATGAATTAAAGCAACACTAACTTTTTATGAAAATAATTTTTTTATAAATAAAATTTAATAAATTCGTATTGAGGTTTTTTAATTTAGTGCAAACAAAAAATATTCGTGATTAAATTTATAGTGGTAGTGAATTAGTGGCAAATCGTGATGCATTTCCATTTCAACACCCTGTTGACCACAGGACATGGAGCACCTATGTGACAAAGTCACTACTCCACCATAAAGCGACTGTGGTGCAGTTATTCACAGTACGCTATTCCAAAGTATCTATCATATAATTATACGGCAACACTTCAGAACAAGCGTGCTTGAAATAAAAACAAAAATAGTGCACCACATATCCTCAGTCGAGTTTTTATACATTACCTAAATTCTACAAAATAATTCAAATAATTATTTAACATTATGGGAGCGAAGAAAAAACCAAAAACCGCCGAGAGTAATGCTCACCTGAATAAGACAACTAAAAACCTTAAATTTAAACGCAAAGCGAGGGAAATGATGGAGCAACACCGGAAGCAAGCGATGTTGGAAAAATCGTACAGAGAGAAGGAGGAAATCAAAATAGATGAAGCTGAAGGCAAAATATTTGAATTCATAAAGGATGAGGAAGATAATGCCGAACAAAATACCTTCAACGAACTTATGGACACACTCTCCACAAAAGAACAAAGTCATATACTCGCCGATGATTCCCTTGATGACAATACGGATGATGAATTATCAGTTGTTTCTGAAGCAAACAATGCCGAGGAGGTTGTAGCTGAAGAAGACGCTACAGAAGAAGTTGAGGAATTAGAAGCAATAGAATCCAATGACACGTTTGCGCTGCATTTTGAATTCGATTTGCCGCTTGAAAGTGTAGATAACTTATGGACTGCACAAGGGGAAGTTAAGAGAAGCATACTTACTTGGCCACAATTGGGTACACTAAAAATGCAAATACCACAATTTGAATGTGAAGAACTTTCTAAAAGTGAACTTAATTGGAATACCAATTACAAATTACTTAGCACGGAACATTTAAATACAATGAATATTAGGACAGCTGTACTAGACAATTTTACAAAAGAAATCACACCTTTGCAGTCAGAAGTTTTTCAAATACTCAATCGCTATAATGATTTCTGTCATCCCAATATGCAAAGGGACAAGTTGAATGAATTACGTTTATGTTACAGTGCGCACATTTTGAATCATATGCTTAAGACTCGTAATCGCATACTAAAACATAATATGAAATTGGCAGCTACACCAAATATTGTGACCATACCGGACAGTTATCGAGATCAAGGATTGGCGCGACCCAAAGTACTTGTCATTTTGCCATTCAGGAAATGTGCCTATCAAATTGTGACAAATATGGGGCGGCTATTGTACGGAAAAAATATGGTGTCAAAATTAATGAACTTTACGCGTTTCACTGATGAATATACGGGCGATAGCTTGCGTTTTCCGCAAAACAAGCCGAAGCCAGAAGATTACGTAGAAACATTTAAAGGCAATATAGATGACAATTTTAAAATTGGCATCTCTATAACCAAGAAGAACTTAAAACTCTACACGGATTTCAATGCATCCGATATTATAATTGCATCGCCACTAGGCCTGCGCTTGGGCATAGCATCAAACAGCAAAGAGGCAGGCGCCTTTGATTTTTTAAATTCCATCGAACTTCTGATATTGGACAAGACGGAAATGTTTTTAGCACAGAATTGGGAAAATCTACTGCATGTAATAGATCACTTGCACCTGCAGCCACAATCTTTAAGCAATGTTAATTTACAACGTGTACGCCCATGGTGTTTGAATGGCTTATGCCGTTTTTATCGACAAACAGTGGTGCTCTCGTCGCATGAGCTACCCGAAATACGTTCACTTTTCTTCAATAAATGCTTTAACTACTGTGGCAAAGTGTCTGTTTCGAATCCGATTCTGCAAGGTGACATCAGCAATGTCTTTGTTACCACACCACAAATATTTCATTTAATTGATACTACAAGTTTGGACTCTGTTTTCGATACACGTTTCCGTTATTTCGTCAAAGAAATATTACCACGCTATAGAAAGCCTTCGTTTGCGCATTGTATGATATATGTACCCAGTTACTTTGATTATGTTCGCTTGCGTAACTATTTGAAAGCCGAATCTATAAGTTTTGCACAAATTTGTGAATATACCAAAAGGGAGAAGGTGGCGCGTGCGCGAGATATGTTCTATCACAGCGGCGTGCACTTTTTACAATACTCCGAACGATATCATTTCTATCAGCGTACACGTATAAAGGGTATACGACATTTAATTATGTATCAGCCTCCAATGTGGCCACAGTTGTATTCAGAGATGGTCAATATGATGAATGAAAGCAATCAGAATTCGGCAGATGGCTTAGACGATTCGATGAGTATAACTGTAATGTATACAAAATATGATCTAATACAGTTAAATGCAATTCTGGGTACAGAATCGGCTGCAGAATTACAAAATTCCAATAAAACTATACATAGTTTTACAATTAAATAGCAAATTAATACATATACTAAATTATTGTAAATATAGCAATACAATGCG
>PB.1385.185.mrna1 CDS=2-325
GCGTGCGCGAGATATGTTCTATCACAGCGGCGTGCACTTTTTACAATACTCCGAACGATATCATTTCTATCAGCGTACACGTATAAAGGGTATACGACATTTAATTATGTATCAGCCTCCAATGTGGCCACAGTTGTATTCAGAGATGGTCAATATGATGAATGAAAGCAATCAGAATTCGGCAGATGGCTTAGACGATTCGATGAGTATAACTGTAATGTATACAAAATATGATCTAATACAGTTAAATGCAATTCTGGGTACAGAATCGGCTGCAGAATTACAAAATTCCAATAAAACTATACATAGTTTTACAATTAAATAGCAAATTAATACATATACTAAATTATTGTAAATATAGCAATACAATGCGAACAAGAAAGTTTTTTCGTTTTACATTTCTTTGTGGACTTTTAAGTTGGCAAGTTGGTTGGTGTGCTAATATTATTGAGCTTCAAACCATTTTTTAATTGCGCAAATATTCTAAATAATTAAAAAGTAGCAGAAAATGCAAATAAAGGAGTGTAACTAAAGCCAAATGTTTGTTGCGGCCAGTTCCTCTTCGAAAACTATGTTTAAAAAAAATATATATATACATGTGTATATAAGATTTAAGAAGATGAATAGTGTTAAAAAGTTCTAAAAACATTAAAAAGCTCCTATTTTTTACAAAAATTAAAAAGCTAGAAAGT
>PB.1385.69.mrna1 CDS=420-1431
GCAAAGTGAGTTCTTAAAAGTGATAAAATTATACTGATAAAAAAATCAGTTTTAGGTATATTTCAGCTGTATAGCTATAAAAAGTGAAAACTATATTTTGTAATGTAACACATAGTAATTGTACAGAGCGTTTATTTGCTGGAAATACACATAATTAAACGCAATAGGTTGGGAACTGCACGCACATTATTGTACACAAAACTTAACAAAAGAGAGTTCAAAATAAGTAACGCATAAAAGCACAAATTTTTGGAAATATATCACTAAAATAAAACAGTAAAGCGACGCACATATCTTAAAGGCGCTTCTTGATCTTTGAGCTAATTAGACTGGCTCAAAACGGAGGTAATAGGGAGGCGGAGTCTCCCGACGGGGCGCAAGAGAACAGAGCAGCGTGTTGGTGGACACCTTGGACGGCAATGGGTTGCTTCGGGTCACCCAGTTCCAAACAAACGGATGTAAATTCAGAAGACTCCAAAAGTCAAAAGCGTCGCAGTGATGCAATATCAAAGCAGCTACAAAAGGATAAGCAACTATATCGTGCTACCCATCGACTACTATTGCTAGGAGCTGGTGAGTCGGGCAAATCGACTATTGTCAAGCAAATGCGCATATTGCATGTTGATGGATTTTCCGAGCCAGAGAAAAAGCAAAAAGTCGATGATATTAAGAAAAATATACGCGATGCAATCCTGACAATTACTGGTGCAATGAGCACACTAAATCCACCTGTATCATTAGAAAAGAAGGATAATGAGGCAAGGGTTGAATACATCCAGGATTACGCTTCCAGTCCCGATTTTAACTATCCTCCGGAATTTTATGAGCATACAGAGGAACTATGGAAAGATCGAGGAGTATTGCAAACATTTGAAAGATCAAATGAATATCAACTGATTGACTGCGCAAAATATTTTTTGGATCGAGTAAGCATAATAAAGAAACCAGATTATACACCAAGCGAGCAAGATATTTTAAGATGCCGTGTCTTGACTTCAGGCATTTTCGAAACACGATTTCAAGTAGACAAAGTTAATTTTCACATGTTCGATGTTGGAGGCCAACGTGATGAGCGGCGTAAATGGATTCAATGTTTCAATGATGTTACAGCTATAATTTTTGTAACTGCATGTTCCAGCTACAATATGGTATTGCGGGAGGATCCCACGCAAAACCGTCTCCGTGAATCATTGGACTTGTTCAAAAGCATTTGGAATAACAGATGGCTACGCACAATTTCTGTAATTTTATTTTTAAATAAGCAAGATTTATTAGCTGAAAAAATTAAAGCTGGAAAGAGTAAACTGTCGGAGTACTTTTCCGAGTTTAACAAGTATCAAACACCAAGTGATGCTATAACAGAATCTGGTGATGACCCAGAAGTGATCAGAGCAAAATATTTCATACGAGATGAATTTTTGCAAAAAGTAGTACCAACAGGTTCTAAACCAAACAATGTTTATAGTGTTGCACGCCGCGTTAAAAAATGACCTCGAAATTTTTTTATCTTCACATTCTAATAATTCTAACGCTGCTCCAATTGATTACTGCCAATGAAGATGAAAGTCCAATAAAATTGGAAGTGGTTCGGAGTGCACGTACTTGCCGTCGTTGCGTTGGGAAA
>PB.1388.3.mrna1 CDS=79-2559
GTTGAAACGTTGCCGGCAAATTCGCAAGTATTTACAAATTTTTGTCAAGCAAAATAACACAATTAAAAGAAGGGAATAATGGCACAAAGATCAATAACGTCTTTTTTTAAACCAACAGCTAGTGCGGGCTCTGAGGAAGCATCAAGCACAAAACGCAGCAGGCAGGAAAGCCCTCAGTCTAATGGAAAGATTGGGGAACCCGAGAAGAAAATTCAGAGGAAATCTGAAGAAACGGACAAAAGAGACGCAAAGCAAAATGCACAGACTAATAGTACAAATAGAGATACAAAGAAACAATCACCAAAGGCGTCAAAAACATCACCTAAGAACAAGAATACATCCAGTCCTTTCAAAAAGCAAATTAGTGATGTCAAAAAAGAGATTACAAATGAAAAGGAAAAAGTAGACAGCAAACCCATAATTGCCACTAGTCCATTCAAAAAGCAAATAAGTGAAGTCGAAAAAGAGATCACATCTGAAAAGGATGAATTCGACAGCAAACCTGCGAAATTAAAGTCTGAGTCGAAATTAAGTAAAGATGATGATGCTTCGAAACAAAATTCAAACAAGGATGAGAGTGCGAATGTTAAAAAACTCTCTGTGGAAGCCAATCAGTGTGGTGCCGAATACAATCCGGCTTCTGTGAGATATCATCCTATTAAAGATGCTTATTGGAAAGCAAACCAAAGCACACCATATTTGGCTTTAGCAAGAACTTTTGAAATGATCGAGGATACCAAGGGACGTTATAAGATGGTAGAAATACTAGCAAATTTCTTAAGCTCCGTTTTATTATTAAATCCAGATGATTTATTATCCTGCATTTATTTGAGTATAAATCAATTGGCACCGGCATATGAAGGCGTAGAGCTCGGTGTAGCGGAAACCACCTTGATGAAAGTCATCGCTGTCTCAACGGGACGTGAACTGAAGTTCATAAAAACACAAACGCAGGAAATTGGTGACTTAGGCATTGTTGCTGAGCGTTCAAGAGTTTCGCAGCGTATGATGTTTACGCCAAAACCACTCACCGTACAAACTGTCTATCAAAAATTGAGAACAATAGCAAAAAGTTCGGGCAAGGCAAAATCTCCAATTATACATGATCTCTTTGTGGCATCACGTTACTCCGAAGCTAGATATATTATACGATCACTAATTGGCAAGATGCGTATAGGAATTGCGGAAAAAAGTTTATTTCAAGCTTTAGCCACAGCGTTAGTAAGCAGTAAACCCTATGATGATAACTATAAAAAGAAAAAACAATCTGAAGCGGATATAAAAAAAGATATTGAGGATATAACCTTTCTACTTAAAACTGCTTATTGTCAATGTCCAAACTTCGATAAAATCATATCGACCTTACTTACTCAGGGCATTGATGATTTACTAAAACATTGCTCCATGGAACCCGGTGTGCCATTGAAACCTATGTTGGCGCATCCAACACGTGGTGTATCCGAGGTGATGGATCGCTTGAAGGGCAACATCACGTGCGAGTGGAAATACGATGGCGAACGTGCGCAAATCCATCGCGACAAAAATGGCACCGTTAATATATATTCACGTAATCAAGAGAATAACACAACCAAATATCCGGATGTAATAAAACGTATCGATCACTTCAAAAAGGACACGGTACAATCGTATATAGTAGACAGTGAAGTGGTAGCTTGGGATATTGAGCAGAAACAAATTCTACCCTTCCAAGTGCTTAGCACAAGGAAAAGGAAGAATGTAGATGTAGAGGAGATTAAAGTACAAGTCTGTGTATATGCATTCGATCTATTGTATTTGAATGGCGAGGCGTTGACTTCGAAAAACTTCTCCGAAAGAAGACAATTGCTGCGAGATAATTTTAATGAAGTTGAGGGTGAATTTCAATTTGCAACTTCATGTGACACCAATGAACCTGACGACATACAAGGCTTTTTGGAAAATTCTATTAAAGGTAATTGTGAGGGTCTGATGATTAAGTCGCTGGACAACGATGCCACTTATGAAATTGCGAAACGTTCACACAAGTGGTTGAAGCTGAAAAAGGATTATCTGACTGGGGTGGGTGACTCGTTAGATCTGGTTGTTATCGGCGGTTACATAGGCAAAGGCAAACGCACTGGTGTGTATGGTGGATTCTTACTAGCTTGCTACGACGATGAAAATGAGGAATATCAAAGTATATGCAAAATAGGCACAGGTCTGAACGATGAGGATTTGAGCACACATGCAAAATTCTTCAAAGAACACACAATACCAGCACCAAAATCATATTACCGTTTCGATGCTAGTTTGGCGCCCGATACTTGGTTTGAGGCCGTGCAAGTATGGGAGGTCAAATGTGCGGATCTTTCATTGAGTCCGGTGCATAAAGCCGGCATCGGTATTATTGATCCTGAGAAAGGTATATCACTAAGATTTCCACGTTTTATACGTATACGTGAGGATAAATCTACAGAGGATGCAACAGCTGCACAGCAAGTGGCTTATATGTATCGCAATCAAGATCAAGTTAAAAATCAAAAAACCAATGCTGCAGAGTTTGATGACGATTTCTACTAATTATATATAAAATGATGACTAGGAGGGTTGAGGGGTATGCTCATGTGTCAATTTTTTGAGACCTCCCACTTTATCAGCTGCCAGTTTTTGAAACTTTTAACTTTTTTTTAAACATTTTTTTTTCTGTTTCTCTTGTAACATTAATAAATAACTGATAAAAAAATCGATGGT
>PB.1389.4.mrna1 CDS=120-5552
TTTGTGAATTGCGCTAAATGTGTTGAGTAGCCGCAATAATTCGATTTATACAACTTTTGTGAGATTTTATAAATTTATAACAGTTTCTTTTATTGATTGGGCGTAAAATATATTTGAAAATGGCGCTACAATGTCCTGGTTCAGTGGATGTAACCGATATACAATTTAAGTTACAAAGTAAACATAAAATTTTTGGTGGGAATTCTAAATTGCGCGATCACGTTAACTTATTGGCATGTGCCAGCAATCATGGTCTACTATTTGTCGGCAATCCAAATGCCCCGGAATTACAGTCTTATATTCTTCCTGATGTTATATATGCGAAGTTAAAAGGACAACCTGTGCACTTAAGAACCACGAAACTTCCTAATGCGCCTAATTCAATTGCTTGCAATGCAGATGGGTCTATGTTGGCGGTGAATTACACATTACAAGGTTATGGTGTTTTGGATATTTATCATGTGCCATCATTTGCGATTTCTGATGTAAAGACATTATATAGCATACGCTTGCCCGATCAAAACGTATATGCTTTACACATACTATGGAATCCTGTATTATCAAATGTCATAGGTGTAGTGCTTAGCAATGGTAATTTTGCGTTGTATACACTTAAAGATGGTGGCGCAATGGAAATGCGTTCGCTGCAGAATCAGCAAATACAATCCGCTTGTTGGTCGCCAAAAGGTAAACAGATCGTGTTTGGACATCCAAATGGAAAATTGCAACAATATAAACCCGACCTTACCATTGTTAAAAGTATCATTTGCCCACCGAATGTACATCCTGGACCTTTCGATACCATAGCATTACATTGGTTATCCACTTTTCAGTTTGTAGCAAGTTTTTTGCAGCATGGAGAGGAGGCTATGCCCAATATGTATATTATAAATGCGCCAAAAGGTGGAACACCAGTTTATATAAACTACAATGATGTATGCTATAGTGGTTCAGAACCGAGAAAACAACAAGTTACATTCATGCATATTGCACAGTGGAATCTATTGCTAGTTACATCAGCAAATGGTGTTGAAATAGGGCTATTGGGTACTAAAGATGCTAATGATCAACCGCAATGGGTTCATTATATGTTGTTAGATGAAGCGCGCATTGAAATGCCACTTACTGAAGGCAACGATGAAACATATCCCATTGGTTTGGCATTGGATATTTCACCAACACATGAGTTGATAGTGGGAGAGAAGAAGTTACATCCCATGCCGGTTATTCATGTACTTTCTACACACGGTCATTTGCTTTGTTTTAATTTTTTGAATTTGTCAGCAAATGTAAATATTTGTTCGCCACCAGCACCAATTCAATACGCAATGGCAAAGTTTAGCATTTTGAACGAAAGCAGTTTAACTGATTCGAATAACACACAAAAGGAAGAGCGTGAAAATTTGACATTACCATCAATTGAACCACCGCCACCACCGGCACCCACATTAACCTTCAACGCACAACCGCAAATGAATGTTGCTAATCAAAACATGTCGGCCTTTGGTGTGCCGGCAAACAAGAATTTATTCTCAGGTGGTTTTGAAGAAAAACCGCAAAATCTAAAATTTGGTGTGGCGGCTGCTAATACTGAAACATTGCCTAATATGTTAAACAAACCAACAGCACAAGCTGCGCCCTTGGCAACTGCGCAAAACACATTAAAACCTGCGCCACCTACAGAAGTTTTTAAGCCATTGTATACGGTTTCACCGGAATTTGCGCCACCACCGGTACAACCTGCGCAGCAAACTCAGCAATCTCACTTTGATATTGCGGGAAAATCAAAAACACACACACTAAATTTAAATGAAACAAATACAGTGATACAACAAATGATTGTGATGCAAATGACCGCATTTGACAAGGAAATTAAGCAACTAGCACAGAAGTCAAAACTAGCACTTCACGAAGATCCGAGTATCATGAAGAGTTATAGCAAACGCTTAATTAACCTACAAGAAATTATTGATCAAGCCAATGAGCGCGACTTTATAAAGGATGTTCAAGATCTACGCCACTCACTGACAGAATCATATGAAATGTTGAATGAATACCGTTCTAAACTAGAAACTTTTAAAAATCCTGACGAACCAGGTGCAAAGTATTTATCATTATATGATTGCATTAGTCAACGTCAATTGAAAAGTCTTCAAAGCTATCTCACCGTAAATCAAAGTATAATGAAGCGCCTGGAGGAACAAATGGACATACAATGGTCTTATTATCAAGATTTAGTGCGTCGCAATTCGAAATGTCAAATGCGTATACCATGCCTTGATGGCATATATCAACAAATGACCAAACTGAAAGATCTTATCACACAACAACAGACGAAATTGCATTATATTAAAAACATTATGAAGCAAAAAGATTTGGGTCGTGCTAGAACAGGCAGCGATTGTCGAAAGGAAAGCACTCAATTGATAAAATCGGATGCGGGCATTGTGTCATTAGCAGATTCTATACTCTCCATGACTATACACAACATTACAGATGCCAAAAGCAATAAATTATCAGAGAGTAAATTGAATGCTTTGCGAAATTTTACAAATCAACAAGGAAAGGTAAAAATAATCAAACCACAGCGTCCAAATCGTATTGAGCTGACATCAGAGGTTATTTTAGAAACCAAACAACTTATCAAAAAGAAGGAATCTAAAGACAAAGAAGTCAAAACCAGTAAAGCTGCTGAAAAAATACATGCGACAACAAAAAAAGAAACGCAGCAACAACAACAACATTCATTTAAACCTATGCAAGCGCCCACTAAACAAAACGTTGAGCTCCAAGTGTTAAAGCTACAACAACAACAACAACCTGACCAACAGGCATTACAGTTCTCAAAAGCGACACCAACAGCCGGATATTTCAGTAACTCACAGAGTACAGCACCACCTACAGCAGCTGTCCAACCTAAGCCACAAACAAGCACACCATTTTCGACATCCACTTTCGGTAGTGGCAACAATTTTCAGCCGAAAGCTGAACCAATTAAACACGAAAGCGGAAATGAAATGCCTAAATTTACACCAAGTACTAATACCTTCAAAACCGATGTTGTTGAAAACAAACCAAACAGCCATATAACTGCAGCTAACAAAAGCACTTTACCAAAAACCGATGCTGTTGATAAATCATCAGCAACTGCAATGAACTTCTCATTTACAACAAAAGCCGATGCGGCCGATGTTGGCAAGTCCTCGTTAAGCTTCAACGCCACTTCGAAAGCATTTATCGGTTTTGGTCAACAATCGTCAAATACAATGCCACAAACCAACTTATTTAACGCAAATAAGACAGCAGTTAATGCAAATGCTAATCAAACGAACGATGCGCCAAAAGCGTTCAGTTTTGGTAGCACCTTTAGTGCACTAACCGATTTAAATAATGCCAACAAACCAAATGCTGCGCAAAATCAAACAAACATAACGGCTAATACAAACGCAACGGCAACAACACAACCATTATTTGGTACAACAACAATGCAACCAACAATTTTCAATAAACAGAACGAGAACCAATATTTCGCAACCCAAACAGCACCCTACGCAGGCGCCAGTGCAATTGGTATGGAAAAAATATCCACTGCTGATACACAAACAAAGAGTACGCCTTTGGTAAACGCTTTGACTAAGGATGCAACAGAGCTTAGTGTTGTCGGTGCCGTTGGTGCAGCACAAACAAAGAGTGAGGCAGATGACATGTATTTGAAATCTTTGAATATCTGCAAACCAACACCGAAAGAAGCTGTGAAACCCAAAGATGGCAGTGTGTTCTCCTTTAGTTTAAATACGGAGAATAATCCGCCCGGCGCTTTTCCGAGCATGCAACCGGAATTATCGATTTCCAAAGTTAATACAATTACAACAAACACAACCGCAACAATAACACCAACGATTTTCGGCAAGCTTACAACAACAGAACAGTCGTCTTCACCATTCAATGTCGCCAATACAAATGTATCTGCATTTGGTAGTACTTTAGGCTCCAGCACACCATCCACATTATCTATACCGACAACTAGCAGTATTGGTGGCGCAGGCGCATCTGCGTTTTCATTTACGAGCTCAACGCTCTTCAAACAGCTGCCGACTTTCCAAAATCAAACTGCTGCAAGTACCACTACTACTGCTGCAGCTACCGGTGTGGCAACATCGGCAACTATAAGCGCACCTATCACAGCTAAAACAGCGCCAGCAGAAGCAACTGCTTTTACTACAACAACTACACACGCTCCCACAGCAGCATTAGCGTCTACTGCTGCAATAACGGTTGCTGCCGCCACAACAATCCTAACACCAACGCCATCACCTACAATAGTGGCACCCAACGCTGTCTCGTCGGCATCAGTTAGCAGCGCAACCAGTCCATTCTTTTCAACGATTGCAGCCGCTAAAGCGCCTAGCGAATCGCTGTTTGGCAATTTAGGACAGCCAACTCAAGCTGCAAGCCCCGTAAGCTCTCTTGCAAAAACTGAGAATGCTGCGCAACCGGCAACGACCACAAATGTGTCGGCATTTGGTGGCCTATCTTTGGGTAGTCAAGCACCAGCTGCCAGTGGTGGCAGTATCTTTGGCAACTCTAGTAGCGTAGGATTTGGTGCTGCCACGGGTGGCATATTCGCCGCTGCCGCAGCTGCCACTATGCCAACAAGCCCATCAGCGGCTGTCGGCAATACCTCCGCTGGTTCCATATTTGGTAACAGTGCCGTTAAGAGTCCTGACAGTACTGCTGGGTCGATTTTCGGCAACGCCGCAGCAAAACCGGCTGAAAATACTGCATCTATATTTGGCAATGCGGTCGTTAAGAGCGCTGATAGTACAGGTGGTTCTATATTTGGTGGTGCTCCCTCCAAAAATCCGGACGCCGTTAATGTTTTCGGTTCACCAACACCAGCCAATGCAGCTGTGAGTAGTGGTTCGATTTTCGGTCAATCAACTGGTAGCATTTTCGCTTCTGCCGCCGCCGCCAGTAAACCGGATTCAACGCCCACACCATCGGGTTTCAGTTTTGTTGGTTCGGCTTTCGGTGCTGCGCCGAATAATACTGCTGCATCTGGTGGCTCTATATTTGGTGGTGGCGCAGTTGCAACCGATGCACAACAGCAACAGCAGCAATCAAATATATTTAGTTCACCCGTCAGTGGTTTTGGTGCAACAGCCAATTCGCCGTTCAGTTCATTCTCACAAGGTGGCTCTTCAATAGCAAGCACAGGTTTTGGTTCACCTACACAGCAACAGCAAACGGGTGCTTTTCCACGACCAGTTTTCGGTGGTGCGCCAACATTCGGTAGTCCACCGGCCTTCGGGGCACAACCTAGTTTTGGTGGCGCACCAACTTTTGGTAGTCCCAAAGGTTTCGGCTCATTTGCCACGCCCACAACCACCGCCTTCAGTACGCCTACAACGCAGAGCAGCAATATTTTTGAAGCTTTGGGCTCGACCGATACAGGCTTGTCTTTTGGTAATCTAGCACAGACGACGAATACTCCGCCAAATGCTCCGAAGCCTATATTCGGCGGCTCCTCATTCATGAATTATCGTGCATAAATGTGCCACAATGACTGCGTGAAGGCGTGCGCGGATAACAGGTTACAATTTCAAACGATTCTATTTAAGTTACTGAAATTATATAATAAAAGAAAATACATATACGCACGAAAATGCGTTAACTATCCAATTTCAATATCCAATGAATACGTTTTCGAAGTTAATACAAAAGCTTAATATTTATTTATTGAAATATGTATGTTAGTAGTTTCAGCAAAAAAAAATAAAAAATAATTTAAAAATATGAATGTATATTTATTGAAACATATTAATCAATAAGTAGTTTTAGCAGCTTTAATTAATGTTTAATATATTTTTTTTTTACTCTTCAATATTATTATTTCTTTTAATTTTCACTATACATACTTTTTTTTAATTAATTTTTTTAAATTATTATTTATTTTGTCTTTTAATTTTAATTAAATTTTATTTTTATTACAATTTTACTTTTTTTATGTTTTTGTTATTTTGTCTTAATTTTAATTAAATTTTATTTT
>PB.1390.1.mrna1 CDS=230-928
AGTAATTGTTTAACTACTTCCACGTATACAAGTTGGCTAATATTTTGTATCAATTTAGACAAGAGCACTTTATCATACATATTTTCTTAGATGATCTTACGCTAGTGATTTTTTTATTTATTTATTGTGAAAAACAATAACAAAAAATGATAATAATAATAAGAATAAAAAATAATCATAAACAACTGCATACGTGTTTATATGATAAATATATATAAATAATTAATCAATGAAACGTATATTACATAAAGTCATTAGAAGCATCCAAATGTTTGTGAAATATAATAGTGGTTTGGAAAATAAAATGAACCCCCAGACGAATTTCTTTTTAAATACAGAGAATTATTTGCTATCTTTTGATAGAATCTCTATTGAAAATAATAAAATTACAGACTGTCCGACAACTTTGTGCCATCTGAAAAGTGAAAAATATCGCACAGCGCCGCCTAAGCATGAAACGACCGCGAGTTCAAAATCGGAAATAAGTGGCTCGTTACTATATTTTGGCTATAATTCTGATGATTATGAGCGTGGCTTAGACTGGTCTACAAGCAGCTACAATCCCATACCGTTTTACAAAGATAAACAAAAACAACGACGGGTTAGAACGACATTTACGTCCAAACAACTCAAGGAGCTGGAAAAGATCTTCCAAGAGACACATTATCCTGATATTTATACGCGCGAAGAGATCGCCATGAAAATAGAGCTAACAGAGGCACGCGTACAGGTTTGGTTCCAAAATAGACGTGCGAAATTTCGAAAACAAGAACGTCAAGCCAACATAATTAGCACGAAAGTACCGGAGATTTCACAAAAACAAATGCAAAACCCTTTCGCATCCAGCTCTAAATGTCTCTCGCCATTCATGATGTCAACGCTACTTGCCACCGAGTCCAGTTCGAAATCTTTACAATTAATTAAATGAAACTATTTGGGGCGCTAAAACTTCATCTAATACATACATACATATATAAATACCGACTTTTGTAATCTAGAAAGTGCGTAAATATAAAATACTTGTATTAAATGTGCAATATGTACATATGTAACTATACATACATATCAATTTAATTATAAAGTTTT
>PB.1405.1.mrna1 CDS=140-1165
TATCCGATAGAGTTTGGAAGCAATAAGTTGTTTATACGGTTGAGACGACGTTTGCGTGCTGCTAAACGTGGTTTTCCAGAGCTTTATAAAGCTTATTGTTTTGATTGAAATTCACTGCTCTTTTACATACATACACGCAATGGAGTTGATAAACGCGAAACATCGCGATTACAAAACGCGCAATATACTGACGACGGCGGAGCGCATTAAGGTGATCAAAGCCTACAAACACATGCCGAACTATCAACGTTTGGCGAGCACATTCGGCTGCAGTGCCAAGCAGATAAAGAACATCATTTCGAATAAGGATCAACTGTTGCGTCATTATGATAGCGTGCGTGCCAACAAGCTAACCGATGAGGTTACCAATCGGCGACAAGAGAAGATTGACTTTCTCGGCAAAGTCGTCTACGAGTTTCTGCTGCGCGCCCTCTACCTGCGCATGCCCATCGGCACCACGATCATACGTCAGAAGGCATTCGAAGTTAAGGAAGCGATAGCTATTGAAAATTTCTCACCCAACAATGCATGGTTGCGAGATTTCAAAGCCACTTATAATCGTTTGGATTTGGCGGGCATGATGGAGCACTTGCCCAGCGATATGGATCAGCGACGTTCGTTGAAGTGCATCGATATAATTGAGTATGTTAGTCAGCAGGAGAGAGAAGAGCGACGCAAAATTTTGACATTGGCGAAAGATGAGAATTGCAATAGTGTGTGGGAGAGTGAGAGTGCGGATGGCAGTAATAGTTCGTGCAGTTACGAGCATACGGTGAATAACCGAGTCGCTATTAATAACAACGAAAATGGTGACCAGTTCAGCGATGCTGATATGAAAAGTACTGATGACGATAGCGTCGTTGATACAAATATTGAACCGATTGTCGTGAATTTAGCATCGGATGACGAAGAAGAGAGCAATGACGATGTCTCTCTTGCCAAAGTAGAATCAATCAATGCGTCTGCTAATCATAGCACTTCGGCGCAAAAACCGATATCTTTGCCCCCCTTCCCTGATATACACAGTTATCCGGAGGCTTTGCGTCATTTACGGGTGCTTGAAGACTTTGCGATGATTGAGGAAAACTATCGTGCTATCGGTTTGATAACTCAACTGGAGCAGATATTTAAGAATCCACCCAAATTGAAGAGTTTAAGTCATTAAATTAGTAGTGGAATAAAAGCTAATTTCCATTAGATGTTACAGAAATATATATATACTAGAAGTTACAAATACATATACTAGTGTTACAAATACGTATATTTATAAGTAACACATACATATATTACATAAGTACATAGTAGATATGTACAATTACAAGCGCATTTATAATGATTGGCATTGTTCTAAATGTTATATGATTAAGGCCTCTTACAAGAACTTTTGATTTAGTTATATTTTTTATTTTCCCTTTTTTAATAATAAAAGGCTTTAAAGATTTTGAAGTGAGGTTTTATTATATACATATTATTATATAATATAATGGTGCCTAAACTTTTCCAAATTTTTGATTTTGTCACATAACCTAAAAATTTAGTTAAGAAACTCAGTATAAATTACATATTCATTCAATTAATTGCTTTTGAAATATTTTTATTTTTGTTCTCCAAAGTATTCTTTTGAACTAAATCAAACTATATTCCTTATATAATGATCTAAATGCATAACCTAAAAATATGAATAAAAAGAAAAAATGGCTATAATTTAAAGTTTCAGTTATGTTAAAGTAATTTGTATTAAAAATGTATATATTTTCATATCTATTTATGATTACCACCTAGTTTCTTCAATTCTATAATTTTTATTATAAGCTCCTCAAATTTCTTAACATTCTAATGAATACATACATACATATGCATATAAGGATCGTAAAAATAAACTATAACTTTATTTAAAT
>PB.1425.1.mrna1 CDS=758-817
GTTCAAATAATATAACTGAAGAGTGTAGTCGATGAAATTTCTATCGACAAATTAAGGCAAACCCCATCATTTTTATTTATTTTAAACTCCAAGAAAAATATCTACAACATCAAAAGCTGCTGCGCAAATGGAAAATAGGGCAGTATCGGATGCTTGAGCACCGTTTCTCTCGCTTGACGTTTTAGACCGATATCATATGTTTCTGGTGTGTTTCTATACGTGCTGACTCGAATTGGACTATGGAATAAATCGCTTTTATCCACATTGTTTAATTAAAGTTAGTTAATAAAAATATTTGGAGCTAATGGGGTAATTCTTAAGGACAACTTTTAGGCTACTTCAAAATCTATCCTTAAAACTATATATCTCGTATAATATAAATAAAAGAGGAATTTGATTGTATTCTTTAACACATCTTAAATGGAATATTTTCCAAAAGCCAATCATCCAAAAACTTAATCAGAAATCTCTTATCTGAAATTAACTACACATACCTGAGTTGATTTATCACTTAACTCAGCAGTAAATCTTTCAACTGCATTTTGAACATTTTTGAAAAAATTTAAATATCTTAAAAAGAGGTCGAAGGTCTTTTTACTCTTCTTAAATTATGTAAAACAGAAGCTGAATTAAAAAAACGGTAAAGCTCAGAATTTTGGTATTTTGTTGTAAACCAAATGACTGCACTTGAAAAATGAATTAGTAAAGGTTATAATATATTATATGTTAATTATTCTGATACAGCATCAAGATAATCATGGAAAAAATACCTAATACCTTTAACGGCTCGAATTCTTGCATGCCAACTTCCGTGTGATTTAGAGGCGAGCCCTCGGTCAATGAAGCGCTGCAGCACTTAAGCTCGGACCAGCCGCATGCTGCGACCTTTGGCTGCAAATATCTAACGAGTATAAATACGCGTGCAATATCCAACCTAGATATTATCAAACTTTAACCGTTGTGGTGTAAACAGCTCAAACAATCAACAACCAAAAAATGGTTCGTAAACAAATAGAAAAATTAATTATCATTTAAATCAAACAAAGC
>PB.1427.212.mrna1 CDS=445-570
ATGTACCTCGTAATTAAAGTGGCGCGACAGGGCGCTTAGTTTCGGGCAATTTGTTTGTCATTACGCCCGCAAGGCAATAGACGCATTCCGAGGGAAAATGGGTTAAGAAAAATGGGTTCACAAAGAAAAGAGCAACAACTTGAGACGCAAGTATACATACATACGGGCTTTCTATGTATGTATAATTGTATGATTTCAAAAATCATAAAAATGCTGCGCTGGTGTTAGTTAAGTTGTATACACATACACATATATAATATTAGCAATTATTCTTGCCACACTTTGCGGTCTTCATTCATTTGTCTTGACGACGTCGGCAATTTATTTCACTTTAGTTCGCATTTGCTAAGCTTCAAGTGCCGCTGCAAACGGTTAATTGAATCACAGCAAGCGTTTGAGGGGAGATCTTGTGGGTTGCTTACAAATATATATGTGTACATATGTATGCACGTAGTACACCGTAGAGTACCGTGCAAACTGTTTGTGCGTACATTTGTTCACAAATTGCTCAGCAGCTTCTCAATCATGATTCTTATTCTTCTCCTTCGGTTTTCTATAATTTACTTTTAATTTCTTTATTATACTATAAATACTTTATTTGATATGCACACACACATATGACATATATGAACATTTGCACTGCATCTCTCGACAGTTGCCTTTGCAGGCGTCGCCAATCACTTTAATTTTTCGGTGTAATTTCGATTTTTTCTTCACTTCATTTTGCCACTCGTTTCACTCAATTGTTTGCTTTTCGCACGCACTTCGTTTTATGGGCAGCGTTATTTGCATTCAATTGGGATTTTACAAATTAATTAAACACGCGTGGGTGTTTACATAACCTTTGTGGAATAACAAATTTTTGGGGTAAAATAAAATTATAGGTATACATTTGAACAC
>PB.1433.1.mrna1 CDS=169-258
GAAGAGATGTCAGCTTCAGACATGGACATTTACACCATAACGTACAATAGAAGCAAATTTGAGTAAAGCGGATGTATAACCATATCTCGCACCAACTACTCTTTTAGAGTTCACGAGGGTTTTCGAGAGCGCGGGTTATATGTATTGAAACGAAATTTTTATAGTCGTATGTATACAATATATATACAATATAAATATTATTGCGATAGAAAAATCAACATATTCATAACATTGTGCTGCTTGCTTAAAAAATGCTGAAAGATGACAC
>PB.1452.3.mrna1 CDS=1-201
CTCATAAATACAACAAAAACTATAAATATTATCACACAAATTATTTACCTACATACAAAAGAGCCTGTAAAGAACCATATACTTGTATATACAAGTATTAACATATATTTTTATTATTACTGCAGTTTTGTGTTGAAAACATCAAAATATAAATTCAAAATAGCACTCATAATTCATAAATTATTTATTTATTTGTATTAGTTCTTCTAATATCAATGAATATTTGAATTTGCATCAAAAATAATGGCGTGGAATTTTGTTCAATATTCGTAATTAAAAATTGTAAAAATTACATTATAGAAAATATATAAATATTTTAATGCTAAACACATACATACATTTACTCAATTTAAATTCATTTAAAATGAAAGCTAAAAATTTTGATTATTAGTATTGTACTTATTATATATTAAACGATTATTATTATATATAAAATATTAATTTTTAAATATTAAAAAAATATTATTAAATACTATAAATAAGTCTAAATACAACACAAATTATATATAAAAAAAATTACAAATACAATAATACATTAAATACACGCAATCACAACTTTTTTGAAAACACACAACATTTGTTTTATTTATGAGATCACTCACACCTACATATGTAATTATAATTGGCTTTTTAATTATGTTTCAGGAAACTCCTGTTTTATAACAGTTATTTCATGATAGTTAAGCTGTAATGCTCAAAAGAGCTACCAAAAATTTTGATATCATAAATTTTGAGCTTAAGCCTTGGCTTTCTCTTTCACGCACCTACACTCTAAATGTAGGCAACGTATTTTTGAAGCCTAGATGTAGGCAATGAATTTAGAAGTCTTGCTGCAAATAATTTTCGACATGCCTGTTACATACTTCTGATCTGAAATAATAATCTTAAAAACGATTTAAAAATTGCATTTGCATAAAAAATGTTATTAAGCCTAAATGTAAATAAAGTTCTCACTTTAGCAAGCATAATATTAGCACATTTTATACAAAATATAATAATATTGTTTTATTTTTCGATATATAATGTGTCAAGTCAATGATTTCAAAAATCGAAAGCTTAAACGGAATAGCGGTATTTATGAAGAACTGGTTTTCTCATAAGAATCGAGAAAACGAACCAAACAATGTATTAATACTACTAAAGTTTTGTCAAAATAACATGTCTTCAATTTTGGAAATATATATACATATGTATATTACTTTCACATATCGTAATAAGTAGACCAAAACTTTCTTATTGGTTTCCTGTAAACTGTGTAACACTTGGTTCATACTTTTATAGTGAGTTCGAAGCCTGAGTTTTATTTAGAAAAAGTCCCGTTTGCTATATTTGAGTCTTTTGAGACTTTCAATGAAAAGCTGTAAACTGTATCTAGTATATATAATATGTTACAGAAGAACGCAAGAGAAATGCCTACATGAAGAAGATAGTCTTATAGTTAAAAATAATATTGTGTGTTGAAGCATAATGTAATTCATAAATTTTAAACCGCTATATGCAATTTCACTTTGCTCTAGAGAGTCCTTGTAGGTAACGCTTGAAATGTAGCAACTTCGATATCAAAAATATGGCATTTAAAGGATCACCATTTGCATTCAATTACGCGTTATCAGTTCATTTATATAGCGAGCAGTTTACGACAATTACTAAAGCAGTTTTCGATAACTTATTGTTGTTTCCTCACTCTCTCACAGTACCTAATTATGGCAGTTTATTTGATTAGTACTAGTTGTTTGGTCGATTCGCTACTATCTAAGTATTGACGAATTGAAGCTAGTCTAGATAGATAACTAGTTACGCCTAAAAGTAGGCTGATATATTTTGAGAATTTTTTGTTAACGATCGCTGTTAATATAACATAAATGTTACAACGTCTGTAAAGTTTACATTACACATTCAAAATGATACGGAAACTGCCTGTGGAGTAGTTGCAATATTTTTCAATTTCAAAAAATGCAAAGTAACAATTTTGATTTAAAAATTTGTTTTATATAATATAGAACTTGATAAGGTCACAATTTTAATACTTTTTTTTTAATTTTTCTGAAATTTAATATACAATATAAGTATATCATATACAATCAGATAAATAAATTTATTAACAATAACACTCACTTCACACCCGTTACAAATTTAGTCAATACCGTTAGAAATTCATTATTATGTGACATATGTGTGTAAATATATTGAAAAGGTACCTTCATACATATAAAAAGCTTAAGAGCAAAAT
>PB.1461.31.mrna1 CDS=2-127
CAACTTTCAAGCCATTTTTTTGTATTCTTATAATATTAATTATTTTCCAAGTTTGAAGATTTTGCACACGGCAAGTTTTTCATTGCAAAATCCGCACACTTTGCACTCAACTTTTCAGAACTGTTGAATTTCCTAGCGCAGTTTGTGCTTAGTACTTTAATAAATGCTTTAAATGAATTATTGAAAATAATTGCAAAATAAATAAATATACTTTTTGGGTATTAGCACCAAAACCAACAACAACAATATCGTGTTTATTTGGTTTGTGTTATAGAAATAAAGGTAAAATTTTATTAATAAATTTCTATAAGTACTTTACTAAGTTTATGCACTACTCTAAACTAAACTAATTAAATAAATTTACTTGAATATTAAATAAAGTTAAATAATTTGCAAGTGCAAGTGGCGTTTGCGAAGTAAAGTGCATTTATGTTTTCGTTTTTCTAATAAGTTTGTTTATTGAATATTTTTTACTTAGTTAAATTTGCTTTTAGTGCTAAATTAGTTGTTTTAAAGTTAATCAATTTCAATGGCAAAATAACAAAAGCAAGAAATTTAATTATTTTTTGCAAAGTACCGTTATATGTTGAACACGAGACACTTATAACAAAAATAATTTAAATAATTTAAAAATGAAAATTTAATAATGCAAAATGCTAGTTAAAAAGTAAAAGAGAGTTAAAAAAAACAACAAACAACAAAAACACGTAAAGTAAACAAATGCGTTAAGTGTAATTTTTTTCTAATAACGTAACTTAAGTGAGCAAGTAAATGCATAAACTGCATAAGCACTTAAATATAAGTTAGACTTAAGCATAAAAGTGAAGCAACAACAACAAAAACGAACAAAAATGTGTGTGAAAAGTTAAATAATTGCTAATAAATTGGCTAATTGATAAATAAGTGCATATTAAAATGCCAGCTGTAATTTAAATATATGTTACACACATACTCACACACACACACGCATACACCGCCAACTGTTAGTTAATGTAAATAATAACAATTAATAAACACACACACACACACACCTACACATACATATTTGTATATGTATATTGTAAATGTCTGCAGTTACTTTATATATACACACACATCTACCCAATCACATACACACACGCAAAAGCGAAAGTAAAGAAGCAAAAAATTTTCGAAATATGATGAACATTAAATTTATTATTAATTAGTAAAAAAGCAACAAATTTAAACACTGAATAGACGTCGAAATGCAGCGAAATGTTTGCTATTTACTTAAGTATACTTACTTAGCTATATATATACAAGTATATATATATATAATACATATACATAAATATAGATAACTTTTAAGTGCATACTATACAGTACGAAGCGAGATG
>PB.1463.8.mrna1 CDS=472-609
TGTGCAGTGCGTCATTTATTAATTGTGAAAAAATAAGTAGTTTTTTAATTAAAATTGTTTGAATTATTGTTTTCTTGTGTTAACAGTGATAAAAAATATGTAAATTGTGTGTGTGTTATAAAATTTAAATGCAAGTGAGAAGTCAAAGGTGAAAAAACAGTGTTTGAAAAGTCATTCAGTAGCAAGGCTCCTGCTCAATGTTGGATGCCTCCTGTTAAAAATCATTCCTTTTAATAGCTGTAATGATAGTGTTTGTAAATATTGGTGCAAAGTGTTGTAAATTAGTATGGAAAAGTATGGTTAATCCATTAGTAGCATGCTGGGCATGATCGCTGTGAATCAAGGCGTAAACGAGTGCTGCGTTTGTGTAGTGTTAATTTCAGTAAATTTTGTGCATTTTTGTTGCCAGCGTTTTGTATACATAAGCAGGCAGGAGAGTTGAAGGCCATTGGGCACTGAGGATGATCGAGGATGGCATTATTGACTTACATACGGTTGGAAGTTTCTCGTAACAATGTCAAATCTGACGGAGTGCTCAACCCACTATTAAAAGCAGGTTGTGGAAAGATCAATAACATGCACAGACTTCTGGAAAGCATCCGATCATAGATTACTTGGTGTGAGAGTTAGCAACACGCGAAGTATCTTTTGTGTTTGGTTTTCCTCAGATTATACACACAAAAATTAAAAATTCAATTCCGAAATATCTGAGCATAGTAATCGGACAGTTCGTTATTTGATTTGCTTCCCCACATCTTTTGCTCCTACGTACTCTGGCGTAAAAATCAAACCAATATGGAAGGAGATCAATTAATGTCATGAAAGTTTTGACGAATATAATAATACATCACTAAAAGTACATTCGAAAGAACAAATAATCGCATGCGATCGGTAAATAAAAATAACATGAAATAGAGCGACTTCTAGAATCTATGATAGCATAATATATTGTTGGTGCTCACAATTACTCTATTACTTGTTGTACAGCAACTACACTAAACGAAGGAGCGAAAGAAATTAATATCAGCGCCAGTACTCAGTTGACAAATAAATTTGCAGTGCTTCGGTTTTCGTGGGCAAAACGTGAATTAATTTATATTTAATATTTGAGCGTATATCGATGGTGTAGTAAATAAAATAAGTGCATAATAGTAAAATATTAAAAGTGAAGAAATGTTGTAAAAGTGAAGAGAAATGTTGTGCTGAGAAATCAAAGCAAATAATATTATTTAATGCTGTAAATAAATAATGTCCACGTCATTGCTTTCTTGGCGTGTCACGTTCGTGTTTCGTTTTCGGTCGGTTTGAATATTGCTCGATAATTTGCATACATACATACATATGTATATGTACCAATTCTAGCATAAAAATGCATTTGTAAATTGTCGTTTAATTAAAATTAAAATTATGTGTGAAATAATAATATTTTTTTTTATCAATAAATCAACTGTTAAGTTTTTATAGTGAAAAGTTTATTTAAAAATAGAAACGTATCTATTAATCAATAATTTATTTTACTACTTTTGGAATTTTCTCTTTGCAAAGTTGCAAACAATTCATAAGGGTGAGTGTTTTATCTTGAAACATTAATTTCAAAAAGTGCATAAGTTTATTATGTAAATATTTGATTGTTACTACACACACATTTAATAAATTATAAATTTTAATTATACATTTTTATCTTTCACATTG
>PB.1477.1.mrna1 CDS=979-1113
AAAATGAGATTTTCTCACGCTTTTCGTACACGTGTTCTGTCAGTACGCTTTTATTTGTGTGAATACGGATTTGGAGTTTTTAAATATTTTCGCTTTTAAAGTATTAAGCACAATAATTTAATTTCTTTAATTAAAAGATAACTGGGAAACAAAGTGATTTTTATGTTAATAGAGATAAATAAAGAAGGAGCCTTAAAATGTTTATGAGAAGATTTTAATGTAGACTACTTGGTCGATCGAAGGACTGAGGGATATTTTAAAAAGCGTAAAAAGAATACGCTATTTTTAAACAAAGCACAGCACACACGATAGTCGAGTCTACATAACCGGAACGGACCAGGATTTATATACATACGGCTGATGACGGTTAACTCGGCAGAACTTTGCCGCTACAACAACAACAACATGAATATCACGTATTATTTTTAAATTATTTATTTAAATACATAAATTAAGTACTTTTTGATTATTAATTTGATTTAAATTACATATAGTGTGAAAGAATGTAAAGAAACAGTAATGACTAATTGTTGCTTTGCTCTAATTTACTAAGCTCACCGCGCTACTTTACATTCAAAAATTACTGTATTTACAAACGAAATGCCCTCTAAATTGTTGAACTTAGAACAGTTATACCGGTTATATATTATATATATACATACATACCATATGTACATAAGTATGTATCTCGGTCTGTCATATGACTACAAATATTCTTAATGCCCATAAATTATTCCACTGCTCTACTTTAGTAAAAGAAAGCATAGAAGCTTTTATAGGGCTTGTCACTAATATTTTCATTATGTTTTGCTCTTGATTTATACTAACGGTATGTACATGTATATGTATGTAACTAACCGAATAATCTGTTATTTTCACCTTTGATTTATTTGCTTTCATATTTCTACACCACTATTCGTGAAGCTTTAAACAAAAGTGCACGAATGCATTTTGAAATAGTTTCATATATGTATACATATGTACATACTTACATATATACATATACATATGTACAATTATGTGTGTGAATGTGCATACATACATATGTATGTAAGTATATATAATTGCAATTTCCAAACAAAGGCGCACAGTAATGCAAATTTAATTTATTAATACTTTGACGGTGACCTTGGCAAATATCATACATACAAATTATGTATGTACATATGTATGTATATCTTCATAAGTAGTTATTACAAATACTTACGTATATGTAGATTTGTGTATATAAAAAATATAATATTCATTTAATTAATAGAATAAATATTTTTCATGATATGGGATTTATGCTATTTTAAGCAGTTCCTACATATAGAAAGGTCAGTTATGTAAAATATACATACAAATTAACTTCCTTCCTTTAGGAAGTGTTAAAAAATATATACATGTATATACAAGTAGTTTTCCGCAAACGCGCGAAAGA
>PB.1479.2.mrna1 CDS=184-621
ATTCTCAGTGACCAATGAAACGGTAGTAAACAAAACAAAACGTGGTAAAAAGTTGGATTTCGTGTCAAGGGAATAGTTTTTAGAGAGGCTTTTCCTATTTTTTAAACGAATGCAGGAACATACATACATATGTGAAGAGTCGAAAGTTATTCTTTATGGCAGGAAGAAGTCTCGAAAGTAGGTATGTATGACTTCCCCCTAATACAGAGTATGACACACCACAATAGCTTTAAAACATACTGGGTCCGGTATAATGGTATGGTGATGCGCCTAGTACAGAGGCGTTGGTCCGATCCATCGAAATGCAGGCATCATGGATCACCAAGCATATTCTACAATATTATACTGCAAAATTTTAAGCTAATATTAGCAGTAGATAACATGCCGCTAAAATGGGTCTTCCACCAGTACAATGACCCAAAACACAACAGTAGGCTTGCACAGAAATGGTTTCGGGTCAATGGAATTGAGGTTATATGTAGACTGACTCTCGATCTGCTGACCTCAGCGCCATTGAAAACGGACTTATATAAAGAAATGTGTTGGAAGGCTAAGCCTAAAAAAAACAACGAGGTGTGGTCCTTAAAAGTTAAAGTCAAAACAACCGATTTTTGTAAATGAAAAATAAAAGATTTTTGTAAATAAAAAATGTAAGATTTTGTAAATAAAAAATGTAAGATTTTTGTAAA
>PB.1496.2.mrna1 CDS=1-135
CCCGATATTAAATGCAGAGGATCGAATGAAAAATTCGGCACAATGCCAATTGTGGACTTCTCGCCAATAAATTCTATAATACAAGGCTCCATTGCTTCTTCGATTAGAACGCTATTTACTTTTGTTTGCAGCTGATCGTGTGAAAGTTTAGCCGCCAAATTTGTAAACAAAGTGAAATAGCTTATACTGTGTCCGTAAAAAATATCAAAACAAATGTTTGAAAGTGTTCGGAAATGAATAACTAAAAAAAATAAAAATATATGTGCAAAGCAATACTTGTATATCATTACTTTTCGTTCGACAAATTCAAGTTTTCATTAAATGCTTTTTGGTTGTATTTCATATAAAAATTATATTTATTTTTATTAAATTATGTATAACGAGACATCCTTCATGTATAAATGCTGGTTTGTTTTTACAGAAAATATACAAAACACGATATGTCCATTATATAAATAAAATAAATATCGTCTGTTAAAAACATTAAAACAT
>PB.1497.24.mrna1 CDS=52-231
ATAAAGCAATGCTCTTAAAAACCAATAGAATTCAAAGAAAGTTGTGTGAAGATGACTGTGTGTGTGCAACAACACATGTCAATGATTCTTTTCTCACTGCTCTGCACCGGAAACTTGAAAGATTACACGCATAGCTGCACACATGTACAATCAAATCTTTGCAGACACAACAAAAAATTTTCAAAATTTATAAATATCCAAAAATATTCAATGACAATACCGCTTGTGTAAATGCACATGTTATTCACACCACGCAGCACTTGTCTGCTGCAACAGCCGAGCGATGACATCCTGCAGCACCAGATTTTTGTTTACTCCTCCGCGCTGTTGACAAACAGATACCTATTTAAGTATATATGTACATACATACATACATAAATATCTTATACATATGTATGATATGTGCTCCGCATATGCTTCTGCTCCCGCACTGCCATTGCACTTCTCATAAATCGGTTCAATATGCTTGTCATGCTGAGCAACAGCAACCGAGAGGCCGCTAAAGTCGCAATAAAAGGGTCTGTTAAGTATGATCTTCACATCGCAGATGAGATATGAGCAGGCAGTAGTATGAAGATTGAAACATGTGTCGCCAAGATGGTGTGAAAAACGTGGCACAAGTGTGTGAATAGTGGCAGGTTAACGGTATTAATGTTTTTTTATATGAAAATGTGTGTGAGATTTCAAAAATAATGTTGGTTTATTGTAGTTTGAGGGTAGTCCTAATAAAAACTTTTTCAGACAGTTTAAAAAAAGAAGAGGGTTACTGCGCGTGCATTAACTACAATGTATTTTTTTTTTTTAATTTTAATCAAACAATTTTTTTTTTAATTTCATTAGAAAAGTAAAAATTGTGAATTGCTGACACACATTTTTTTATATAATTTTTTTTTGTATTTTAATATTTATTTTTAATTTCATAAAAAATGTTTAATTCTGTATATGGAAGCTATGAAGATTTAATTTTACCTATGCATTTGGATTCACAAAAAAGAAAAACTACAAAAAAA
>PB.1499.23.mrna1 CDS=159-278
AAACTAAAAAAATCTTGCTGAAGGTATACCATAAATGTATATATACATACATACATATATATCAACGACTTCATTTTTAGTACTGTTTTCACACATTTGAACAATGTTTTGATAAAAAATTAAAGAAGTAATCCTAAGTCAAAGTATATTTAGGAAACATGCTGAGAAAATCAACAAAAAATTTCAAATCTCAAAACAAATTTCAGAAAATCCTTGAAAATAATTTTCACACCAAATCAACTATTAAGAAAACATATTTGAATAGATTTCCAACATAACGAAAAGTAGCAATTTGGCAGCGCCTTAAAACTGTGTGAAGAAGACAAACAAAAAATATGATTTCAACGCCTATTTAAAAAGATAGGAGGAGTTTATCAAACGTTTATTTATTTTTACTTTTTCTTAAATAGCTATCTTTTTCCATCAATTTAGATATTAGAACGAATAGAATTGTTGTTGTGTGTATTGAAAAGTGAATTTTCCAATATTCATTTGAACAGCCAAGCCGATAAGAAGGTTCGGTGCCTGCCTGCTGCGGACAGTCAGACCTTTCCGAAATTATCAGCATTTGTCATCAATAGAACAAACAAATATGTGTGTTTGACTGTCCAACAGGTCGCCAGCCTAACTACATATGTAGAACGAATGTCAGTTAGTGACGCGCCTAAATCAACAGCGCCGAGTATAAATGTCAAAGCATAAAGTAAATTTATGACAGTCTTTAAACGCAACTGCAAAGTGTAGTAATAAAGCATACTATAAATAATACTCAAAATAATATATAGATGAAGTGTTTTAGAAATATTTTCGGCAAAAAAGGCGAATACCAGGTTGGAGTAATGTGAACATAT
>PB.1499.24.mrna1 CDS=847-1272
GCAAATGTGTTAATTAAAGACGCAATACAAGATTTTAGAGCAAGCCAGAATACTTCGAGGAAATAAGTTTGTTTGAATTATTTTTTTATAAGCATATGAATATTTGTTTCTACGTTTGTCATGTGGCGGCACAATTTATCAAAACACTGCTTTGTGTCCGCCTGCTTGCCAATGCCACTACTAGCTTTAGCTACTGTTTTTTGTCAGCAGTAACTACTTTGAGCTCCTCCTCTAAGCTTAAGCTGAGCGGCGACCAAAGATAAGGTCAATTAAAAAAGGCAACCGGAAATGTTTGTCACTCGCTGGCGACAAAGACGACAAGCGCTCACGACAAATGCGTGTGACAACAAAAGCAACAACAATCATTGCAGATGTGCTGTGAAAGGGCAAATTAATTATTGCTGCTAGTTGACCCTTTTAACATGTAAGAGTTAAGATTTCGTTTTCTTAGTATTTGTTGTTATAGTTGTAGGGATTTAAGAATATTACATTAAATTTTGCAATTATTGGTCGAGAAAATATATAACTAACACTTAGAAACTTCAAAAAGATTTTAATCACTTTAATTTAAAGCAGAAATATCATATCTTCACTTATGCACTTATGTTGAATATTAACGATTTCGTCCTACCCCACAATTTTTTTATCATATTTACATATGTATGTATATGTTTCTATTCTCTCTCCTATCAATTCATGCCGACAGCATAAAAATTGCAACGCATTTCTTATTATCAGCGAAAAAAAGTCACAAATGCATCGCATTCAGCGAACACCCGCATTTTTTGCGCATTTACTCCTTTAACAGCTGGCCGACCAACCGGACCGGCTGCCCGACCATGCTTTATGATAGCGAATTCTCTTGATTCGCGTGCTCATTACGGCCCTTTTGTAGTTTTTGCGCATTTATTTGAGTTTTTTTCTCTTAGTTTTTGCTTTGTTTCCAATTTAAACTTCATATCTTTCATTTCATATAATCAACCGGATGTGGTGGTTGCACTGACTTACATTGTGCACCACAACTCCCCATTTGCATTGCCCTGCAGCATACAACAATATTACATAGTGCTGTATGAGCACCAACCGGTATCTCATATACATATGTACGAGTATATATGTAAGTGTACAGTGCACTCTTCCCCTTGCGAAATGGCACTTACACAAAAGCATGAGCTTGCAATTTACTTTGATTATATTTCATTTGTTATTTTTGTATGTTTTCTTTTTTTTACTTTTTGTTGTTGCATTATGCATATTACTCATTGTGGCTAGCTGCTTGCATATTCATTAATAAATTTAACTGAAATGTTACAGCAACTTACAATTATGTTGACCATCTCTGTTATTATACAACAGCGGCCCTCTCTGTAGCTGATTAGTGGCTGTTGTTGTGAGTGGCTTGTTTACCAATTGCCGGCATTTCATTTACAACGGCAAGTATGCAATTTACATACAGGAATATGTAATGAATTATACAGAAATGTAAAGACATAAGGAGAGTCCTATACAGGTCGAAAGGTTAAAGAAAATGGAAATAAAATTTGAAATAATTAAGTATAAATGAATGGTAGTAAAATAAAATAAACAAAGAAAGAAATTAAAATAAATTAAA
>PB.1499.26.mrna1 CDS=1194-1298
TCTGAATTTCTATTCGCCAGCTAATCTTTTTTAAAACCATTACTAACTAGTTGGCATCTGTCACTTCCGCCGGAAACCGTAATCTACTAAATTAGCACAATTTAAAGTTATTAGAATTTCAATACCAAATCAAAATACATACATACATATGAATATTAGTATGAAGCTGCAAGGCATTTGCCACAACAATTTACCTGTTTATTTGTCTAACGCCCGCTTAACTTAAACAACGCCACACTGGCGATACGAATAGTTGAAGCAAAACATTTTAACGAGATTTCATGGAAATTCGAGTGTGGGAAGCTTTTCGACAAAGCAAACAAAATAAGTTACAATTCAGCAACAACAACAGCGAAACATTTTTTTTAAAGCTTAGTTAAATTAAATTACCACTAAGCGATCAACGCTGTGCGCCAAGTTAGAACGCCTGCGGTGGCAATTAACATGGCTTTAACAAAAAAAAACTTAAGAAATTGTGAAACAAAACAAAAACAGCGATAAGTGAAAAATGGGAATTATACTAAAAGGAAATGTATACACGTATGCATGTAAGTTTTTTTTATACTAAAAATGAAAGCTACCCAAAGATTAGCTCGCTTCATAGCTCATGCCAGCACTAGCTGTAAACTAGTACATAGAAATCAACTTGTTAACTAGCGAACAAATTTGAGCAAAGAAATATGCGCCAATGCCTGAATAAGTGTGCTCAATAATTATCTTTCATGGTTTGAATTTGTTAAATCAACAATACCGCCCAGCCAAAAGAGCGCAGCAGTGTTGAAATGACACATAACGCACGCGCTATTAACCACACCGGTGGCTGTGTATAATATTAGTGGTGTTTCTGCTCGTTGTGCTGCCACACGAACAGAAACCCGCCTTATATACGCCCCTCGAGTGAAAAAAAGTTTAATATATTATTTTTGGTGTATTTTTCTAGTAAATAACAGAAGAGGAGCTTGAAGTAGATAGCAAAAAGAAATGCGAATGATTATAGAGAGGATGCAAGTATGATTAGGCAAAAAAAATTTAGAAACTTAAATTTTGTGTGAAAAATGCGTGATATTTGAGTGTGTTGAACCAAAATTAGCTCAATTCATACATCTTATCATTAGCAAGGCTAAATGTATTGAAGGAAGGAATCTTTTCAATATCAACAAAAAGCTAGCTTATATGGACCCAGAAAGACAAGGATGCACTTAATTTTCAATATGGCTTTTAAACTCAAGGAATATGTGTGTTTACATTTAATTAGGGTATATTTGAATTTTTTATATATTTTTGTTTGCATCAGTTGATCAAACTATGATTTGTAAGACTTTCACAGCTTCGGCTTCCGAAATTTTCCAACGAATATTCCTACAATAAGTATTCTTAATAATATTACTAATTCCAAGTGGCTCATAAAATTGAAAAATTAATTATATAATCAATCCCCATAAAAATACTTGACCCAATTTGACAAACTATAACGCATATGGTTCACCACCAATCTACTATCAAGATCACAAAAATCTTTAATTATTAATAACAAGCTGGTACTTAAATAATCTAATACAATAATATATAGAAACGGGTTAGGAAAATAAACAAAT
>PB.1499.35.mrna1 CDS=249-380
TGAATATTCACATTTTTCCTATAGAAATCTTATAATCATAATCCTATAGACTGGTCCGATCTTTGCTCAGATCCTTCTAAGAGGCCCTTAAAATTCTGATTTTTACAGTTTAAGCCTTGCTATGCTTTAAAATGTAATCTCATCTGTGATATACCTGATGAACATCTTTTCCTAAACCGATTATTATTAAGTTTTAGAAACATCTAATGTGCAAGAAAATCTTAAGAGGCGGGTTTTGAGGTTATGATATGAAAATTAGATATTGTCAAGCATTATGGTCTCTATTGAACTATAACATATCAGTAACAAATGCAACAATCAAACATCAAATTTCTGTGTCCACAATTTTCCTCTATCATGCCTGTTTCGCGCACATATAACGGTTCTTATTGAGAAAAATCTTTAATATCTCATCATCTTACAGATTAAAAGCAGTAATTATGACATAAAAACAATACAATTTTCAAAAAATCGTAATATTAATATTACGGTTATTCAGATTAAATAACGGCTTTTTATTGGGTAAAATCTTCTTATGTCTCAAAAAGCGCTAACCAATCAAAACCATTGATATTTGAAATAAAATTAGTTAAACCCCTACTTTTCAAAGCTTTATAAGCTTCTTTTCACCAAAAGCATAGTTATAAATTTCGAAAAATATGCAAAAAATAATTTTTGAAAACATTTTTCAATC
>PB.1499.38.mrna1 CDS=158-283
AAATGCAAATAAAATAATAACAACAATAATTTATGCACAAAACCGGATGTGGTTTGTTTTTAAGCCATTACACATCGTAAATTTATTTTAAATATATAATACAAATTTATATGTATGTAAGTAGTAAATATATATAAGTATTGTGCCATTTCACTTTATGCGGAATTCAACGCCGCCAACACGAACAACAACAAATGCAAAACAGCTGTTGATACGAGTATCCAACCAAAATGTGTATCAAATTACTCAGCTCCTATGCAAATTGAGGCCAGCTGTCAATTAGCGATAAAATATATTCACTTACGTAGTTATCTACATTTATACATATGTACATATGTATGTGATTTTATGTGTTTGCATGCTAGCATTTGAGACTGGATTTTGCTGGGCAAAAGCATAATAAACGCCATTGATAAGCGAAGGTAAATAACAACGGTACTTCTTATGGCCTAAATAAGCAATTCTAATGGGTGGAGGGAAACTATTTTTCTACGCATAAAAGCAAAGAAATGTGCAGTAGGCTTCTACAGAAGTAAGTCACGATTAGCAGGATTTGAAGTTGTGGGAGATAGTTAATGCGAATGACCTAGAAATATAACGGTGAAAAAAACTGTATTTTTGGGAGTGGCTGGTGAGTAGTGAGGGAAGCCTAAAATGTTATTTGGAGTGAAAGAAATGTTTGAAATTAAACAAAAAAAATATTTTGAATATGACTTATGGGAGAGTTTATGCAATACTGTGATGAATAGTGTTATGGCATGAAATTCAAGCAGCATACTCACGTGATTTTCGTTTGCTTGCAATTCTTAAGCGATTTATGCTAATTTTTCTTTTGATTAGATGTTTTTTTGTTTTAAGTTAACTTCTTATAAAAAAGGATATTGCAATTATATAGGGTAAAAATAGAGAAATTTCGATTACTATAATATTATTTTGGAACATATAAAATATAGGTATATATATAACCGTTATCAATCAATATCAATATATATACATATATCATAAATAATAAATAGAATATGCGAGCCATTTCAGAAAAAGCTCTACACTACTTACATATATGTATATAAATAATATTTATTACTTTACATACATATATGTATACATATATACACCCAAACACACCCCTTCACTGTTACAAATTTCATAAATTTTCCAACGTCAAACGCAATCGATAGCTATTTGTACAAGTTTTATCGCCTACGGCATTTCTGTGCATCAACCCAGAGTCAATAAAGTTTATGCAGTCAAATGTAGATATATACATACATATGTGTTTTTTTATACATATATACATTAAAAAGTCTTGTGTTTACATTGTATGGCTGTTAATACCTTGCTACTGTGCACATTCAAAGCCTTAAAAATCAATTCCATAAATACTATAAAGCGTCAAGTATTTAGTTGCACATAAGTAAATACCCACACATATATGTACATTCAATCATACATATTTACAGATGAGTAAAATATAACATGTGTGTCACAAACAAATAGTTTAAAGCAAGAAAAACTAAGTTTTTATTATTATTTTCACTTTAACGCTCAGCAGTTTGTGTTAGCGTTGTGTTATAAATGAAATTGTTAGTGTAAAAGCAGCACCAACAACTAAACAAATGCATTTTATTTAAACAAGCAACTGCATTTCAGTCAAAGATATCGGTAATTCCACATTTATTGCCTTCTTTAATTTAATGCCAAACAAACAAAACCAAAAATTTGTTTAAACAAAGTGGCAACATTTTTGTCTGCGCTCCAATATTAGTTACTATGTGTGTGTTTTTGTGCATTTTCAATATTTGTATGTAAATGTAAAGGAATGTATATGAACTGCAAAGAATGCGTTTAATATGAAGCACTGAAATTTGTTTAAATATTTGATTAGTTGGCGCTTTGATGGCGGCGCGATAAAGAAATTTTAGGGAAAATAATTAATTTCTTTTAATATTTATTTTACTTGTAATTAATTAAAAAGTTATATAGATATAATCTAATTTGAATTAAAAAAATTAATATGATTAAAATTTGTTTCTTTTGAATTTTTAAAAATTAAATATGATTTAAATGTATTTTTTTAATAATAATAAAATTTTAAATTTTTCAAATAAAAAGTTTAATGTTATTAATATAATAAAATTTAAATAGTAATTAATATAATTGGAATTTGTCTTTTTTTAAACTATTTTTAAATTTTATTAAATTTAAATTTTTTCGTTCAATTTTTAAAAATTAGTTAATACAGGTAGTCATAAAATATTTTAACCTACAACTTAACAACATTTTTTTAAGTAAAAAAAATTAAGGGTAATTAAAAAAATTAAATGTAATAAATAATATATGTAACTTAATTTTTTTAACTTAATATATAATTTTTTTTATTAACAACCCTTAATTTTTTTAAGTTTAATTTTTGTAATTTTATATTTTTTTAAGTCTATAATTTTTTTCAATTGCATTTACCTAAATTCGAATTTTTTTATTTATTTTTTATGAGTTAGTAGGTTAGAGTTGGTGATAAAATAGATTGACCGGCAAGTTAACTAATTTTTTATTTTTTATTTTTTTTTTGAAAATTTGAGAATCAAACTTGATTTACGTAAACCATATGAACATATAGTACACGTATATACTATATATATGTACATATCATATGTATTTCGTAGCTCTTCTTTCTACAAAAAATTTGTTATGTGATGCGTTTACCGTGGCCATTAAATATAAATATAAATTGCATTTAGTTTTATATATTTGTTTTTAATTTTTTTCCCCTGAGCAACACTTCTCACACTTCGCTGACCTTTGCTTGCTTACAAATTAATAGCCGAAACAATTTAAATAATGCACAATATTATATAAAATTACACTTAAACGATTTCGCCTTGAAGTAACTTCATAAACAAGCAAATTAATATACTTCGGAGGCATAAATACATACATAAATATCTTATATAAGACATTATACAGATGAATGTACTAAGCTTTTATGCAAAAAAATTTTAAGATTGAATGTGTGTATATGTTAATTTTAATAATTCACTCGTGGTGACAAATGGCAAAGTGTAATGTGCAGGGAAATGACAGGTGATTATGTACCATTTGTACATAGTATGATACATATACATATATGATACGCAATGTCAAACGTTTGATTTTATTTGTTCTTTTTTCAAGTACAAAAATTTGGCTAAAATAGAATAATACAAATTGAAGTGTTTTAAGAGGTGCAATTAAAGGGCGCATGCGTATGGAAATTTTTTTTTAAATAATTGAAACAAAATTTTCTATGAATAAACAAATGTACCCTAAATTAGTAAGAAGAAACTAGTAAAAAAAATATACTTTAAAAATAAAAATAAATGAAATATATACAAATTCATTAATTAATTTAAAAAAATTCTAAAATTTATAAAAAAAATTGTATTCTAATTTCTTATAAAAATAAAATGTAGTTTATTACCTTGATAAAAAAATATAAAAAATAAATAAATTAGGATTTATAAAATATTTCAGGCCAATTTTATACATAATTAGGTATGTTTTCTGTATTTTTTTTTTTTTGTAGTTTTTCTTTTTTGTGAATCCAAATGCATAGGTAAAATTAAATCTTCATAGCTTCCATATACAGAATTAAACATTTTTTATGAAATTAAAAATAAATATTAAAATACAAAAAAAAATTATATAAAAAAATGTGTGTCAGCAATTCACAATTTTTACTTTTCTAATG
>PB.1505.3.mrna1 CDS=3-113
GTTTGCCGCGGACTCTACAATCGTTTGGTAATTTGGTAAAATTAGTAAAAGAGTTAGTGTTTGTGCGGCTAAATCGTCAATTTCGTTTATGTAAGAACGCGTTTGCCGGTTAAAATGCAGTGCATTGTTTATGTGTAAGATATGTAAGCGCGCTTGTGTTTTACGAGAAATGAGTGCGTGACAAAAGCATCTTAGCGCTGACGCTAATGACAGCTGAGGCAATTAGAGATATGGCGAAATGGCATAAGTGCATATGCAAAAACAAATAAACAAAAGGAATGGGAGCATAAATAAGAATTTGCATTTTCGTGGATTTCACTGGAAGTGACTGAAGTAACTAAATATGTGTGCGTGTATGTAGGTGCGGAAGGAAAATAAATGCTTATTTGTAATTAAAACGCGAGTGCGGGATTAAACGTTATTTTAGCGAAAGCGCGAACATACAAAGCAAATATATTTAAAATAAGAAGAAAAAAGTGTTAAATTTTTGTGGTTCAAAGATATTAATTAAATTTTGTGGATAAAATAAAAAATCCAAAACTAAATTAAAATTAAAATTATCGTGTTTTAAAGTGTTTGAATGCCATGTAGGTACATCGACTGTACACAAATCATAATTAAAATTAAAACATGCTGACAGTAAAGTCCAAAACCATAAAATTACTTTCGCTTTTACCGCATTTCGGCCACAAAGATTGATTTGTAGCGCTGTCAAATAAAAGTTTGAAAATATATTCTGATAAAAGAAATATCAACTGACATATATTGACTTAGCGCGCCGATAAATAAATACATACAGAGATGTGTATGTGCTCACTAATATAAAAAAGAAAAACCAATATTTAGACAAAAACTGAAGGCAATGCACCAAAATATGGGTCAGTTTGATAAGTTGACAAGACAAATAAAAACAATTGAAAAAAGTGGCGAATAAGAAAATTAAATGAACAACTTTACTAAAGCAGTAAGTATTTATCTATATGTTTATAGTCATGCAGTTTCAAAACTTTGTGAAGTTTGATGACGATGACAATCCAACTGCCAAAACACAATAAATGATTAAACATTTGGTAAACAAAATTAAAATTACAAAAGACTGTTAAAA
>PB.1516.3.mrna1 CDS=2-34
ATATATTAGTGCAGTGAGTGTAGTGAGTGTTTGATTAAAAAAGTGTAATAA
>PB.1519.2.mrna1 CDS=1-72
GAGAATTTTATGCGCAAAAAAAATAACACGAAAAACAAAATAATGCAAAACATTTATTCGCAGCGTAACTAAAAACATTGTTTAATTTATAAAGTTCAGCCTGAACTAATATATTAAGGATATACAGATTTATATACTTTTGATATATACAAGACAAGCTTTTTTTAAACAATTAATGTTGGTTATTGTTCTCTACGAGCTAAACTAATGCTGGACAAGTAATTGACGCGCTTCACAAACATAATTTAATTCAATTTTACAGCTTAAATCCGAAATTTCAATATCTATTAACATTAATAACAAATAACTAAATTAACTTTTACAAAAAGAGAATTCTAATAACAAAAGAAATAAAGAGCAGTAGCAGTTTTCTATATATTTTTAAACTGTGTGTGTTTTTTTATGTAAATAGACAATTATTTCTACACGCATCCAGCTCATGTTGCTAATCGCAAAGCTCACTTATTTTAATTTTCTAAACGCATTCAAGTGAG
>PB.1533.4.mrna1 CDS=2-1396
CCCCATAACTGATGTGCTGCAAATGATTGGACGTGCTAATCGTCCCATTGAAGATGCGGATGCTAAATGTGTGCTGATGTGTCAATCATCCAAAAAGGATTTCTTCAAAAAATTCATAAATGAACCGCTTCCGATTGAGAGTCACTTGGATCACCGTCTACACGATCACTTCAATGTTGAGGTGGTCACGAAAACCATCGAGAACAAACAGGATGCGGTCGATTATCTCACTTGGACATTCTTATATAGGCGTCTCACACAAAATCCCAACTATTATAATTTACAGGGTGTTACGCATCGTCATCTCTCCGATCACTTATCCGAGTTGGTTGAAAATACACTTTCCGACTTGGAGCAATCCAAGTGTATTAGCATTGAAGACGATATGGACACGCTACCGTTGAATTTGGGCATGATCGCAGCATACTATTACATTAATTACACAACAATTGAACTCTTCAGTCTATCATTAAATAGCAAGACCAAAGTGCGCGGTTTGCTCGAGATCATCTCATCGGCAGCAGAGTACGAGGACATCGTTGTGCGCCATCACGAAGAGAATATTCTGCGCACACTCTCACAACGTTTGCCCAACAAATTGACTGGTCCAAACGATTCTGCGCCAAAATTCAATGATCCACATATTAAAACAAATTTGTTGTTGCAAGCACATTTATCACGCCTACAATTGGGCCCCGAACTACAGGGTGACACCGAACTAATTTTGAGCAAAGCCGTTCGTCTCATACAGGCCTGTGTGGATGTGCTCAGTTCGAATGGTTGGCTCTCGCCGGCTGTGGCTGCCATGGAGTTGGCGCAAATGGTTACGCAAGCCATGTGGAGCAAGGACTCATATTTGAAACAGTTGCCGCACTTTACAGCCGACATCATTAAGCGTTGCACAGAGAAGAAAATCGAAACTGTTTTTGACATCATGGAGTTGGAGGATGATGACCGCTCACGACTGCTGCAACTAACTGATGCACAAATGGCCGACGTGGCGCGTTTCTGTAACCGTTATCCAAACATCGAAATGAACTTTGAAGTGCTGGATAAGGATCGCATCAATTCCGGCTCCACAGTGAATGTCGTTGTGCAACTGGAGCGTGAAGACGAAGTTACTGGGCCAGTTATTGCACCATTCTTTCCACAGAAACGCGAGGAAGGTTGGTGGGTGGTCATTGGTGATCCGAAAACAAACTCACTGCTTTCGATTAAACGTCTCACGCTGCAGCAGAAGGCAAAAATAAAGTTAGATTTTGTGGCGCCCAGCCCCGGCCGACACGAGTACACGCTGTACTATATGAGCGATTCATATTTGGGCTGCGATCAAGAGTACAAGTTCTCAATTGAGGTTGGCGATTTCCAGTCGGAAAGTGAAAGTGAATCGGAATAAGCTAATAATATGCGGTCTTCAATTAGTCTTAGTTTAATGTTTTTCGTAGATTTTTGCATAAATTTGCATATTTCGCGTGTGCGCCTGTTGGTAATAAAGAAAGGCAAACA
>PB.1545.1.mrna1 CDS=2-244
ACTTAGTGCCAAAAATTCCAGTCTATCGCGACAATTATTACCTATTATTATTCCAGTTCAAGCCCGTTCGTACCACATTGAATCCCTCAACTCTATTCAAATACAAACAACAGAAGATATCTCTACAAAATCGAAGGAACTCATCGCTGTGGGTTGGAAGTTGAAAATATATGCTTGTATATTTTCCTGTCTAAATATAGGAGTAAGCTGGTCAAAGGCAATGAAATGTTGCAGGTTCGACTGACATATGGAATTTTCAAGCACAGAAATGTGAACCATTTTCCGTGAAACAAGAACCGTCTGCGAATATGTAGTCTGTATAATTGTGTGTATTCGAAAGCCTGGCTCCAGCCGCATCGTGAAATTTTCAATAAGTGCAATGCCGCTAATGGTGCAGCAGTTGCAACTCATAGATACATGCTCGATACTGTATGATTTGCTCATATTAACTTACCACTGCCGAACGGCACGTAGCATAGCACAACAATGATAATTGTAAAACTGTATTGTGAAAATTTCGAGGCGAATGAATTATTAATAAGTTGTGTATAAAATGTATAATACAGAATGTATCAAGTGCCCTTTACTAATGAATTAAAATGGTTAG
>PB.1546.10.mrna1 CDS=1-1728
GAAGAGTCATTCGCTACTGCAGCGGGCGAAATAGGTGATGTCGCTGAGTCTTCAAATACTGAGAAATACACAGTTAAGCAGATACCAGAAGCAGCCGATTTAACTAATGTAGCACAAACAGCCGCAGCCGCAGCCGCTGAGGCTGTCAATGCAGCCTTTATTGTAATACCAGCTGCTGTTGCCACGAGCGACACGATTAATTACATGGATGCAGCAGAAAAATCCGTTATTGTTCTGACGACAGTTTCAGAAAACTCCATTTCATTAGCTGATTCGGCCTTTTCTGAGACAGACATTACACAATCGGCAGCCGATTTGTCGGAGCTAATCCACTCAACAAATGACTGTACAAATTCGCTTGCCGATACAGTCTCTGTTTCGGAGTCGACGCTGACACCGGCAGCGAATAAGCGCTCGGGTAAAGTGTTCATGCGTAAGTTGCACGTTTGCCACATTTGTTCGAAGCAATTTCGTGGCAATAATGATCTGCGTCGTCACATGCTAATCCATTCGGACGAGCGCCCATATAAGTGCGAGCAATGTGGCAACTGCTACCGACAGGCGGTCAACCTCAGAAATCACATCAACTGCGCGCACACAAATCAACGGCAGTACGCTTGCGAGCAATGCCCGAAAATGTTTGCGGTGAAGGAGCGTTTGCGGCTGCATATGCGTCTACACTCGGGCGAAAAACCGTACGCTTGTCCAGAGTGTGATAAACGCTTTGCACGCGGTGGCCATTTGAAGCAGCACGTCATTAGCCATCACAAGAGCAGCATCAAACAGTATATCTGTGAGAAGTGCTCGACCGCTTTCTCCACGCCCTCCAACTTGCGTGCACATATGGACCGCCATGAAAATGGACCCGATCACTATTGTGAGATCTGTAAGGAACACTTTCCAAACGAGCCAGTGCTCAAGGCGCACATAAACAAACTACACTATAAGTTGGGCCAGTTCGACTGCGACATCTGCAAGGAGACCATCGAAGATGATGCACTGGCCAAGCACATGAAGACCCATACAAATGTGAAGACACATGTCTGCGAGGTATGCAAGTCATATTTCATGCAGAAGTCACAGTACAATGTGCACATGCGTATGCACACTGGTGAGCGCCCGTATCAGTGTAGGATTTGCTGGCAAACTTACGCCTACTCCAGTGTTCTAAAGCTACACATACGCAAGCACACGGGCGAGAAACCGTTTCAATGCTTGATTTGTACGGACGTGGTCGCGTTCTCGCAATTAGCTCACCTCAAGACACATATGAAGAAAATCCACAACCAAATCAATCCATATATGTGCGAAGGCTGCCACCAGTTCTTTAAAATCAAAGCGGAACTCCAATCGCATATGCAACAATGTGACAGCTGCAATGTTGATGTAGAGGAGGAGAATGTCAAAAATAATGACTCGCAGACACTGTCACACCTACGCTTCCTTATGGCATTACTGCTGAAGAAAATCTCATCGCAGCAAAAGCTGCAGAAATTAGGCTACGAGAAGCGGCTGATCGATAATGTTATCGTCGCTTCACTAAAGCTTGCCAATCGCAAAGCGTGTGAGGATCAGTCACTTTCGGCTATCGCACGTATGCGCCAAAATGTTGAAGAATTTCTCAATTGGATTGTGCCGGCAAAGGCAATGGAGACATTTCGGCAGGAGCAACAGTCCGTAGAGAACATATTGGACAAAATAGTCACCATGTATATGAAGCACAAGTGATAGTGCAGCGTAGCGAGTATCAATGGCTGATTTTTTTTTATAATTATTTATCGCTTTAGAACGTGCCATAACATTTAGCATTATCTGTCAGTGCTTTGCAAGTCAATATTTAAGCTAGAATTGACTGCATTTTAGTTTCTCACATGAATTTTTTAGTTTTTAGTAATATTTTCTATCCTTTGCACTTTTCTTTCCGAATAACACCAAAAAAGCAATCCAAAGATATTTTTGCCAAAAGCTTGCTTTAATAAGCAATAATTTAAGTTCTTTTTAAGTTATCTCACCACCAAAGCATTTACTATCAATCACTTATTAACTGAATACGAATTATTCACTTTTTCTTTTTTCTTTGTTTATCTTTTTATTGAAGTCCTATCAAATATTGTCTAGCTCCTGTGCTTGATTTTTTCCACAGAAAATCAGCTAGTCATATCCGCATAGTTTTCAATAAATTTAAATTTATGTTATGCTAACAACTCTTGCCATATGTAGTTTTAGACTATTGCATTATAAATTTGTAATCAAAATATTTCTTGCATAAATCGTGAAATAATAAAACATGAAGCCAAAGTTCAC
>PB.1557.1.mrna1 CDS=1-153
TTAACTCGGAAGCGTGGCCATGTTAGTGTTGTGGCAAGTGCTATCGCGCATACTTTGCAGTTCAAATTGGAATCAAAGTCAAAACTTAAGCCTTTAAGGCCGTTAAAGCAAGTTAGAGTGTGTTACATGGAGATTTCAAGTGAAGCAATTTAAATTTAATGAAAATTATATTTGCAAACCAATAAATGTTGAAGTGAAAATTTAATAAAATTATATGTAGTGAATTAAACAATATATAATAAAAAGAAAAATTCGAAAATAAATAAAAAATTTAATAAATTTGGCCGAAAATGCAATAAATTTCGTTCATACAACATAGCTGTAAACCATAATCAAATAGCGCATAATGCAGTTAAACACTTGAGTGAGTTGTACATCTACGTGCATACATATATACACACATACATGAGTAGAAATATAACGCAAACAGTTAAGACTGGCGTTGTTAAAAGAAATTGTGTGTGCGAAAATTGTCAGCGTAATTAAATTGAAGAGCGTTTAAGTGTGTTCCCTCAAGAGTTAAGAGAAGAGAAGAAGAAAGTAAATATACATACATGCATAGACTTGTAAAGTACATACTTAATTGGAGGTGGCGTGTAGTAGCATGATGTTTGACTTTGAACATAATATAAATATCTAAATCTACAAAATAAATAACTAAAGTGTAA
>PB.1568.1.mrna1 CDS=3-125
GTCCCAAAGTTCCAATCGAGCCCGGAATTCCGGTCCTTGCAGCAAATAGTAATTTACTAACTGAAAGAGGATGTAACTCCACCCAACCACTTGTGCAGCGTTGTATGCAAAAAGGTAACCTTTGACCGCTGGTCCCTGTTGCTGAGAAGCTGATTTCACTGTGGTCGATTTCGCAGACATTTTTGTTTCACTACCTTCAAAGTCCAATTAACGAAATCAACACGTCCATACACTTTCACTAATTTTAAACAAGTGTATTGTCAGTATCGTTCAACAGCTGTAGCAGATGAGG
>PB.1580.1.mrna1 CDS=2-103
AGTCGAAAGCATTGATGGAAGCGAAGCGGAGAGCTGGTCCATAGAATACTCGCATATATTGTGCGAAAATGAAATCTATCAAAATCTCTTTTTAGCAGAGTGAATAATGTTATTGAAATGGATTGCATTCGATTGAATTGGAGTAAGACCAAAGGTGAACCCACCACAGGGTATTTCAAGCATGATGGAGTGGGAAATGAATAAGATAAATAAATGAAGGGCATTGATGTGTAACAAACACGCAAACAACTCGAATACACAACCATTAACTAATGTAAAAGTGGAAGCGAATTAAAAAAATTGCGGAAAACTGAATTTAGAAAAATTACTTGACAAGTAAATGACATATTTACTGTTAGTAAGATAATAATGTAAAAAAAAAAGATTAAAAATGTGTAGTTTCATAGTGATGTCCCCGATTAGAAACAATGGGCATAACCATTTTCTAAAACTACACGATGCTTTTGATTGGATAAAAGAGTAAAAGAGTCGATCAAATTAATTTTGGCGAACTAGTTTGGAGACGGGTGTGACCTAATTATAGCATGAAACGTGAAATATCACTCCACTAAATAACAGATATAATTTTGTCCTGAACACCGATGAAGTGAAAGAATTTTCGAGAGTTTTGCTTTTTAGTGGTTATCACCACCTTCGTACCGAGCGGGCTTATTGGAGTGTAGATGACGATCTTCGTGTTCCAATAGTTGTCAATAAGATGAAATAAGAAAAAAAAACTGAACTTTTTTGATAACCGTCTAGCCTGCCAAAATCTTTAAGGCAAGACCTCTATGTAATCTAATTCAGATCTAGCCAATGGGGCGTTTTTCACGAAATACTTTCAGTGGAGGAATCCAGACCCTTTATATATTATGACCATGGAGGAGTAGATCAAATGGATCAATCTGTTAGCTTATATAATATAAAGTATCAATCAGAAGAAAAAAGTGGTGTTGGAAAATTTTCAAAAATTTTTTGGATTTAATGATGGATCAATTGTCATTAGACAGCACATAGTGCGAACGAATTCTAAACACACTTACATCATCTAGACAGCCTCGTCCTTCATCCGCAACAATTGGTGCTCTGTCGAGAAACAACGGTCACAATCCTAAATGCCTGACAAACCAATTACCACGCGTAATTTGCGACTCTAAGTGCTGCTGGCGATGCGTTACTTTGCTTAATTTGTCTCCAAGTTTAAACAAACAAATTTAGGTTTTTCTTTTTAACTTCCTATTTTTCCATTAATGAATTATTAAATAACAACGAAAACAACTTCTTATCCGCAGATTTGATTTGGCCTTTAATTGGTTAAGGAGGTATAGTCTACATATTATAAAATATCTTCCTAAAAGGATTTGTAAAAATTTAAATTATTTTCAAAAATATAGCCGTTTTAGTGTCGTAGCAACAAGATCGGTTTGAGCGGACGACGGAGCTTAAGCTTTAAGTATTTTTTCCGTTGCGATCTTCAAGATAGCACAAGCTTTAAGGAGCAATTTTCGATTCGATTCAAAATATTTTAAATATTTTAATTAGATATATTGTACGAAACACTAAAACCTTAAATAAATCGACCGTATTTAGAGTAGTCGTTATTTT
>PB.1581.2.mrna1 CDS=141-1178
GTCAATCAAAAGCAAAACCAGACGACCAGCCAGTAGAAATATCCGCAAATTCTTTAAATTTCAAGGCAAAAAGCCTAAAAACAATATATTTTCTTTAATAATAGGAATATATAATTTGTTTTAAAGTGGAGTATCATTTTATGGCCAAAATGGGAAAGCTCACCCCTGAGGAGGAGGCACGCAATAAGATGCTGATGCGTGAACGCGATCGGGAACGAAAGCGCATGAAGCGCCTCAACCCCGAGTATCGTCGCATGGAACAGGAACGCGATCGTGATAGAAAAAAAGCACGGCGCGCCAACGAAGCCTTTCGGCAGTTGGAGAAATTACGTGACAAAATACGTAAAGAGCGTAAAAAGGGGATAATCAGCGAAGAGTCGCTGCAAGTTGAATTTGCGAACGTACCGCCAGTGCCTGTTGAACCAGAGGTTATCATTTCGGATCCGCTGCCCATCGATGCCGACGCTCCTACACAAAATAGCAGTCGCCAACGTGTCAGTGTTGGGGTGAGCGCACCTAGCCATAATGTCAGCCATACGTTATCAACTAACGGTCTTGCTAACACAACAACCGCAGCGCTTAGTGCAGCGGTGGTATCAAGTGCCTCCGCAGTGAGTGGTAATATACACCAACATACACCTGTTACGCGCATGACACAACTAAATAAAGGTCTACTCTATCCACCACCAAATTTCGCACACCATCCACTTCCAATTGCTGGTGTATCGCTAATGCCACAATTATGCCATCCTATTTTACATCAAAATCTAAGCGCTTCATTGTATCCCACCAATGGCATTAAACAAGAATATCATCCGATCAAACAGGAATATAATCCGGAAACGTCGGTCTCGCCTGTTAATGTTAATGCTCAATTGTCTCGGGCTTCGAGACCGGCCAACGTGGCTGAAGATCGTGATTTAGCAATAATTGAACCAGAAATAATTTTACACACTTCCACCGATATTATTGCTGCGCCACACCACTTCCAAAATGCGCATGCGCACGCCCATCATTTGCATCAACAACAGTGCAGCATGTTCCAACATATGGCGCCGCAGGCGCACATGTCACAGATGCGCACACATGCTCCGTTACCACCGCCACTGCCAGCCACTCATGCGCATCACCAGCAGCAACACCAAATGCAGCACTATGCGGCTAATAAAGGCTCTTAGTACCGTAAGGGACAACAGCAGAAGCTTGGCAATGTGAATTTAAGCTAAAAGCAAGCAAAACCCTTCGAATGCAATCGTTTTATAAACAACTTTTTTACTTGCAATTAGCCTTAGGATTAAGTATTCTTTATAGTTGTTTAGCAGGCGCTGCCGATAAATTGATATTTTCATAGTCACATAACCTCCACATTACATTCACTCAAATTTCATTAATACGAATTGAATTCGCTAATTCGCATAAACATTAACCGTTTTCACGAGGGAGAGAATATGTTGAAGAATGATATTGTTGATTTCGAAAATCGTTTTTAAGTGTAAAATTTTAATATTTTATCTATAAAACAGAAAACGCTTTAGTGCTTAAAACATTTAAATGCAATATGTGACGCATTATTTTTCATATTATTTTGTTTAAGTTAAAGCTTAATTTATAAGTGTTTCATAATAATTATACTGTATCCTAAAAAATTTATCTAGCGGATAAATATTCTAAAATTATCCGAAGAGTTATTTTGACGAAAATAAATCTAAGCTCGTAAAAGGTCGAGTCATCATTAATAAAATACATATTTTCTAATTT
>PB.1582.1.mrna1 CDS=439-624
CATAACGTAATTTAAACATCTTCTCATAGGAGTCATGATCTTCTTGAGAGCAAAAACCAAAGTTAATTTTTTTAAATGCATTCTTACCCCATTCAAATAATGAAGTTGCATTGGTTATGTGCTTATCGCTTTCCCTTTGAAGACTTGCACGAAAAGCTTGCCTCTTAAAACTTCCTGCCAAACCATCACATGCTCCTTTCCATGAGAAGTAGCAAAAAAATTCCATTCCGCGTCCACGTTGAAATCTTTTTTATGATTTATTAAATTCACAAAATTATACTTATTTTTGTACTGAGAAGCAGCTCCGTCCGAAAAATAGGAAATCTTTTTTATTTATCCGCTCCAAACTTATTTTTAGAAATTTTATCAATTTAAAATAAAAAGGTGAACTGAGCTCGCGTCGTGACAAACTTTTTCCGAAATTACCACGTAGTTTATATGTTTCATTTCTTCATTTTCTCTATAAAACACAACGTAAGGGTGAATTGTAGCCTGACTGGTATTCCAATGATGAGATTGGATGGCATTTTGAACAGTAAAAGTATAATTTTCAGAAAAATCAAGGCAACGATAAATTCTCCATCCTCAACAGATTTTTTCTTGTCAGTAAAATATGACGCTTGAGATCGTGCAAGGAAATCATGTCTCAACAATTCAGGCCATTTTTGTCTTAAATC
>PB.1584.1.mrna1 CDS=410-757
AAATATTCAATACGCTCTCTGTCGCGTAGCCGAACCGCACAAACATTTGCGAAAATTTTGTGAAAAGGATGACAGAAAAAAATTCGACGCGAACTGCTTGCCTCTTTCCGCTCGTGGGATCGTACAGAGCGACACCAAACGAAAATTTGCCGGTAATGAGCGACCAAAGATTCGCCATGTGAACGCCGTCTTTGAAACATTGAAATGAAAGTTAATTCGCTTTGATTGAAGTCTATTTATCCTGAGCAAAAGTTTCCATGTCTGGACACAGTCTAGTGGAAAACACAAAAATCATTTGCACAATATCTCCTGCTGTATATTATTATCGTTGTAACTACAATCTATGCCTTTATGATAATTATTTACCTAGTTACCGGGTAAACTAGTGTTGCGATTATATTGAAAAATAATGGACAATGAAGGGGACATGATTTATGAAGGATTTTCAGAAAATACTGCTTCACCTTTGTCTTTTCAATTTCAAGCACTGGCAATTAAATTTGCTCATGAAAAAAATTTAAGAACGCGACGCAAGCTTTTGGAAAATTGTAAAAATCTTCTGATGGCTTTCAAGCGAACAGTTCTTATTAATCGTCGTAGATATCAACAAAGGATGCAACGGCGACAGTCATTACTGCGCTCTTCTTTTATGCAACATCTACTGGAATTAGAAACAAACTTTTACGAACTCCTTCCAATATCTAATTTAAGTGACATTCAATTAAAAATTAATGATGAAACACAAAAGTATACTTAAACTGAGAAAATTATGTATCTGTCAATCTTATAAGTAAAATCAACCAACAGTGTTTCCACAAGGTATAAACCGGGTTAGTACGAAAAATAAATGCAGTACGTAATATAAAAA
>PB.1586.2.mrna1 CDS=2741-3211
GCGCCATCTGTCTTTACCTTAAAGCAGTGCTATTTTTTATTAAAACATAATTAGTATTTTATTTATGTGTCTTTACCTGGCATCAATACTTTATCATGGAACCTAATTAATACATCTTTTTACAATATAAATACGCTTAAGCCTTTTGAGATCTTTCGAATAGGATAACGCAATATCCAAAGTCAAGATGGTGGGAGCCACAACTGTTATACGGCTTCGTAGCACGAAAAGTTCCTTTAGTATATCTTCACCTAATGGAAGAAGGAAAAAATGGAAAATTATGAAAACAAACGGAACAAAAGTTAAACGAATAGAAATAATTTATCCAACTCCCAGATTTATAATTATCTTAAAAAGTCCAATGCCCTAACAGTATTTTTTAATATATATATAAAATTTTCTTGACTGTGGCGATAGTATAATACAATGTTTTTAAAAATTTACCAGCAGTGAAAACAATGCAAGGGGTTGTGACCAAATCTCTAATTTATAAATGTGCATATACCGGCGAACGGCCCTAGAAATTTACAATACTCAATACACTCAAATGGAAAGTGCTTGTTACGGCAAAAATTAGAAGGCGCGAAGGAATATAACACACAAATAACGAAATTGTAAAAGATACTTAGTGCCTCTCAGGCGTCGTAGTTACGACTTGATAGCGACTAAGTGGATGACGTGTATATATACATATATATATTTAAAAAACAACTTTTAATAATTATATTCTAACAATGGCACGTCCGATATACGAAACGCATGTAAGTGACTACATTTTAACTTACTAATCTATACATATCTTACGAATGTATGCATATACATATGCTAAACTATCTAAGAATTTATGTACATAAAAGAGCGAAAATGCTTTCATGCATGTATTTACAAAATTTGTAAAATGAAAAAATATAAAATTACTAGATGTATTTGTAAAAATAGTAATGCAATACAAATTTGAGAACATTAAAAAAATCCTTCTTTAGATTTTCTAAGTCTAATACAATACTGATAATAAAGTCTAATCAGTACGTTGAAGATGGTCTTTAATAGTTTAAGTTCGGCTGATAATATGAAATATTAATTCCATCGTCCCAGATAAAGACCTGTTGTTCATGTATAAGAATCAATATATGTCCAGACTATCTACAAAACCGAAATATGACTGTTAAACTGCTGATAGGCGAAAATAGTCGACTGGAAAAAGAACCGCCTTCCTGACTTTAGAAAAGTAGGTATAGGACTCCAACTTTAGACTAATATTCATGCGTATAAGGGGCATTATTAACTCAAACAAATACATATGTACGTTATTGTTTTAAATACATATTCATAATTTAAGAGAACATTGTATGATACTCATATTTTCTCTCAATTTTTATTTTAATTATGTATTAACTCTGCTGAAAAAAGCAAAACTCATCATTGATGTGGGTCAATATTGAGCAATTATTTTTATATGTAGTACATATGTATGTGTGCATATGCATAACTGTATGTAAGCAATATCTGTATCTCTATATTAATTAATAGCTGTAGTTGTTCCGGTAACCTTAGTGGAGTGAGAGCCGGCAAAGCTAAAAGCTGCTGTAGACGAGCTGTATGTTTATAGCCCGCTCATGCAATCACGTTCAAATAGTCAAATGCAAGCAATCAGACGAAAAAGCACATTTCAAATTAAACGCGGTTATATTTGATAGAAGCGTAGTGAATTGGTGTGTTAAAGTTGATCGGTATATCATTTATGTTCGCGCGATTAAAATCACAAAAATGGCTGACTTAGACGTAAGCATAATATTTACTTATTCAAACAAAAAATAGTTGTATTAATTCAGAAAGTTAACGCACATGTGAGAGTCACGTTCTGAGATTTTTTTTTTGATATTTTGATTTATATTCCATGTATATGTACATAAATATACATACCTAAATATACTACACTAATTTATATTAGTTTTCTTGCGTAGTTAAAAAACTTCTTTATAAAAATTGTATTATTAAATGTGTTTTGTAATTATGTAAATGACAAAGTAATTCTGTGTTATAGTAATTAATTTTTACACTTTATAAAGTTATTGCGGAAAAAATTGTTCGCTTAGCTTCTCAAAGTGATAACGTACAAATATCAAGATAAGTAACAAACACTTTGGACATTATAGACTCACCTCACATTGCACATTGAAATAACCTTTATATACATATATTTGTGTACTTTATATCTTTAATAATTTTTCATTCATTTCATAAAATTGTATTAATTATTTCATGACTTTTTTTTCAATGTAATTATGTATATATCAATTATTGATAATTGTTTTACTAATTCGAAATTTTTTTTTTTAAATAGTTAGTTCCAATTGTAGTTGGTATTGCAGCCGTGGTGGTTGGTGCTGCTATCATTAATTACATTCTTAATAAGAAGTCGTCGAAACCACGACCTGAACCCAATCGCACCGCTCGTCTGCGCACGCTAGTTGATCCAAATGACAAATATCAGTTGCCATTAATTGTGAAAGAAGTTCTTAGCCATGATACTCGACGTTTTCGATTTGGTTTGCCATCGAACCAACATGTTCTCGGATTGCCAGTTGGACAGCATATACATTTGATCGCCACTATAGATAACGAATTAGTCATTCGTCCTTATACTCCAATATCCAGTGATGATGACGTTGGTTATGTCGATTTGGTCATTAAAGTATATTTTAAGAATGTTCATCCAAAATTCCCAGGAGGTGGTAAAATGACACAATATTTAGATCAAATGAATATTGGCGATAAAATATCCTTCCGTGGTCCTTCCGGACGATTACAATATCAAGGTCAAGGCCGTTTTCAAGTTAAGAAGCTTCGTAAAGATCCACCAAAGACCGTTATAGCAAAGCGTGTAAACATGATATCCGGTGGCACTGGAATTACACCAATGTTACAGCTAATACGGGATGTTCTAAAGCACAATGATAAAGACAAAACTCAACTTGCCTTATTATTTGCCAATCAGAGTGAAGCCGATATTTTGTTGCGTAACGAATTGGACGATTTAGCCAAAAAATATCCAGATCAATTAAAGGTGTGGTATACGGTTGATAAAGCTACTGAAGGTAAATATAAATACTTTTATATACATATTAGTTATAAATACAACGATTTGATTTTTTATAAAAAGCAAACCTTGTACCTTAAACTAACAATAGCTTGTGGCTTTGTTGCATGAAAAACTTATGAAATGTATATTTATGTATAGTATACTAATAGATTCACACATTTTTAAGTCGCTTTTATAAATATTAACTGAGGAAAACATCTTTGTGTCAAAACTTCTCCCGGGTTCTCTACCCGCTGTTGCTTTACTCATACGTGCGGCTTTGTTCGTGAATACATTATTTAAGAAAATCAGAAACAACGTAAATATATAATATAATGAAAAGGCATTCGTTGTTAAAATTTACTGCACACTTTTAACCATATTCGCTATATCAGATGAAAGTATTGAAAATATTTAGTGTTTATTGTGTGCTTCCTTTGAGTTTTCGATCAATATCTGAAGCAATATTTAATTTTCTTTTTAAATGCTGCTTTTGGATAATTTTTATATCAGTCTGGCCATATAGCGTTGGGTATGTCAATGATGAAATGATGCGCTCTCAACTTTTTTCGCCGAGTTCAAACACGCTTTGCTTACTGTGTGGTCCGCCACCGATGGTCAATTATACTTGTATACCCGGCTTGGAGCGCATCGGTCATCATGCTGATATGCGTTTTAGTTACTAAATGGATACACGTATAACGTAAAAAATATATAGTTAAACTTTAATCAGGTATAAAACTAATTAATTAACAATTTAAATACATAAATAAATAAAATTAACAGTTATAGAGGTAGTTAATATTAAATCTTTATTTATTACACAGGCTGGATATATGATGTAGGCTTTATAAACGATGGCATGATTAAACAACATCTTTTCCCAGCTTCAGCAGATACTCTGGTGTTAATGTGCGGTCCACCACCGATGATCAATTTCGCTTGTAATCCAGCTTTAGATATATTGGAATTTCACCCAGATACCAGATTCGCATATTAAAAATGCATTAACAAAAATAATTTTATTATAGAGTCGTCCATATTTCTAAATATTATAAGCACTTTCTTTAAAGTGCTTTATAATTATAAATGTGCAGAGGCAATCGAATGTTAATTAGCTTGTTATGAATGCTGTTGGTTAAATATATAGTCAAATTGCAGACTCATTCACGTAATGGACTATCAAAGCATTATAAAAACTTGTTGAATTGTAAAGAATATCATAGATTAAAAAAATAATAAATTTTAGTTTTTTCC
>PB.1587.91.mrna1 CDS=413-1066
ATTTAAAATCTTTAGTACTTACAATTTCTAGGGCCGTTCGCCGGTATATGCACATTTATAAATTAGAGATTTGGTCACAACCCCTTGCATTGTTTTCACTGCTGGTGAAGATATACTAAAGGAACTTTTCGTGCTACGAAGCCGTATAACAGTTGTGGCTCCCACCATCTTGACTTTGGATATTGCGTTATCCTATTCGAAAGATCTCAAAAGGCTTAAGCGTATTTATATTGTAAAAAGATGTATTAATTAGGTTCCATGATAAAGTATTGATGCCAGGTAAAGACAGATGGCGCTAAGAGTTACAAGCTGTTGGTAATAGTGTTTCAGTCAATGAACGTCAATTGGAAGGGATATAACAAATTTAGGTAGCAATCGTTCTTTCTCACATTGTTCGTCGTAAGGTGCAGACATGGCGTCAAAAGTGTCTCGTGATACACTCTATGAGTCTGTTAACGCAGTTTTGGAATTCTCCGAAAAGAAGAAACGTGGATTTTTAGAGACATGTGAATTACAAATTGGTCTTAAAAACTACGATCCTCAAAAGGATAAGCGTTTCTCCGGCACTGTCAAATTGAAGCATATCCCACGTCCCAAGATGAAGGTGTGCGTTCTCGGTGATCAACAGCATTGTGATGAAGCTAAAGCTAATGGAGTGGAGTGCATGGATGCAGAGGCTTTGAAAAAATTAAACAAGAACAAAAAATTAGTGAAGAAGCTAGCAAAGTCCTACGATGCATTTCTGGCTTCCGAATCATTGATTAAGCAAATTCCTCGTTTGTTAGGTCCAGGTTTGAATAAGGCCGGTAAATTCCCTGGTCTGTTGTCGCATACAGAGTCAATGATGGCCAAAATTGAAGAAGTGAAATCAACCATCAAGTTCCAAATGAAAAAAGTACTGTGCCTATCCGTCGCTGTTGGTCATGTGGACATGAAACCCGATGAACTAGTGCAGAATATTCATTTGTCAATAAATTTTTTGGTTTCACTTTTGAAGAAAAATTGGCAAAATGTGCGTTCGCTGCACATCAAGTCGTCTATGGGACCACCACAACGTTTGTACTAATGAAAAACATATTTTGTACGCCATATACCTTATCCAAAGAAATATGGAAATAAATGTGTAATGTTTT
>PB.1589.1.mrna1 CDS=2-163
GCGGGAAGCCGGAGAGAGCTTGGTTGGGATGTACATATGCAGCCACCATATAGTTCGCACCTCGCACCAAGTGATTACTCTCTGTTCTTGCCTATGGGCTGCTGAAAAAGTCGCCTCAAGGAAAGCTTATGGAAATCGTAGGTGCCAGTTTTTTTGCCAATAGGGACGAGAGCTTCTATAACCGTTTCCACAACAGTCGGATCTACGTAAGCGGAACAAAGCCGGATTTTTATCCGGCCAAAGACTGTCAACTCGGCAACATTCCTTGAAATTACTTCAGGAATGTTTTGTGGCGTAATAAAATTACCTTCAAAATACTAACAAGTTTTCAACAAAACGGTAAATATTTCACCTAAATCGAATCAATTTAGTGTAAATAATATATTTCTTTTTACTAGACCGTACATCTAGTGTGAATATTTTATTATTAATGTTGTGTTTTTTATTAAATAATATTTGAATTTCGCAATACTCTATATATATATTATATTATTTTTGTGACAAATTATCTTTTCTACTTATATAATTTCGATACAACGTATTTCTGTGGATTAAATTTGGTTAACATCGATATATTCTGTAGTGTAGGGAATAAAACAATTTAAAAGGACAAATAACAACTAAAAATACAAAACTACTGAAAAAATAAAAATAAGGGATCTCGTTTATTTTTAGACAAATGCACTTAAATTGGTATTACTATAATATACAAGCAACCGCGATTGATTTTAGTAAAATGATAACCCATAAAATAAATTGAAAGTTGACCTAAATTACTTTTAATTAAAAAAATAATGTACAGATCGTGTGTTTTTAACTTGTACAGTATTATAACAGAGTATTTATAATTTCCGTTTCGGAAAAATTCTGCATTTTTAACAAATCTGTATGTTTTTAAAAATATAATAATATCTATTTTTTTGTAATTTTTTAAGTAACCGTGCTAAACGGTTGCTTGATG
>PB.1591.1.mrna1 CDS=76-192
CAGCAGTTGACATAGTACAATCACACTCGCAGGAAGGCAAATACCGGGAATTAAACAAATTTGCACTTTTAATAAATGAAAATTAGCAAGGATACCAGGTGTATTACAATACTGTGCAAAAAAATTCAAGTTGAAAGAACTGGGATCGGTTGGTGCATAGATATGGTGGAGCTATTATTTAATATACGCTAAAATTTAAATTTCTAGCACCATTCGAAATCAGTGCTTTTAATTGAAACGAACAACAGTAATAATTTATTATTCTGAAACTAATACCAATAACATCATGTTCGTGTATTCACTATACTTTTCTAATACATATATATGAAAAATAATATAATTTATACTTATTGTTAGATTTTTTTGTATGTGAAACATATCG
>PB.1592.32.mrna1 CDS=484-2124
GATTTTCCATGCAAACGAAGAAGAAGCACACAAAATGAGTAGGAAAAATGGCGGCGAAATTGAAGCGACAAGCTACAAAATCATTATACCAAGCTCTTAGCTGACAACGACGGCGCACAAATTCAAAAATACTTTGAGTGGCAAATGAAGAAATAGAGTTGAAAAAAATTATTGCCTGAAAATTTTGTGGGAACACACACATTGTATAGAATTAATTAGTCGGTCGCACATAGGTGCGCCGTTGAAATAATATCACTTGAAAATATCCGTATGCAAATATTTTTTGGTGATCCAATTTAGCTGAATAAAAGAACAGGCTGATGCATAGGATGTAAACATTTTTTATTTGTTGTAAAAATATTAAACCGTAAGTGTTGAAAAGGTATCCAATTAATTTTGGCCAGATTGAATTAAAAGTGCATTAGGAGAAAGTAAAAAAGAGTAACGAGCAAGGAAGCAGTAAAGTAAAAGTTATATTGCGCAATGGCTACTTTTCAAATTCATCAAGATGCCGAGAAGGAAAATCCCCATATAGCTGCTCCACTAAAAGAGAAAAATTTAGTTTCCTGTAGCAACAGAGTGAATGCTCTACAGCCTTCTGGGTTTGGGGGTACCGCCGTCCCAATCAAAGGAAAGCTTGGTGATGGTGTTAGTCGCACTAATTTTGCTGTGCTGAATGCAAATACCAATGCGGCACATGGACGCAATATAACTGGTGTTACAGCAGGTAGCAAAGTAGCTTTTCGTGAAGTGGGGAATGCTAAAACGCAAAATGACAATAATTCAGTTTTTGCAGCTGCAGCTATTAAGAAAACTGTAGTAGAGCAGTTCAAATCATTTTCGGTTTATGAGGATCAAACAGATGAAAGCCAGCAGGCGTATCATCATTTCGCTGCCAGTAGTGCATCAATTTCTCTAGCTAACGGAAAGGAAAATATATATTTTGATCAACAAAATCATCCAAATAAAAATGAATATAAGCATGATGGTTCACAGAAAGAAAATAAAGCATATGACGACTGCCTTTTGGATACCACCCCAATGTCAGTATCAGAGGTACTTTCACCAATGTCCGTAGATCGTTCCCAAGTGGGCATTGCTCAACAATCGGAATCGCAATTGATTGATGTTGACACTGACGAGAAAAAAATTACTGATATAACTACAGAGGAAGAGGAACAACAGCGGCGTCTCATTATTCCCCGTAATGATCGTCAACGCTTCTTTGAAGTGGTGGAATATCAAAGAAATATATTGGAATATTTCCATGAAAGTGAGAAAAAACATAGACCCAAGCCGCACTACATGCGCCGCCAGGCCGACATTAATCATTCAATGCGCACGATTCTCGTCGATTGGTTGGTTGAAGTGTCTGAAGAGTACAATTTGGACACAGAAACTCTATATCTTTCCGTTTCTTATATTGATCGATTTCTCAGTCAAATGTCTGTGGTACGCAGTAAACTGCAATTGGTCGGAACCGCAGCCATGTACATTGCATCAAAGTATGAAGAAATCTACCCTCCAGATGTTGGTGAATTTGTGTTCATTACCGATGATACCTACAACAAAGCACAAGTTTTGCGAATGGAACAGATTATTTTGAAAATTTTAGCGTTTGACTTATGCACGCCAACTGCATATGTGTTTATCAACACTTATGCTGTATTGTTAAACATGACAGATAAGCTAAAATTTCTAACTCAGTATATTTGTGAGTTATCACTTTTGGAAGCTGATCCGTATTTACGCTTTCTACCATCATTAATATCTGCTGCTGCTCATGCACTAGCTAGGCACCTATTGGACTATACAATTTGGAATTCAGAATTAGAAGAGATAACAACATATAAATTAGAAGACCTCAAAGAGATAATATTACACCTCTCTAAATCACACAAAGCGGCCACTAAACTTGCGCAGCAGGCCATACAGGAAAAATACAGGGCAGATAAGTATAAAAAAGTTTCAAGTATCAAACCTGTTGAACTGGACGATGAAGCATTCGAACTTCTAATACGTAAAAATATTGGTTTGTTTAGCAACGCAGAAACACTTGGAAAGATATCAACGAATACAAGTAATGAACATGTACAACGAACGATTTCTCTAATGTTCAACTGATATGTATTATAGATGACACATTCGAGTGCTTACGTTATGAATTAGTGTTAATTGAAAAACGCTTAATATTTGCTCGTATTTTATTTGTTCCCCGTTTTGATTTTTGTACAGAGGCTTGGCTATTTTTTTTTTCATCAAGCAACCGTTTAGCACGGTTACTTAAAAAATTACAAAAAAATAGATATTATTATATTTTTAAAAACATACAGATTTGTTAAAAATGCAGAATTTTTCCGAAACGGAAATTATAAATACTCTGTTATAATACTGTACAAGTTAAAAACACACGATCTGTACATTATTTTTTTAATTAAAAGTAATTTAGGTCAACTTTCAATTTATTTTATGGGTTATCATTTTACTAAAATCAATCGCGGTTGCTTGTATATTATAGTAATACCAATTTAAGTGCATTTGTCTAAAAATAAACGAGATCCCTTATTTTTATTTTTTCAGTAGTTTTGTATTTTTAGTTGTTATTTGTCCTTTTAAATTGTTTTATTCCCTACACTACAGAATATATCGATGTTAACCAAATTTAATCCACAGAAATACGTTGTATCGAAATTATATAAGTAGAAAAGATAATTTGTCACAAAAATAATATAATATATATATAGAGTATTGCGAAATTCAAATATTATTTAATAAAAAACACAACATTAATAATAAAATTTTTTACTAGACCCAATATTTATTTTAAATTATTAGTTTAATTTAAGTTGAATTTTAGTGCGAGTTCACTTTTTTGGTAGACATAGGATTGAGACAGATATTCGTCGAAACTATTTTAACTGTATTTAAATTGGTGGATTCAGTATTTCAATGTAATACACTTAACTTCAATTTTGTCTCTGTATTAATTTATATTTTTTTAATATGAAATAATGTAGTATTAGATAATCCAACTGCACTAATGCATATTTACCAAGTAATGTGAGTTATTATTTAAAATATCTATATTTAAAATTTTCATAAAATAATTAAAATATAC
>PB.1592.570.mrna1 CDS=447-2135
TTTATTCAATCGTCTGTACTCATACAAACGACGTTCGGTGTTGCATTCATGTAATTAAATTTGGTAATCTAGGTACCAACGATTAGTTAAAGATTAAATCATAATGATTTTGGTGGGAAATAAATGCGATGATAAAAATTTCTTGTGTAAGTAACATTATAGTGAGTGAAAAAGCATATATTATGAGTGTGTGTTAGTAAGAATATTGTGAAAATTGTTATGCGAAGTATATACATATGCATGTATTTACATATGAATAAAATGTAGGCATACATAAGTGGGTTGAGTAGAATAAAAATTGTTATTTTACGCAGATACACATGTATGTATGTACGTAAAAATAAGTACTTAAAATATAAAAATTTTGATCAACAATTCTGTTCATATGCAGAAGCTATTGGCCTTGTTCAAGCAGTTAAAGTGTGAAAGTGTTACGGCGCTGATAAATGTCCTCTGGTGAGTGGAATTTGCGTGCTCTTAAAGCACTTGAAGAAGAGGAAGAGAAAGAATTTCTTGCGCTAAGTCAAAAAAGTCTCTTCGAATCAGTATGTTTGCCGACGGAAGCAGAATTGCTGAAACAGAGCGTAGACCTTAGCCACAGTAATTTTCAACCGAAGCTATCGTATGCTCAACTGCATCCGCATCTATTAAACTTGCCCACCACTAACGAATGCAATCTCATTGCAGCGGCTCGAAGACGACGATTTCGGTTGCTGCAACAAAGAACATCAGGTAGTAGCGAAGGAGAACGACAATTGCAAATTACTCGTGTATTATCTCTCTCAGCGCATTCCTTAACAGAACGCAGCAATCGAAATCAGAAAAATGTTGCCTTATCAGAAACTAAGGATAAATTGTCTCGAATTAGTAGGTCAACTCAGTTCTATAATGTGCCACCATTCTACACACCACCCTCCATAAAACGATGCATGACTTCACACCGCAAGTCCTTCAAGTCGTTGCAGCACTTGGAGAAACAAAAATCGGTTCATAAAAATGATGCATCAGATATACTGAAGAGAAAAGTTGGCACAAATAAAGCTTACTCCAAATATGTTGCCAACTCTACAGCTGGCTCAGTTACTGAACCGCGCAAGAAGTTGCATAGCTCCTTGGTAGAAATTGAATCGTACACTTCCGATGAGAACGATTCAGAGGAGAATGCTAATAACATTGATCAAACAGATCACTGGATGAAATCATATGAAGATTGTGACGACAGTGCCACTGAGACGGGTTCGTGCTCGGTGCCTTTGGCTACGGATTCAGTTGAAGCGATTCGCCTTATGTTATCAGCCGCAACTGCAGCTATCACTTATACCTCCAAGTCTGCTAACACCCCAGTTACTGCCTCACCGCTAACCACAGTTAAATTAGACGGCAATAACACCGCTCCACAAACTAACCACAGCAATAATCTCCTTACATTGCCATCACCGTATCTCTTAAAATCATCGCCATTACACGAATCCACACATAATGGTGTACGAAACGAAACTAAAGACAAACATCAATGCAGCTTAACAGAGGAAAGCTATGTTAATAATGTTGCTAGTAAATGCAACAATAAGAAGAGTAGACAGCCTTTGGTTGCTGCCCGTTATTTAAATAGTTGTCAGAAGACCAACTTGTTGGATGTGAGCATGGAATTTAATGGATGTTTGCAGGATAAGAAAGAGGATCACACGTTACAGAAATGTAACTTAAACACAAGTTCGATTGCTCCGAATATTGAATTGACCAAACCAGCAATAAAAAATGGTTTAGATATTTTATCTAACTTCTCTTGTAACAAAACGGTATGGATGAAATCAAAGCCGATTGTTACAAATAAACCAAACAATCATATCCAGAACTTACTTTTACATGCCACCCATGGAGAGAATCTCCATCGTTCATTAATACGCTGCAAAGAAGTCGTTAAAGAAGAATCCCTAAAGAATGGTAGTAATTGCAAGCACCCACTATCTTTGGGAATTTCACCGATAACTGAAAGACCAAATTGGACTTCTTTTGCACAGTTGCAACAAACATTCATCGATGATGACCTTGAACAACATATCAAACAATGCTCATGTTCATGCAATCATATGGGTTATGGAAATTCTATGGATTATCAGGTAATTTTTACTTAATTATTATACATTTTATTTACAATTTAGCCGATTTAAATGCTAGAAAACACGAACTCAAAGAGTGAATGAGACAGTAAATACATAAAATT
>PB.1592.574.mrna1 CDS=87-1034
TATTTCTATTTCTAGTGTGCCGGTAGTTTTCCATTGTGTTTCAGGATATCGTTGTAATTTGCTTCTAATTCATTAAAAAAATCATAATGTCGGTTCCTAATGTGGTTCTAAATAACGGAGAAAAGATTCCCATCCTTGGTCTAGGTACATGGGGCAGTCCTAAAGGAGAAGTTGAGCAAGCTGTTAAAGATGCTATTGACGTTGGTTATCGCCACATCGATTGTGCACATGTGTATCAAAATGAAGATGAAGTCGGAGCGGGCATTGAAGCTAAAATAACTGAAGGTGTTGTGAAACGTGAGGAATTGTTTATTACCAGCAAATTATGGAATACTTTCCATAGTCCAGAATTAGTACGCGGAGCTTTAGAAACTACTTTAAAGAATTTACGCTTGGATTACCTCGACTTGTACTTGATTCATTGGCCAATGGGCTATAAAGAGGGCGGAGCATTGTTTCCAAATGATGATCTTGGCAAAGTGCAATATTCGGATGTCGATTATGTAGACACATGGAAGGCAATGGAAAAACTTGTAGAAGCTGGTCTTGTTAAGTCCATTGGTATATCTAATTTCAACAAACGTCAAGTTGAACGTGTGCTCGAGGTTGCAACTATTGCTCCCGTTACAAACCAAATTGAATGTCATCCTTATTTGACACAAGAAAAGCTTATTGAATTTTGTAAATCAAAGAACATTGCTATAACTGCATACAGTCCTTTAGGCTCACCCAACAGGCCATGGGCGAAACCAGAAGATCCCGTTTTGTTAGAGGACACTAAAATTGTTGGTATCGCTGATAAGTATGGCAAAACTCCGGCTCAAATTCTCATTCGCTATCAACTGCAACGTGGAAACATTGTAATTCCAAAGTCTGTAAATAAAAATCGTATTGCATCTAACTTCGATGTATTCAATTTTGAATTGACCGCAGATGATATTGCTACAATTAATAGCTTTAATTGTAACGGGCGTTTCGTACCTCTGGATAACGATGCTGACCATGAACTCTACCCGTTTAATGATGAATTTTAATTTCGTAAAATTTAAAACAAGTGAAAATTTAGTAATTTGTACAAAATGTACGTCTGTCTTCATTACTATGATGTGTTATTTCACTTAAAATTCGTTTTGACTCTTAAAAATATTCAATATCTTAGCAGTAAGTTCAATGCATAGATAAACTTGAATTATTTGGTATTAATGCTTGACTCGCCATTTATATGTAACTGCTTAATATTTCTGCATTTACCCAAGATTTTAAAATAGTATATTCCGTTTCTGTTGCACTAATTTCCCCATCTGCTTGGTTTAACAACTTTTAGATAACATTGTGACTAATATTTTAATTCAAAGATATTCTTATTTAATCATATTTTTATTTTCAGCCATCGATCACATCCGTACCATCCATTTTCTGATGAGTTCTAGTGTGTAAAACTTAATCCAGTTAAAATTTGGGTTATGTAACTGTTATCATTCACACATATATAAATACATATGTATATATAAATGTATTTAAAGTCACGGTATATTAAATAAATAAACACATGAATTTACCAACTTTGTACTTAATTTCCAACATTAGACTTTTTAAACACAAAACACATACATCTGGAAGTTACTAGTACAGAAAGTACTACAAACGTTAAACGTGTTGAGCTTGCCTAGATTTATTTGTATGGCTTCTTTTCCTTTCCGATTACCTTTTTTTATATTCGATATGTTTCACATACAAAAAAATCTAACAATAAGTATAAATTATATTATTTTTCATATATATGTATTAGAAAAGTATAGTGAATACACGAACATGATGTTATTGGTATTAGTTTCAGAATAATAAATTATTACTGTTGTTCGTTTCAATTAAAAGCACTGATTTCGAATGGTGCTAGAAATTTAAATTTTAGCGTATATTAAATAATAGCTCCACCATATCTATGCACCAACCGATCCCAGTTCTTTCAACTTGAATTTTTTTGCACAGTATTGTAATACACCTGGTATCCTTGCTAATTTTCATTTATTAAAAGTGCAAATTTGTTTAATTCCCGGTATTTGCCTTCCTGCGAGTGTGATTGTACTATGTCAACTGCTGGGAGAAGGTTTAAAGTCTGAGTTTAAATGTGTAAAACCAGTTACAGATGAGATGCGGTCAACAATGGCATATGTAGGAAAACGAATCAAGTACGTTCATCGCATTTTATGCATATTCAGTTACTCTAAGTCTTAACAATTTGCATCTTAACTATTTAATTTATAAACACATGCAAGTGGGTGCATATGTACATGCATGTGAAGTTAACCTCATTATAACATATTGCGTACTTACATTTCCTTTACTACCTTTACTATCTATACATATGTATGTATATATAAACGTATATCCTTGAATGCACATGTAGTATGTGTTAAATGTAACTAATACCTAGCTGTTACTTACGACTGTTCCACTTCTTTTATGTGATTTTTTCACTTCACCGTCAATCGGCAGACAAAGTACAAAAAGAGTAGATTTTGCTGAAGAATATACCTTTTAAAACTGGTTACACAATTGTAATTTGTCTATTCGCCTAAGTTTTCCCGCTGCATGTAATTTAAATCAAGCGTGATCCTCATGCATTAGAATACTTTCATATCAAATTTCACATTTGTCTTTTTATGGTAAAAGTGATGAGCATTGCGAAAGAAAAAAACATCTTCAGTTGCGATCGTATGACTATTACTCAGAGAAAATGCAATATGAAATAAATGTACAATATTTAATTAGTAGCGGAACTTCGGTTGTTATAATACCGGCGTCTAATATAGTAAACTCTCCTTTCTCTGAAACTATAATATTTACACTTAGTAACACTATAAAATATATTTTTGCAGTTGTTGAATTTGTTTTTTTTTTTTTTAAAGTACCCTAATCCAAATAATTTAGCACGTCGCAAATTGATCAATAATAATATTATAACTTCATTTCCGAAAGATGAGTTGCGGAGAATAAAATTACGGCTAATTTAGAGCTTTACAATCATGCCAACAAATACTGGCCACTTTCTTGTAAAATTGATGATTAAGATGATGAACAATTTATGCGGTTTGATGATTATTTAACCTTACAAATAGAAACTTAAATAAAAAATAACAATATTATCAGACTATTTTAAATAACGGC
>PB.1593.1.mrna1 CDS=2-1081
ATTATATATATTATACGTAAAAGATATTAATAAATTTAGTAAGCGAAACGTTACGGGAATTGTGATGCAAGGAGTAGGCACAGCGACGACGGATTTTCAAAAGCCGCAACCACATCATCTGCAGCAGCAACAGCAACAAACACAAACACGACGGAAGCAGCAAGTGCCCATGAATAATGTAAATGATTGGAGGCCATTCGTTTACGGTGGACTAGCGTCAATAACAGCGGAATTTGGTACTTTTCCGATTGACACCACGAAAACGCGCCTCCAAATTCAAGGTCAAAAAATTGATCAAACATTCTCGCAGCTTAGATATCGTGGCATGACCGATGCCTTCATAAAAATATCACAAGAGGAGGGCCTACGTGCTCTCTACTCGGGCATCTGGCCAGCCGTGCTGCGTCAAGCTACCTATGGCACTATCAAATTTGGCACCTATTACACGCTCAAAAAATACGCGCACAATTACGGTTTACTTGTGGATCATGAAACCGGCGCTGAACGTGTCTGGGCGAATATTTTGTGTGCTGCCACGGCAGGTGCCGTCTCCTCGGCCATAGCCAATCCAACGGATGTGTTGAAAGTGCGCATGCAAGTGCATGGCAAAGCGGCGCATCAACATGGTTTATTCGGTTCATTCCTGGAAATCTATCGCTATGAAGGTGTACGCGGGCTGTGGCGTGGCGTTGGACCAACAGCGCAGCGTGCCGTCGTTATTGCCTCGGTGGAGTTGCCTGTATATGATTTTTGTAAAATGCAATTGATGACTGCATTTGGCGATCATGTTGCGAATCATTTTATCTCCAGCTTTATAGCCAGTTTGGGTAGCGCAATCGCCTCCACGCCAATCGATGTGATACGGACGCGTCTCATGAATCAGAAGCATTTAACGGTTGTTAATGGCGTGGCGGTGGCGAATACGCAAAAGCTTTACAAAGGCAGTTTCGACTGCGCGGTGCAGACTGTCCGCAACGAAGGCATATTAGCGCTCTACAAAGGCTTTATACCCACCTGGGTGCGCATGGGCCCTTGGAATATCATATTTTTCATAACCTACGAACAATTAAAGAAACTCTAAAAACATTTCATCAACATCTTTGTACAGTACAAGCCGCATTTACAAGGACTTTTCAAAATAAAATATTTTATTATGCATAAGTAGTGTAACGCCTTTCAAGCCAAAAAGTAAATGGTAGCCTGTAAGCTTATAGTATATGATATATATAATATATTTATAACGAAGTGTAAATTTAGAAATATTAGCGAAATGTTAATGCAGTTCTTTAGTAATAACAAAGTAACCTTTTTAAGCGTAAAACAACAACAACACATAATCGTAATTTGTACATTGTTATAGCCACTGCTATAATATCTACTAACCAGCGCTTGCTAACATCATGTTAGCATGCTGAATTTATTGCTGTGCAAGAAGTTGGTAAATTTGATTAAAAAACACTTGCAAAATTGCGCAAAATATTGTTAACTACAAGTATTTGTTAAACTAGTAATAAGTTATTGGTTATATTAAACTGTTTACTTTTTAGCGTATTGTAGTAGCATTGTTTCTTTTAATTACAAATAAGTAGCACAAATGTATTACGAAAAGTCGTACCACTAATATTTTGCATAAATATACACATACAGACATATGTCGGGACATATGTAGATGTGTGTGTGTGTTAAGTTAAAATATATGTACTAAATATTTTTTACGAAAATCGATTATTTATATTCAAAATGTATTAATTCATTGCTTGCATTTTACTGCTACTACTACAAAAACAACCATATATGCTCTATCTCTGTATTTTCTAATTCTAATTATAAATTATGAAAAAAATATTTTATTTTCATATTTTATATTTCTGCATTTTTTTATATTAATACTACAGCGCGACTATATATTGATAAAGTACGCTTTTATTAGCATTTCACATTTATTTTAAAGCTTTATATACATACAGATATCAAAAATGTTTACGCCTATATTTTTACATAAATATATTAACTATTTTTGTTAGCAAAAATCGATGTTTGTTATATATACTCATTGTAGCCACAAGCTATTTGAATATATCTTTAATTTTATTGTTACTTTTTAAGCACTCAAAAATGTTGTTACGTGATTTTACTATTGTGAAATAGCTAAAAAATAAACGAGTAGTTGTTTAAAAAGCAACAGCGAAACTAGGAAATTGTTAAACCAAGCGAAAGTAGAATTATTTATGTCATATTGAGCATATAAGCTTTTGTACTCGGGTGGGTCTAATAAAAAGGAGTGCCCACATATATATTTAGTCCGAAATTGACAAACCAAATAGTTTTGAGCTTATTTTTATGTTATCAACACATGCCATAAATTTGCAAATCTAAATTTTTAACGTTAAAAAATTGGGTTCAAAATTAAAATCAGAAAATTTTAAATTTTTAAGGGGTTATCAAAGAATGTAGATTTATAGCAGAGAATAAAGAGATTTTTGGAAAACACTAATTTCGTACAAAACTATAAGCTTTGCCAATTGGCTGATGACGTTTTTTCATTAAG
>PB.1596.102.mrna1 CDS=148-1152
GTATACAGTTAACACTTGTTCTGGCAAGACGTAACCATAACATTAATAATTTGTTTGCACAATTGCAGGCAGTGAATATCTTTTAGAAAAAACATTGAAATATTAAGCATTTAAGTTATTTTCGAAACGTTAGGTTATACAATTCACATGGGTCCGCGTGGCGCCGAACTTTCTAGTGAATTGAAAGCTCAGATTATCCAGTATTACAAAGACAAGAAGTCGGTGCGTGTTATTGCGCGTTTAGTGCACAAATGTCCAGCTACGGTGCAAAAAGTGATAGAACGTTATCGTGACTCGGGTAGTATTAGAAATAAGGCACGCTCTGGACGCCCGCGTAAATTCGATGAAGCCGAACATCATTTGATATTGCAGAAAGTGCAGCAGAATGCCAAAATGAGCGCACTCAAACTACAAGAGGAGGTGGAATGTGAAACGGGCAAATTGTGCAACACCGAGACTATACGTCGTGTGCTCTACTCCGCTGGCTACATTGGTCCACTGATCCATCGCAAACGTGTGGAATTCGCTAAGTTACACTTGCAACACGATCTCAACTATTGGCGCAAGGTGATCTTCTCGAGTGAGTGCCAATTTCAAGCATACCAAAGCGCGCAACATGTGACGCAGTGGCGTCGTGTCAGCACTGAGTCGGATGCTACGAATCCTTTGTTTGCCTCAAAACAATCTGATAACCTGATAACACTATGGGGTTGTATGTCTGCTAAGGGTGTTGGCCGATTGGTTATCTGCGATACGCAAATGAATCGCGAGAAATATTTAAAAATACTACAGGAAAATGTGATAGCAAGCGCCTCCAAGCTGGACTTACCGTCTGGCGGTTATATATTCCAGCAGGATAATGACTGCAAATACAGAACAGGTGTGGTGCGCGATTGGCTGCTCTACAAAGTGGGCAAAGTATTGTATACGCCATCACAGTCGAATGATCTAAATCCGTTGGAGCAAATATGGGGTCATCTAGATTTTATGTTGCAACAAAGTGCAGTACAAAGTGAAAAGCAGTTACGCACTTTGTTGGAAAATGAGTGGCAGCAGATAACTTCGCAAGTAACCGAAGCGCTTGTCTCATCTATGCCGCAGCGTTTGCAAGCCATTTTAGATTCGGATCAGCCAAATACGACAAATATTTAAACAAGCTGGTTTAATTTATTTATTTTTTATTATAATATATATTTTTATTTTTTTATATTTTTATATTTGTATATTATTTCTTATTCGTATTTACTGCCTATAACGTGGCTTGCCAAGAAAAACCGTTTAAATAGAGTTATCAGCAAAATAATAAATAAATAAGAAAGCACGACTTGATACAATGATTTTATTAAATATTGTACAATACTAAAATTTCCATCTAAAGAACTTTTATTTATCTTCTGAGACAACAATCAGTAACATTTATGTAGCATCAAATCAAAATATATACATTTTTTAAATTTACAAAAATGCACATAGCATGTTTTTCTTGTTAATACACGTTATAAAATATTTTTGTACCAGTTTTTAGTGTTAATGTCAAATGAATGCACGCCCATTATCCGTCCAATTTTAGTTTAATATAATAAGTATTATTTTTTTATTTAATAAATTAGTTAAATATAAAGCTACAACGTAATCATAGCCTATATTTT
>PB.1602.15.mrna1 CDS=2-184
GTACGGTATTTATTTTCACAAACACGTTGTTAAGTGTTGGCAATTAGCTTTAGACATAATAATATGTATTTTTAACTTATATATCGAGTGTACCTCTTCCCACCTTAATGTATGGAAAAATGGTCTCGATTTGGCATCTCTAATAATAGCAACGCATATAACACCGTTCAGCCAGAGAACGTAAATTCTTCAAAGTTCTCTGATTGAATCATTGGTAACGCTGGAGAACGTTCAAATTTGTTAACATTTTTCATCTAACAAACTGTTTCCTTCAAAGTGTTTAAAGGTGATCAAAGATGATTCAGCTTCGAGTTACGCAATTAAACTTTTTTCGAAAATTTGATAGAATATGTTTCAAAAGGCATGCTATAATTTGCCATTTGCTTCGCCTAAAACAACGAAAACAATATTGAGGACTGGCTTTATCATCATAATTTAATGTATAATGGGAATAAATGCTTTTCTTTAAAAATAGTAAAGGAATAATTTCACCCAACTAAGGATGATAGAAATGCTAAGGCGAGATAGTTGTACAATATATTGTCCTGCCTGTTGACGACATCAAATAATAACACCTATGTATGTACAAAAAACTAAATAAAATTATTGAGAAAATATTTGTTTTTATTTACAATAAACCAAGAACTCAAAGCATTT
>PB.1606.10.mrna1 CDS=1-129
TGCTTCGGCAGAACATATACTAAAATTGGAACGATACAGAGAAGATTAGCATGGCCCCTGCGCAAGGATGACACGCAAAATCGTGAAGCGTTCCACATTTTTTTGACAAACCGAGCTCTCTCCATTTAATGAATGTAATATGTACTACACAACGAACAAGTTATTAAAAATATCAATAGAAGAAACAAGCAGTCTAAATTGGTAATACTTCGAAGATATAGCTGATCTTTAATACTAGAGATGTATTATTTTCGACAAGAAAGCGTGTTCACTTTAAATTAGAATATCTCTTCAAGAGCTCAAATACTTTG
>PB.1614.3.mrna1 CDS=2-208
TGTGGAATTTCATTGTTGCAAAGTGATATATTCCGGTAATTTCACACAGCGCTGTCGTCAAATAGAAATGCGAAGACAAATAAAAACACATGGAGATTCGACAAAAGAGACATTAAGTGAAAGCTGGCGTTATAAAGACGTTAATGTCATGCCGATAGATTATACGATGGCGATTAAACTTGCATGCTGTAATAAGCCTAAGCATTAAAAGTGATTTTGTGCAAGCAAAATACTTGATTAAGTAAGAAAAAGTCATAACCAAAAACCAACAGCAACAGCAACAAACAAGAATTTTTGACCAAAAACAAAAACTGCAGCATCATCGCTGACAGCGCAATTTGAGTTGATTGCTGTTAACAAAACACCACGCACCGCAAGCAGATCGCGCTCGGCTAGAACAATTTAGCTATTTACATATGTCAAGAAAACCACAAGTCAAGTCGACAACTTCAAGAGGCAACAAACTGTTAAGTCAAACAGCAAAAACGCCAACCAGTGGCCTGAGGCGCAATACACGTGAGTGTCAAGCAAAAAAGTACCATAAAAAATGGTGTTTAACAGCAATAACAAAAGCAACAACGGCTCTGTTTGTATGTGTGGGTATGTGTTGGTGATCGACGCGGCATGAAGACTGTGAAAAGCGCAGAGAGTCACAACAACACTCTCATTGGCCAACACAAATAGAGGAATACGAAAATATGAATAAAATAGCGCTTTAAGCGGCTAAATAAACCAAAAACTTAACAACCACAACAACAACCTTAGC
>PB.1617.1.mrna1 CDS=312-458
ATAAAACCTTAGAACGACTGTGCCATTGCACGTTGCCGACGCGACCGTGCAGCTCGTGCCATGGCTTATGTTGAGCTAGTACTTGCAACCGCTAGCAGTTTCCATTTGTTGAGCTCACCGATATTAGACGCGCGGTGCGTGCAACAGTTTTATTGTTTCTAAGGTGTTACATTACCGAAATTAAATGGCGCGGAATGCCTGATGATTGAACGATTTGGATATGCTCAAGAGCCGAGTTGAGTAGAACAAGCCAGCAGCCGATGAACAGCTGTCATGATAACACATAACGTTATATACATACATACATACATATGTTTAGCGATAGGCGAAAGGACGTGCCGAAAAAGCTGCTAGTACCAAGCGCCGTTGGTTGTTTTAGTTGGCAACGGGGTGGTTGGGTCTGGCCAGGAAGTTTTCATTTTCATGATAGACACGCACCGGGTGCGGGACGTCGCTAAGTTCACTTGTCTTGCACTTCACAAAAACAATAGCAAAGCGACGAGCGCTGAGCACTGAGGATTGAGGGTGCTTGTTGTTAGTGGATTGGCTGCGGATACGCAAGGTAAGCCGAGCGATTGTGAACATTTGGTTGCACAGCAGCCAAATTGAGTCAAGCGCAGGCGAGTCGTGCTACCACCACACACCATGCCACACCATGTCACAGCATGCCACATTGCAGCACTTCACTTCACTCCACTCCACTTTGCGTAAGAGTCAAGTGAGTGTAAAGCACATAATAATAAAAAAAAGCTTAAATCAAATCGAATAAATAAATAAGTTAAGTTCGGAGAAGAGTGCTCGGGTAACAAGTAGACGGCTTGGCTTGCAGCGGCAGGACGCAAAAGTGGCAGGCAAGTGCGGCATGCCACACACAAACACACTATAAATGCAACCGAAAACCCACTACAGGCGAAATTTAATAAACAAAAGCGAAAAAAGAGAAAACGG
>PB.1618.1.mrna1 CDS=72-173
GTCACTGTGAAATAATTACTTTCTAAAATGTGTAGTTTTTGTGAACTCTCAAGTGTCTTTTAATTTTTATTATGCAAATGCAAATGATTATAAAAATTCATGAAGGAAAAAACGATTTGGTGAAAGTGGTTGACCAGAGGGCAGTAAACGACAATCATGAAGGTATGAAGTAAAGAGCAAAAGTCAAATGCTTAACACTGATTTTCTCATGGAAATCATTTTGGTTTTGTTATTAATAACGAGACACTAGTAAACCAACAGTTGATAGAGATAAAAAATTATTGCAAATAACTGAAAAATACGCTGGTCATAAGAAAATATATTGCTAAAATTACTCAACGATTCTGGCACATAAATACCTCAAAAATCAAGAGAACAAACATACAACAAACGATCAAGACTGCGAATGCCAAGCAAACCCACCTAACTAAGCTTAACAACGTCGAATCATAACCACAACGCATAAAAAATGTCAGAAAAACTATATAAAAACGTTAAACAAATAACAAACATATTTTATACAAGTCTCACGCATTAAACCACGGATTAAATGTACGACGAACTCTGCATGAATCAACCAAGCGCACGCAGCAAAAACTAACGAATAAAGAATTCAACTTGGAATCCGAGCAGAACAAATGACAAACCACACAAGTGAATTAGAAAGAAATCAATTTTGAAAAAATCAGCTGAGCATTCGTTAAACCAACGAAGCAACAATGCACAGCGATCGTCAATCAATCAACGCCAAAAAGTTAGCGGATAAATTTTAATTCGAGGGACTTATGTAAAGAAAGCAGTTAAAAAGAGATAAGTGACCCGTAGATCAGAAGCACCAAAAAATATTTTGGCTTCGAAATCGAGCAATAAAATAAATTGCGACTAACGAAAGAGAAACGACACAATTTAGATTTTTTGCTTGGCAGTAAGCTGGAATTATTGTAGGGACGAAGTAAAGGTAAGTTACTCGAGTAGCGGGCAAAACAATAGTGTCATTGTTGAAACGCCTACGAGTAAAATTACTAAAAATGATGAAATATGCGCATCAAAAGTTAACGATTGAGCAAATTTGTGTATTAGAAGCAAGCAAGAAATATAAAGACAAGAAGTTGAATTAAGAAATTCT
>PB.1660.161.mrna1 CDS=348-476
AATAGTCTTTGCATTGCGACACAAAATTATGATTTTAAGTGCACGTGCTAAAATAATTTGAATAAATTTAGTTATTTATTAGTTTGCCTATTTATTATTTTGTTGAAATTAATTGTATTAGATAACAAGTAAAAATTTTTACAGTTTGACCATTTGCTGGTAATGCAATCAAAAAATTATCGATTTTTATCGTCTGAAAATTTAAAAAAATTATTAATAGCATCAGTAACCAGTCGCACAGTTAGAAATCGACTTCGGGAAGCTGGTCTAACTGGAAGAAGTTAAGAAAAGTTCCGTTTTTAAGCAAACGAAATGTAAAAAAGAGAATTGAATTTGCTCAGTGACACATGCTTCGTGGAAATTGGAATAACGTCCTGTGGTCGGTTGAAACGAAAGTTAATTTATTTGGATTTGATGGCAAAACTTTTATACGACGACCTCAAAATGCGAAACGAAATACAATTAAACAGCCATAATGTTATGGGAATGCTTTTCGATACAAGAAAAAATGTGTTCAACAGATTATCTCAACATCCTTAATACTCTAATTTTGCCCTATGCGGCGGCATGAAATACAAAATGTATTCGTTTTTACTTTGCAAACTCAAATAATCCTTAAATAACTACTCAAATGTTCATTAATTATATAAATGAACAATAATATTTGAATAAATCGTTTAATTTAAACATATAATTG
>PB.1671.1.mrna1 CDS=521-652
GTGAACATGTGCAGTCTGCATAGTGAAAAGTGCTCCGTAATATCTGAAAATATTACATCAATTGTATATATAAAAGTGAAAGAATATTAAATTAATGCCTCATATAAGTTTCCTTAAAAGAAAATAATAATTCTTATACGAAAATGTAAAGGATGTACAAAGAAAAGTTCGATTAAATTTTGATATTGAACCATAATTGAATTTCGTACAACAAAGAAAGATGTGTGCGTGTAATAATAAAAAGCATAACAAACATTAACATTGATTGTGAATCAGACATCATAAAGTGAATTAATACATTGATAATACACGAAAATAAAAAAATTACTCCGGAATTATTTGGAACATATCTTTTGTTTTTTCCTGTATCGTGTACTTACAAAATGCCACCCAAAAAAGTAAATACAACACAACACATACCGCCACCGTCAAAGGATATTGAAACCTCAAACAGCATTGGCGGCTAACCAGTACGACGTTGTATGTATTTCGGAATCCTGGCTTCACTCATCCATATGTGATGGTGAAGTCATTGATTCAACATATAGTATTTACCGTAAAGACTGTGTTTCTCCCATCAACGAGCAGGTACGTGGTGGTGGTGTCTTCATCGCCTGTAAACGTAGTCTCCATACAGAACAAATTACAATAACAAACAACGATTTAGAGCAAATTCATCCGTGTCAAGGGAGCTTCTCGCGATATGATCATCGGCTGCATCTACATACCTCCTCAATCAACTCTTGAGATCATCGAGTGCCACATAGCTACCGTTTCATTTATGATGGACAAATACCAAAACTCTACAAAGTAATCAATAACATCACTGATGCTCATGAGATCCTAAACAGTTTTGAACTCGCCCCTGCTAGTCTTACCCTGAGGCGAAATAGATTACTAAAAACATCGAAATCCAAGAAAAATTATATTATCCATGGTCCTCTGAATAGACTGGCTAATTTAGTAAATACACTTAAAGGTGAAATTGATTTCTATGGAGGCTGCTTTTACCGAAAACACCAAGAGACACCTGCTCGTCTGAATTACATCTAAATCAAGTCTGAATTACATATTAACTTACAATTATTTAAATATTTTCCAGATCTTTATTATATCTATGTATATTGCCGATTGGCGTTTAAATAAATAAATAAATAAAATAA
>PB.1676.234.mrna1 CDS=1-492
TTTGTCAGATGGCGGGAGCTCGGTAAAGCCATATTCACTATACGCTGGAACGTGTCAACGAGCGGCCCTCATTGGCATCTGTGGTGCACTAAGTATAATACCAACATTGGCACTTTATGCCATTCTACAATAGCGTCCGTGGGCATAACCGGCAAATGCAATGCTGCGAAGGTTGCTATCAGACTCCGGAAAGCCGGACCCATTAGGAGTTCCATAATGGGACATACCGAAGTCCTCTCGCACTTCGATTGCATCCCTGATAAACTGGACCACTGCGCTGTAGAGCCCACTCCTAGCGGCATCTTCTCCGCGCACATACCTCCGGGGGATCTGTGGGTGAGGCCGAGTCGCTGGAAAAGAGGCGGAGTGAGCTTTTTCACGTATGGATTAAAGATCGAGGGGAAGGTTGGAGGGGGAGTCTTCTGTCGGAAGCTCTCAATTAACTCTTGTGTCTATTTGTCTGACACTGTAGTGTCTTTCAAGCAGAAGTAGCAGCTATTAAGATAGCAGCAGGTGTACTACAATGAAGTGCGGCTTCTTTTAGGGAGGTATTCTCTCTATAATCTATTTCCAACTTTAACGCATATATTTTTTGTATTTAAACGCTTTTTATGCAATGCGGCATTGATTCGAGAATATCTTTTAGGATAACAAACATAACACACAAGAATTAATTTTTGATTAAATTATTGTCCTTGTTATTATAAGAAATTTATAAATATACTCATATTTTTATTTTTTGGTATTTTTAAACTTTATTTGCCTTGCTTTATTCGAAACGAATATTTAGCAAATCGATATCAATTCTCTTTTCATTATCAGTTTTGGCTTATTTTATCATGCAAAACCATTACAATCATGATATTTATATTTTAATATTCATTTAAATTTAATCATTATCATTCACGGTCTTTATATTAATAATAAACAAATGTCTTCTGATTTATAACTTTATAATATAATATAATTTACAGTTACGAATCCAACATACAATGAATTCCATAGTGTGGGCCATGTGGCTCAATCTAAGACCTAGTCAGTGCATTTTAGTTTTTTATTTAAAGTAAATACGTGACATTTTAATTTAAACATAAAATATATGCAATTTATATCATTTCGAAAATAACACATGATTAAAAAAATAAGTCGAATTCTAACCTCTACCTCTAACCTCTAAATAACGTCTTGAGCTATGTATGGATAGGCGTAGTAAATTTATAATGTTTAAATAGGTTTGTATAGTTCATAAATACATATTTTGTTTGTCGCTATGCATGTATACAACTGTGTTTCAAAACTTTACATGTATTTCATTGTGTATCAACATGCATTACTTTAAAT
>PB.1686.53.mrna1 CDS=786-1496
GTCGTCTTTGCGAGCTCGAATACGCTACACGCGGCCTGCGCGATACACCCAACCGATTACTTACATACTGTGGCGATAATATCCACACAAGTGCTGCTTCCCAGAATCCTACCAACGCTTTATATAAGACATCATTATACAACTTGTTTAAGTTATTTTATTTTCATGTCCCGTACGAACAATTTTTTGTTCTGTTCGACGTTTTGAAAGCAAGAGTGCAATAATATAAAGCGAAGAAGTACACTTTTGTTCTCTATAGTTTCGAGGTTCGGCGTTTACAAAAGACATACGTGAAAAGTACCCGCCAATTTATTTGTGATTTCGATTGTATGTCTAACCAGTGTTTTGTTTGATTAACTTTTTTAATTTACGAAATTTCGCGCTCGTCACCTTTGTTGTTATAATATTTGGTATAGTCCTTTGGCAAAGTAAATAAGAAGCGTTAAGGTAAGCGTTAAAAGGTAGAAACTTTGAAGAAGAAGCAGAAGAAGCGAAAAACGGCATATAAGCAACAAACTTTAATACAACAACAAATTTGTGTAAATAATTTACAAAACTAATAAAAAAGCAACGCAGAAGAAAAGGTCAGACAACAAAAACCACAAGTCATTACACTTTGGCAAAGTACTAAGAAAAGTGAAGGGTGCAATAAAATCAACGAACTCAGGAAGCTTTAGAGCGCTCAAACCACCACTAAAGGATTTGTTTAATCCTTAAAATACTTCATATACCTCAATAAAGGCTTAATTTTTTAATCGGACCAAGAGAATTTACTCGGCAGCAGCATGGTACACGGAGCAAGTCAGACCAACTCCAAGACACTTCCGCAATATGTGGCCGCTTTATCGGCTGCTGGGGGTGCCTTCGCCGCTGGTACCCTGCTCGGTTGGACCTCACCGGCAGAGGTACAAATTTACAATGGCGCTTACGATTTCCCCATAAGCAATGGCGAATTCTCCTGGGTCGGTTCCGCCATGACATTAGGTGCGGCTTGCGTTTGTATACCCATCGGTATACTCATTAATTTGATTGGGCGTAAGCTGGCTATGTTACTGCTGGTAATACCGTTCACCATCGGATGGGCTATGCTGATCTGGGCGCAAAATGTTGCCATGATGTATGCTGCTCGTTTCCTGTTGGGTATTGCTGGCGGAGCTTTCTGCGTAGCCGCACCTATGTACACTGGTGAGATAGCGCAAAAGGAAATTCGTGGCACGCTTGGCAGCTTCTTTCAACTTATGATAACGGCTGGTATATTGTTTGTGTATGCTATTGGAGCTGGTCTCAACGTCATGTGGATGAGCATTGTTTGCGGTATGATCCCGTTGGTCTTCGGTATCATTTTCGTCTTCATGCCCGAGTCGCCAACATACTTGATCATTAAGAACAAGGATGAAGACGCTGTCAAATCCATTCAATGGCTACGTGGCAAGGACTATGAATACAGGGCAGAAATCGAAGAATTACGTGAAACCCAAGAAAAGATCAAGCAAAATC
>PB.1703.2.mrna1 CDS=1-270
GTTGCTGTCTCAGCTGTTGCTGTTGTAGCTTTTTCTATAAAATCGAACCAAGCTAACAGAAATCTCCATTGCTGTAGTAGAGACGAGTTCGTAAAATTCACGATGACTATAGCGTACGCGAAGCAAATAAACAATAAAAAAAAAAAAATAAAATTAAATGTGATAGCAAAGACGACGAAGCGTCATGTGATGAAACACAATACAATTGACCAAATGAATAACAATACGAAAAACTTGATTGTGTCGGTATCTGACAAATATATACAATAAACTATTTTTAATGTTTTATATTGTTTCGTCTGTTTTTTGATATTTAACTCGCTAAAATACAAGTGCGAGTTAATACATTTTTCATTCATGTGGAATTATATATGTATATTGCATAATGGAATTAGATGGACGTAATAAACATTTCAAAATTTGGTGTTCTATTTCTTTAAATTTTGACACACATTTGCATCAGTATTCATATACTTATGCATATAGGTTTTTATAAATGTACATACACACAGATTTTGTTTGTAATTTTAGATATTTACTCACCCCTTTAACCATTTTCATGCGTTTCAAAGCGAACGAAAGAAGCTGACTTAGCACATCTAAGGACATCTCATTGCGACGAGAACTGCTGTTGGAACGACGAAAGAATATCAAGGAATTAGATTGTTTAAGTTTTAGATTTCAAATAAATATAAAAATTATTACTG
>PB.1705.1.mrna1 CDS=190-321
TTTTGTTGACAATCCAATCTTCGTTGGCTAATCGCGCCAGAGCAGGAACTAAAAATAAATAGTTTTGATTGTGAATTTACAGGCTATGCGTAATTCAAAATATTGTAAAGAGTAATTTCCAATTACCTTGGCTGCAGCTTTGAAGATCATCAGTACTTTGTTTTTAGATGGTTTGATCTAATATTAAGTATGCGATTTGTATTGATGTCAAACACCTTTTGGGTGGCACCGTTGAGGGAACATCGAATTCCGTCTACAAATTCTGGTAAACATTCCGCTGATATCTTATCTCACAGAGTAAACGTAAAATATGCATGTTAAAGCACTCAAACTGATTTAATAATCGCTAAATCAAAAAAATACATATGTAGAAACATTATCAGCAG
>PB.1718.3.mrna1 CDS=2-181
GTTTAGCGTGCGACGTTCAGCCGACAAGTTCTATGTTCGAAAATCAGTAACGAGTGATTTGAGTGTATTAAATACTCACTTCGCAATACAAAATTCACATTTTATGCGATTCGTCTCGCTTCGTAACGACTCAACTGCCGGAGCGTTGTTTGTTGTGTTTATGAAATTCTATAATTCATAATTGATGAATTGAGTGATGATTTAATTTCGGTGAATTTTCGTAATGACGAAGTCTATCAGCAGAGCAAGTACGGCATATGACTGCCATAAGTAACGGTAACCGTAAATGTGCATTTAAATTTGTAAATTGAAAAATTATGTAAGCACAAACAGCAACAACAATAACAATCTGCAATCAGATGCAACTTTACTGTCCAACGAATTCATTCGGACGCGTTCGTCGAATTGTTTTTGAATTTGATTTTTGCAAAGCCATCGAACTGTTTCACGGATTGAGATGTTCGGTGTCGGTCGGTCAGTCGGTATATGTATGTGTGTGTGTTCGTAAAAAGTGATTTACCTTTATGCGTTGCCTACATATATATTTATACATTTTAAACGCAACGCAACGGCGCAAGCAATCGCGGTTACCGCAGAAACAGACACATACATATATATATACATATGTACACACATATGTATAGCTGTATATTTGCCGTATTGCATTTGACCATAGCTGTGTTGTTGTTATTGCAGCTTTAGCGCAAAAAAAGGATTAATCCCTGCTATCCGCAGCGTAAGTGCTGAAAACGACAACAGTTTTTGCTCTGGAACCGACGAATACGCCACCGCATTAGCGTGAACTAAATCCGGATAATAAGATAACCACTATCAAATATCTGGATTTTGACATATTATCACTGAAAGCATTGATTCCATAGATGTTGCAGCATTAAACAATCAAAGAAACTAGCAAAAACAAAATACACGCCAAACCATTATTTCGAGTTCAACTCACTACTTTTAAAACATGCAAAAATGCTAAAAGCATAAATCACTTAAATGAAATCAAATTGAAATTATTTGCATTATTCAAATTCCAAAACTATTATTTGATAATAAGAACAAAAAATTAAAGCCCATAGAAAAAGTAATA
>PB.1739.1.mrna1 CDS=87-356
TTGAACACTATCTGTTTAAGTGATTGAAGCTCTTCAAAAATCAATAATAATAAATCATCGAAGTAAACTAAAATTGCCATAAAACGATGGCGAGAATCTGGGTACGCAAGGATATATTTACAAGCCTCACATTTGATCCCTCAACGCCGAACGCGCTGAAATTGAGGGCGGATGACACCTACACTAATATTACAGAAGCAGCGTATGATCTTAATACAAAAACACTAAAAACGGAGGGGAAGAATAAGAAAGTATTATTCCAATTTTCGACAGAACATGATGCCAGGAAGCGAAAGCGTGCTCTACGTAGCAAATGTAAAAAGCACAAGATTTCGAGTACAAGAAATATAATATAATCTTACAACGAATCAAACGAACATGAGAAGTTTAAACAGTTGCCAAGAATATATATACTGAAGCAAAGTTAAATTTCTCCAAAGAAACGTGTTGAAAGGATTCGTAGGAAATGTGATCAAAATGAATGTTAATATTTTTAAGAAATAAAAAAAATATGCAA
>PB.1741.1.mrna1 CDS=3-1001
GTTGCGCGATCATGTCGACGCGATCGCTTGTTAGCTTATCGTCGGTTCATCTCTGGATTACGGCGCTTTTTCTATACTGTTCTATGTGCTATGCGCTGAAGTGCCGCACCGACGATGGACCATCCGAATCGGAGTTAAAACGCATTACGCGCAATTGTATGCGTAAGATCGGTGAGAATGTGCATCCGATTGGTGGAGCATCAATGAGTTCCAACAACAATCATAATCATCCTTACGGACCGTTACATCAATCGAATTTCGGGCCACAGCATGGCGGCAATTCACGTTATGATTATAATTATGATTACGACGATAATGTTGATCAATATTATGGTAATGCTAATAATCCAAATAACAACAACTACAATAATAACAATTATAACAACAATAATGGTAATTACGATCGCGATCGTAATGTATTGCAACAACGCAGTCGTGATCGACAGCAAAATAACCGTTCGGATAACAATAGATCGGCTTCTTCAACCTCCTCAAATAATAATGGCGGCCGCTACGATAATAATGATGGCAATGGTAATAGAGGTGGCAGCGGTGGCAATGGCGATGGTGGAAATCGTAATGGTAATAGTGGCGCTTACACTGGTGGTCGCAATTCGGGTGGCAATGGCGGCAGTAGCAACAGTCAACGCGGTTTCAATCAAAATAATTCCAATAATAATAACAATAATAACAACAGAAATGGAAAAAATGACACAGCCGATGTTGCTTGCGTAGTGCATTGCTTCTTCGAAGAGTTGAATATGCTCAACACCGACGACTATCCGGATCGCTATAAGGTGCAGTATGGTCTAACACGTGATCTACGTGATCGTGAGCTGCGCAACTTCTATACCGACACTATACAGGATTGCTTCCACTATTTGGAAACACAGCGTAAACGGGACAAATGCCACTACTCACGTGATCTCATCAATTGCATGACCGAATATGCTAAAGTGAATTGTGACGATTGGCAGGAGTTTAATGTGGTTTTCAATTGAATTATGTTAAGATGATGATATGTTTAGATGTGGTTAATGTCGGGAAGCTTGTTTTAGAATCAGCAAAGCTATAAAAAGAATTTAGCAAACTCA
>PB.1752.1.mrna1 CDS=552-719
CTATTTTCGACATAAATTTGATTTATAACGCAACGTTTGAAAAATTTTCAATAGTTCAAGTTTGGCGTTCTACCTTTTACACTTGCCGATTTTTAATTCTGCAGCGGCTTCTCTTACGCAGGAAATATCAATTGATTTAATATATAAGTATGTGAGCGGTTTATACTCTTAAAACGCTAAAACACCAAAACGCGAGTCAAATAACGTGTGCTATCAACACAGAAAATGCGAACAAACTATTTAAAATCGTTCAATCTCAAATAACGAGCAGATATTTTCGAATTGGGCAAAAACAACGAATAGGTGTGGTGAATATTTAATTGTAACGACTAGAAAATATACCAGACAAACGAAAAAGTTTGTGCCGCTACAAACACTATGTTGCCACCTTACTGTCAAAATTAATATCATTATTTCAAAATTTAATGTTTGATCAATTTATTTGTTTTTCCTCTCTTCTGTCCATTGCACAAACCTACAATGCTTCTGTCTAAAGAGAAAATTACATAAGTTTTTGACTTTAAACATAAATAATAGATAGATGTGGGAGGATGCACACTACGACTTTTGGTCTATTGTGCCCTGACTCTTTTCATGTTGTTTCATCTAGCTCCAAAGCTGTAATAAAATCTAGAATGATTGAAGCTACCCCTCAATGGTTTTCAAATGATTTTGCTTCTGCTGCATACATCCTAAATACGCGAGCCTTCTTCTGGTAACCGCATGTGCGCCGACGGCTCGGGCTTTAGCGACACGTTCATTCAGAGCTCATTCGTATCATGGTATATTTACGATGATTCGTATCCTGTGGAGATGTTTACGCAGTCTGCAGTGTCCTGTAAGAAATCATCTTAGTATTCCTAAAATACAAAAAA
>PB.1761.3.mrna1 CDS=135-884
CGTAATTTCTTTCATTCTAAAAGCATTCGCCTTTACATGTACGTTTGAAAGATTCAGAATTAGTTATTTGTAGGTTCTTAAAATAGTCAGTGCTTTCATAGCAATGTGACATATCGCTTTATAAATGTAATATAATGGATCACATTTTACCGCCAGACCCACAAACGCATTTTATGCGAAAAGTTTTATATGAGATTGAAGATGACTGTGCCGAAACATCGTCGGAGTTAGAGTATGATTTTTCAAGAGAGGAGGTGGACGATCTCGTTCAGCAGTATATGGACGAGTCAGAAGCAAAGTACAAACAACGTGAGGCAATGTTTTGTGAAAGCCAATTAGCAAAAAGTGAAAATCAACCAAAAAAATTAAGAAGAAACTTGCCGAATAATGAGGAAAGTGATAATGCAGACAGTGATAATGACGAAGACTCTTTTGCGGTTAGTGAAATAAATGAAAGTTTTAATGACGACGACTACTTTGCGGATGCTGAGTTAAATGATTTATCAGGCCTGGATGATGATAACAGCACTCTGGATTGCTTAGAAAGAAGGATTCATAGTCGCCAAACGAAGCAAAAAATTAAAACAACACGTAAAACACGCACAAATCAATTGGCATTTTTATCACAGCGAATTCACTTCAGTCTACGGGAAATATTTAATGCTCGTCAATTTATAAAACAGGCTGAAGATGAGATAAAAGAAAACGGTGGAGACAATCTAAACGCTATGATTCGGGCACGTGAGACATACTACAATTTGCACAGAGTTATAAGCGATGAAACTATACAGGAATGCATTGCTGTGACCAAGGGTATAAAAACAAAGGAGGCAAAAGAGTTTGATGCTGAAATTCATCCTCCTAGGTACCCAGATGATGTTTAAGAAAAGTTTTCCTTATACGTGTATGTTAAAATGCATATATTAGATAATTTTTGCTCTTACAAATATTCGTTAAGGTAAAAAAGCATATATACTTATTGTTGGTGTAAAACGCATCAAACATATGTAATTATCCGTATTGTTTTATATTACATTTACCTTTCCAGATTTCGCTTAGCCACTTAGCTTCCCGTCATTTTGACGCCCTCAGCTGTCAGATACGTAGAAATACATTTGCTCAGCTAGAGCAGGGTCAGTTGGGTCCCTTAAATAGCTGTCCATTCTCTCTTTCTTTTCTCTTTTATTACTCCTGTCATCCGTCACTGCCCTCGTGTGCTCTAATATTTTCGTAATCAGTACCTATGTTCCGGTTGTCAGCTCAGCGCTATTAATTTTCAGTTTTTCTTACACTATTGTTGTCCTTACAGAGATCTACATCTTCTAGTTGATTTCATCTTCTATGGTTACTAGGTTTATTCACTTTTGAGGTCAAATGTCTTGTGTTTGCCCAAATCACTTACGAAATTAGATTTTAGATATATTATATAAGTGTGATTTGGAGAGTATATGTATATATATGTAGACAAAAATAAGTATGTATTTCAAAGTATTTATATTAGGGAATTTTTAACTGTATGTAGTCACTATGTGAACATTAGGGTGGAGCGAAAAAAAATTTTGATTGTAAAAAAAGAGAATTTTTGGCAAAAAAAAAATTGTATACACCTAGAGGCGGTGCACTCAGTTTTAAAGTAAATTTCGAGTTAAAATTTTTTATGGATAAAAAAATAATATTTGATTTAAACTTTTCACGTTTATACAAGTATATAATAAAGCGAATTTGACGGTTTTTCATTCAAACTTTATTTTAACGCTTAAGGAAAGCATGTGGTCATTTCAGCCTTTTTTTTTAACTCCAATAATGACCACAAACAAATTTTTTAAGTTGATAAATTTTAATTGGCCAGAAAGAGGACTCTCCACAGCTTCTAGAACACTTATTTTAATTAATTTTTTACGAAATAAAAATTTTAACTCGAAAATTTACTTTAAAACTGAGTGCGCCGCTTCTAGGTGTTTAAAAAAAATTTTACCCCCAGGCTAGGCCAAAAAAAACATTTTTTTCGCTCCATCCTAGTGTACATACATTTATACTTGTTAGGTGATGTACTTGTAGATACTTTAGTCCCAGTGATGGCGATATATACGTACCCTTATTCAGTGGAAATTTTTCTAAATTTACACAATGCTATCTACTGTCCGCAAAAAATTTAAAAGAAACCGAAAATTCATTCCAGAAATGTAAATGATAAATTATTATGTATGTATGTATAAACAAAATCAAAATTAAACTGTATAGAAATAATATATTTTGTAATCTTAATATGATTTTTTAAGTCCAATCATCAAAAGTATCACTTTT
>PB.1762.5.mrna1 CDS=3-77
GTTTTCGCGTAGCTTTTCTCTCGTACAAACGTGTTGCGGGTGAAATGGAAATCGAAAATTCAGAATATTTTATTTGAATTAAAATTTAAAGTGAACAGTTACACATTTAATTAAATTGTAAAAAAATAAAATGTTAAAAATATTAAAAACCAGTTAGTGAAAGTTGAAACGAAAATTTAAAAAAAAAATATTAAAAATGTAATTTTGTGTAAATAAGTAATGGCATACAAGTGTACACATTTTACTTGTTAATATTGCAAGCTACAAGTATGTGAAAAGTGTTGTTCTGGCGAATGGTTAGTGCTCAAAACAGAAACGCAATTAGATTGGCATTGCAGTAATTAATCAAAAAACTAAAATTATAAATTTCAAGCAACAGCTGTTTACAAAGTGTTTGGGTGCAAAAACAAACAAAAAAAAAATTACAAAATACAAACATGCACACATT
>PB.1766.1.mrna1 CDS=3-71
GGTTTAGATCCTCCCAGTTGAAAAGGTTGGTCACATCCCTAAATTGTGGCAAATATGTATACTTTAAATAAGTTAACATAAATACGCATACGTTTACGATTACGAATACGATAAGCACTTGTAAAGTAAAGAAAAAATTCTCGTCGTGGGTTTCTCACCTCGGGCATTTTCTTAATGAGCCTTTACAAGTGCTTAAGTAAAGAAAAAATTCTCGTCGTGGGTTTCTCACCTCGG
>PB.1767.16.mrna1 CDS=1-552
GAAATGGATGATGAGCTGAAAAAAATGAAAGATCCTAAATTGATGACGGCACGTCAACGTGCCATGTATGAACGTAATACGGATAAGGAGCCTTCTCCGGGTGGGGAATTACTAATGTCTTTACCGAATGGCTATCGTGAAAAAGAAAAACCTCTTACGGCAGAAGATATACAAAAAGCTCAGCTCAAATCGCAAAAACGCAAGCAACTTGCTGATGAGAAACGTGAAAAGGACAAGAAGAAAACTATGGAACGTTTACTCAAAAAACAGGACAGTAAACAGCGCAATGCGACACGTAATAAATCGACGAAGACTTCTCAACCGATGATCACGTATCGTAATACATTAGATGGCGCCTACATACATTTACCGGCTGAACACGAGTTTCCACTGGCAGCACAAGTGCCGATCTCACCACCCAAAGTACAATTATGTGGTATAACTGGATGCAATAAACCGAAGGTATATAACTGCTCCAAAACAAATATGCCGTTATGCAGCTTTGCATGCTATCGCAAAAACGTACAAAATGTTCGACAAATAATGTGCTAAACATTACAGAGAATATTTTAAATTATAACAATAATTTAAATTCTATATTTAAGGTTTCTATTACATTTAATCAATAAAAGAACATTTG
>PB.1769.165.mrna1 CDS=309-449
TTGCGGTGTTACGTGTTTTGTGTGTTAGACGTTGTGGCGGCGTCGTGCAGCAGCAACAAAAACAGTGTTTTTCTTTGTGATTTAATTAAATATAAATAATAATTAACTATAAATAAAGCGCACTCTGTGATCAAGCGTTAAACTAGCTAATCAAAGTGTGAATTGTGACTATAAATATTTATGGCAAATACAAAAAATGTGCTGTAATGCCTAGAGAATACACAAAAAAATATAAAATTATATACATATATAAATATATTAGTAAAATATATATAAAAAATTAAAATAATTATAAGCAATACTATCTAATGCCACGCTTTTCTACAAAACTCGCTTTAAACTTCAAAAATAAAATTAGTAAATTACAAAGACAAAAATACACTTTTTTTGACATAATTATAGCAACAAAAACGCCAGTCGGTGTCAAGCAAGCGCCATTCAACGCATGAGAAAATC
>PB.1772.2.mrna1 CDS=955-1044
ATAGATTCCGGTCCACTTGTGGTGAACTAAAGTTTTTGAGAAGTCAAGTTTTAAAACTGTAATATATTTTCGTGGAGAGAGTGCATTTTTGCAATTCACAATGGGATGACAAAGGCTTAGAACAGGGTGCTAGGCGCCCAAACTCAACAGTTCTTTTTATTGCCGTTTATTTCTAGTTTATTTTTTTTTTTAGTATTGTATATTCGAAACTTTCAACATTTTCTTCAGCCTAATCAGTCGAAACCATCCATGCACAAAATAAAAATTAGTTAAAAACATTTTTAAGCTTATTTTTTGTGGTTTCATAATCGTTGCTGACGCTCCAAAAAACCTTTGTGCGCATTGCACAATTGACTTCAATTAATTTAATTTAACAAAATAAAAACAATATGGACAACTTTCGACCGTGTGTAAATTGAACTACCCTACTAGATGGAAATGTGAATCACAATAACTAAACTTAGTATGTAAAGCGAGTGAAATTATATGCCATTTTATGTATATATAACCAATAATTAACTGAAGCTTACTACTTGTTGCAAAATTTTCAAAATAAATATTATATAAATATGCTAGAAAAGTGTTGAAGACATTTTAACGCTTACCTGAAGCCTAGAATTGACGAATGTGAGAATTATAATCATAACTACATACATAGATGTATATGAAATATGCTATAAATTAATTGTCATTATCAAAATAAATTGTTGTGTGTGTATTAATTAAAGTTTATTATCCTCTACTCAGTCCTTCATCATCATCCAGTAAAAATATTCGAAGACCTCAAACATGTTGCTGTTGTTTGGGATTACAAAAAAAAAAAACAAATTAATGACTTAAAAAAGAGCATGAATTTTGAATTTTGATTTGCGAAATACAATAAATTTAGCATAAAATCTCAAAATTAAAAATACAAAATTATACGATATTAATTGACTATATAATCATATGTAAATGCACCAATACGGCGATACAAGAAATACATATATATATATACTACATATGTTTACTAAGCGACTTCAGGAGAAATGGACACTTATGTAAAACATTATACCAAATATTATAATAATAAATACAATATATATATATATATAAATATGTAAATGTGCAAAGTTAACTTAAAGAGATCCACAAATACTAATTATTATTCAAATGTTCAAACTATAATTGCATGCTTTAAATAAAAAATAAAACTTGAGTGTTGGGTG
>PB.1780.11.mrna1 CDS=437-541
TGTTGAGTGGAGTTGAGCTGCCTGGTGACCAACCAGCCAGCTAACTAACGAACCAGCCAAGTCAGGCAGCCGGCACTTAATATCCGCTCAACTTCGACCAGCAGTCCAACACCGACTTGCGGGCTTAGCGACCACATGACTTAACATATCGGCATACTTACAAGCATTACACTCACCATATATACATATATATATATATATCATTGTGTTTATATATGTATGTGCTCTTGTATGTGTATTTGTAAGTAGAATGTATAATGGTCTGATCATTCTGTTGAACGGTTTGTCGCTGTTTGCTCTACTGTCTGACTTGTGGTGGTAATTTATAAGGCTTAAGGGATATCCAGCGCTACTTTTCACTGTCCTGTACAAGCCAACAAACAGCCACACATCCATACAGAGCGATGTAGGTACGAGTTCATTTAGCCATGTACATATGTTATTGTCGCCATTGTATCGCACAATCAAACGCTGCGATCTTCCTCACTTCGCTAATCACACAAATGTGTTTTTGATTTATCACATCAGGCTTTTCGTATGAGCGCAGAACGGCGTGGTGGCGACAAGGCGCGCGGCGCACACAGCAATGAGGCCTTTATTATTTGATTTTACTTTGTACGTAGCAACCATAGACACACATACAAACATAAATGTAAACATACGTACATAGATCTATATATACATATATAAAGAGAATATGCCAGTTAATGATTACAAAGACTGCACCAACGATTTGAAATGAAATGACAAACATGCGAAACAAAATGATATGTATGAGAGACGAGAGTTGAGAAATTAGTAATATTTTAAATTTGACTTTTGCAAATGGAATTTAAATATTGTATCTAATTGTAGCACTGTATATACAAGATTTTACTAACACATAAACTAAGCATTGAACTTAAAGAATCAATTGAATATACACAAATGCATTGAAGATGATACTAAAATTAGTAATACTTAAGTATCGATGTAAGCAAAAACAACAGTTAAATAAATTA
>PB.1782.9.mrna1 CDS=902-1183
GTTTGAAGACATCAACTTCCCCAATAAGATGTTATAACGCGGATAAATAAAAACGTGTCGAAGTGCTAAGTAAATTGAAGAAGTTTCCAAAAATAATTGAAAATTCTAAATTAAATGAAATAAAAATGTTAAAATCTATATAAGCGAATACTTAACATCGCTGAAGGGCGTAGTGAGTGATTTAGTGAAGAATCTATGAAATTTGCCAGAATTGAAGAAACTACTTAAACTTGCAGTTAATTTGTAAAAAAAAAATTAAAGCACATTAGCGCAGTGAACAAAGCAACAACAACAGTAATGCGGTGCAGTGTTGTTTTAGAATTGTAAAATAATAGAAAAAAGCTGTAAGAAAAAACGAGTGAGCACAAAGCATTCTGCTTCGCTTATTGTCAGCCTGTTGCACATTGAATGCACACACATACATACATATATACACATATAGTAGGCACTTAGATATTTGCTTACCTACAGTGCAGTGGCGTGTTGCGAATCAGCAAGAGGAAATGAAAAGTTGGAAAATAATTGTTTATGCTGTGAAAATAAAGTATTTATGTACATAGGTAGAAAGTGTTGTGCTAGAAGCAGCATAAAAATAGAAATAGCAGCACAAAGTGAGTGGCTAAATATAAAAGCAAACAAAACATACATTCATATCAAAAAGCATACGTACATATGTAAGTGTTTAAAGTGTGGATTCTTAAATGGTTAAACAAAAAAAAAAAAACAAATCAAATGAAACCAAAATTACAATTTTGATAAAAATAATTTAACAATAAAAACGCAAGTGAAAATCAAAGTGAAAAAACTTATTTTTTCAAAAAAATAAAAAGTGATGAATTTGAATATATTTTGAGGAAAATACAAAAAGTAAGCACTGAGGGATCAAGTATTGTTAAAATAAATGTTTGATAATTACAAACCGCTCAAAATTGTGCTAATTACAATTACAATAACAAATATAGAACATGCGCGTCTTTTAACACCGCAAAGAATAGACGAATACTATATGAAAAATTCGAAAAAAAATCAAAGGTCATTAATATTCTGTCAACTTTGCGCCAACTTCGTTGCAGGAGTCGCCATCAAAGTTGTCTCATCGAAAAATTCACCAAAAGTAGACGTGCCCAGAAATACAAATTCTCTTACCGAAACTAACCGGCAACGCCGAGTAAGCAAAAAGTGAAATAAAAACAAAAATAAAAACATCAAAAGTCAAACTTGTCTGCAACTTTGCGTCTAAATCAACCGCATTGGCAACTAAAAAGCCATAAGAACCGAAAAGCGCAAGAAGCCACGAAGAAAATTCTCCAGCCAAATATTCAATACAACAACTACGAAACTCTCAGAAAGCCGAAAAGGCTAAAAAGGCGGACAGCGGGCACTGACAGGCAGGCACACAGCAAGTTCATTGCATTCATTGATGACTTTTTCCTGGAAATAAACCCACAACAAGAACAACAACAAAAGAAACTAAAAAAGTAAAGTAAAACTCACGAAGTCAAGCATATTGGTGGCGCAGCAAGAATCGGGAATAGCTGTGAAATGCAGTGACCAAATCCAGTGAAAAAGGTGTATGTATTTGTATGCTAAACCAAAAGTAGCCAAGTATTTGCAAGGTGTAAAGATTAAATAAAAGTAGTCAAAAAGTGAAGTGCCATAAAATCAAGATAATAAAAGTAAATAAAAATAAATTAAATAAAATTGTGAACCC
>PB.1783.1.mrna1 CDS=1-102
TTCAATGCAACTCTGCCGTGCTGCTGTGACCTTCTTGTGTTGCCAGCCAAAACAATAAGTTTGCTCTATCAAAACACAAAAACAAATACAAGTAAAACTTAGCATAAGCGCCATTGCATTTTTCTAGCTTAAAAAGTACTAACTGTAAATTAGTTATTATTATAACTATTATAAAGTACGAAATGCATAAAATAATTAATAATTTTCATTTCGATTAATTATTAACAAAAATACAAACATATGATACAGTGATACTGCTAATTGTTGAAAAAATGTTTTTCTAAATAGCAAACGTTTATGTAAAGAACTTGTTTGTATGTGTTCCCCTACTTGCTCACCCCTAAGTTCATAAATAGAGTTTCCAAACGATTTTTGGCGAACGAAAAAATTAAACCGAAATATGTAACGAAAATCAATAGATTACCTTAGTAGTAGCCATGCATACAAACATATATACATATTTACAACAATAAAATATTTTTAAAATATAGTTAAATACAACGGAAGGCACAAAACAAACATAAGCACTTACAAACACACTTACTAGCCACACACACACACACATAGAAAAGAAGTATAACTTAGTTATTAATGCCACCTTAAATGTCTACAAACCGATAAAAATGCATAGCTACATATAAACAACAACAATAAAAACAATGCAAGAGCATGAAATATGTTATATTATATATAGTACGAATATACATATACATACATATATATAATGTTAAATAATTAGGTGATAACAAGTAAAGTGTATGCATAAAGTTGAAAACTTAAATTTGAAAAAATTAATATAAATCTTAAAAGCTTAAAAGCTAACAAAAAACCATTAAAACTAACAAAGTAATTAAAGAGAAATTATAGTTGTCGTAAATAATATACTAGTATATGTACATCATATACAAATATACAACAATGCATTGAACAATTTATACTCGTAATAGCAACAACAGCAACAATATTGTACAACATAATCACACTAAACAAAAATTAAACAGAATTAT
>PB.1792.165.mrna1 CDS=538-741
GATTATAGACTATATACAGGCAGGCAAATACTTACACACATACTTATAAATAAGTATATCACTAAGTCCGCATATAGTCTGCACGATTTTCATATGAAATTCAATCTTTTTGCGGATGCTGATTGCATTTGTATAAACGTGTATATTTGTGTGTGTCGACGCTAAATTTTGTGGGTTCATTTAATGTGTACAATGTCTTGTCGATTTCAAATTTGTCTGCTTGATTTAAATATTTTGCCTAATATTTGCCAAAAATCACGCAAAAAAAGTTTTTTTTTCTTTTTTCAAAAGTGAAACTGGTATAGTGGCGTTTTTAATTATTCTATTTCGCAATCCATTTAAATTGTATACAACTTAATTACCTAACTTGCAAGCATCATAAAATGAGATTTTTTATTAAATTTGACTTCATTTCGATTTAATTTAAATTTGCCTGCTTATTTCATTCAAAATTAATATTCGAAATCTTCTAACTTTCAGGTTTAAAGTCAAACTTAAATTTAGTATACAATTTATTATACGAAATAATGTCATACTATGCCTTGCTATGTTATGTCCCATTATGCCATGCAGTCTTATTTTAAACCATGCAATGATATATTGTCTTATGTTATGTTAAGCTATGCTATGTTATGCTGTCAAACAAATTCTCTTGTAATTTCTATGCATTTAACAATTTTTATAATTTTTTTTTTTTTTTTTCAAAAAGCTTTTCTGTCATACTTCACTGCGATCGAATGACTCAAACTCTTAGAAATAGCAAAAGTGACTTATCGAAAAGTCGTTTGTACGTGACATTTGTAATTAACACCTAACAAGTGCTTACAAACGAGCGCTTTAGTGCCGTTAAATGATTCATTTGGAAGTCATTGGCGACCTTTTATAAAAGCTCTTAGAAGGCATGTTTTCAAGCCTATTGTAAAATTTGTGTGTCAGAATATTATTGTAATGTTTGTTTATTTAAAAAATATGCTGAGACTTTGCTTTAGGACATTTTTTGTAAGCCTATTTGTTATCTCAGTACTTATACATATGTAGATATATACATATACAATACATACATATTCTGCTTATGTGTCAGTTATCATTTGATTTACAGTTTGTTAGCCATCTGCTTTCTCGGCGCCATGCGCTTATCAAGCTAAGTCTCTTGAGAACTCAAGTGCCCTAGCCGCCTTCAGCCACTAGCTAGCTTATACATATGTCAGCGATGCTCTGATATGCAGGCTTAACAAAAGCGTCAGTATATAAACAGTGTACTCCAAAGTTTAAAAATAAAAATATATATATTTCTTCTGTTTCGCTTTTAATTATGATTTTCTAATTACTGTTGCGCACTTGACTTTATTAGCGCCGATTTGAGTGAATTTTTTGTAGGTTCGTAAACGAACTTTGTACCAAATACACAACGGCAAAGGAAGTAGTAGTTGCAAAAAAAAGAAAAATATATGAAAATTAAATAAAAAGTAGAAAAAAGTAAATATAAAAAATGAATGAAAAAGTAT
>PB.1807.5.mrna1 CDS=1336-2598
AGTTACGTTGTGTCTAGCATAGATGGCGGTTGCTGCTTTGTGGCGCTTGTTTGTCGGCGTTTGTTTGCTCTTCGTGGCTAAGTTATAAAATTTATATTATTTGTGCTAAAAGGCGCACCTTCATACATACATATATACGTACAAATGTATATACTCACGCAACTTTTTTGAATAAATTTTCCCTGTGACGACTGCTCCAAGTTTTGCCAGTCATACAATCTGTCAGTTCGACGTTAATCTTGTGCGCTTGTGTTATTATTATTGTTCAGTTCTTCGGCATTCTTGTTTGCTGCTGTGCTTCTCGATTACTCGTTTTACTTCGTCATTCATTCATAGCCAAGTGGCTGCGCCTGTCTGCGCTTTTTGTATGTGCCTTAGCTTCGAATGCGCTTTGTACTTATTGTAAGGCGCTTCATTTGGTGTTGTTCGTGTTATTATTGTGGCCGCCGGTGCTAATGGTGTTGGCGCGTTGTTGCTGGTGCAGTCGTTGGTAAAAAGGTGTGAGCGGCGCGCGCATTTACTTGAGTAGTTCGGCTCACAGTTGATTGAACGCGCACAGTGGCGAGCGGAGCGAAGCTTGATTTTAATAAAAAATAAAAATAACATAAATAAAAAAGAGTTCTTGTGTCTAATAATACATGTGCACATGCATGGTGACGTAGAACGTAAGCACATTTATTTACTAAAAATTAAAGGATTATTATTAATTCTTGTTGCGCGCTTGTGCGAAGGTGTGAAGTCGCTGCCAAATCCGTGTTCGCGCTGTCTGGTCTTGTGCGCTGTGTTTTTGTGCAATCAAAATCGTTTTAATCAAACAAACCAACATACAAATAAGCATATGTTTTAAATAAATTTCAAGAATTTGTGAATTGAAGCAACTCATACACACACACATACACACAGCCGCTTATGGCAAATAAAAAATAATTGAAGTGTGCGCGTGATTACGAAAGTGCGCGCATTGCGGCGGCGTTGCTCCAGATAGCGCGCTTTTATTCCAAATTGCGGCATTGTGCAAGAATTGATAGTGTTTGCGGCTGAAAATAATTTTTTTTCTGTGGTTTTCGATCTGATCGCGTGCTGCACGCGGTTCAGACAACAGCAAGGTTTATCCTTATACAAATTTACACTTAACTTGGAATATTTGGGCGCATTCCGGCGTGCTAAGCGTAGAGCGGTAGCTGTTGGTGGCGTAAAACCATAATTGGCGTTCCTCTTGGCAGATAAGGTACTGGTACATCTGGCACGACATCATCGGGTGGTGCTTCTAAGCCAGAGAAAAGAAAATCATCCATTGCATTGACACCTGAAGATGAATCAATAGAGCGATCTCTCATGGACGTGAAATTTCCAACCGTATTACCACCGAATCCCCAACTCAAGGCTTTATTGGTTTTCCACAAGTCGGACAATATCTGCGAAGTGGTAACGGAAGCATGCCATCGACAGCAACTTGATGTGACGGTGGCGCGCACCAAAGAGGGCGCGCTCGACACCCTGACCAATACCAATGAGGAGTTTTATCATTTGATTATAATTGATGCACGCTCGACAAAGCACTTGGATGCTGAATATATAGCCAGATCAATACGTCATACAAATGGCCATCATTTTACGACAATAATTGCTGTGGTTAAAAAGAGTTTCTTTGAAAAGGATGATGTACTAATCGCACTATTAGACGCTGGCGTTAATAGGTGCGTTCCCGAGACCACAAATCTTTCGATATGCAACATTGAGCTAAAGCAAATCCTGCATTCAATTGTGCGACCACACAATGTTATGTCAACGCAGCAAGCCCTTTACACAGCGTTGCATCGGCTAAAGGAAGTCATCCTTATCACAGACAACCACCTGCGCATTCAATATGCCAATCGGGCAGCTGAACGTTTGCTCAACATGCGTTTGGATGAAATAATTAGCAAACCGTTGGCGGATATTTTCATTTCGGACGTCTCGACGATTATGATACACGGCCGCAAGAATAAAGAATTCGACGAGATCTTGACGGTGCGACGCAAGGGCCAGGAAGATGTTGCCATGCATGTACGCGTCATACCAGTCGCATGTATAGGCCGCACCCCCACACATTATGTCTTCAATCTCGATGTACCTGGATCACATGGTGACTTCGTCGCCACACTACCACAAGCCAGAGAGGCACCGCGCGGTTCACAGCACTCCATACGCCGCGGCAGCGTCGATGTGCGCTCGGTGGCCTCGGATGGCCTGCGGCGAACCAGTCTGGCCAAGTTGACATCACTGCCATTGGAGGCGCCCATTACAAAAATAATCAATTTACTCTCCCAAGTACAGGAGAATTGTTCGCCGGACGAGGCACGGCTAATAGATAAGGTGATGGAATTCTTGAAGCGTGAGGGACTTTATAGTCCACAAATGAAAGAAATACGCACAGATGATCCCATAGCGACCGATTTGATTGGCGCGCTACTTACGGGACCAAGTCTATATTCGTCACGCCGCAGCTCAAATGACTCAATTATACGCGTGGGTAATCGTCAATCCACTTGCATGCCCGCCAAAATGAAGGCCACACATTATGGAATTATTGGAAGAATCTCTAAGTTGGGAATTTGATATTTTCAAACTGGAAGAAATCACCGAAAAGCGACCGCTACTCTATTTGGGCATGGAAATGTTCCGACGTTTCAATGTCTTCGCCACGTTGAATATCGATGAGAATGTCTGCAAGAGCTGGTTGGCCGTGATCGAGGCGAATTATCATGCGAATAATTCATATCACAATAGCACACATGCTGCTGACGTCATGCAGGCCACGGGCTGTTTCCTAACTCAGCTCGCAGCCAAGGATATGGGCATGGACCGCACTGATGAAGCCATTGCGCTGATTGCGGCCGCCGCACACGATGTCGATCATCCGGGTCGCTCCTCCGCCTTTCTCTGCAACTCGCGCAATACACTGGCGCTGCTCTACAATGATCTGTGCGTCTTGGAGTCGCATCACGCTTCAATTACCTTTAGGCTTACTTTAAGTGATGATAAAGTCAACATCTTTAAGAATTTAGATACTGAGAGTTACAAATCGGTACGCAGTGTGGTGATCGATATGATTTTAGCCACAGAAATGACGCGGCATTTCGAACATTTGGCCAAGTTTGTCAGTATCTTCGGCTCGGATGAGGAACCTAAGGATATTGTACAGTCGGAAGAGGAGAGTTCGATTCTCATTCGTCGCATGATGATCAAAGTGGCTGATGTAAGCAATCCTTCACGTCAGCCTTCGTACTGCATCGAATGGGCACGACGCATTGCCGAGGAGTACTTCATGCAAACTGACGAGGAAAAGGCAAAGACTTTACCCATTGTTATGCCAATGTTCGATAGGAATACGTGCAGCATACCTAAGAGTCAAATCGGTTTCATTGAGTACATTATACAGGATATGATGCATGCGTGGGATAGTTTCATCGACATGCCTCAACTGGTCACCTATATGCAGATCAACTACTCACAATGGAAGAAATTCGAAGAGCAGGGTGTACACACACTGGCGGATGTCAAGAGCAAACAACACAGTTTGAGTGTGAAGAAGAGTGCCAAATAGCATTTGGCATTTAAGAGGTTGTTCTCAGGGCTATTAAAGCCACAGCCGGTCCAGCCTCCATGTGCGTTGACAATTGGCGAAAATGAAATGGAATATTGCTTGCAAAAATAAATACAGAGAGACAACACAGAAGAACAGAAAATTGTAAAACTGAAAGAAAATGATGCTACAAAGCCTACATAAAAATTGAGAGAGACCTAAATAAGCTAACGCTGGAACATAGGGCAAATGCATGCAATTTTTTTTTCTGTATGTATGGGGTTTTTTGAAAAGCGAATAGTTGAGGTTATGTATTGTATGAAGTGGCAAAAGTGGCTTAATTGTTTTCTCCAGCAGCGATAGACGAGCTTGAAGCCTGTGATTTCATTACAATGAAACGTCGACTAATTGCTAGCAATTTGTGGAAAAAAATTTAAAACAAATCGCAATTGATTTGCTCACCTGTGTGCAGATCCCAACTGTCGCGTGTTGGAAAAAGTGAAAAATTCTGTAAATTACCCTCGTGGTATATATTGATGAAAACTCAACACTTGTTAAATCTCTCAAGCATTGGCGGTAACTCGCGCCGATTGTGGCCGGCACCGGCTGTACAGCACACACACACATACATACAATATACACGTATAATACTAAATGTTCATTTTTCTTGGGCTGGACTCAAAATTGAAAATTTCACAAAACAAGCAAAAAA
>PB.1816.3.mrna1 CDS=3-176
CAGTTCATTTCGTTAAGTCGGACAGCTTGTCAAGAAACATAAACGTGAGCTATGGATTTAAAATTTTTCATGCTGTTATTCGCAATATTTGTTGGTATGGCTTTGGCTGCAAAACCTACTATAGATCCAAAGTTAAAATGGCATCGACCAGTTGCTGTGCCGCCACAGTGGTATAGAACGGGTAATACAGACACTGGGAAGACGAATCAACAGTCATAAATGATGTGCTGTGTATGTTCCAGTGGCTTTCAAATTATATGCGAAGCAGTTATTGTGTTAGAATTATGCAACTTAAATGTAACAGTATTTAAATAATTATAAATATATGTATGTAGGAGTGTGGTGAAAAAATAAAAATTTTATTAATATATGT
>PB.1821.3.mrna1 CDS=700-936
GGGACAAAGGCAAGTTGTAGAGTTGATATTTTCGCCAAAGCATAAAATAAGTAAACAGATAAGAAGCAGGCGGGGAAGTGAAGCCTACAGGAGAAAAATCATGAATAAATGCCAGTCTAAGAAGGCTGCTTAAAAGCAAGGTAGCAGTGTCTACGTCTAACAGGTCGTTAGATTGTCAAAAGTGGATATTATGTTAAGGTGATCTAAGCTCTATATCAAGGCATCTTAACAAATTTTGCTCTCAGAATGACAAAACGATTTTATTCGGAAATGTTTTTCCAAAGAAATAATATAAAAAAAGTTTAAAAAGTAAAAATTATGTAAAGCAGAAGTGAATGATATTTTCAGCAAAGCAGTAATCAGAGAAGAACGTGTCGAAAAAGTGCAGCTTAGAAAGCAAAAGGCATTAAAGTGTAACTTACTAAGAAGACTGCTTAAAAGAATGTTTAAAATTCTAAGCTGTTATCCAGCTCCAGTTATCGGGTATTTTCTCGGCAAACAAGGTTTGCAATCACTATAAGAATGGGAATGGATAAACCGATTTGTCATGAAGCCAGACAAAAATCCTGTCTTCGGTTATTAAATCTTGATACTTTATTTCCATTTCCGCTTTTTCATCGGGATGTCTAAAAATGTGAGGAACGAAGTATTTTTGTCTTGATCCGGCAAAGGCGGAACATACGAGTAAGAAGTGTTGAGATGATTCTATCTCATCCACTTCCGAGCAGCTTACAGCTTGACAGTTATCAGCCGATAAAATTGTCAACCATACCGCCTGAATGCCGATGTAGTTATACTTATAACAAAGTTTCGAGCAAAAATACTAGATGCTGCCACAAAACTAACCTCACAATCTGCGCGAAGGACAGCCAAACAATTCTTGAATTATTTTCTAATTTCTACAGGAGGCAGAGATTACATGACAAAAATATATGATTACGCAATGCAAAAACAAATATTCAATCATTACAACAACAACTAGCAACCAAACACACACGGAAACATACGAAATAAATTAATGCAACTAATTACTGTTAAACGTAGCATTTTTAAGGTGAATCCCAAAAACAAAAAAATAAAAATAAAAATCAAGCAAATGACGAATAATTAAGACTCGTTTTTAAATAACGTTTAAATACACGTCACAAAACTTAGATGAAAATACCAAATCAAGTACCGTTATTATGTATGTATGTCTGGTGAAACATAAGCGTACAGAAAACAGAAAACAATTAAATTAAATAAAACCTTAGCAAAGCGAAAGTATTAGTAAGCGGAAGTGAGAGAGAGAGGGAGAAAAGCAAATGGCATAGAAGAGTCAATACATTACATACATACATACAAAGTAGCAAATACAAAAACCAAAATAAATAAATACTAAACAATAATAAATCAAATTGAAGCGATTACCGATTCTAGTGCAATTTCAATATACGAAACACCATAACAAATACATACAAACAAACAAAAATAAAAAAAATTTAAACCAAATATATAAAATTTATATATTAAATAAGCGCTGATACATGCCGTTATACACAAAACCACAAGGTGTCGTATGAATGCGAAAAATATAGTGAAATTGTTTTTACTCTAATTTTGTGTGATACACACACACACATATACATACACATACAACACTTGCATACATCTAGTTTATGTGAATTGAATGCCTTCAGTTATCGAAATCAAAAGTTTATCAACAAATATACACACATACAATAACATAGAACATTTATTAAAAAAACAAA
>PB.1823.31.mrna1 CDS=938-1012
ATTTCCACTTATTTAATCACTTATTTTCAAACCCTTCCTCGTTGTTATGAATATTACCGAAATAGCTGCTGAAATATTCCTATCTTGAGCTTAAAGATAAATCAGATAAAAAACCAGTGGAAATAACAGCTGTTGGCACCATCACAAGGCTAACGGAATACACTATCACTAAGCTGATGTGGGGTTCGAACCCAATTCCGAACGATATCAGAAAGTATTATTAAAGTTCGCCCCTTACCAGACGATGGCAAGTCTCCAAGTGCAGGGTGATTTTTAATTTCAATCTGAACTAACAGTTCACGTATAATTCAAGTATTTTAGATAAATTTTGCCCCAGGGGAAATTAGTCGAAAACAAACTATATTAAATTGCGATACACGAAAAAGAGGCAGTAATTTTAAGAGCATTTATGCACAAATATGTTATAGACTTTCCTGAGACGATGGCAGCTTAAAGCAGATTTCTTGATAACATTTCGAAGTTAGCACTGCATAAATTGCACAACGGTGCATTGAGGTTGTCGTTAAATTGATTTCCATGGTATTGGCTTGGCTTTGTGTTATTATGTGGCACACGGAATAAGGGTGGTGTGTGCTGAGAGGCATATATGATTAGAATGGATAAATTTTGAAAAATAGTTATGAACTAAAAATTAGTAATGAGTATTTTTGGATAACAAAGATATGAGATTCAAAATAATATCCATATTAAGAAAGAGGTATTCATAAATTCACCTACTCTATGGCGTGTTTTCATATATAATTTACTACTTGTAATTTCAGAATTATAGATAAAAATTTTGAGTTTTGAATTGAATTAATTGAAATAAAAATATCGAGAATATTTGCTAGAAGTATAGAGTCACAAGGAAGAAATTCAGGTTATTTTACATAAGTAGCTATACTACAATATATTTGACTTGAATTTTATCTGATATATGCATAACGATGGGCATCAAATCATTTTCGACATATGTATATATACGTATATGAACTCTCAAAAAATTGAATAAATAGGTTTAAAAGAGGTAATAGAGTATTA
>PB.1823.45.mrna1 CDS=348-428
ATAACGAGAACGTCGTCGGGTGCTGTGTACGTTTTAGAGCAGAAGCTAGCAATCAGTGAAGCTATTCGCGCGCTGTGAAAAAAAATCAAATTTACCCTACACACGCACACACATACACACGCACAACACATACACGCGCGTACATAACGCATACAACAAGCAAACACATAGCAATCAAAAGCAACAACATGAAATTCCTGTGAAATATAACGCATTATAAATATCTCTATATCTACCTATATATATATATATATATATATAGTAGAAAATGTAATATAATTTGTTGGCAAGTGCAAAGGATGTGCGAAATTCCGTGAATATACATATATGTGTCGTCGTTAGAAAATATGGAAAAAAAATGTTTACAAGTGTGCAACAAAATCAAAAGGTTGGTGTTTCGGAGGTGTAGTGATGCCAGCAAATTATGAAAAGCTAAAAAAAACAGCAAAAAATTAATGCAAAAAATATGCATGTGGGCGAAAAAGTGCACGCGAGTGTAAAAAAATAGCAAAAATTTAGTTAGAACAAAAATTTAATTACAACAACTATTTGACAACTAAACGCTATGAGAAATATCGTTAGAAACTCGCAACAAAAATATAGACAAACAAAGTGAAAGCGCAGCGCAGAGAAGCAGCTCGAAGCAGCAGCTGCAAACTCAGCGGCAGCGCTAGCAATTATCGTTTTAACTTCAGCTGCAGCTACGTCAATTGCAAAACAATTTTTTCGGATTAAAGGCAGCGCAAGAAATCGCAAAGAATAAAAAAAAAAACCAAAAAA
>PB.1823.85.mrna1 CDS=923-1060
AACTTTGAACTCACTCTCCGCAACACTTAGTCGATTGAGCAGAGTTCAGAGTATAGTAATTCTAAATTCGCAGTTCACTGAGCTGTAAGACAAACACACCGATTTATAAAAGCAATTAAAAGTTTAATTAGTATCGGGTGTAACATTACGAAGATTTACGCGTGTTGGTAAGCGCGAAATAATGGCTGAACTTTCTATATAGCGATTTTTGCAAGGCGTTCTGAAAGTATGCAAGTACACATATGCATATATTATATCTACCTAATGACCCTGACCAACCGTTAAATTAATGAAAAGAGGAAAAAAATCAATAGCAAATTAAGCAAAATCAATATAAGTAATGTAAAAGTCATTGAAGGCTCGAACTTTATTGAACTAACACCTTCACTCATGCGCAACAACAACAACAACCCCATTCAAATACAGTTATAATAACTGCTGCCCTACATTAATTTGAAAAATCATTATAGATAGATGGCTAAAAGTCCCTAGTCGCTGCTCATACATATATACATAAACACATACAAACATAAGCTCATACATACACCCTCACATGCATACATACACATGTGAAACGAGAGACAATAGATACCAAGTCGAAAGTAAATTAAAAAACAAAAGCATGGAAAATAGAAAAATAAAAGGGACAAAACGTGCAAACGAAAAGTGCTAATAAAACCGGGATGCTAACGGTAAAAGCAGCCGCCATGGAATATGCCACAACAAAAATGTAAGAGTGTATGTGCGCTTAGTGCTCCTTTACTTGCAAGCAGGCAACTTTACTTTCACAACGGAAATTTTGCAAGCAAAAAACAAAAGCAACAATAACAAAAAATGACAGAAAAAATAAATGAAAAAACAACAACAAGAGCAAAAAAGTGACAAGTGACAGTGTTAATAGGGAACAACTTTCACCAGAGAAATGTGCAAAAAGCTGTGGGAAAAGTGTGTTCTACGTGTGTGTGTGTGTATGCGTGTGTGCGCGAAACTAACGGCAGCAACGTTAAAACAACAAACCAGCACAACAACAATGCCACAACGCCCGCTTACAGGGAGCACA
>PB.1828.1.mrna1 CDS=3-161
GACAGTTGGAATTCGTTGTCGCTGCGTTGCGGATGCTCAAATCGGATGTGCAAGCTACCAATTTTCGCATATGCCACATACAAATGTGTGTGTGTGCGTGTAGGCAAACGGGCGTATTGGTAACGGTTATTGTGCTAATTTCGTACGGAATTTTATTTTAAATGCGAAAATTTACACATTTGTGTTAAAATCGTACGGAACTTAGGAATTGCAAAAAAATTTTGACGAATATTTAAATTTTAGAGGTGTGTGCGAAATATTACGAGTGTGTGTCGGCATACGTGCTGTATTTCCAGCCGTGCTAGGCAGAAGTCGGAAATTAGGCGTGAACAGTTATTCCTGTCACAAGGCAATTTTAGCAGCCTGACTGGCTGGCTAATATTCTGGTCAGCGATTTGCTCAGCTGTTGTTGATTTTTAAAGTGATTTGCTACTGTGCTTGCGATTTAAAAAAATTTTTGAAATAAAAATTCATGTGTGGAGTATTTTTCGAAATGCTGAGTGAAAAAAATTTAATTTTTGAAAACACAAATATATGTTTATAATGCTTATTGTATATGAATATCAAAATCAGCAATTCTAATTCGCGCTATAATTGACGAAAAACAAATTTTTTCTACAACAACGAAAGCAAATTAAAGCAAAAGGAAATAAATAAAAAATATAATTTCTCTACCA
>PB.1834.1.mrna1 CDS=422-700
GGGTGACTGCCATACAAACTGGCCGATTCGAATTAAGTCCTTTTTTATTTGACAAGATATCCTCACGAAATTCAGCATGGATTATTCTCCAAGGAATTGCTAAGAAACAAATTGTTTAGATCGAATAACTACCTTATTAAGTAGTCTTATTTCGACCTAAGATTATTTGTATCAAACAACGATAGAAAGAGTTAACAAAACGTTTTCCATTGAGGAAAGATTTTGGGAAACAAAAAGAAGTTGCAATCGCCGAATCTGGAGATAGCAGTTCGCTCATTTCGATTGATTTAGTGTTGTCATGATGGAAGAGCTCTATTTTTTTCACCAAACGCGACGGTTTTTCTGCAATTCCGCGTCAAATCGGTCTAATATTTAGGTGTCCGTTTTGCTTTTATGTGGAAGTCGACGTAGATTAGACTTTATGAATCGTAAAAAACGGTGGTCAACCCTTTTCGGACCCATAGAACAGTATTTTTTGAGCACTCGTTATACTCGTAAGAAAGTACACAAAATCTCCGTAGTAAGCGAACAAAAGGATATCGACGTCAGTGATGAAAGCTCGCCTAGACGAAAACTTCGTAGAGAATGGTTAAAAATATTTGATTTGCTTGAAGAAAAGGAAGTATGGGCATTAGGTGTAGCTAATCTTGGTTTAACTGTAAGATTTGTTTGTATATACATAGATTTCCAAATGTCAAGTG
>PB.1837.445.mrna1 CDS=1114-1302
GCATTTTCGTTGTTAACGAATTCGCGCACAATTCTTTATTGCAAGGCCTCTGCATTTACAGACCTCTATATATTGTACATACGTACTGTTATGTTTGCGCTGATTTAATTTTCGGTCTACTCGTTGGTATACATCGCACATAATTCACGATTGTTGTGTTGCGTTCGTTCGATTTGTGCTTTGCATGTTTTTGTTGTGTTTGTTAGCCTAGTAAATTTAATTGAGTCCAATAAATCACAAAACAAGTTGCTGAAAAACTGTTTGCGCTTCTTCGGTGTATAATTCTGTTTTGATGTTATTTGGATTTTAGTTGTTAGGCAGAATTTTTGAAGTGAATATAGAAATTAATGGTTGAAATACAATATATTATATTTATTTTTTTGGACAAAGAGTCACAAAAAGATTGACGTTCAGGAAGGTTTTGCTATGTGTTTGATGCGTTTTGCTGCAAGTAATCTACTATCGGCTGCTCCGCTACGGCCAACCTCTTAATTCGGCCCTGTATTGTCAACAATTGGACCGTCTAAAGGTAGTAATCGCCTCCAAGTAACCAGCTTTGGCCATTGCGACGAGGATTGCGTTCTATCAGCGTAACACGAAGCCACACACATCGATAGTGAGGTTGGCAGCTTATTAATCATCCACGTCTGGTTCGCCTAAAGAAAAGCTTGTTAAAATCGACAATATCGGTGTTTTCCAAAAGGAACGAGAATTTCTGTGAGAGTGGTATTATGAAATTACGTTCAAAATGACAACAAGTTATTGAATTGGATTAGTTATAGTTCTCTTAGTATAGTTATAATAATATAAAAATCATCTGTTTGTAGTAAAATTAATAGTTTTTATACAAACCCTTTTGTAGAAGCGCTTGTACAGTTCTTTTGTGCTTTGCTGCCTTACTCTTCACTCTTCTCTGTGTATAGCCTTATGCAATGAAGAGCAATGATTTACTAAGAGAGAATTTGATCACGGGCTCGTCAGTTTTAAAAAATCTTTAAAAATTTCTTCTTATTCAATAAAAATGGAAAGGATTTGGACAAGAGTAATGTGCATAAGCTATAAACTCAATACTAATAGTCCATGTGAAGCGTGTGGGCAACAAAGCACAAAAAAATGTTACACCACATAATAAAGTGCCAGAGATATGAGCAAACTAGAATAAAGTACTTTCAGGACATAATGGCAGAGTTCAACGGACCTATTCTTATCTTTGCGATGCTGAAGATGCAAAATAAAGCTAATCTAATGAGAATCCCTCGCACTGAGAAATATGAATTAATACGGATTCGCTCACCAGACTAAAATTAGAGAAATAATCTATCATTCTTGTCGTTAAGTTAAATTATATTAAACTAAAGTTAAAAAAAAATACAAAAAAAAGTTATACTGTGCATGTTAGAGCTATGAGTGGTATGAAACTGACTGTATATAGAGACAAATTTGATGCTGTAAATTCTAAATATTTTATAATTTTGTATTGTATATGCATTTTATTGAACAGAAAATTTATGTAAATTTTACCTAACCTCTTGCTATGAGGAAGTAATGTACTCTTATAAATCAATAAACAATAGCTGTAATACACATCACAATTACAAAATATTCCTTACAAGAACATGATTCCGATCGTTCAGTATGTAAGGAAACTATATGGTATTGTGATCTAATCTGAACTTTTTTGTTTTATGAAGTTTATAAACCGTTTCTTACTAATTTGGCATCGCTGATCCCAAACCTACCCTCAATTTCTTTCTAGCAGCTCTAGTTTTAGTGATATAGATACTTCTTGAAATATCGTTACTCGGCTTACTTGAATTAATTTTAAGGGCAAAAATTTACTAATTTTCATAAATAAACCGCTATAT
>PB.1862.208.mrna1 CDS=185-274
TCAAAGATCCTTGAAAAGGTTAACAACTTCAAAAAGCGTGGAATATCAACTAGTGTGTAATATAGCTTTCGTTTAACTAAAGTGCGCCGGTATTTTTTTATGTGCAACGAAAACAAATAATTCAACGTCAGTTGGCTTCCTCTTTAATATTTTATTTTGTGGTTTCTAGACCAAGGAAGTGCAAATGCGATTTATGCGTAAATATATGCATACTAAAGTGCTTATGTGTTCAATTTATAGTGAAATCAATGTGCTCTTTGCTTTTATAACTTAATGTGTCAAGATTTTTATCATATTTTTTGTTGTAGCTGCTTAGTTGTTTTTAATTTGTTTTAGACATTCATTATTAAAATGCAGTGCCTCAGCTGCTGCGCGCGCATATCCACCTTTAATCGCACGCTGAAGGGGGTTGAAACGGGTTGAACTGATCATTCGCGATTTTTGGATAAGGGAATTTGTTATGAAAGCACTTGGTCGCTTCGGAAAAGAGTTGAGCAGACCACGCCAGCAAAAGCGCCAGCGCGCCACAAAAAGTGTATAGAGAAAAGACTGCGCGCACTTTGTTTTCGTTTGCATTAAAGCTG
>PB.1866.1.mrna1 CDS=3-50
AGCCTTTTATAACCTTTAATAATTTAACTAAACCTTCAATATTCTATTAAGGTTATATGCAGTAGTGAAGTCAGAAAAAACGCGTTTTTTTGCGAATTTTTTTTAAGATGCATTTTATTTGAT
>PB.187.1.mrna1 CDS=1912-2094
TTTGTAGTAAATTCAGATTGCTTTGACCGTTCATAGGTGCTGGAGTGTTGTTGCCAGTTTGACCGTAAGATGAGCACGTGTTTGGGCTGGGACAGTTGCGTTCACAGAGGTTGTCTAGATGTACGTCTGTCATCTGTATAAAACTGTCAAAGCCCGAGTTGGGTTCTGAACGTGACTGTGCCGAATTCTCTGCCACTGACGCAGCCGACGGACTGGAAACATTAGATACTGGCGCATTTAGCTTGAAATTCGGTGATGTAATGCTGTAATTATTGTTGTTGTTGCTTAAGTTGTTCAGATTCGGACTTTGTGGCGATGAAGCGTTTATATTATTATTATTGGCAAAGCTACGCAATCCTGGCGACTGCAAACGTTGTTGTACGGCGCTCAACGCCGGCTGTGTCGGTGGTGGCGACTGGTTCTTCTCGGCCATGTTATTAATGTTGTTGTTCATCGAGTTGTATTGTTCGCGCGAACGCGCTTGCGCTTGCTGTATATAGGAATCGCTCAATTTGGGCTTCTGCAGCAGCGTGACTAGATTTGCTTGTATGTGAAAACAATCAGAGAAGAGCTTGAGAAAGGTCGAGAGATCGTTGGGCGTTTTGAACATGCGCAACCATTGCTCTTGTGGAAAGCGCGCCGTCAACAAATGAAATAGTTGATCCACCAAAATAGGGCCCTTAGTCTCGATGCATTGCGCAAAGAAATCCAACATCTGCTGAGTAGCTTTCGTGTCGATATTACTCTGCGGCAAATGAAGGCGCTCTTGTGCTGGCAAATCGGTCATATCTTCGCATCCCACAAGCATCACATGATCGTCGACCACTTTAAACGTGTCCGTATGCTTTTGCAAAAATTCGGTGAACTCCTTTATGTGCTGACCTGATATATGCCGCACCTGTGGCGACGCTTGCGAACGATGACCCAATAGGCTACGCACTGGGACCTCCACACCGATACCATACTGCAGCATTTTGTTTTTAAAGTAGTCTTTAGCCTCTTTAATGTAATCACGCCGACCGCCAAATCCGCTTTCGTCCTCCGAAGCGTGCTGATAAGTATTCACCTTTACATAGTCTCCATCCACAAGAAATATTGACGGATGCTGTGCAAGCAATTTTTTCAAACCCGATTGACTACCGCCCGCAATCTGACGCATTTCCTTAGTGAACTCCTTGTTACCAAACTGACAGGATAAGTCATGAACGGTACGCGACTCACCCTTGTCCATGAGACGCTCAAGGAAAAAGAGCAGTGTCATGTTACGTGCATTTTCATAACCCTGTGAATCCATGATGGCAGTTAGAGGAGAAGCGTATACGTGTTTCTCAACACTTTAATGTGTTTGTCGATAGCGGTAGGTAATTATACACTTTATTCACAATCTCAATTTTTTTTTTAATATTTTTATTCTTTTGTTTCAAAATATAATATTATGGATTCTTGGATTATTTTTGGTTTTAATTATTACACTTTCTGTTTGGCGAATGAAAATTTTCACTTCACGATTTTTACTACGACAAGCGAAGGAAGCACTTTTTGTATTGATTGGATAATATTTAGTTATTTTTATTATTATTCTATATGATATATCCCTCCGTTTCTTTATGTTAAGGCAGTTTGAGAAACACTGTTTATCACAGAATTCCCGTCTTTCATCAAACGGTATTTTATCTTTTGATTTGGGTAAACCATAGACAGTGTTGTGGTTTCGTAATCTTATTCTACGCTTTTTCGGCTATTGCTACTTTCATTTATCTATAATTTGATCGTTGTTGCCGCTGTTTGCTCCTGTTATATTCTTACTAAAGCCTTATTTTCTATTATTTTGAGTTGCGGTTTGTTTTAATTAGAGTAAAGTTATTCACATTTATAAGGCACTTGATTCGATGAACTTTTGTTTAATTTTATATGATAAAAATTTATAGAAAACCCATTTGCTCGATTTTCATCTTCGCGTGGGGATTTTTTATTTTAATTCGTTTGCTTTTTAAGTTTTTTATCCAAAATATCTTTATGACAAAATTAACTACGATCTACTACGTTGAAATTTGCGTGGCTTATGAGAGCAAAATGTTCGAAACGATACGATGACAGATATTTATTTTTTCCAGTGGCTTCTTTTTACCACAAGATCCGTGGTCCATACTATTTTTACACTGTACCACACGCTTTTTCTAAATCGGTATTAACTTTTCAACTTAGCAAAAGGTGTAGCAAATGAAATGTTTCAACAGATTTTATTTCCTGGTAACTAATTAGTATACCCCAGTACACACCAACTACCGAATT
>PB.1878.49.mrna1 CDS=197-319
TTTTTGTGAACTTATTCAGTCAAGTTCAAGTGTTCGAAATATATAATAAGAAATAAAAGCAGCCCAAAGTTACATAAATACATTCATTAATTTTACTTAAGTTTTTGATAATTTTCCTCTACAATTTAATAAAATACAACATGTTCATTTTTAGATACTCAATGTTTTTATTACCTATAATGAGCTTAATTAAAACATGCTGACGTCTTGTACATATTTTCAAACCACCGTTCAAAACAACGCGCTTTTACGTAAAAAAAATAGTGATGATCTGTCTCAACAAGTATACGGTGCTGGTTTATTAACTATGCACGCATAAAAATAAATTTCTTATGATATGTAGCAATGAAATCAGTTCACTTTGTTTTATGCTCAATCATGGAGCTCTGTATTCATATTAGAAATTTGAATGATCATTGCTTGAATTCTCCCTAGAATTTCAATTGCAGCTAAAACAACATAACTGCAAAAATATACTTCAAAGTACCATGAGTGTTACTAATAACTAAATATAATAATATTATTTAAAG
>PB.1878.50.mrna1 CDS=3-125
ACTGCACTAGAACGACGAAATTCTCTGACAATATGTGTGCTTCTACGCCTGGAACTGTTGCTATCACTTTTAGCACTGGAGCCATTAGTGTAATTTGCATTTTGTCCACAACTGATACAGCCTAGTAATTCTGGTACATTTACGTTGGCATCGATATCACGCATTAATGCCATAAAATTGTGTGCTACTAATGAAAGTACACGATCACGATATTCGCGCTCGCCCTCAACACGTATACGATGCTGTTCCATTAACTCTGCACGCGTTAAAACCAATTCATTTTGATATGTTGTAATGGTTTGTTTTAATTCTCTATTAGCATCAACTAACTCCTTATTGAGTAGCTTGTAGTCACCCATTGTTATAAATCCAAGCTAATTTATTAAGAAAATATTCCAAACAGCTAAGAATCCAAGTCCGTTTACTGACTTAATATTTAACCACCGTGCTAAACCCTGCCAAGAATTAAAATTGCAGCTAGTTTTCCTCTCCTAAAATTCAAACAAATATTT
>PB.1879.4.mrna1 CDS=1096-1398
CGTTACACTAAAGCGCCTATTGCGTACCTTCAGCTAAACGCGACCGCTAGCTGCTGAAATTGTAGCTACGTACCGCGCGACCCGGCGTCACCAATTCCACTTTAATGTTTGCCGTCGCTGTTACTTTTGTTGTGTTCGTGTCCGAGTGGTGCGTTTCCACAGTAACTTCCGGTTGCACCACGATACTCTGCAACTCGGGAAAGTTACCCGTTTCGTGTGGCCCACCAAGCGTATGCGTGCTGTGTGCTGACGTTGTTGGTGGTGGGGGCGGCGGTGCAGCGCCTGGATGTTGTTGCTGCTGTTGCTGTTGTGTTTGATGATGCGCGTGTTGCTGTTGTTGTTGCTGCTGTGCTGTATGTGTTGATTTGTGAAATGTGGGCGCACCATAAATGCTTTGTTGTGTGCACTGTTGTTGTGTTGGTGGCGGCTGATGATGATGATGTTGCTGCATATAATTCGGTTGCTGCCGATGCATATAGTAATTACTCATGTTGTAATTGTTCATTTGTTGTGGCGCGCTATTTGTGGAATAATGCGCGTTATTCATATTCATATTTGCGCCATTCCATTCGTTATTCATTTGTATGGATGATGAGGAGGATTTCCAAGAGGGTGGCTCTTCGGTGATGGTCGTTAGTGAGGGATCATTTATGTTGATATCCTTGTGATAATGCATACTCTTGCTGCAGGAACGTGACGAACGACCGCCATGCACCACCACCGTTTTATTGGCACGTTTACAACGCGACATTACAGGGGATGGTGTTGAAATGCGATCTGGATGTTCGAGTGGCACCAGCTCAGCCTCAGGGCCACACATGCTTATGATAATAGGAAAGAGTACTAGGCCATTACAAGCGCCGACGCAAAGCACAACAAGCAGTAACCAAAAGAAATGACGTATGACGAATTCGAAGGGTGAGGTAGAGAGCATAAATACGGCTACAGCGGAAGTAAGTAGGCCGTGTATAAGTGGACCGAGCGACATTTGCATGGAGAGATGTATGCGGCGCTCGCGATTACCCACGGAAGTGATAAAGCCCTGTTGTTTGCGATAAACAATGATATGTTAATTACACGTTTAGTAAAAATTTGATGTGTTGCTGTGAACTTACCAGTGAAATGTGCACTGTAAGGCAGACAATCATGCCGACACTTAATATCAATATCACTGCGGGGATGGCCGACAGTTTTATGCCTAGTATTGTCATAGCGCCGAATATTTGTATCAACGAAGCGACGACGCTGAAGACTACCAAAACGGCAGCCCAAACGGAAAGCAGCAATATTGAGATTAATATGAAAGCAGCGAAAAGCGAAATGCATAATATCAGTGCAAGTGACCAGCGCAGTGTCATGTATTGTTCCCAGAATATGAATGGTATGCCTGCAAATTGAAGAAATAAAAAGAAAAAATATTATATGAGTGTT
>PB.1882.4.mrna1 CDS=236-1588
GGTCTACGTAGCCGAAACGGACCCGGATTTTTTCCGGCCAAGGACTGTTAACTTAACAAAATTCTGCCGCTACAACAACAAATGTTATAAAAAATGTGGGTTTTGACAGCTCTCTCTCAAATCAAAGAGTTTCGCATTATTTCATCTAGAGATTATCCCTGATCCCTGATTTCATCCTTGCCTTGCCGGCGCGCTTGTCATTTTATAGGTTTTTCAAAGAAATTCCTGTCTGAAAATGCCGAGAGTAAGCAAAGTTTCGAGAGAAGGCCGACAAAGTGGAAGGACTTATTTGTGTAGATCAAAGAGAAGATTTAATCCAAATAAAATAATTAAAGATGAAACTACCACAAAAAGAGCTTCATCGAAAAAAATCAAGCTAAATACCAGTGCAAGTATACCAGAAGACATTAAAAAACACTACAGAATCGTCGATTTTTTGCTTGTTTTTTCAACCATCGCAAGTTTAGTAAAATGTGCTCATTGTGATGGTTCAAGGCAAGGCTTCTGCTCTTCCTTTGGCGTCACTTCCTTGATTGGATATTGGTCTGGAAAAGTTACCGACATTTTGATAAGTAGTTTGCACTGTCAGGCTTGCAAATTATGGAAGAAGCAATTAAATACTAATGAGTTTAAAGAGTGGTACCAAGAACACGTTGAAAATGATGAATGGCAAGCCAATCAGACCGGACCATCAGCTAACATGGAAGTCAATGCTGTTATTGAATTGTTCGGCCGATCAGAAAAAAATTACGGAGCAAAGATCAGTAATTATATCGGAGACGGTGACAGTAAAACTTACGGCAATTTGTTGAAAGCTAAATCTTACGGTGAAAATTTCACTATAAATAAAAAAGAATGTGCCGGTCACATGCAAAAAAGAATGCTTAAACGTTTACGTGATCTTGTAAAGAAAACTGTAGAAACTAAAGAGATAAAAACTGGAACTGGCGGCAAAGGAAAACTCACTGGAAAAGTCATTGATAATTTGAGTCGATACTACGGAGCAGCAATCAAACATAATTGTGTTTCACTAGAAGGAATGAAAAATGCAATCTGGGCAACGTTCTACCACCTGCAGTCAACAGGCGATAATCTTCAACACCATAAGTGCATGAGCGGTGAGAATTCTTGGTGTTCATATCAAAAAGCTCTGGCCACAACAGGAGTGGAAAATTTTAAACATGACTACACTCCACTTCCACAAGATGTCATACAAGCGATCAAACCGATTTATGAAGATTTGAGTAAAGACAAACTTCTAGAAAGGTGTCTTGGAGGCTTTACTCAAAATGCCAACAAAAGTTTGAACCAGCTGATTTGGAGAATTGCACCGAAAAAATTATCTGGAAGCAAACAAATTGTTGAATTTACAGCTTATGTAGCTGCATGCACTTTCAATGAAGGTGCTAGTGCTTTTCTAACTTTTCTGTCTGATATGAATTTTAGCGTCGGCACAAGCGCTCATGAATACGCAACATTCGCGAACAACAATCGCATTGACAGGGCTGAGATTCCAACTGAGCAGCAGAGCAAAGAAGCCAGAATAAAACGAAGACTTGATGGAGCTGGAATCGATGATTCTATATAATTTTCAGCCGAGTTATGGTGAACACCGCAAATTGTTTTTTTCTCAAGACGTTCTGGGTGAAGCTCTATTACCGGCTTATGCTTCAATATTCCTGCATGAAAAAATTACCCTATATTGTCGAAAATATGTTTAATAATGTACAAAAGGTCCGAATAAAATTACTC
>PB.1890.5.mrna1 CDS=2-109
GTTGGTTACACTCGCGAGCGGATGCGGACGCGCACGTCGTATAAGTGGAAAATATAAAATCGGTTGCATCATTTGTGAAACACTTCAGTCAACCGAGGAAGGTTGTTGAGTAAAAGTGACGCCGCGCGCGATATTCCAGACGTAGACAGCTGCCTGTAATGATAATAACGCAAGACAGTTATACAATTTTGAAGTAACTAACAAAAAAGTATATGCAAAAGTTGACTAAAATTTATTAATTAAATTTAAAGGGCGCTTAAATAATTTGTGCGCATTCTGAAAAAACCAAATTTATGGAATTATACGTGAACTGTTAAAACTTAAATAACATTAAAAAATACTTGAAAATACATATTTCTGAAAGCTGTGAAATATACTGATATAAAAATATACAAATATTTTAAAAAAATAAATGATGTACGCGCAAATAGATATATAAAATAAATTAAAATTTTACAAATAATTAAAAAAAAATTAAGTTAAAAAATATTAACAAAAAATTTAATTTACAAAATTATTTTTGAAAAAGTGTTAAGTCAAAAAATTACTTAAAAACATAAATTTTTAAATTATATTAAACAGTTAAAATTGAAAAAGTTTACAAAATTAAGAAAAATAATAATTAAAAAGTTATTTTTTAAACTAAAAAATTGATTTAAAAAAATTAATATAAGTTTACAAAATTAAAATATTAATTTAAAAAATAACTTAAAAAAATTAAAAAAAAAATATATAAATAAAATTTAAAAAAAATTTCAAAATTAATAAAAATATACAAAATTTAAAATTTATTTAAAATATAAATAAAAAAAAATAACTATATATAACTTAATTGAATTAAAAAATTTTATGAATTAAAAAAACTTTAATTTAAAAAATAAACTAAAAAATAAATTTAAAGAATTATTTACAAAAATTTAAAATAATTTAATTAAAAAAATTTAATTTCAAAAAATTTACAAAATTAAAAAAAAAAATTATTTGAAAAATAAACTACAAAAAAAAATTAAAAAACTATTTTAATTTAAAGAACTAGATTAAAAAAACTGTGTGACAACATTTACAAATGAAATATCCAAAGATTTTACCTCAGTTATAAAGTGAAGAAGAGCATAAAAGCCAAAAAAAAACTTAATGTAAAAAATTTCTAACATTTCTGAATAACTGAATAAACACATTTATACGAGTTATTACGCAAAGATATTTAAACGTG
>PB.1895.1.mrna1 CDS=117-203
GAAAAGTTTTAAGTAGCCTCTAACTGTGCAGTTTTACGAATATCTAAGCCAGAGAAATTGGAATTAAAAATACATAACTTAACTTATTTATTAAGTAATTCGCTTGACATTTTTGCATGAGTTACAATTTTTCTATTCAAGAAGTTTTTTGTTTTTTGGATTTGTATTTATGTATATTCAAACCTGTTTACTGGTTTAATTAGTAATTAGTTGAAAGTCACAAACATGTAAACACATGTAATTTAAAAGCTATTCACTTTATGGGTTGTTGTACGTGTACAAAATGAAAATAATTTATATGCACATTATAAACAAATATTAAAAAAAATAAAAATTTTCCAACTAC
>PB.1896.1.mrna1 CDS=1-378
CTCACCTTCGGAACGTGCGCCTGGAAAAATGCCTTCCAAATAATTTCGATACCATTGCAAGAACTCGTCACGTTGACGTGGTGCGCAGAGTTTTTTAATTCTCATATAGAATTTCTTGGGCGAAATGTGTGGCGCAGCAGTGGAGAGCGTTTTATGGCTCACAAGCGTTGGTGCAAACTTTTGCACTGCGCAGGCGGTCAACTTAGCGATTTCCACCAACACAGTGTCGTTAATTTGAGTGTTAACATGCGTTTGGTTATGTATACGTGTTATTATGTATGTGATAAGATCATTGCTATATGTTGGACGTATATTGCTGCCGCCACTGGCGTGCTAAAATCAAGTAAAATGAAATTTAAGTTAATAAAAATTAATTTTTT
>PB.1896.91.mrna1 CDS=445-525
TAAAGTGTAAGTAAACGCGCGTGGTTCAACGTGTAAACTTGAAGTGAACGTGCATTTATAATTATGGCAAATAATACATAATTTTTAGCGCAAGAAGACAACTCAAAGCATACTTAACATTTAATTGTCTATTTAAATAAAGCTTTAATGAACTGATTGCAATGTCGTAATTAATAACCAATATAGGTATTTAGTCGAACAAAAATAAAAAAAAATGTGAGGAATTGGTAAAATATGCAAAAATAAACAAGTTGTAATGCAATTGCTAACGGTTTCTTAATGTGTGTATGTATTATACGAGTAAATCGTAGATAAAAAGGCCAAATAAAGTGTTTTTGAAATGTTAAAAGTCAATGTGTCACACAATTATTGAACATTTTCGAAAACAATAAGCGTAAACAGTGGAAATTGAATGCTTTAAATACTTACATAGATGTGGCATTTATGCATTTTCGGACACATACATATAAACAAAAAAATAAAATAAAAAAACATACCTACATACATTCATCTCTATGCATATGATGTATGAATTGTATGCTTAAACGAAAACGAAATATGGGAATCCAGTAACTTTGGTGATCTTTTGAGCGTCGAAACACGACACAATCTTAAAATAAAAATAAAAGACAAAAACAATACTTCTTTATAAATGTAATTTGTAACGCATAAGTAATCAACACCACCACAACAACTATATAATGTTAAAGGTAAAAAAAATAAATAACCATAAATAAA
>PB.1899.11.mrna1 CDS=2-310
TGAATCAGGCCAGTTTTATATTGAGCCTGTACAAATGGACAATAATGAAAGTCAGCCGTTACGAACAGAGTGGATAAGTATTGATCCCTTAGCACCAGATTTTTCCAAATATCCAAAATTTGCAAATAGCCAACCATTGCATGTGCGTGTGAACGCCGGTGATATCTTGTTTTTACCCAATTTTTGGTTTCACCATGTGCAACAAAGTCATAAATGCATAGCAGTGAATTTTTGGTACGATATGGAGTTTGATAGCCGTTATTGTTTCTTCCGAATGCTGGAAAAACTTGTGGAAACCCAAAATTATTAGATATTAATTTTCGATTTTTTTAAATTTCTCAAACATACGAAACTGTATAATACCAAAAACATAAAAATAAAATATTAAT
>PB.190.93.mrna1 CDS=1256-1507
AACAAGTTTTTTTTTTGTTCTGTATTCTTCAAATTTTTAGTTAATGCAAATTTGACTTATTGAGATTAAAGTACTCTTACCTCATACGACGAAAAGACATGCCTATCGTTTTGATATATATTCGCAATCATTCACAGCCAATAGTATATAACACAAGCAACTGTGAACTTTACAAATATTTTCTAGAAGAAAACAAAAAGATTTTAAATCTATCTAAATTTTTATTTTTTTTTTATATACATATTATCATGCTATACATGCTCACAAATGTTTACATTCACATCATTTAACTTCCTCTTTGACGTTTCGAAGTGAAATTTTTCAATCAAGAAATGAATAAGGTTGTTCTTTTTTGTTGACATTCTGTATACATGAAGAGTTGTATTCTAATTATGCTGCAACTACATAAAATACGTGGTCTTATGCGTAAAGATGACTAAATATCACAAATTCGACCACGGAATCGAATGCACTAGAAGTAATTTCTCTACTTTAGAAAGCTGCACACGATTGCACGATTATGTTCGAAAATTTGAATTTTATTACTACTTTTTGTCCAACATTTATTTTTGAAGTGAAACTTCTAATGGGAGTTCAGAAAAGGTTGCGTTAAACGTTTAACGCGCAGTGGTTAGGGTGTATGACGCATCCACTAGTAAATACTTATATATATCTATTAATATTTTTTCGTTATTATAATAACAACTCAGTTTAAATTATAGACATCTCTTTTGCCTTGCTTCCTTTCGTCTTTATAATAAGGCAAAAAATATTTAATTATTGCTGCCACAGGGTATTCAAGAAATAGTGCAAAAACAAAGGCAACGGCTTGTGTTATTACGAACGCAACTACAATCTGGCAAATCTGTAACAAATGTTTTAAAATAATTTTTAACTTCTTAATCGAGATAATACGATTACCAAATAAAATCGATTTATATAAATTGGTTGTCTATAGAAACCGCCAATTAAACGTAGAACGACCAGGTGCCAAAGAAAGGCCTGATATGATAACTTGGATAAAATCCGGAGAACTGGAAGACGGCAAAACTCGTATGCGATCCCTAAAAAAAGCATTTTACATTAATGGAAGGAAATAAGATTGTACCTATGATATATGAGTGCGACTCACATCCCAACTTCAAGCACATGCCTAGTATTGCCGCGCTGGATATTAGAGCCCACACATTCCGATAAAAATTTGCAAATAAAGCTGTCCAAATGGATGGCTCATTGATTTCGAACGACATAACGAATGCGGCGACAAAAATTAAACCAAAACCGACAGGAAATATCAGCCACCAACTCAATTCATATTTTAGTAAACCACGATATTGCTTCGAATGGTTTCGTAATTTCAAATATAATTCAGCAGAAATTATGCCAAAGAAATAACCGCCAATATTTGTATAAAATGGTGTATACGCTAGGTAAAAAGTTTCTGCATCTCGAAAAAACATATAACGGTAGTTTCTATTATTGTAAAATACCTCGTGAAAATAAATAAGTAATCAAATGTAAAACTTTG
>PB.1906.1.mrna1 CDS=75-320
CATAAACGCATCTCAGACGCAGTGCAGAGTGAGTCTATCGAGCGAGGCTTCTTTATTAAGTGCTTAGCGGTGAAATGAAGTTTATTTTGGTAATTTTTATGTGTTTCGCCTTGGTGCTTCAGCACGCGCACTCGTCGCACATTATAGGAGTCGGTGGAATTGCTGGAGTTGGCGTTGGTATCGGCGTCGGTGTTGGCGTTCCAATTGTGCGTTCGGCGCCGATCTACTATGGCTCACCGTACCACTATCGCCGCTACCCGGGCTATCCGTATGGCTACTACGGTGGCTTCAATGGTTACCATGCTTATCCACATTTTTGAGGATGATGATAGTAATTAACGATCGAAAAGCTGAAAAATGGAGTTCTTACAGTAATTTATGCTTCATATTAACTTTGTGTTTAAGTAGTATTTAAGTATGGGGAATTGAGTGAAATGTGTTGTTGAAAGTATTTTTGTACCTGAACGATGCTCATAATAGCAGAAACGTTGAGCTCGGGCAGCTACCCAATATATGTATAAGAAATAAAATACGTTT
>PB.1927.18.mrna1 CDS=303-674
ACAAATTTAAACAATATAATTGAGAAAAGTGTGCAAAACTTGTAAAAGAGCGTTCACTATTTTTAAAAGTTATGATCTTTAAATATCTCGAAAACTATAATTTTTTAACCCTGAGCACCTCTATCCGTCCATGTTAATTCCATCAGGGCGAATAGATTTGGAAGATTTTGCTTTGTTGATGACACTCTGAATCTCCTAATCGGTGAAAGTAAGAGGCGCGCAGTCTCTTGGTAGTTTGCGCAGCCGTCGAGTAACTCATCGTTTGTCTTTGTCTGTAGAAAGGAGCAGTTGTTGTTTTTGTTATGCAGTGTAAACTAGCGGCTAAAGTAGGTCACGCACTTCTTCGGGTCCGAGGAGGCATCGAATTGGATTTCAACCCGGTCGTCATGCCGATCTGGGGGTGGTGGTTGTTGTTTGACGACGCTACTTCAGAGGGTTGCGGGGGCAGACTCCTGCAGAGCGAGCAACGTGCGCCACACTCCACTCACAGGAGGAACCAGGAGTTGCTGTGGGTTTTAAGGCCTGAACAGATCTTAAGATGGCGCCATCCGTGGCATGAGTTTCACCTAACCGAGGTGGAGTTTGGATGGAGCCTCTTGGCGCAAACGCATCAGAAAAATTCTTCAGGCCCAGGTTGGACTCAATGCCGGCTCGGGTTAGGACAATGCTGCTAGGAGTTGCCCCAGTGAAGACAAAATTAAACTAAAACTCACCGATCCAAACGGGTTAAGATTGCCGAAGTAACAACCCTTGGCCGGATAAAAGCGGCTGTTGTGGGAATTGCGACAAATTATGCTCATTCATAGTTGTAATGTACATAAAATTTCAAAAAGCTTAACAAACTATAGTTTATCGCTTTATAAGATTGCTAAACAATGCATAACTATCATACAAAAGCGCGCTTCCGGAAACAATTTTGTTTTTCCAAAATATTTATTTTTATCTAAAATGAATATATGATATATAAATGATACATGTATGTACCAACTATAAACAATAATTTTTTTAATTTTTAGTTATTGACTATAATTATTTAATTGACACGTTTACTTATGTTCGTATAACCGATGCCTACACATGTCATCAAAACTTTTTGGGCGCCTGGCAAAGCATCCTCTTCGTCATCGTTTTCAGGATTTTCTAGCTTAAACGTTATTGAAAAGAAGTCTCTCAAATTTTGTAGAAAATGTATCGTATAAGTAGAAAGTGGGCCTACAATAAAAACATTTT
>PB.1931.13.mrna1 CDS=2-259
GTTTAATTTGGTCAATGTGTTCATTAAGGTTTGCCATTTCATCGTATTACGTTTCACTTTTGTACAACACTTAGAAAATGTCCAAGATTATTACGTAAATTCACGTTCTCAGGTGGCTACTGTAAGAGCCCTTCGCGCAAAACACGGCGATCTAAGAGGCGATCATTTCTGGCTTAATGGCTTCTTCAACAAACAAAATTGTCGCTATTGGGGTGATTTAAATCCTCGTGTGGTTCAGCAAACGCAATTGCCTCCCTAAAAGTTTACCGTTTGGTTCAGATTGTGGTATGGCGGCATCGTCGGACCTTATTTTTTTTTGAATTGAGACAGGAAATGTCGTTGCCATCAATGAAGAGCATAATAACACGATGTTAACCGACAAGGCGGTGCGCCACTTCAAGTTTGACGTATAAACATGGACACATTGCGTGCAAAGTTTGGTAACTCGTTTCGAGTAATGGCCCATATCAAGTATAAATGGCCGCCAAGATCATGCTATTTAACGCCTCTAGATTATTTTCTCTTGGAGTATGTTAAATCAAAGGTGTACGCCAATCTACCAGCAACGCTCGTGGAGTTCGAAGACAACATTCAGCGCACTACAAGTATAGCCGAAATGCTGCACAGGGTCATAGAAAATTGACGTAAACGGGTGGAACGGAACCGTGGTGGCCGAAATTTAGTTCAAATAATATATGGCCCAAAGTATCTGCATAAAAAAACAAACCGAACTCATTTTAATCAAATTTGAGTGTTTTATTTAATTTTAATAACACGTCGTTCTTGTTGGTTGACCCTTTACAAGTATATATACTTGTACATATGTATGCATAGCAGTACTTATGTTTGAAGTTCTAAGAAATATACAATAATATTTCTCATCGCTTTAAAGCTTTTGACTATACTTATATATATGTATACATAGCATGTATATGGTATATAGATATTTGTATTTATTTTCGATTAATTTCGATTATTCGCTTATTTTTAATAAATTTACTGTTTGAAAATATCATCAATTTGTAATGAAAAATAATAATAATGACTAAAAAATTTATTGTTGTCTGCTGTAAGTGTGTATCTTAAAAAAAAAGTATTAATTATATAACGAAAGTCGATAATAACGCGTTTATAGTAGTTAAACTAATGAGCACAAGCTGAAAAATCAATTGAAGGCAATCTAGATAGGGAATGTATGTAATGCAATGAATTAAATGTAAATACTTGTAATTAAATTGTAATGTAAAATTGCTCTATGTGTAATTACTATTAATACTACAAGCTTTGTTGAAGAAAAAATAACTTATACAAGAAAAATTACAATATATTAGTGTAAAATACTTACAAAACACCAAAAAAATTAATTAAAGTTAAGAAAATAATTAAAAAAATTTCACAAAAAATAATAAATATTGAGAAAATAATTTAAAAAAATTAAACAAAAATTAATATGAAATAAATATAAAATTCAAAAAAACATATACTTTAAAGATCACAACAAATACATAAGTAATTGAAAAAACGTAAAGCTTTGCAATGGAATTGTCAGGGACAGCCAGCTAATTGAAACATTGAGAATTGAATTTATAAAGAATTAAATCGGTGGCGCTGGCAACGCCGAGATTATCTAAACTAATATACGCCATTTATAATTAATTAAAATGACACTACTCCTCACAAGTGTAGCACACAATTGACTAAATAATAATAACTATAAAATTGATTACTGCGTATCATTACCAAATAACGGACACCACAAAAATGTATAGTACTATATGTACTTATTAAATTTTTTATTTGTTGATTCCATGTATGTGTGTTAAAAGTCAAATTTGTTTCATTGCTAACTGTATTCAGTAAAAAATAGTTCAAAGTTTAAATTAGCATAATATTAGTAAAAAAAATGAAGTTCAAATATCAACATATAACATTATTAAATGTATTTTTTAAAGAAATAAACAAAACGTTGAAATGCCGTTAGATGGAAGATCATATAATTACTAAAGTATACAATACACATCTCAAATTTAACAATAAATATTAGTTAAATAAAAAAAAATTGATTAAAACAATTGTTTTAGTGGTTAATAAAGAGTATATT
>PB.1941.1.mrna1 CDS=1922-2062
TTTACATAGTGTGATCCATTTCGAGGTTTCCTAAAGAAAGAAACACAGAAAATTTAAATCTATTGGGAAATGTTTATTATCATTCAAACGAACATTATTTGGCATTTATTTTTACGACACACGTTATGTTTTGCTCGAAGGCCTTAGACTTTACATAGCCCCACAGAGAAAAGTCGAAGGGTCACACGATCTTGGTAGCCAATCGACCGGCCAAAAACGTGAAATTATCTGCTCACCGAAGTGTTCTCTTAATAAATCCATTGATTGAGGCACCGTCTTGTTGAAACCAAATGTCGTCGAGATCACGAACTTCAATTTCAGGCTTCAAATAGTCGGTTATCATGGCGAGATAACGGTTGTCATTGATAGTTACGCTCTCACCGGCATCATTTTTGAATCAGATCTTGAATCTCTTCAGGTTGCTCTTCGTCCCAAATGTGGAAATTTTGCTTGTTTACATACCCATTCGAGACACAAATGGGCCTCACCGCTAAACAAAATTTGGGTCGAAAACGTCGGATCTTCTTGGAACTTTTCTGGAGCCCATAGAACAAAGAGATGTCGCTTGGGAAGGTCTAGTAGCTTCAATTCTTGCACAAGCTGTATTTTGTACGCTTTCAATTTAAGGTCAGTACAAGTTGCTGCGAACGGCACCGAATCGACTCACCACGGTATTTGTGTTCACAGCTACGGCCGCTATGTTTGCTTCACTGCATGCTGGACTTGGTGTATTATCCAATAATAAATGATGGGCCTCAAGATGGGTGAAGGTGTTGCAAATAGTACGCTCAGTAGGTCGCTAATGTCGACCATAAGTTGAGCTAAGCGCACGAAACACATTCTTTAAAGAACGTTGACACGACTCACACGTGATCTGTCAAAAAAAACGGCTATTGAAAAAAGTCACCCGTTATAATTAGCAGTAAATTATGATTATAATTATAAATCAGTAAATATAATTATTATATAATAATCAGTATATTATATAATAATCAGTAAAATACAAGAAGTTAAGCAGTTAAAACTTAAAAAGGAAACAAATTTTATATAATTAATTCTAAATAAATTTAAAAATAAATGTTTAAATATTGTGCTGTAAATTATTATTTTTATTAGAAATCAATGAAAATAATTAAATGAAATAATTACATTAAATATTACGCATATACAAAATAATTAGTAATAAATTATTATTATAATGTTTGTTATATTTTTATAAAAAAAAATTTAACTATATGTATATATTATATCTTTGACGAATTAAAATAAAAATAATATAAATATTAATATATTAAACATCCGTTATAATAAAAAAATAAACAAATATAAACTAAAAACTGTTTTAAATTGCAGTTTTGTGTATATAAAGCATATGTATATACAGTTTTAGTGTATATAATATGTATGTATGTACATATATTTACACCTATGTAAACTGGTAATGCGAAGAGCGCTTTCATTGCCAAATTGTGAACTTCTGCTTTGCTTTTGGTTTGCAGTGATTTGTGACCATGCTGAGGCACTCGTGTAGGTTTTCCTTCCGCCTTGTAGCCGCTGTGTTTGTATGTGTGTGACTTCTTTTGATGTTTCGCAGTGAAAATAAAATTAAAGTGGAATTGTGTATATACATATATATAACATATAAATATACCACATATCCATATGTACTTGCAGCTTGCTAAATTTGAAAAGATCTTGAAATGTATGTATGTGCATATCTAGATACAAATACACACACATAACTAAGTGCCTTAATAGGAGATGAAAAGTAAAAGCGTTTGAGCAAAGCAAGTGTGTGTTATTTAATATGAATATGTTTGAAGTGAATGAAAAGCTGTGAATTAAATAGTGCAATAAAAATAATAGTTACACAAAAGCAACAACGATAGCAACAACTGCAAGCAATCTTTTCAATAAAAATATGTGTATGTGTGTTGGTGTGTGCATTCTATTGTGTAAGAAGTCTCGTCCAGTCGAGTTAATTGAAAGACAAAACAAACAAAAACTCACAAAACAGAGCGCACACAAACCATATATGAGCAAACATATTATATATACATAAGTACATGCATGTATGTGTGTGTGTAATTGCCAGCACATATAAGCAGCGACTTTGTATTAATCGTGCCATTAAGTTGACGCGCCGACCAACACCCGCTAACATATAAACAAAAGCATATGGATATGTGTAACTATATGTGCAATATACTTGTATGTATGTATTTGCATCTGGAGATCCACTGGTAGTGGGCAGTAATTGAGCGAAGGCTGCAAAGAAATGTGTTTATGGGGTGAGTAATCGTTACGCTGTCTTCTTTTCACTTCTGCTATTTCTGTTGTTCTTGTTGTTGTCGACATTTGTTTGTTTACATGCAAACACATGCAACAACAGGCAACTTCGCTTGCCACAAATTGTCTTTTCACTATTTTTAAATAAAAT
>PB.1943.68.mrna1 CDS=117-266
CTAAGCTCTCTTCACACGATTCTTTTGGGAAAGAATTAGAGATTTCCTCTTCAAAATGATTGTTGCTATTACTGCACAAACTTGCATCGTTTGTTTCTTCATTTTTTGTTTGTAATATGTCCTGGGAGTTTTCTTTCAAAGATAATTTGCATTTTTTTCGGCTGGAATATTATACTTTAAAAAAGTGTTATGCTCAGTATAACCGTGTATCTATGAACTCCTTGAGAAACTCCAAATTTTCCATAAATTTCCACATACTTCTTTGATTTCGTTTAACATAGTTTTTATTTTCTCTTACAAAACGATCACGAAGTGATCTCTAGCGGGATTGGCACCTTTCCACAGGCTCACCAGTTTCAATTGAAATGTTTTTCCAACATCTTTTAAGAATTTGTTGAGTTTTATCAGAAGTTTTGTTTTTTTTATCATACAAACATGGATATTTGCGCACAGCATTTATTAAATTCTCTTCAAACATCATAGCGCCCTAAATCAATCAAATCTAATCATTTTATTCCTACTAATAATGTTGTTTAACAATAAGAGACCAAAAACAAAATAACAACACAGAC
>PB.1944.3.mrna1 CDS=3-596
TATGTGGGATAATTATGGACATTTCATGCTTGCCAACCGTTGTTGGATTTTTTTCTTCTGACATAGCCCCACCATATAAATTAATATTTTCTAGCGATACCATTACCTCAGTTGGTATATTGGATGTTTTGCGCGATAGTTCTTCTACTGGCTTCAATTCCGTAACGGGTATTAACAGCCGCGTTCCCATCTCACGGTCGCCTTCGCCGTCAGATGTGCTGCTGGAAGACTTGGTTGTTATGCCACCAGTCGTGTGTGTACCTTGTGTGATACCGTGCTCGGAAGTTTCTAGAATAGTGGACAATTGCTTCACCGTTAAAGGAGAGTATTCAACTGCGGCTTTTAGGGGTTCTGCCTGTTCATCAACAATGGCTTCAGGTGTTGGATTACTTTCTGGACTATTAGAAAATTCGAGAGGTTTTGGTACACTCTTCAAAATAGATCCAAATTGTCTTGGTGCAACTTTCTGTGCCATCTTCGGTGTACTTACAGACTGTGATTTTAAAAATATGTTGAATATTTGTGTAGAACAAGTTTCTTCCGGATCATATATGGCACCTCCTACAGCCCCTTCAGTAGTAGGTACAGATAGTTGACCCTCACTTATAGAAGGTTCAGTATAAATTTCGAAACCTAGTTTATTTTCTATTGTGGAAGTAGTTGTGGTTGGTAAAGCGGGTGTTTTAAACTTGAAATTAGCTGTTGAAGGATTTTCTTCTTTGCAAACTGAACTAACTTTGTTAATGGTATCAGCTGAAAATTTGCTTGTAGCTGTGCTAATTGTATCTTCAAATATTTCGATTTTATTAGGCTGCGCCGAGGTTTCGGTACCACTCGTTATTTTCAGAGGCCCTTTATGGAGAATGCCTTTAACCGCAATATCCTCTTTATATTCCATTGGAACGACGGATGGTATTGGCATAATCGATTTGCGTAAAGGAAAAAAGCTTTTGCGTCTCTGTACCCGTTCGTTACTGCCGCATGCAGTCTCGTCCATATCCGCTGTCATTAATATTGTATCATATCGACGCAAACGTTTTGCCATCAACTCTTCCATTTGGTATTCCACCTTTTCAGAAGAATTATATAACTCACTAAAGCACACCATTAATCCTTGCTTCTTTTCTGGTTCAAAGTACGCGTCTATTTCTGTCAACCGTTGTGGTCTTGATGTTTTCGCAAAATTAGGATACTGCCTCACATTTCTGTTAATATCGTAGCTGCACCAATAAGTGTCACGTTGGGTTGTAAAATTGTTTGAAATGCCACGTTTTTTAAACCAGCGGTACGCTCTATACTCTTCTGGCTGAAATTCTATATTTGGTCGGGGGTACATAAAACATTTGTTATATTGTGGGAAAGTTCGAGGTTCCGGCTCATTTTCGATCGTTACTGGTGTAAGCCATTCACTTTGTGGTAAATTTCTACACTTAAAATCTTTGGGATATTTAAAGGGTTTGTCATAATTTCTCTCTCCTTCCATAATGGGTGGTACTAGAGGTTTCTTAAAATAGTCCTCTTTCATCTCAGTATCTTCATGAATACTGAAACCCAATTCAGTATTCCTATCCGTTTTACTAAAGAGTTTGCCAGACAGTTTCTTATCATGTGCTTTATTCCATGGTCCTGGTTCTTTACGATTTTCTTGATTTCGTGCTGCATCAATAATTGAGCGAACAACTGATTTAGGAACTTCAGATGAACTTTCTTGTTCAGCTACTGTTGCTTTTGTTAGTTGTGAATTAAGATTGTCATTTTCATCTTGAAAGACTTGTACGCGCGTGTTTGCTTGTTTTGAAGAACTGGCGCCAGTCTGTACCGTTCCCGGCGCATAACTCTTTACTGCAGATCCTGTGCGTATACTGCCGACAGTTGCCTTGCGCCTATGACTTCGTAAAGACGTTAAAGCTAAACGTCTTTCTTCGAACTGTCGCTTTGTACTTTCCTTTACCTCGTCGTCATCTTGATACAAAACACGTTGTGCAATGGAAAAGCCAAAATGTTGGTGCGCTTCTTGTAATTCTTCCAATGGCTGGGCACGACATGCAATGCCTCTACGAAATATTTCATCTGCCTTGCGTGTATTGCCACATAAATCATAATGGTATGCCCAACAAATATAAAAATCAGCAATCATTGTACCAATTCCAGCATTGAATAATTGCTGATAGCATTCCATCGGATGTTGATGGCTATCAATAAATTTCATATACAATTTAATCATTCGTCTATCCTGGAAATACCGTTCCTCATTTTCAAACTGAGATAAACATTTTGTTAGCACTTCTTCTAAACCAGATCCTTTGCCCCCTGAAGGAAAACTTTGTTCTATCCAGCTAATATATGCATACCAGGGTTCGAGAGGGTCATTACCGCTATATTCACGAATGGCTTGTTCTAACTCTCGGCGTCGAGCCAATAATTCTTGTGGAGACTCAACACTCAAAGAAGCATGTAAAATACTGGCATTGCGACCAGTCGCCAATGGTTGAATATTTTCTTTTGCATCTTCAAAATCCATTATGAAGCAAAGTTACTTTGTTTATTAATTTTATAACTGGAATTAGAAAACCACGAAACCTCAGCTTTCTCAGTTATATCTAACTAAATGCAGAAAAACGTCACTTTATACGAATTTAATTAAAAGAATTCTATTTTTCTAAGCCGTTAGCCGTTAGATTAAAAAACTTGAAAAGGCGCTAAGGTATAAGATTTAAGATGAAAGGCGCAATC
>PB.1945.6.mrna1 CDS=306-764
ACAACGAGGTGCGCGATAAAACCTTTAAAAGTTAATTAATTAAGATGTTAAATATCGTCTTGTGCATACTGAATTAAATACAAAATTGTAAAACGGATCTAATTTATTGATGTGTTTAATTTTTATAGTTTAAGAGGAACGTGCATTTCATTAATTTCTATTCTCGTGTTTTCCTCGAAACCTAGATGAAATATTACTACAAGTGAAGTGGTCAAAAACGCGTATTTGTTTGATGCATGAAGCTGATGTAATATATATGTATAATGAAAAAATAAAAGTTGAAAAAAGTGGTTTAATAGTTAAATATGAGTGATAGTGAGTCGCTAAAAAGTAATGCAACAACAAATTTAGCTGTTGCAGTAAGCAGTGTGATTACTATGGATAGCCAAGCAGCAACAAATTCTAAGCAGACTGCTGATAGTACCACTGAATATGTTAGTACCAAAAATGATCAATTATCCGTCATGTCAACAACAAATGATGATGAAAGGGCAATAAATTCCGTGAGCGAAAGTCAATCTCAAAAGCCTAATACCGTTAAGGAATTGAGTCAGACCCATGATTCAACTTCCTTAATGGATTCAACAGTCTCTAACCAAAGTCAAAATTCTAACAGTAGCAAACGCGTCATACGCAAAATTATGGTAATTGATCCAAAAAAATTGCAACAAGCTGGTTTAGATCGCAAATTGGCCGAAGCAATAGGCAGACACAAGCTAAAGGTATTGGCTAAGGAACAGAAGAAACGTGTACAAGATTGGGATTC
>PB.1949.1.mrna1 CDS=226-1323
CATTTTCCAAGCTAAGCAAAACCCAGGCAGCCGCCTCATCGCATAAACGAAAAAAGATATCAGTTGATAGCTGAACATCGTGCTGTATTGGCCGGTAAAATTTTAGAATTTTGGATAATACGAAAAATTTGCTGTGTTGTGAAGAAGAAAAATATATTAAATAATAAAAATAAAAAATAATTTGCACAAAAAATAAAAAATTTTAGAATTTACAATAAAAAAATTATGTTCAGAAAGAGTTTAACTACTTTCGCACAAACTAAAATTGCAAACAATGCTGTATGTCTAACGCCAATAGTTTGTCGAACTTCCAGTAGACGTACTAGGCATAGTAAAGCCGATAGCCGTCCGCCAAAAGTTTTGATTACTGGTGGTCTGGGGCAACTTGGCATGGAATGCGCTAAACTTTTGCGCTCTCAATATGGCGCTGACAGTGTTGTACTCTCAGATATCATTAAACCCAGTCAGGAGGTTATAGAAAGTGGTCCGTACATATTCGCCGACATTTTAGACTTCAAGGGTCTGCAAAAGATTGTCGTCGATAATCGTATTGATTGGCTCATACATTTCTCCGCATTGTTGAGCGCGATCGGTGAACAAAATGTGCCACTAGCGGTGCGCGTCAACATCGAGGGTGTACATAATGTCATCGAACTGGCAAAACAGTACAATTTACGCATTTTTGTGCCAAGCACAATTGGCGCATTCGGCCCAGACAGTCCGCGCGATCCAACTCCAAATGTAACAATTCAACGCCCCCGCACAATGTATGGCGTCTCAAAAGTGCATGCTGAACTTATGGGCGAATATTATTACCATAAATTTGGCCTGGATTTTAGATGCTTGCGCTTTCCGGGTGTTATTTCAAGCGATCCACCAGGCGGTGGTACTACTGATTACGCCGTCGCCATTTTTCATGAAGCACTGCGCAGCGGCAAGTACACCTGCTACTTGCGTCCAGACACACGTCTTCCCATGATGTACATTGAAGATTGTTTGCGTGCCTTGCTGGAATTTATGCGCGCACCATCGGAAAATTTGAAACGTCGCGTCTACAATGTAACGGCCATGTCTTTCACCCCCGAAGAACTGGTAGAGAAATTAAGTAGTTATGTTCCCAATTTGCACGTGACTTACAAGCCAGATAGTCGACAGGAAATTGCCGATTCATGGCCACAAGTTTTTGACGATTCTGAGGCTCGCCGCGACTGGGGTTGGCAGCATAAATACGATTTGAAAAACTTAGTTAATTTTATGGTAAAGGATGTTCGAGAAAATTTTATTAAGCTGGAAAATGCCAAAGTACGTGCTTCGTCCACGTGATTGTTATATAGTGGCGGTACGTTATTCTTTAACCAGTTTTCATTACAGAAAAATTAAATTTGTAAAAATATGCATTTATTTATGCATTTTTAAAATATTAAATTTTAATATTACAAAAAAGTTTTCTAAAAAACAAATATCTTAAGTCTGCATTAAATTAATTTACAGCAATTTATGATA
>PB.1968.1.mrna1 CDS=1-81
GGGAAAGCGCCATCTGTCTTAAAGAGAATGCCTGCGGTCGAGCGCTATTACTGTAACTTTTTTAACATGCTCAAAATATAACTATTTGCTGGAAATTCGTAAACAAGAATTGATAAAGTGAAGTAAATACCAAACAA
>PB.1979.2.mrna1 CDS=745-912
TTTTATCATCACTTGATACATTCAATACGAAAAGGCAGAGGATGCTGATTGTAAGCAATATAGCACGCATTTTAGCGAAGAATATTTTATATTTGATAAATGTCAGTTTTTAATTGAGACTTCGCGACAACACAAATACACGGTATAACGAAAAGTTAGTTGCCGACAATGATTTTCCTTGATTTTCCTTCCCGAGACTATGGACTATGCGCTTAAATGCAAAAGTAACAACTGAAGACAAGTGCGCCGGTTGCAGAGAATATAAAAGCCAGCGCTGGCTGGCGGTGGTAATGTTCGGTGGTTGCACGAGTGATGACTTAACCACAAACATTACGCCAGCGGTGGACAGGTGTCAGCGGTAGTATGATTTTTTCACGCTGCCCATATATGTATCTATGTATAATATTTGTAAAAGAGAAAGAAGGAAAGAGAAAAGTTAAGAAGTTGCTATGCTCCCGGGGCGCTAAATATTCGTAAATAGATGAGTTGAACAGACGAACTCTTAGTGGCTAGTGTGGAAAAAAGAAGAGCGGTGATAGTAGACCTGATGGCAAAATATTGGCTGCAACATGACGAAATGCGGATGAATGATTGAATGAATAGTTGATAGCCGGTAAGTTGCAAATGTACACACCTATAAATAAGCGCATAGGTATATAACTGTTTGCAAGCATCGCCAATAATTAAGAAATACGCGCGTTTGTCTGTTGCATAAATGTAAAAATCAGTTTGTTTACATTTGAAATGCACATAAAGCGTATACATATGTATCTACATATACAAATAAAGATATATGAACAAATTTTTATTACATTAAGCTTATTTAACTCTGCTGTGCTAAATACAGTAACGCATGTGCATATATGTATTTCGAAATTATTTATGCACCATGTATTTGTTGCAACTCACTAGAAACATCGACAATTAGAAGAGATATACGCTAAGGATATAGACTCGTACATTTGCAGATATTTGCGCCCAAAGTTGCATTTGCAACTAATTTTAAAACATTTAAGAATTATTAATACAAAATTTACGAAAATAATACATTTTTGATAACTTTAAAAATAAGTTCAGGTAATTTTTCTGCATATATAAATCACTATAAAAATTATATATATTATAAAAAAGACTTTCATGTGATCGAAAATTCTCGGATTTATGAGGTAATACTCAACTTAAAGTTTGAAAAAAAACGTGTTTTTTGTGAAATTTTTGGAAGAGGATTTTTATTTTAC
>PB.1992.1.mrna1 CDS=576-650
AAATTAAATATTTCGGTTTCTTATGCAGTAGGCGAGGGCTCGTTTGGATTTCTTAGAGTTTAAAACAATTTATAAAAAAAAAAAAATCACAAGAACGTCAATTAACACCAAACACAATAACGAACTTAAATTATAATTAATTACACGTAAAAACATGTACAAAATTTTATTTAAAAAAATCACACATATATTTGAAATTTTTTTTCTATTTTTGTTTTCTTAATATAATGTTAGATTATTTATTTTCATTTGTTTTCACTTTTCATTTGACTTAATTTCTTTTTAATACTATAGCTGCCTCCACGCCGGCTATATAATGTGTTTTATACTCTACTCGCGTCTGACCGTTCGGTAACTATTGTGCTTCTGTGCTGCCTTTACTATCGGCGCTCACTTAATGATTATAGGTGAGCATAAGTTCTTGACGCGTTCACCGTTCGTGGTCATCTGAAACCGATCGAGCAGCTGTGCCGCATGTTAAAGGCGAAGGCGAAGCCAAAATCCAAGCCAAAGCCAAAGCTAAACCATAACTAAAATCGTTGTCGCTGACGTCGTCGCAGTAGCAGTAGCAAGCAATGAAAATCACGAAAACCACGCCGAATCCGAAACCCAAACCCGGTGTCCATTTCACACAGCTGTGCGGTGCGTAGAGCGAGGAAATTTCACTGCTTGCTCAATGTTACAATAAAACTA
>PB.2003.2.mrna1 CDS=320-559
TTACATTTGGGATCCGAAATTTCAGCGTGAATGTAAAATTTCTGATTTTTCCGTTAACAGTTGAGCGCTGAAGCAATTGTTTGCAAATCTATCAGTAACCGTGGGTAAGTCTACAAGTTAATATTGCCCGAGGATTTCCGGCTAAAACTTCCGGTCCTCATGCTGTTTGCGTTTCAGTAATAAAGTAGTTTACTGTGCCGTGATTCCACAAAGTTCAGCGCACCCAACCAATTTTCAAACAAAGAAAGCTGTAAGCTAGCAATGATTAACCTTCGCTCAGACTTCATTCTCAAATCCTTAAGGGGGGAAACCAGTTTAGATGATTCCAAAAAATCGATTTTTTGTATTGCATAAATTTTTAGTACAACTATTCAAGAATATGTTGCTTAAGTTTCATAACGAAATTCCAATTAGTTCCGATGATATGAGCACTAAGGTAAACACTGGTCGATTCAGTGCCGAAGCGAACTTTTTTTTTTTCAAATGCGTTTTTCTCGTATCGATTTTTTTTCAACTTGCGGGAATCCCGGCTCGAAAAGTTATTGCCGAATCGATCTGAAAATTTATTCAAGTCAGAAAAATATGAATCAAACTCTGGAATGATATTATTAAGTAAAATATAATTTTTTATGTAAGAAAGGTAAAAAAAAATATATAAAATCATAACATTTTGTTCAAACACCTCCAAAACATTTAATTTTCAACTCTTTTGGCCAGAGTTTGGAAAGTTTATTCTTAGAAAATATGTTTCTAACGAAGTGAAAAAAAATTAATGATTGCAGGTCAAAACTGTGACCTCCTGGTGCCCCGCCAGTAGTCAACTCTAATGGCGATCGTCAATGGACATCTCCCTCTAACTTCAACACTTTCGGCGGAAATGGCATCGAAAAATTTAAGAGTGTAGTTCAAAATTGGAATAAACTACAAGTTTAAAAGAATTCTAAGTATTTTTTCTCAGTTAAAAAAAATAGCTTTCCTGCTACTGAGAACGGAGTGCGCTATGTTGCTTAACTGAATACTCGCTATGTAGATGTTTTTGAGGAGACCTTAAGAGGCATATCGAAATTGATTAACCATAAAACTGTCCGGTGAGGAATTTCTACAATTTTGCACACCATAGAACAGAATTGATTCGACTGAAGGCCACTTAATCTTTGGGGAGAGAGCTAAGGGTTAATTCATAGACCCGCTACTATAAAGCAGGAATACTTTGTTGTTCATTTGCTCCTTTCCTTCTGACAAAAATGATTGTCAATGAGGTAGACCGTGTCTTGATTAACTACAAACACAATAATACTGATATCCTCAGTATGAGAGATACTTCTGCTGCCTTCGGTGCAATCATTAAACAAGAAAAGGTTTTAATAGATCCCATAGATTTTTATCTGGACAGTGGCTGTAAACACGGCAGCATATCCCAATCATTTGAGGTTTTCTGAATGTTTTCTGCCGCTATAACAATAACAGCAATATTCGTTGTAGACAATAAACACTTTCTACAGATTTGCGGCGCTAATGTTGCTGTTCGAAGTCGACAGCTTCACAGCATTAAGATTGCTCTTACTCACTACAGTTCTACTGCTCTTGCTAACGTCTTTTCATAGATTGATCCATTTCAAAAAGCATTGCATGTGTTCGTTGGAACCATCTTGGAATGTAACAAAAACAAAAATGCTATTAGATCTATAGATGTATCTATATTCAATTGCGATAACAACCCGCTGCCCACCAGATGCAACTTCCAGTTGGAGTCTCTGATATTAATTCAACTGAACAAATATTTTCTTTACCTTAATGTGCTTACACTATATAATAAATCTAAATAAAATTAGCACAATTTGCATTAACAATTTCAACTCGCGTCACAAATTTTACTAAGTCGATATCGTTAAGTTCCTGCACCACATCTACTTATACTATACTACTCGTATTACTGGTACCTACTTCTAATGATTACTACTAAAAAGCTTCTCTAGCTAAAAAAAAACACTGAATTTTTTATTATTGTATTTCTTCTGCAATAATTTATTTACGAATCACACAATTTTATTGTATACGATTTTATAAGTTTATTTATTAAAATTTTTATATGCCTTATTTTATGTTGTACTTTCTACCAAATCTACAGGGTTATAATCTTGCATCACAAAAAATTTTTTGTTGCAAAATAACTGCGAAAATGTTGCTAAAATTAATGGGCAAATTAGAAGTTTTAAGTTAGTCTGAAGTTTATTTATATACATATATCCTTTCTAGAAAATTGAAAATTTATATTTTGGAGAAATTAATGCGATTGTGTTTTTCTGTATTATATTTATTACTTTGCGATGTCAGGATAGTAAGCTAAAGATGTATTTTTAAATTAAATATTCGGCACATTATAAATTCTCTTAATACGCCATAAAGGGTGTGGCGCGCCATGGCGGATGAACTCATTCGGGCCTTCTTTGATACTTTGCTCCACAGCAACAATAGCGTCTACAGTGAACACTGTGCGGCATCTCACTTTTAATCCGACTTTCGGTATTCTATCTTTCACTTCCACTATATAATTTCCACATTTTTTTCCGAATTGAATTCCGAGTGAAAATGAATGTTC
>PB.2009.6.mrna1 CDS=87-281
TCTATAAATTAACTGTAGTTTAGCACAACTGCTTCAGTTTGAGTTTTAAACTTGACAAGCAAACAGAAAATATATACAAATTCATCATGAAAGTGCTATTCTTCCTCGCTCTCTTTGTTGCCGCAATTTGCGCCGTTATGGGTCAAAGCTGCCCGGTCAACTTCAAGTGGGATGCTGGTAATAAACTTTGCCTCGCTGAGCGCCCCATTCATGGCGAATGTCCTGCCGGCTCGCAATACAATTTGAATTACAACAAGTGCGTTTATGGAGCTCGCGGTTAAATGATTTTAGTTTATGGCCTCGCTTTGTTCTTTGTCGACACATGTTATGAATAAGAATAA
>PB.2013.6.mrna1 CDS=425-598
[truncated: 1,855,997 more chars]
