# Supplementary material for: Nanopore long-read RNA-seq and absolute quantification delineate transcription dynamics in early embryo development of an insect pest
Source: Sci Rep. 2021 Apr 12;11:7878. doi: 10.1038/s41598-021-86753-7 (PMC8042104; doi:10.1038/s41598-021-86753-7)
Supplement: Supplementary file 5 — Supplementary Information 5. [file 41598_2021_86753_MOESM5_ESM.txt]

>132767:84783_448181	PB.1004.1
GATTCTAGCATTTGATTATTTATTAAAAATATCTATATAAGGGTCATAATTTACAGCATTATTTAACTTACATATTCCTATTTATATTGTATATGTTGATATATATGTATATATATATGGATATGGTCATGCGATCGCGAAGTAGTATGATTTGAGAGAACGAGTATGAAGGCATTTGGGAAGTAATGTGTGTTACGAAAGCTTTACATTACATATTATATTTCAGATGCATATGTGATATATGTACCTATGTAGATATATATGTATAATGAACTTATGCTTCGGTATTAAAGATTGGAACATGCAATGTGAAGCCCTCATAAACATAGCCCGAATACTATAAAAACAGCAATCCACATTGGTTTATTGGCCAATATTTTTGACAGCGCTCCACCATTTAGATGATGCTTATCATCGCGAGCTGCATCGGTGCTACTTGTTCCTGGGCCGCCATTGGTTTTTTCAGCAAATGATTTTCGTTCTGATATGCCGATTTCATTTAGATTGGATAGAAAACGTGTACCTACAATAAAAAAGAGAAACTAATTATTGCAACTATATGTCCTAAATTAAAAATTTTCAGTATACCATATATGTACAAGACTTTATCTTTGTTTGAAAATACAAAACAACGAAGATAACGGCTGTTACAAACTTTGCATTTTGGTATAGGGTAATGAGAACCAAGCAGTCGAAATTCGTCTAATTATTAAAGAAATTCAGGGATTAAATTGAGTTGTAAGTGATTTATTCTCAATTTGGTTTGGCAATTTATCATGAATAGACTCACGCCTGAACAACGCTTGCAAATAGTGCAATTTTATTTCGAATTGCGGAATACGTATCGCGCACTACGTTCATTTTATGATGAAGTGCACTTCTGGTTGAATGGCTACGTCAACAAAAAAACTGCCGCATATGGAGTGAAGCTAATCCTCAAGTGTATGTCGAAACACCGTTACATCCAGAAAAACTGACTGTTTGGTGCGCTTTATTGGCTGGTGGAGTCATTGGTCCGTACTTCTTCAAAAACGATGTCCAGGAGCTGTTGTTCCAACAAGACGGCGCAACAGCCACAATCGATTTATTGAAAGACACGTTTGGTGACCGCCTAATTTCACGTTTTGGACCTGTGAATTGGCCTCCAAGATCTTCTGATTTAACACCACTAGACTACTTTCAGTGTGTAAAGTCATTGGTCTATGCGCATAAGCCACAAAAGCTTAACCATTTGGAAGACAACATTCGCCGTATACGGCCACAAATGTTGGAAAAAGTCATCGAAAATGGACTACATCCGAGCCAGCCGTGGCGGTCATATGCCAGAAATCATATTTAAAATGTAATGCTACAAGATTATCTTTCGGATAAATAATATGCATGTCAATCGAATAATCGTTGTTTTATTGCAATTTAAAGTTCTATATCTCTAAAAAAAAAAAAACCCGTTATAAATGACCAGTGTGACGGGCGCGTCTATTTATCAAGTGCTTGTAAGGAAAACTTTTTAATTTGACGAGATGACAATTATTTAAGGCAATAGTGCAATCTTCGAAGAAATTAATTGGATCGGATCACTAGAGCTTTATGCTTCAATACAAACTGATCGATCAAAGTCGAGTTCTTGGAAAAAATCTTTTGTATTTGTACAGGGAAGTCTTGTTTTTATGACATGATATGTAAGATGCCAAAAGTGAATTTATACAGGAAGTACTTAGATTTGCATCTATGATTTACCCTTATATGTATTTTAATATACTATATACATATATTATGAATAAATGTTATAATTTATATATATAAATTTGGTAAATCCCACAACATACTCTTACTTACTTTTGTCCTGGCCATAACTTGATCGTGACGTCTCACTGCCGTGCCCGAAAAACACATCCCAGCGAATTTCAGTAGAAAAAGGTCCAGAAGGTGATGTGGTTGGTGGATATGAAACTATATATGTATGTATATGGGAAATACGTAAATCCATCTCTATTCAAAACATTGTTGGGTAATTAAAATTGTACAATAATTTATTTACTGCAAGTGAAATAGTTATTTTATAATACTGTACATTAGATTAACAAATCATCAATCTGGTCTGAGAATAGTTAATTGAGTGATCCCAGATTTGAGTTCACATTCTTTATAATATTTGTGGACAACAATTAATTAAAACTTACCGTACAGCCGAATTACACCATCGGTTTCTCCACGTGGGTTTTTGGCCACACATTTGTAAATTCCATCATCGCCACTACTAACGTTTATAACGGTTAATTTCATATGAGTTTTATAAACAGGAACACCAACACTAGATTCCACCCTAAAAGAGATTTTGAATGGGTGAAACTATCGAGTAAAGTTTTACAGGTAATGCCAAAGACAGACAAAGTGTGTCAACCGTATTTTTATTTTTGTTCCAAAGAAAATGGAGTTTTGTACTACAATAGTGTTAAAGAAACCATTGAAATTATGTGGTGTTCTGTTTTGTATTTAGATGAATTGCACTAAACACACCCAAAACTTTAAGCTCTTCTGCCAAAAGCATTTGTTTTCTGTCACTTCGAAATGTAAAAAAATTAAAATTCAAAATAAATGAAAAAATTAAAAATCATAATAAGGAAAAAATGTTGTTGCAAAGCCCTTTTCTGAAAATAAATCTTCAATATTGTTTAGTCCTTTTTAATGCCCATAGAGATTGAGTAAAATATTTCCTTTCGCCCCTCATGTAATTAAATTCATCATCATTCTTCATTTTACTGCTTTATATTTATTTTCTCTTAGTTGAATTTTTTTGCATCAGCTAATAAGTGTCAAACTCATAAAATAAGATAACATACTCGTATGTGTGTCACTATGCTGGTACATGGTTTCCTGAGTTTTTATTGTAGTACACATTGTAGTACGGAAACCATATGTCTGTCTTTAGCACAGTGTTTTCATCAATACAAATATGTGTGTTTGAAATATTGAAATTTTATTTAAAACGGCAAACGTTGTTTGTATGTACGTCATTTGTAGTGAACACTTTTTTTAGAAATATTTTTTTGGAAATATTTTTAAAAATAACTAACACTAACTGTTTTTGGATATGTAATTGTAAATAAAGCAGCTGATCAACTTTTTTAATCTTTTAATAATAATCGTGCGGATATGTTTGGTGCCTTTGCACTGAAGTACCACGCTATGCTAGTAAGGCACACCAGTTGATGCATGCGCCGGATTATTCAAAGCAAATAATTTGGGTCGTGTATATATAGTCAGACTAAGTGCTTTTATCTGTGACTGTTGTTGGTTTATCTCACCGGACCATTGTTATTTCAAGCTATACGTAAAGTAAATGGACAACATTATCCAATGTATAAAGATACATGCCTTGCACTAAGCTTGCTAGAAGATGACAATCATTGGGACAGTATGCTTGCTGAATCAGTTTTACTTTACTGCACAGGAACACAAATTTGTTTACTATTTACTATATCCGGTCCGTATGTTGTGGGATAATTACACGGATTCGATAACTGATGATGATGATATACATATTGTATCGACATCGTACAAGGTGCAACGGTCTAACGATATCACTTAGTGACGCAGTGTACAATGAAGCATTGAGGATCATTGTATTGTCATTGCGCATTTACCAATTAGTTATTTCGGTATGAGTTCACCAAATCAAATTGCATCTTATTTAATCAACCCACATATTAATCGTTCAATGAAGTATGATACTGTCGAATAGGCACCGAATATTTCTCGAAAGGTTTTACTACTAAATGACGCATTATACTGGCAGTTTTCGCAGGACATAGTCCCCCTAAGTTTTTTTGGAAGCACGAGGTGCGACTGACAAAAAATTCCGTATTTCAATACTTCTTGCTGAGATCCGACTAAAGAATGGCATCGCATTGGCCGTTGCATCATCTGGCATTGCAGCAATTTTATTAGATGGAGGTTGAACAGCTCATTTAGCATTTAAGCTGCCATTAAACATTAAATATAATCCAGAAGCAGTGTGCATTCGCTTAAGGCACTGAATAGGGTATTGAAAGGTATAAAATGTTGAAAAAGTACAACTGATAGTTAATAAAAAATGTTGACGTCAACGGATTAAATTCACAGGTACAATAGTTTTTGCCAGGGGACTTGGTGTCAAACTAAGCTATGGACTTCGAGAAAGCTGCGACTTATTCAATTGAGTTTTTGAATTCATTGTTTGTTTGTAGCTTAGATTTATCTTTGGTTATTTATAATTGAAATAATTAGTAGTAGAAATATGAAATATTTTCGATGTATAGGTAGCTATAAATAATTGTAGTTTAAAATATATTTGATACTTTAATACAACTAATTTAATTGTCTACAGCTCTGCATTCCTCCTTTATTTATAATTACATCCCCCAAACACTTATAGTGTTAGTTAGTTATTGGAGTTAGCAGATGATCATTACAACAGATAATTCATGACGACTTAAATATGTTTCTGTACAAAGTTCAAATAACATAACAAGCCGGTTAAACCCTTTAAACTTTCTTATTCGCCTGGAATTTTGACAAAAAATTATTGAAATGGCCAAAGAAGACAATAACTTGCTAAATTTCGTCTTTATGTCTGATGAGGCCTATTTTGATCTAAACGAGAATGTAAACAAGCAAAATTTCCGTATATGGAGTGAATTAAATCCAGAAATAGTCCACGAGACGAAACTTCACCCAAAACGAGTCACTGTTTGGTGCGCAGTTTCATCAAGGTATATTGTCGGGACATACTTCTTTAAGGAAAACGGTGTAACAGTAACTGTCAATGTCACCGTTATTTACCCTTCCTTACTTCTTATGATTAGTCCCAGAACTGCGCCGAAGACGTTTAATAGCGAATGGTTCCAGCAAGATGAATCAACTGATCAATTTGAAAACAAATTACTATGAAGAAACTCCACTTTTCGTCCCTTGACCTAACTGCACCAAACTTTTTTTTTTTGGGGTTATGTCAAACAAGAGGTGTGCAAACCAAAGCAGAAATCTGTCTGAATTGAAGCAGTTCAAATAATTGAGGCAATCCTGATTAGGTGTCGCATATGCGTAACTGAGCATGGAGGTCATTTACGGTCCATAATTTTTAAAAATATTTAATTATAAAAAATAAAATAAAATTTTCCATACCATAAAAACAAATAAATGCATCGATTAAAAAAATTATTACGGTGTGCTTTTGTAGTACGAATCGTGTGCCACAAAAATCATCGTTTGATATCTTTTAAACTTATATTGAAGGTCATTACTTACTTATTAATAACATATATTAGAAAACCAGGCAACGTGATTTTGTGGTTAAGGTATACCATACATTAAATAATAATATAATAAATTTTTCAATACAGTGAAAATATGCTCACGTATAAAAACAAAACCGTAAAGCCGGTACATTTGACAACGATTGATATACATTTTTTCAGATCTGTATTATCGCAATTCAATATAAAATGTTAAATTTTGTATTTTATTAATTATACTCTCGCAACCTGTTGCTACAGAGTATAATAGTTTTGTTCACCTAACCGTTGTTTGTATCACCTAAAACTAATCGAGTTAGATATAGGGTTATGTATATATAAATGATCAGGATGAAGAGACGAGTTGAAATCCGGGTGACTGTCTGTCCGTCCGTCCGTCCGTGCAAGCTCTAACTTGAGTAAAAATTGAGATATCTTTATGAAACTTGGTAGACATGTTTCATGGTACCGTGAGACGGTTGGTATTGCAGATGGGCGTAATCGGACCACTGCCACGCCCACAAAACGCCATTAATCAAAAACAAATAACTTGCCATAACTAAGCTCCGCAATAAGATACAAGACTGTTATTTGGTACACAGGATCACATTAGGGAGGGGCATCTGCAGTTAAAACTTTTTTGTGGGCGTGGTCCCGCCTCTAATAAGTTTAATGTGCATATCTCTTAAACCGCTAATGCTATATTAACAAAATTCACTAGAAGCAAATGTTTTTAGCACTTCTATTGACGGTGTGAAAATAGTTGAAATCGGGTGGCAACTCCGCCCACTCCCCATATAACGGTACTGTTAAAAACTACTAAAAGCGCGATCAATCAAGCACTAAACACGCCAGAGACATTAAATTTTATCTCTGAGATGGTATAAATTGGCTTTATAGGAACCGCGTTCAAAATTAGTCAGTGGGTGTGGCACAGCCCACTTTTAGGTGAAAACCCATATCTTGAGATCTGCTCAACCGATTTCAACCAAATTCAGTGCATAACGTTCTTTTCATGTTTCTATGTCATAGTGCGAAAATGGGCGAAATCGGACTCAACCACGCCTATTGCCCATATAACACCATTTTAAATTCCATCTGATTCTTTCACTTTCCACTATGCAAATCAGGCAACAATGACTGTATCGGGATAAAACTTTGCGTGAATAATGCGATTAAAGTATGCCACCTTGTGGCCAAAAATTATCTAAATCGATCCAAAAATGTTTAAGCCCCTAAGTACTAAATATGTGGACCCCATTGCCTATAGTTGACCTTCTACCAAAAATATCAGTCAATCCACAAAGAAATCTCCAACGAGTATACTATTTGACTTTGCGAGAGTATAAAATGTTCGGTTACATCCGAACTTAGCTCTTCCTTACTTGTTTTTTATTTAAGTTTGTAATTGTAATTTATCTAATTCTGTTTTCACACGGTCTTTTTTTACAAGGTTTTGATTTAACAATATTTAATTAGTAATTAACATTTTATTCCATTTAACACGATTTAAAATTTTATGGGATTAAATTTTATTTGTCAGATTTAATTTTTGCGAAATATATCCATACCACAAATTTATAGAAATTCCCTTTTTGTGAATACAAGGAAGTTTACTGGCAGTTCACCGTTAAAAATGTGAGGCCGTCCGTTCGTCCGTCTGTCCACGCAAGCTGTAACTTGAGTGAAAACTAAGATATCGTAATGAAACTTTATACACGTTTTCCTTTGAAAAATGTTAGCACAAGTAGCGTAATCGGACCACTGCCACGCCCACAAAACGCCATTAAACAAGAACCCCTACCGACAGTGCCAAAAGGGATAAAATTGGATTTATAATCCAATCCCCGCCCTCTCTCCTTGTAAGTGGTTTGTTAAAAACTACTAAAAGTGCGATAAATCTATAAATGAATCCGCCAGAGACATGCAATTTTACACCTGAGATGGCACGAGAGAGCTTTATAGGAGCCAATAACAAATTTGGACGATGGACGTGGCATCGCCCACATTTAGGTGAGAACCCATTTCTCGGGACATACTCGACCGATATCATTTAAAACTTTATCTTTACATTCCTACATTACAGTGTGAATATGGGCGAAATAAGACAAAAACTTCTTTCTTTACAGAATACAAATCAAGCACTAGTTAATATATCCGGATAAAGCTTTGCATGAATAGTGCCCTTGAAGTGTGCCCCTTTATGACCAAAAATTGTTCGATTCGAAGCAAAACTATTTAAGCGGTCCGATATCCAACAATGTGGATATCCCGGTTCCTGTTGCGAATTTTTTATCAAACATATCCGTGAGATATGTTACAGAAATTCGGTTTTTTTAAGATAAAGTTTTACCAATACTTGAAGGTATTATCCCGAACTTAGCCCTTCCTTACTTCTTATGATTATCATTTTAATTTTTTCGTGCTTAAAAAATTGAATGACCTAATCCTTTTGTTAACAACATATGTAGCTGTTTTACATAATTGTTTTTGATGCTATACGCTTGTCCATTGTGATGCTCAGAACTCCCAAGTAAGGATCAAAAAGACCATCTACAAAGCGTCTAGAGCTCCTTTGAAGCTTACACTGCATTTTGTTTTTCTTTAATAACTATGCTTGTGTACATACATTATTTAATAAAATAAACAATAATACTTGTTCTTAAAAATTCCTTATTTTTCATTAATTTTAATAGGTTTTAAAGATAAGGAACCCATCACCTATTTTTGCATACGATCAATGTCTTTTTTACACGATTTTTTTTTTGGAACTAATCTACCGTATAAAAAAAGAAATAGATGTGCTATATTTTTTGTCTTTTTTGCGGTGTATAAATGTATGAAGACGATGGTTTACCGATGCGCAAACACGCAACGGATAGACAATTTCCATGCATGAACCAGGGATACACTAAGTTAATTCCGAAAACATGCAACGACTGTCCTTGCGGTTTTATGATGGTCATTGCAAAAGCCATTCGCACAAAAATTGTAAACGCTTAAAATCGAATGGCAATTCGTGATTACGTGGCGGTGGTCCAGGAAATGATTTTAAAAATTCTGTAGGATTTTTGACTATGTCATCCTAGTTTGTAGCTGATTTGTAAGTAAACTACTTTCATGGATAGAAATTCTGAATTGTGGCGTTGAGATTATCAACATCTCTGTTTTTTGCCGCCAATACTTCTTGTTGTCTGCCAATTATAGTTATTATATTCTTTTTTATCTCTGAAAAAACACCCTGAATAATGTTCCCTTTCGAGTCTGTGAAGTGACAGATATGTGAGAAAAATGTTATTAATCCGGTCGAGGTGTCAGTTGCGATCTTACCATTTCCAAAATCTAGCAACTACTTCGAAAACACAATCGCAGTTTGATCTCGTTGAAAAACATATTACTCGTTATTTGGAGTTTCTTTACCGCTTCAAATTAGACGATTTTAGGCATGCATATAGTTCGTCTGCAAAATTTGATCGCGGAATAACTAGAAGAGTTTGGCGAAAATTTCCTGACAACAGAATCATAACTTCTCCAAAAATGTTTCGGTTGTCTGTTTAGTACCTCCAGCGACCTCTTTTGGGCCATTGTTCATTTGATTAAAATTGTCAATTTGCATATAATAATCATAATAACCCAACGATTACCCTCCTCCCGCCCAACCGACGCGAGGGGCGCAATCCGCATACGTGCGGAATTAGTCGAGTAGTTAAAAGCAAGGGAGTTCTTAGGCATCGAGATCAAAAACTGCTCAGCTAAAAAAACAGAAATTTTAATAGCTAAGAGTTATAATAAATTGTTACGATTTTATTTATTAAGAGAAAGCAATATGTGGTAGTCTTTTAAATTTTGAAAAGTGGAAAAATAAATCGAATGAGCAGGAATGAAAACTAAAATCATGACATATGAGGTGGATTCGTTCGTAATTCCCAAATCAACGAAGTTAAAAACTTGCTCTAGTCTACAGTTGATTATTACATAAGGAGAGTGGAGCACACACAAAGCACATCGTCTTACATTTTTTGAGATTATAATAATGAGTATTGTATTATAAAAGAAATAACAAGAATAGATTCGGACTACCTTGAAGAACACCTAAAGAGACATTAATTGAATCTGGAAGAGTATCATTGAATATCACTCGCTATGTTCTACTATAAAGATAAGAAGATATCCAATGAAGAAATCTTGACTGAAAGCATTTATTCAAATCGGACTGCTGCCACGCCCACAGAACGCCATTAATCGAGAACTTATGAAGTGCTTTAACTAAGCACTAAACTAAAATATAAAACTGTAATTTAGCACACCAGATCGTAGTAGCAAGAGGCACCTGTGGGTAAAAAGTTTTGAAGAAATGTCCTAAGCCATTCTAGCTTAAAATACCAAATTCGCTCAGAACAAATCCTCTCCCCATACAACAGTTTTGTGAAAATCTACTATAACTGCGATAAGTCCATAGATGAATGCGCAAGAGATATACAATTTTACACCTGAGAGGGCTTAATAAGAGCTAATAACAAATTTGGACGATGGGTGTGGTACAGCCCACGCTTAGGTAAAATCACAAATAACACTTTGACATTCCTATGTTACAGTGCGAAAATGGGTGAAATCGGAGTGCAACCATGCCTACTTCGTATATAACGCAATTTTAAAATCCATCTGATTCTTTCACTTTCGAGTATGCAAATCAAGCACCACTGAATGTATCGGGATAAAATTTTCCACAAGCATTTCCCCCAAGGGTGCCACCTTATGAAAAAAAATTATTTAAGTCGAGCCAAAACTGGTGAAGTCCCTAGATACATATGGGGACCCCGGTGCCTATGGTTTACTTTTTACCTAAAATATCGGTCTATGTGTAAGATATATAATTAAAATAAATAAATGAAACTCTCGACAGCAGTACTTATTTGTGTCAAAAATTGGTTGAACTGGAGCAATACTTCCTATAATATAATATTTTGCTAATACCTGAAGTAATTTGCAAGTTGCGAGAGTATAAAATGTTCGGTTACACGCGAACTTAGAACTTCCTTACTTGTTTAATGTAAAGTTTTGCCAGCACCTAAAATAATATTCCGATATTTGATTCTTACAAGTTGCAAGAATATAAAATGTTCGGTTACATCAGAACTTAGCCCTTCCTTACTTGTTTTAGTATAATTTTCGCTGACGAGTAGTAAAATATAGTAATAAAACTAAAGGAGTTAATATGATATCAAACATTTTTTATTATTACCAACACCTGAAGGTATTTAGCCGGATTTGGCCCTTTCAAGTGGCAAGAGTATAAAATATTCGGAACTTAACCCTTCCTTACTTGTTTATCTTATTTTAGTAAATGTTATAACATTTTAATAAATAAAGCAACTATTAACACAAACTGTAGCACTTTAAATTCAAATGAGTCAGTATCAAGAACGAGGACATCTTCAGAAGGAATAGAACAATGTACGACAAATAGAACACCTCCTCCGAATCTGTTTAGTCGATCATATCTAAATATTTGAAATTCGCTGTTTAAAAACTCTTTATAAAAATAATTTTATTCGGTGTTAAGACCTCTAACATTGTGATTTTTTGACAGATGCTGCGGAGGTTTTAGTGGGGAGCATCTTGAATAGTCAGACGCTTATTACCGTTAGGTAGAGCTTTCGGGGAATTGAGCTTATGGAATGTGGACGGTCAATCGGAAAAGATGTTGTCTTCTGAACAGAAGAACTACGTACTTCGTCGGAAGTACGTTTACGCTTAGGTATAGACTGGCAAGATTTGTGAGAATCATTTACGCACTTAAAATATTAATATAATTGTTCGAAATGTAAACTTTAAATGGATCAATTTCAATCGATCTACAATTTAAAAAGGCAAGCCCATCACAAAGCCAGCATGATACATAGCGATCTGAATCGCCTTTAAATAATAAAGATTAAAAGAAAATTAAATAAAAAAGAAAGTAAAACAAAATCGAATATATAATAAAATTTTAATTAGTGTATTAATATAATATTAATAATAATAATTACAAATAAAAACGAAAAAAAACAAAACAAGCTAGATGAACACTTATACTTAGCTTGAAATTCCAATCAAATCACTAAATAAATAAAAAATTAAAATTAAAAATTTTAATAAAACAAAACACATAAATTTACAGGAAATAAATTACAGCTTGAAGTGTAGCTACCTTTTTTGATTTATAGATCTGGAGAATATTTGCCATAGCGCTATTTTTGCCGATGTTAAAAACTGGTGTTTCGTTGATTTGCATCTTTGTCAATAGCACTGAAATTAAGAACGTTTGCCCAGAACCTCGGGAATATCAAGAAAGTAAATCCCTTCAGATCCACTGTTTACAACTTATATCAACATACCGTACGCAATCCTTTGTTTTACCTTCAATTGTGGAACAGTTGTGCGAACAGTTTCGGTCAATGTTTCAGTATTGTACTGTTATTCTCTTTGTAACAGATGGTTAAATGCATATTGCATAGAACGATTGGCTGCTGACATATCTTCTATCATGATTAATGTCTCATTTTAAATATCTGCAGTAATTTGTAGTGCAGGAAAGTTGAATAATGCACATATAGTAATGCATCCTTATAAATGTCATCCCTTATTTCATGCCCAAATAGCTAGGATTCTTTGGGCGTAATATCAACATGCAAATCGTTCTCGAGAAACTCTGGAGTTGACACGCCTAACGATAAGTCGAACACAGATATCCATCAACTTTTCTCAATTGTTTAATAACGTTATAATTGTTACAAAATAATAGTTAGGCTTATAAGTTTTTGTGTGACATTCCACATATGACAAAAATATAAACATTCGACAACCAACTAACATCCAAAAGTTTTTTGCATCGATAAAAGAGATATTGAGTTTGCGCAGCAGCAAAATAAATATTTCTTCCCATTCCAATTATTATTTATTATCTAACTCGCAATTCTTCCATATTTTCTTTCCATTTAAACCCAAAATTAGCTATATCGATCCACAAATATTTCAAGACTAAAATTAGCCAAATCGGTTCAGCCGTTCCCGAGTTGTAGCGAGACTAAAGAACAGCAATTCATTTATATACACTAGGTAGAAAAAGTCACCGCTAAAAGTTTGACCAATTAGGAAATTTTTTTTTGTGTTAATAAATCATATCTTTTCGCTTAAAACAATTTTCTTTTTTTCAAATTATTTAATTAACAAAAGCCAAAAATTTAATTTTAATTTTAAAAACAATTAACTTAAACAGAAAAAGTCTCCGCTCATCAACCAGAACACAATAATATCAAGTAATTATAAAAAGTTTAATAGCTGGTGGGGTAGACTCAAAATTTTAGAGCTTCTGCTAGACGTTTAGGCATGGAATGTACTAATTTTTTCGTATCTTGGGCTGAAATTTTACTCAATTCGTCCAATATAACGGTCTTGAGCATTTCTTTGCTGGTAATCGTCCACAAAAAAAGCCCATAAATTCTCAATTGGATTGAGGTCAGGGGATTGTGGAGGTGAATGTAGTTGCTTTGTAGCATTGTAAAAAACCCAAAGGCGAAAAGTTCCGCTGTATGCTTAGGGTCATTGTCCTGTTTATTCATTATATTTTCGATAAACTCAATGCCTCCAACTCCACTTGCTGCCATACACCCCCTCAATTAAACTCCACCCCCACCATGCTTTACGGTGGAAGTAAGATTTCGCGCTTCAACGGCTGTACCAGTTTTTCGCCACACCATCTGTCTTCCTTCTATTCCAAATATACAATATTTGGTCTCATCCGACCATAAAACCGATTGCCAGAAAGATATAGGCTTGGTTATATGTTTGTTTGCGAATGCAATGCGCTTCATACGATTTTTTAAGGAAATGAATGGCTTTTTGCGTGGACCTCGCCCATGATAATCAGCCCTTTTTAATATTTTTCTTGCTTTGTCTCTGCATATTGTTTTTTTAAACTATAGTTTTACATGTTCTGCTATTTGGGAAGCGGTTAAACGCGGATAAACCTTTACAAGAGATACAATTTTGCGTGTTTCCCTAATCCTAATGTAATAAGCAGTGAGCGGTCGAAACATTTTAGAACTATATTTGGTCCACACAAAGGTATTGGTATTCCTATGGTAAAGAAAGAAGAAGAGAACAGCAGAAAGAACTATGAATCCGTAATCATCCAAATAGATGCTTTGCTACAGTCGGTTTTGAACAAACAGATTCAATATATAAAGATATAACGGATGATCCAAGTACTTTTGCTACATTTTTCAATAGCCTCAAAATGGATCATCCTTTATTACAAAAAAAAATATCTTTTTGAAAACATGACAAACTGGTGTCTGATCAAAGGATTTTTTTTTATTTATTTTTATTTAACAGTTGCCTGACGGTTTCTTCTCGAAAATCTGTAGTAATAAAACTGTTCGTTTACAACCGAATTTAGTACCTGGAAATATTTCTCCGTCTTAAATCTCGGCAAATTGCGAGAGTATAAGAAGTTCGGTTACATTTAAACTTCGCCTTTCCTTATTTGAAAAAGGGTAATGTCCCAATAATAATAACCCAACGATTACCCTCCTCCCGCTCAACCGACGCGAGGAGCACAATCTGCATACGTGCGGAATTAGCCGAGTTAGAAAAGGTAAGAGAGTTTTTTAAGTGTTGAGATCTAAAACTGCTCAGCTACAGAAACAAAAATTTCAATAGCTAAGATTTATAGTTACAATATAATAAATTGTTACATATTCATTCATTAAGAGAAAACATTAAAGTCTTTTTAATTTTGAAAAGTGAGTCAGATAAGTCAAATGTGCTGGAATGAGAATTAAAATCATGACATATACGGCGGAATGGCTCGTTTAGTTCAAAATTTGATCTACAGGATTTTAACAGTAAAGGACTAAACTGCCTCGAAAAGCGAATCGGGATATTAAATTTAATTTCAGACAGGAGAAAAGAACTGGAAGCTGTTGCATTCAAGATTTTCACTAAGAATATTATGCCAAGCATTTCCCTACGACTAGAAAGTGTAGGTAGATTAATAAGTTTTAAACGACTAGTGTATGGAGGTAGACTTACCCTAGAATCCCATCGGAAATGCGCTAAGGCGAAAAGTAAAAATTGTTTTTGAACCGACTCTAACTTGTCAGAATGGATTTGGTAGCTAGGGTTCCATACCACAAAGCCATATTCCAATATAGGTCTAACCAAAGTTGTGTAAAGTGTTTTAGTAATATACGGATCTCTAAATTCTATAGACCAACGTTTAACAAAACTGAGGACAGCTTTTGCTTTCAAGACCATGGTGTCAATATGAAGACAAAAATTAAGCTTAGGGTCCATATTAACTCCCAAATCAACATAGTTAAAAACTTGCTCCAGAATATGGTGTTTTCATAAGAAGAGGGATGCACAGATCTACGGGAGAAGTACATCGTCTTACATTTATTCAGATTCAATGCAAATCACTTATATCACACCATGCAACCATATTGTTTAAGTCTGTTTGCAACAGACACCTTTCCTCGGTTGAGGTGTATGATTTAAAAAGCTTTACGTCGTCAGCGTATTATACAATTTTTGAGAATTCAATTACTGAAGAGATATCGTTAATAAACAACAAGAACAGAATCAGGCCAAGATGACTACCTTGCGACTACCTGAACACCTGAAGAAACATTAATTGTATCTGAAGGTGTATCCTCAAATATCACTCGTTGTGTTCTGTTATAAAGATAGGAATCTACCTATTGAAGAAATCTTGGCTGAAAGCCTAGCAGATCACGTTTATGTATGAGAATCGAGAGGTTTACTTTATCGAAAGCTTTGCGAAAGTCTGTGTATATAACATCCGTATGCTTATGTTCCCTAAAACCCAATGATACATGGTTTACAAATTCAAACAAGTTTGTTAGAGTCGATTTCCCTTTACGAAATCCATGCTGAGATGAGGAAATTAACGGAGAAATCGAAAAGGTTATATGGTCAGTGATGATAGCTTAAAAAAGTTTCGGTATAACTGTTAGTTTTGCGATACCTCTATAATTTTCAATGTTGATGATTGAAGGAAATATAACATGTTCTAGAGAGGAATTGAATATCCTTGTCAAACGCAAGTAAATATATTTGGCACTATTTTTTAGGAAGCATGAAGGTATCATGTCTGGGCCGTAACTTAAAGATGGTTTTAACTTATTTAAATTAAGTAGGACGTCTTCTTCAGAAATATTTGGAGCGTTAATTAAAGTATTCGAACATAGCTCGTGCTGATAAGAAAAAGTTTTGGAAGAATTATTACAGTAGTTTGACTTGAAAAATTCTGCAAACATATTGGATATAATAACATTGTCAGTTGAAATGATAGATTTGTATTTCATCGCGCACGGAAATTTGGAAATTATGCGTTTGGAGTTGACGAAACCATAAAACGATTTTGGATTACTTACAAGATTCTTTTTTACTTTATTTAAGTAATTATTATAACATTTTTTGTTTAGGTCAAAATATTGTCGACGCAATACAGAATATTTAGAATAGTCGACCGTTGAACCGGTTTTTTTAAAATGTTTAAGGGCTCGAGTTTTTCTGTTTTTCAATTTATGTAACTCTTTCGACGACCACGGACTTCTACTTTTACTTTTATTAACAATTACTATTGGAACATACTTTTCAAATAATTTCGTAATAATGTTATTAAAATGAGAGACACTCAATTCAATATCACCATTATAATAGGCCATGACATTGTAGAAAGTTCTGTATTTAACTTTTTAAAATTAGCTGGCTAGATGAGTTACGCCTCCCCCCTCCATACGCGCCACTGAGCGCCAACACACCACATTAACACGATCCACAAGAAGACTCCACCCACTAACACACACCACCCCTGCAGACATCACACCACGCAGACATCACACCACACAGACCACCCACACACACACATCCCATCCTACCACAACTCTACACTACCCAACACTCAAAAGGGAGTAACAATAGACCAGAAGGTCTCTTTTCTCATCAGCGAATCGCCCCGATCAGACGTCCGCAAGTTTCCGCCCGTGTTCCCCGTTCATACGCCGTATCATTTTACGTTAAAGTGAAAAAAGGTGAGTGTATAAGTGAAACGAATAAATATTAGCTTTTGCAAAGTTGGACCGAGTACGAAAGCATGAAGTTTGATAATTATTATCACGTACATTGCTTATGATTTCGACAGATATTTCCAAAGCATGATGATACGAGTCCTCTGGTAGAACAAGAGGACTACTCTGAATAACGGAACACTTTGAAGAGGTATCAACGTATACTAAATCTAATCATTTACCAAATTTATTCGGAATCAAATTAATTTGGTTCGGACCCAAATCGGATATTTTTTCGAAAAACTCATGAAAACAAAACCGATTGCAAATCGGTACGATATAGTCATCGAATGCTTTCCACGAAGCACACGGTAAATTGAAATCTTCTAATGCGATTATTGAATCTGCATTATTTGCCATCGAGGTAGCACTATTTATTAAAGAAGCATGTTGCAGGTATACAGATAAGTCCGAATGAGGTGGTATATAAGACAGGGTTAAATAAATAAAGCAACTATTAATATAGACTCTAATACATTTAAATTCAAATGAATCGGTTCCTAGAACAAGTACATATTCAGATGGGATAGAGGAATGTACGGCAAATAGAACACCTCCACCGATTCTGTTCAGTCGATCACATCTAAATATTTTAAATTCGCTGTTTAAAATCTCATTATCAAAAATGTGAGGTTTTTACCATGTTTCTGTAAATCCCATTATATGGAAATTAAAATTGGAACTGTTTAAATACAAGTCAGTTAATTTTGTATTAAGACCTCTAACATTTTGATAATAAATGCTTAGCAAATTTTTACCACTCTGTTATTTATATCGGTGGTTGCTTTTGGTAATTTAACAATGTTTTCCCAGTTTGACTTCTAAGTTTAGGCTTAACTTCGCGTACAAAAGCCCCAGGTGGCCAGAATGAACTATCTAAGATCTTTTTGAACGTTTCAAGAGATACGTCTAGTTTAAACGATGATATACTTCTATCATAATTGAAGTTAAATTAACGGATATTGATATCATCAATTTTTAAACGTGACGAAATGAAAACCTTAATGTCCCCTACCAAGGTATCTTTGGCAAGTCTAGAAATAAATATAGACTTTTTAGGTGGAATAACTACCAAATTTTTAATAGATGTTACTAAGTGATTAGGGGGAGCCTCTGGAAATGACACTTATTACTATTAGATAGAGCTTTTGGGGAATTGAGCTCTTTGGAAGTTGACGGCTTATCACCTTGAGGGCAAGGAGAAGAGAGATTTATTAGGTCATTTGGCGGAGACGTTCTTTTCTGTACAGAAGAACTAAGTGTTACTTCATCGGACGTTTACGCTTAGGAGCAGGTTTGGAGGATTCATGAGAATCATTCAGGCACTTAAAAGATTTGAAAAATTTTTCATATTGCCTAAATTTCTCAGGGAGGGTTACAAGATCTCGACCGATTTCGTTAAAGCCATTGCGTGTCTCCCTATAAACTTTAAATATATCGATTTCAATAGATCTACAATTTAAACAGTACCAACGCAATCCCTTACAGTCGAGAATAGAATCTAAGATTTAATTATTTTAATATGGGCAAGCCCATCACAAAGCCAGCATGAAACATAGCGATCTGACTCGCCTTTAATTTTACAATTGGAAGTTACAAGACATAATAAACAACAAGAATGAAGATCAAATAAAAGAGTAAGTAAAACAAAATTTATTGGATGTAGAATAAATTAGTGTGTTAACAAAATATTAATAATAATAAATTCAATTAAGAACAAACGTAAAAAGAATAGCAATTTTTTTTTAGCAGTTTTAGATGCCCTGGAACAAATGAAAAGCTACACGCAACACAGCTGTGAATAAAAAAGTAAATAAGATAAATAAAGAGAGAAAATAGAATAAAATAAAACAAAAAGCTAACTCAGCACCAAAAAGTCGAAAATTTAAACTTTTTAATAGTACACAAAACTTAAGAACATTTAATACTTAGCTTGCAACTCAGAGTTAAATCACTAAATATTGTATTAAATCACTATAATCAATTAAAGTTTAAGAATTTTGCAAAAGTTCACAGCAAAAAAAATTACAGCTTTACAGCTTGAAGTGTTGCCACCTTCCAGAAAGGTATATGATATCGAATAAATAATATGACCGTTATATGCGGTTATTAGTATGAGCCAATATCCTCAAAAACTTTGGTGTGTTTATTTATAATAATTAAACTACATATTATTAGTTTTGGCACCAAATTGCATAGCTTAATAGGTGAATGCCCTGTTTTTCAAAGTTTAATTTTACTAAATGACTGGATTCTGCTTGACTAAATTAACCTTGAAGTAACCATACACGAAATGCAACCTATGTGCGCGAGTGAGATTTACTCGTGTATGGGCTTGTGTGCAAATTAATAAATAACCTTAACTTAATTAAAAAAAATTTATGTAACATATTTAAAACTAATACGTTATTTCATTAAAATTCTTAATCTAGTTTAACAATTAATTGGTCGGCGGAAATCTCATAGTTATATCCTCCACGCGGGTGCTGACTGGATAATGAATGTTGCTGCTAACACCGTCTCGGCTTGGAAACTGGGCTAGTTCTTAGAATAGGTCAGGGCGATGCAGGCAGGCGGCGTCTAGCTAAGGTAGAGATATATACCCATCCTTTCTTCCTGGAAACTTTGCTATGGCATACGACACTGGGGGAGGGAGATGTATAGCTACCACTATCATTGCTAATGAGGTACCTGGCGGTAGGTATAAAACGCTAGTAGAGGTTCCTTGAAAACAAAACTCAGCTTAGGGGAGAAAAAAGGAAAAAGTGCCCAGGGCAAAACCCAGCAAGGAGGGGTTGAAGGCGAAAGCAATATTCAAAGCCGCGGTCAAAGTCCATGAAAGACTTAGCTGCAGGTTAGATTGGGCTAAAGGAAAACTGGAGAAACACCGCAATTCTCGTCCAAGGATCCGAAGTTTACGAACCGGGTCGTGGAGAGGATTGCGACCAAAAGGCAGCTATCTACTGACAGTGAAACAGCGGGGCCAGCCAAACAGCCGAAGCGAAGGGGCGACGCTGTCAACCAAATATCAAGCGAGGCCAAGAGAATCCGTCAACATCCATGGCGGCGGCATTGGTCGGTGAGATAGCTAAGAGGCGCTTAATCGTGGCGCCCATTGACCGGAGCTATTTCGTGGGGAAAATCACACGGAAGCAGTGGAGCTAAAGCTGCTAGCTGCGCTCTTCACAAAAATGGATGGAGCGGGCTGGTTAAATGGTGTCAAAATCTTGAAATTTTAAACCGAGCCCTCCCTGCTATGAGTAAAGAAAGTGGTGGTGAAGCTCCAAGGCCTGTGGGAGGCGGCCGTTATCGAGATAGTGGACCGGAGCCTCCCGACCATGCCGAAAGCAAAGGTGCTATTACCTCGCACGGAGAAACCTGGAAATACACTGCGGCTTCTTCAAAGGCAAACCCCCGATGTGCCGACGGAAGATTTGAGGGAGTTGAAGGTCACCAACTCCGAGAAGGAGGATGGTACTTAAAACTACATCCTCCAAGTAAACAGGTCGGCCGAGAATATTTTGTACGAAAGGTTCATGTAGCGTGTACCTTCGCCTCAAAAATTGCAACTCGGCCGATAATAACTTAAACACGCTGGAGGTCAAAAAGGATCCAGGTGAGAAAATAGAGGCCACCCTGAATCTCCATGAAGCAGAGGAGGCTGATCCAGAGACGCAACCCGACTCCGATTGACCTGACCTTTGCAGAGAATGTTCTTCAGATAAAGCTGCATACAAGCAAGATCGCCTGCCCCGAGGTCTTTCTCAATCTAGAGAGAATCGGCTATGATACGGCCTTAGTTCATGAACCATCGATACCCTCGGGAAACATGGTAACGGAATGAAAGTCGCCATCTTACTACGCATTCAGCCCTATTGGAATAAACAAGGTAAAAACTGTTATACTGGCATGGAAAAGTATATATTCATACCTTGACCTAAATTTCTTTTCAGTTGACATGACCCTAAAGGAGTTATATATTCAACGAAAGTCCGGTGGTTGGTACATGCAGCTGAGAAAGCGAAGAGATCTCTGGTGATAGGCGCTGACCCCAATGCGCAACACACGGTATGGTTTAGCACTGATACACATGACAGGTTTGAGTCATTACTAAATATTATACTGGTAAGCAATCTAGCTATAAGTAACGAGGGGAGGAGTCAGCATATATGGGTCCTACCACGAAGACCGTTCAAGATTTAACACTTCACACCAGCACAATAATCAAGGTTGACGATTGCGAAGTGCCCATAGGGATTTAGGATATCAAGTAAAATTCCCAGCCCTCAGTTCAAGCTAAACTTTAAGAAATCATAAGAACACTGACTTTAATTTGTACAGAAAGATAGTAATAGGGAATTGAACTAGATTCAAGGTAGGTGACTCAACTTCTGAACTAGAGGAAGAGACCGTCATACTTACGAATATTCGAAATAAAACGTATCGCATCGTATGCCGTCCATCACATGCAAAGCGTGGTTCGAAATCTCCTTGATGGAACTGGGAGCTCGGATCACATAGACGCAGTTTTCAAGAACTCTTCAAACTGGCCGATGAGGAGTTTGGCTGGAGGGATTATAAGAATATACTTAGGGAATAAGTAATAGAATGTACTTCTGCGGCAAATTAGAAAAAGACAACCGAGCTAGACTACTCCTACACTAATGTGCAACCAACTGGTAAAAAATAACATAGATAGATGGAGGGGGCATACCTCCGATATCATACCGAGGAAAAAAAATAATTTGGCCACTCAACGGATTCGAACCGCTTAAATCCCATAGTGTGGACAGTATTTTTCCAGCCAGGATGCAGAATGTATCTGTAGTGCTGGTACCTAATGACAATATATGAAGACTATATGTCTATCCCTTAGTAAGAGGCGAGGCTCATATTCATACCAAAAGTGGGTAAAGGAGTCCCCCTTTATTCGAAAGAATATACCAATAAGTCTAACCTCATTCCTTCTGAAGACACTCGTAAAGATTCTAGATGCCTACATTAGGGACATGATTCCATCTGTTAACCTATCGAAGGTTTATCACGCCTATACGAAGGGTAGATCCACTGAGACTGCACTTCACTCTAACCTCAAATTTAGAGAGTACAGGAGCATAAGTAATATGCCCTGGGTGTCTTTCTTGACATAAGAGGATCATTTTATAATGTCTTCAATGGCGCAATCGTTAATAGTCTGGGAGCAGCCGGGATAGAGCCCGAGTTATGTGTACACTATCATCCCAACCAGACACCACACAACAAAATATTGTAAATTGGACAAAATAAAAGATTAAAGAAAAACAAGTAAACATTACAAAAAATAAGATAACAAGTAGAGATAAAGAACATAATGCAAATGCATACAAACATGTTTTGGTCCTTATGTTTGACTGTAATGATAACCCAGACATTATCGGGTAAACCACACAATCATGTTTGTTTGCATTCAATAGAAAATAAGATTACATTTAACAAATATTGTATTTCATAAGAAAATAGAAAAACAAAGAAATATATTAAGAAAATTGTGATTACTTTAGTAGTTATATAAGCAGAACATAATTTGAAAACGAAACAGAATAAAATATAATGTCACAGAAGTAACATCGTCGGCATTTTTATTTTTCCTCCGCTCGAACAACCAAAACTCCCGCGATCACAGAATGGATAAAAGCTCTTCTAATCTGCAGGAAGATTTATGCAAAACAGAACGAAGTCAGATTGCTCAGATTAGCGCGAACAGGGACTCCTCAGAGAGGTGCACTGTCATCTCTCCTGTGGTCGCTTGCGGCAGATACGCTTCTGCAAAAATTTTTAGGAAGAGGATCCAAACTGATCGCCTATGCAGACGACCAGCTATAGTAGTGAGAGGCAAATTCTTAGACACAATTAGTAAAACTCATACATCAATGGGCAATATCTGCCAACCTAGAGGTAAATGCCAATATGATACTCTTTACAAGGAAGTACAAAATCCCTTCATGGAAACCACCGAAGATCAACGGGGAAGAGTTCATTACTAAGAATCACACCAAGTACTTGGAAGTAATTTTGGACAGAAACTGATGTGGAAACTAAACGAGAAAGAAAGGGTGAAAGAAATTTCTACAAGAACTTCTGGCACAGCTCGATAGGCAAGGGGTCGGGGGATAATATATACCAAAAACCTTAACGCTTTATCTTTAAGAGAAGGTTTCAAGTAACGTTAAAAGAAGGTGGATGGCGCATGGGTACAATATGGGTATATGGTATTTCAGGCAGAAGCAAATGATGTAACTACTTGTAAAGAATATAAATATATAAGTCAATAGCCAAGCGGCAATCAAAGCAATAATCTCACAACGCATTCCGTCAAAGAATATCCTTAGAAGCAGGGAGGCAGTATATATAGTAGCTGCCGGAAAGCGGCTGCATATATACAGAGTCCCAGATCACAAGGGCGTTCCAGGAAACAAAATAGCTGATGCTACTGCCAAGAGTGCCATTCGGTTGACTACTGAACCAGCTCAGGAAATATTCAAGTCTTTAATAACGATACACAATTAAATTGCTGATAGGGCTGACAGACGGATCAGAGTGAGATGGAATGCTTTAGGGCATGCAGAATCTCAAAGATCATGTGCAAGGGGGCGGAAGGAAAAACACAGCTTTCTACTCACACGGTCTCAAAAAGACTGCAAGACGGTTGTTAGCCAATTCACAAGTCACAACTTACTGGCATTGACGGTCTTGAAATTAAAAATGCTGTTAAAAACAAATTTTTTGTTGTCTTTCAATTTGTTTTTGCAATTTCCTTTAAAACATTTCTTAAGCATCATTATAAATTATTAATTTCACAATAGTCGCCAATTCATTTTTTTAACCATTTTTTTCATCCAAATTTTCCTTATTACATTTTGCGACATGTTCTTTTATTATGCAGTATTTTAAGATGCATACCTGCGTAAAATTAAAAAATAACAAGTAAGGAAGGGCTAAGTTCGGATGTAACCGAACATTTTATACTCTCGCAAAGTCAAATGGTAAACTCGTTTGAGATTTCTTTGTCGATTGGCTGATATTTTCGGTAGAAGGTCAACTATAGGCACTGGGATCCACATATTTAGTACTTAAGGGCTTGAACAGTTTTGGTTCGATTTAGAGAATTTTTGGTCACAAGGTGGCATACTTTAAACGTATTATTCACGCAAAGTTTTACCCCGATATAATCATTGTTGCTTGATATGCATAGTGGAAAGTGACATAATCAGATGGAATTGAAAATGATGTTATATGGGAAATAGGCGTGGTTGTAGTCGATTTCGCCCATTTTCGCAGTATGACATAGAAATATAAAAAGAACGTTATACACCAAATTTGGTTGAAATCGGTTATGCAGATCCCAAGATATGGGTTTTCACCTAGAAGTGGGCGGTGCCGCTCTGACTAATTTTGAACGCGGTTCCTAAAAAGTTATCTCATACCATCCCAGAGATAAAATTTAATGTCTCTGGCGTGTTTCGTGCTTTATTTATCGCGCTTTTAGTAGTTTTTGACAGTACCGTTATATGGGGAGTGGGCGGAGTTGCCACCCGATTTCAACTATTTTCACACTGTAGATAGAAGTACTAAAAACATTTCTTTGCAGTGAATTTTGTTATTATAGCTTTAGCGGTTTAGGATTAAACCTATTAGGGGCGGGACCACGCCCACTTTAAAAAAAATTTAACTGCAGATGCCCCTCCCTAATGTGATCTTGTATACCAAATAAGAGTCTTGTATCTTTTTGTGGAGCTTTGTTATGGCAATTTATTTGTTTTTGAATAATGGCGTTTTGTGGGCGTGGTTGTGGCAACCGTCTCACGGTACCAAGAAATATATCTACCAAGTTTCATAAAGATATCTCAATTTTTACTCAAGTTAGAGCTTGTATGAGTGTATTGGTGAACCCATCAGCAGTTTCTTGTAGGGATGTGATATGGGTTTCCTATTTGTGTGTACATATTTAGTTTTCAAGTGCACATAATAATAGTGCATAAATGTAATAATTGAGAATTTTTAAATACAATTTTTTAAAACGTTGCTCACTGCCCTTTGAAATATATATATTAAGTGCAACTTTTTAATCTAAATAACATCCTTAAAGATTCGTGCTTTCCGTTATTTACTGAAAATTATTCAATATCATGCTTTTTTATTAGGATCTAGTGAAAACTTTATTGTAGATCTTTGAACTTCTTAAATTTAAGAGTATTGTATTGCTCTCTTGAATTGGATATTTGTTTCATTTTGTTACTTGGTTTAGTTTTATATAATCGATTACTATTCGTAATTTGGCGCACCATCTTCATTTACGCCTTTATGTGAATTGTATACGCTCTCACTTGGTCTTATTATTCGATCTTCCAACATTTTCTTCACCGTTAGAAACGGTTCATGTTTATCAATGACTGTATTTGCTTTATTCAATTTATTTTTTCTCTAATTGTTCTTAAATTTTCAATATCTTCTTTACATTTGCAGGCATTTCCTTCGCTGGCGTTGGGCCATGCTTCAAAAGTTTATCTTTTTGAATTTAAAATAAAAAAAAGAATTAAAAAAAATATATACCCTAAAAGCAATTTTAAGTCATTTTTTTTATCAATTTGAATATAATCACGGTACACGATTATTATAAATAATAGCAATAAATTTTTATTGAAATAAATTCCTGATTTATTATAACAGCTGGTTGCACAAATATCAATTAATATTTTAAACTGTTTGCCGATAACAATGTCGAAATAATTTACCCTTAAAAATTATTTTCTGCTATTTACACCCCTATTGAGGAAGTCTAGTGGATAAAGTTGACCTTATCCTAAAGTTGGATACTGAAACTGGATTGTTATCAATCACTTAGTTTACTTTTTTGAAAAGCACTATTCAAAGTATTGTGATTTTTAAATGGATCTAAATAAGTATTCAATAAAAGTTTATAATTTATTAAATATATTCAATTATAAATATCACTTTCATCATATCAATCATTGTTAAAATAAAATTTTTTGTTTCATCTTCTACACTGGTCTACTATGGGTGTATTGCCTAAAGTATAAGACTGATTTTGGATATATTTGTGCGTAAAGTTGTTGAAATTTTCAATGGTTTTGTAAGTTTTTCCCTCGTTTATTTCAAAATCCTAATTTTCATTTTACTTTACAAAAATTAGAAAACATGAAACAAATAACTAAAATCTTTGTGATGTCAATTTTGTGGCAAATTTCGAAAACATATGTTATATTTCAATAAAACGCCTTTGCTGAGCTTCTCTTTTATAATTTTCTAGTCGACAATCCTTTATTAAGAACTAGCAGTAATCTGCCTTTATGTGACGATCCTATCAACAAAGTTACCTTTCTTCCATGACTTTTAGATTCTAGTTGAACTGTTCTCCCTGATTCTTACTATAATTTTCTAAATAATCTTAAAATTTATCCAGATTATTACGGAGATAGTTCAACTTAATACCCAGATTTGATCCTAAATCCTGGTAGCAACAGTTTGTCAGCATATATTGCACAATTTCTTCGTAATTAGGTACTTAGTGGAAATTTTCGACGATCAACACAAAACTTTTCCAAGCTTCAATTTCCGGAACAGTTATAACATAGAAATAATTTATACTTTACATTATAACCCGTATTTGAAGATCATCAAATGTTCCACTTTCAAACTTTCTCATACTAAGTTCGGACATTTTTTTACAAATATTACTAAAACAATAGTCTACGTCCCACGCTTTTACAAATTGTTTTATTATTCCTAACTTGATCATGTTCTAAATCGCTGAGCTCATTTTGAGAAAATAATTTTGCTGTAGATGTTTCACCCTCTTAGTCATATCCACTAGTAGACTGCACAGATATCTGAGTATTTGACGGCACCACTGTTTCTGAGTAGTCCATGCAAATTACTTTTGATGCGAAAGCGAGATTTTCATTGAGCAAAAAAGGTCATTTTGCAAACTGTATTTCTAGATATATCCACGTTTGATTTTAAGAAAACTTTCCGCATGATTTTTCGCATATTTTCGGTAAGGAGTCTGAAAGTGAGGACCACGTGATATTTGTGTGTGCGTCAAAAGTGCGTAGAACCGAAATCTTGTCAGGAAATCTTGTAATCTGACTTGATAATTGCCTCTTTATGTCTGATGAGATTTTGATCTAAACTTAGCTTACCATTCGAACCCTGGCTTAGAAATTCAAAAAAAAGTTCTCAATAAACTAAACAAAAATACATCAATGTAGATGGCCCACCCTGTATGTTCTATTTCTACATTCGTTCGTTGCAACAAACGTAATTCAACTCTTTCGGTTGCTGCTGGTGGAGGCGATGATATTAAAACTCATTTGAAGACAAACTTCAATCAAATCAGTTTTTTTCTTTGGAGAGAAACTCAAATTTGAATCTATCTACGATGAAAGGCGTGTGGGCGTATCAATTGATGAGAACCACAGTTTCAGGTTTCTTATTCAAAAAATCATTTTGAAAACAGCAGTTATCGCCCATTCAAACTTTTTAAATTTTATTATTGTAGATCAATCGACTGCGCAACTAAAATATTTCGAACCTGTTTTAAAAAAAAAACAAAAATGTTCGTGTTCAAGAACAAAAAGTGAAGCGATAATAACCAATGTTTTTTCACCATACGCATTGGAATGCTTCAAGCCTGATTTACAGAAAGCCCGATTCATTTGTTTGTCGACCGACACTTTCAATCGCAAAGGAATCAAGATATTTCTGTCGTCATTCGTTATTTTCTTTAATTATCTGAAGGGAATGTTAAAATAATTGAACTTTTACAAGAAAAAGGTGAAACGTCGATTATGATTTTTTCATTGATTAACAGAGTTTTGGAAAATTTTGATTTGCACAATATTGAAGGAAATGTTTTTGCAAAATTAAAGAAATTAAAATCGAACATAGTTGGTGTAGGTTGTGCATCGCATATCGTGCATAATGCGATACGTAACGCATGTAATGCACTTGATGTTGAAATAGAGAGCATTGTGGTTCAGATCTACACACATTTTTACATCCACAGAATTCGCACAGAAGCATTAAAGTCAATCTGCGTGATTTCTGAAGACGAATACGTTTAACTGGTTGGTTACTGCAACTTCCTTCACCCCTCAAAAAGCCAGATGTGATGACGCCATATTTTCAGTAATCCCCTATCGACGCTCTGGTTCATTTTTGTTCATGACCAGGTGAATATATGTTTTTATTAACGGAAATTTTTCCAAAATCGAGATATTATTTAATCATTATCTCACTAATTTTAGGCCATGATTTTCGAAGAAACAATAAAGAAAATTAAAGGCGATGATATTCCAGCAGTTGCAGTTTACAAACTCTTGCAACATTTAATGAACAATTTGCAAACATCCAACCAACACAAAATTACTTTCCGTTGCAAGTAAAAGCGGAAATGGACAACCTGAAGAAACAATTTCGAAGTAAATATTTCATTTTACGGCTCAACTTTAGTTTTCTCAGTTTTAATTGTCTTCAATATGTCAATCAGGTGATTGCTACGTATATCTTGAGACATGAATTCAACAGTTTGCTCTAGTAAAACAATTCGGTTGGGTTCTGGAAAAAATTGAGAAAACGTTTATGTTCGAACAATTCACTTATATTTCTCAGTATATAAGTGACAAACGAATTGATGAATGGAGCAAAGAACCGACATCCGTTGACGAACGTTGTGTTCGATGTTTTACTTTTCTATTGAAGCAAAACATACCATTCGTTGAGCTTTCAGAAACCGTTGAATATGCTCTGACACTACCTGGAACATCGGAAACAGTGAAACGCATATTTTCCACCATTAAGAGAATGTGGACATACGAAAAAACTCGTATACAAGTCAGCAACGGGAAATCGCTTTTATATGTGGAGAATAATTAAAAATTTTCTTGTTTGGAATTTTTCACGCACCCCGAGCTTCTTCGAAAAATCAGTCAACAAGGGAAATACGTCAGTCTAAAGAAGTCTTCAACAATTCCTGAAACACCGTCCACTTTATTAACGGATATACAAACGATTGAATTTTTTAATCATTTTTAATATTATTTTGCTTTCTCTTTTATCATTTCCATTCTTTTTTAATAAAAGTTTTTTGCTCTCACCTATTATATGTCGCGATTTTAGGTAAATTATAATATAGAAAATATCGATGACTAAAAAAACCGTACCGGGTTTTGCCGAAAAAATATGGTCACAAATAGAAATGAAAACAAGCAAATTTGCCGTATATCGAGACGGAATTTTACGCAGAATGAGTCCCTGTGTGGTGCGTAATTTCATCAAGGTGTATTGTCTGGCACACCTCTGTGAAGAAAACGGGTTAACAGTAATTATCAAGATTCATCTCTATTTGAAGATTGTTGAGTGAGGTTTTTACCCAGAACTGCGCCGAGGACGTATCCCTTTCAATAACGTTTCTTACGAAAATTTGAAAACAAATTAATATCAAGAAGCTCCACTTTCCGCTGGCCCCAAAGTCATATGACTTTACTGTACCAAACTTTTTTGTATGGGGTTATGTACAGTAAGAGGTGTTCAAAACAAAACCTAGAAATCTGACTGAATTGAAGCAGTCCATTAAAACGATAATTGAGGCAATGTTCTAATTAGGTGTTGCACATGCGTAGCTGCACACATTGGTACATTTTTCACACGGCCTTTTCTCACCAAGATGCTATTGATTTGTTGGAATGACCGATATCGGATCATTATAGTATATAGCTGCCATACAAACTGAACAATAGAAATAAAGTGCTTGTATGGAAAGCTTTTTCATTTGACGAGTTATTTTCAAAAAATTGGGCGTAGATCAAGAACTTATTCAGATCAGATCTCTATAGCGTATAGCTGCCATACAAATTGAACGATCGGAATCAACTGCTTATAAGAAATAGTATGTATTTGCGCGTTTTAATGGCCTTTAAAAAACACGGAAACGACCTCCCTCAAGAAGGTTTATAACTATAGCTGAGTTCCAACCGGAAATAATATGGACACAGAGCCATTCTGAACCAGCTTAACCTAAGTAAATCAGACTATATCCACCCAAGGTTAGATTTCAATAGTAAGGATACCTTTTAGATGGGAATGGAGAAGAGGTTTAGTAGAGGAGGAAGATACTACCTCTAGCTATACCGACGATTCCAAATTGGACTGCGAGTATAGGCAGGAGTATACTCCGCTGATCTTGGCTTCTCTCTTTCTAACCGTCTACCAAACTCAGCCAGCATCTTCGTGGCGAAAGTACTACGTATAGAGAAGGCCTAGGGAGTTATATTGAATAGCTATGCGAGGATACGAAAAGCAACCATTTGCACGTATAGCCAGACCGCACTGCTGGTCCTGTCGACACCAAGGATTAATTCGATTGTAGTAATTCCACTGGAAAGTCAACTCGACTCAACCATAATTTGGGTTACCGGTCATAGGAACATTTTCGGTAACGAAAACGCAGACAGGTTGGTAAAGCTAGGGGCTTCTTTAGACGTAACCGGAGCGGAGTTAATACCATGGCCGCTGGGAACGATCAAACGAGAGCTTTATATGCATTTTGTACAAATAGATCAAAGCAGATGGAAATCAAGAATAAGTTACAAGATTAGAAAGCAGAACGTAATAGCAAGATTATAAGATTCTACGATAGTGCAACAAAATGGCGTATTCAACGCTAAATCCTACCTACCTACTTATAGCTGAGTCTCGGTGGAGTCAATTTCTAACTTGCTCAGCAAGCAGACAAACGTGGCAGGAATGGGTTATAGGCCTCACATGCCGACTATTAAAATTCAAAAGGAACGACATAAGAACTCTAGCAGGACTGCTAACAACTGTCTAATTGGCAGACATTCCAGCAGACTAAGAACACCATACATATTGTAGAAGCTGTCAATAGGTAAAAGAAGAAAATATTATAGAACATCTTCTATGTGAATGAAAAGCTTTGTATAGGAAAAGAATCCCAACTATCGGTCGAAGGTTTCTTGATGGTCTCTCGGAGGGTGCACATATAAAACTTTTTGTATTGATGAACTTCATCAGAAACACAAGGTGGTTCAGGAAGGATATAATAGAGTGAGGGTATTTTAGTAACTTATCTGATTATTCATCATCATCAACTTAAGATCTTTCAGTAAAATGAAACTTAGTACATTCAAGTTATCTGAAAAATTGGTTTAAGCAACGATACCTTCGTAGAATTTGGAAAGCAGTGGATTATAGTGTACATTGCAACAAGATGAATCAGAATATGACGTTAACTCGACTTTGTCTTAATTCGAATTAAGATATTATAATATTTTGCCACAGATATTTCTGAATGCAAAAACTTGTATATACATACATAAATTAATATATATATATACGAGTATGCGTAACGTTTATTTTTATATATTTTAAAATTTTTACATTTTTAGGCACATATATATATATATATAAGTCAGAAAATATTAAAAATTGTATGTACAAGAACACGCTTGTGAACACAATTTTCAATTAAATTTTTATTTTGAATTCCTTTTCTATTGTATAATTTTATTTTTTATGATTTCCCTTATAAAATAAAAACATAAACATTCATATTTACATTCCCCCCCTCATATACATTCATAAGTAGAAAGTTGCTATTTTACAAAAATTTTTAGTTTAAAAGATTTCGTTAGAGTGTTTCCCACACATGATATGGTCGAATGGATAGATCGTGCGCACACTGGACATAGGTATCGAGTTGGTGCCAGGCGTATGGAGTAGAAGCAACAGCAACAACAAGGCTGAAAAACACATAAAAATGTTATTACAATAAATTTATACAAGAATTACAAGAAATTATCGGCGTGATTTCCGCACATGTATACTCCTTGAGGAACGAATGTATAATGGATTTGTTTGTCGTATACGGCGAAAGAATTTCATACCGACCGAAAACACAAGTGCATCATGAATGTATGGCTACTTTAAGTCACCCCCACTTATTTAAGACGTCGCCGCATTAACACATTAGAGCTGCAAAACAATCGTTCTTTTTCGTCTCACTATCGATAGTTTATTTTGACTATGGATGGTTTGTGTCTTGACTAGACTTACCAAAACTTTTCAAAAAATTGCAAAATTTCATTCAAATTCTTAAGTGAGTTTAAAAGAATATACAAATTACTAGATTTAACAATTTTTTACACTTTAGTTAAGTTTTGAATGCGTTCGATGGAAGGTTCCGGAAATATTTACAATTAAGTAAGAATTTCTAATGTTCTAAAATGCTGGCTGCACATAACTTCACTTATTCATACGTGCAGCCGCAATTCAGAGTTTTGTCGGTTGCCACGGTTTTCCAGTATTTAAATAAGAATTAAGAACCGTGGAAAAATGAGAATTGTAAAAACAAAACTCCATTTTATTTAGTACACATGATTTTCACAATATATGTATGTACATACTCAGACATACACCCACAGACTAATGCCTGCAGTGCATATAAACGAATATCATTTAAATTAATTGTTGTGTTTCCGTTATTGTTCTTGTTTTGTTTTATAAATAAATCCAAAGATTATTTCATTATAATGAAGTGTATAAAGCGCAGGTCTGTTAATTTAAACCAACGATTTGCGGCGGTTTTGCTTATCAAACAATTTATTAGTAAAACAAAAGCTCTTGACAAGCAAAAACAAGTACAACAAATACACATGCTCAGAAGTAGGTGTACCGTGTATTTGATCTTTAGTTATGTTGTATTTTGGTCGGCGGAAATCCCCCGCTGAACCCTCCCCGACGTAAGCAAGGGCGGGCTGGTAACAGTCTGTGGTAACCCTGAGGTAGTAGAAGTTCGTCTGCCAGAGAGTGGCCTGTCTTTAATATTCAGAATCCGACAAAAGCGTTGCCTCTCCGCATACCTACTGAGGAAAGTGGAGTTGCAACCACCAAGCAAAGGGGAGCTAACGAAGTAGATCCAGGCATCGATTGACTGCGCGAAAGCAGTCATACCAAACTTCAAGCTTCAAGCGCCAGTAGAGGCAGCCCAGCGGCAAAGATCAGCTGAAGAGGCTAAGCAGGCAGCCATGAGACCGAAGACAAAGGGTGTAACGCCTGCAAAATCGTTTGCCGATGTACTATAAAAAACTGCTATAGCCAAGATAGAGAGGTATATCCCGGAGCTAAAATGAGCCTGCAATCAAAATCTGCCTGCAGAGGGGTGGATATTCGTCAAGTCTTCGAGGACCCCGTAGCAGAATCTGGCGTGGACTGACTGTTACTAACAAAGGAATCGATTGAACCACTGGCGAAAAGTGGCAGGGAGATCAGTTATGGATTCACGAAAGTGAGAATCACACCTTAAAAGTCAGACGGCCGATGCTGCAGACCATCTACGAGATATGCGAAGTCGAGGAAGATCCTATAGAGTCCTCCAGAGATGTTAAAAGTTTATAGCAAGGTGAGTGTTCTTCCAGATCTGAGCTTGCTGACATACTGTCAAACCTCTCTCTCAGTGCTTTTAAGCGACTCTCAGGAAGACGCATAGATAACAATAGTTAATCCGTCTTCTACAAATTAATCACCATCACAGCAAATTAGTTTTAGTAGCCCTAGTTCACCACGTGGCAATAAAACAGCCTGAGCTTGGCCTCATTCAGGAGCCATGGGTTAATGGAGGGCTTATTTGCAGATTAAGGACACCGAACTACTAGCTATTTATGGTTAATTAGCGTCTTGACTTAAGAAAATAATGGTACAATCGGTGCAAAATATCGAATATCTTTAGAAGCCAGACGGCAGTTGGACGGTATCCAGTGAAGAGTCGCTGCGACTACTAATGGATACCCACTTCCCAGGCAGTTCTGAAAGCCATACGGTCGAATACACTCAAGACAATGGAGCAGAAATAGACTCCACTCTTTTAAACACAGTGTCAGAAAGCAACGTACGCTGGGAAATAAATAGCTTCAAGCTCTTCAAGTCGCCAGAACCAGACGGTCCATTCCCAGTCCAATTACAGCAGGCGCAGAATTACATAATGGATTGGCTAGTTACCATTCTTAAGGGGGCGCTGCAATTAAACCATATCTCTTCGCTGTAAAGGGAAGTCAAGGTAATATACATACCTAAGGCAGGTAAAAGCTCGCATACAAGTCGAAAGGACTTCAGACCAATTAGTCTCTCCTCATTCCTCCTAAAAACGTTAGAAAGGCTAAAAGAAATACATATAGAAACAAACAAAAATCAGAAAAGTGAGCTATTTCGCAGCATGCGTATTTTAAAGGAAAATCTACAGAAACAGCACTAAGCTCTGTGGTGGCGGAAATCTCTCTGGAAAATAAAGAATACACTCTAATTGCCTTCGTAGATATAGAAGGAGCCTTCAATAATATCCAGTCTAGGGCCATACTGAGCGCGCTTAAGGGTCTGGACATATCTGAACCTCTCAGAAAATTATGTGAACAGATGCTTATGAGCAGGTCAATAATTTCAACGCTGGGGGCTTCAACGATATGCAGATCTGTCCAAAGGGGTATACCTCAACGAGTCGTGTTATCCCCACTTCTCTGGGTCCTGACAATGAATAAGTTGCTGTAGGATCTAGAAAAGAAGGAGGTATATGTTTTGGTCTACGCTGACGATGTGGCAGTTTTGGTTAGAGGTAAATTCCCGAACACTCTCACTAATCTTATGCAAACAATTTTAGACGATATAAATCGTTTGGCCGTATCGGGCGGACTAAACTTAAATGCTAGTAAGACGGAGCTAGTATTGTTCACCAAGAAACCAGTATTAAATGGTAGCTGACTAACAATTGGAAATAAGGCAAGTGACTTAGGACTAATCTTAGACAGGAAGCTTTCAAGGAAACCAAACATAGATGCTAGGGTGAAAGAAGCAGCTACGGCACTCTACGCCTGTAAAAGGATGGTGAGCTCCGAATGGGGCTAACGCCTCGGACAGCTTATTCGCTCCATACAGTAGTTATTAGACCGATCTTGACAAGCGGTATAATGGTATGGTGGCAAATAATGGAAAATAAATACGCGGTGAGGCGTATGGAAAGCATGCAAAGAGCAGACAGTATATGCATCAGTGGATCTCTTAGAACAACGCCAAGTCAGGCACTAAACGTCATTTTACATTTACTGGCAACAGACTTGTTCTGTAAGCAAGTGGCAGCAAAGTCCGGAGTTTTCAGGAGTTATAGTTCAATACTTGTACTTTGAGAAAATATGTATGAATATAAATATTTTTTTATCATATTGTTATTTACCTTTAAGGTAACAAATGAAAAGTTTGAGGACTTTTACCTCAAAAAATTAAAAAATAAAATTTTCAGTATTTTGCAACAAACATTAAAGTAACGAAATCCGCAACAAAATTTGACTGATCGCGATTAGATTAAGCAAAAAAATTCCAGCGCTGCCGGTATAGCGCGCTTAGAGTGTGTTGCATATTTTATTTGTATGTTGGGATGATGGTCTCACATTTTGCTTACAATAAATTATCATGAATGTGGTAGAACAATATGCACAATACCCGCTTAATGGTTTCAAAGAAAATAAGACGGGAATTCCCTAATCCATCAGAATGTATTGAATACGCGCTGCTAATATTTCAAGGCTAAATTTATAACTAATTTATAATGGAATTTCCTATTTTTTAAGTATTAAAAATCCATATTTTGTTTTTCTCTTCATTAGAAAATATCCTTGAATTAATAGTTTATGTCCCAGTGTCTATGTGAACAACAAAGGAATATCTTGAGCCATTCGTAATCTTGGCTTGAAAATATTAATAGCGGGTATTTAATACATTCTGCTGGTATAGGGAATTTCCGTCAAACGTTTTTTCTATATTAATAGCGGGTATTCTAAGATTGTTCTATCACATTCATGGTAATTCCTTGGAAGCAAAAAGTGAGACTACCATCTAAACATACAAATGAAATATGCAATACGCTCTAAGTGTCGCTGAGCCGAACCGCACGAACAATTACGAAAGTTTTGTGAAAAGGAATATCGCTTGTGTGAATTCACAGAGTGACACCAAGAGAGAATTTGTCGATAATGAGCGACAAAACAATCCCATCTTACAGAGCATCTCGACAAGCAATCTAAAATAAGACTGACTAGTGCTTAGCAATTGATGTCTTAACATTGCAACGGATTTCTCAATAAATCGTCTACCTTGTAACTCAAACTTGAGTTCGATCACTGGATTGTTAATTAAAAGTCCCAATTTAATGGCTATACACTTAACTTTTTTTCTAATTCCAAAAACTTAACACTTATTACTCGTTATTCCATTGTACAACTTATCGCTTATAGCTCAATTGCTCTTTACACCGCAACACTCTAATTAGAGCTGTGTCTGCTGCATGGTCCTGCAGCCTTTGTATAATAGATCTTTAACAAAACTTTGACACTAGAACATTGTTGCAACTACGAATTCGCTAACTAGTTGATTCTGGCAATTTATTGTCGATTCTGATTTGTTTTGGCATTCGTGTTCGCCATACTGCCCCCCACCTAATCTGACCGTCCCGATTAGACATATTTGCGGTACCAAATGCACCAAGTCGTTCCAGATGAACCACCTTCATTTTATTCCTTGGTCTTCCAATGATCTATATACTATACACTACATCGTTGAGTCGTTTAATAACAGTTCGTTGAGAACTTCTAGATTTCTTACTTTCGGAACGATCATCAGAGCTCGGCAACTCTGCCCATCTTTGTTTTCCCATACGCGATGCAAGCAGCCAGACACTAACTTTAAACTATTCCATTGTACTCAATAAGTCTTTGCGACAGGGCTTCCGTAGCAATTTCTTCTCTCATTGAACGTTTATTCAACTCCAATCCATGTGTTACACATTTCAAATCTGGATCTTTTTGCTGACATTTTCGTAGTTCCTCTGGATCAGAGCCTGATGTTATTGTTAGTAGTCTTAAAATGTCTTCTTTAAAATCAGCTTTCGAGCAATGTCTACATTCCAAATTACAGGAGCGGCGGGACATGGCATCAGCATTTCCATGACTACTACCTTTGCGATGTTCTATAGAGAAGTCGTAACTTTCGAGTTCCTCAATCCACCGTTCCAACTGTCCTTTTGGGTTTTAAATTGTATAAGCAATTTTAATGGTGTATGATCTGTCCTCCCCAGAAATCGCTGCCCATTGATGTACTTATGAAAATATTTGGTGCATTTCAGCAACGTCTGTAACTCCCTCTGAGTTACACAATAATTTCTCTCTGGCTTGCTTATTGTCTGGATGTAATACGAAACCACTTTATCATGCCCATCAATGACTTGAAATAGAACGCCTCCTACTGCAATACCACTAGCATCCGTATCCAAATCAAACACTGATCATGGGACCGGGTACGCTAACATTGACGCAGTACTTAACCGTTTCTTCAGAGTTTGTAAAGCCACATCCTGTTTTTTATTCCATTCAAAAACTCTGTTATTTTTCGTGAGTTCATGAAGGATACTAGCTACACTGGCAACATTTGGAACGAATCGTCTATCCGTAAATCATGTAAGCTTTTAGGAGTGGGCCAGTCTTGTCACTTTGTGTCCTAAGTAGCTTACTTCCTCTTTTAAAAGGGAACACTTCCTCGGGCCCAGCTTTAGACCAACGCTAGGTATCCGGTGAAAACCCACTTCCAAGTTTTTAAGGTGTTCATCGAAGCTTTTACCCAGAACGATGATATACAATCCACAAGTCTCTCAAAGGCAGCAGGAGAATTACATAATCCAAAGGCCATTACGATAAATATTCATATATATTCATCGCTGAAAGCCGCCTTTTCTTTGTTTTCTTCGTTTACCTTCACTTGCTAGTAACCAATTTTCAAATCAAGTGTTGAGAACGATTTTGTGCCTGATAACGAGTCCAGCGTGTCATCGATTCTAGGTGGTGGATAACTGTATTTCTCGTTACATCATTCAACATTCTATAGTCCACACAGAATCTCATGTTGCCATCTTGCTTTTTCACAAGTACTACAGGTGAGCTCCATGGACTCTCTGATGGTTCGATTATTCCGTTTTTGCTCATTTCACATATGGTCTGACTTTCAACTCCACGTTTTGCCACAGGAACGCTTCGACGAGCGTGGCGGATTGGTCTTGCATCACCCGTGTTAATAAAATATATCACAACTTTGGCTCTTTTTGGTTCGGCATCGCTTTTATCAAATATGGATGAGTATCTAGAAATAGTGTAGCTTTATTTTGATGATTTGCCTCTAGTTTTTCGGTTCATGCGTTAATATCCCTCGATATGTTGTTTTCGTCCATGAAATCTTTCTCAAGATCTGTTTCGCAATTTATCACGGCCTCAATCTCTTGACACTACAATAATATAACCCCTTTGGAGAGTTTGATTGGAAACTTGCATTCATTAAGTACGCTTACTGGAACACGTTTATCTTGTCTTGTCATTGCCAGGATTTTGCCTATAAGTAAGTTTGATGTAGATTTTTTTGTGGCCTAAACAATCTGCTTCTGATTTTGGTGGAATCTGCTGGCTCCTTGTTGTTATCACTCGTCTAATGTTGTACTTATTATCGTAACCGAACATAAGTGGCCTTTCATATTTGTATGGGTCATAATCTTGTTCACCACGTCAATTTTAATTCCTTGATTCGCTAGAAAGTCTACTCCAATTATGACAAATCTGCCACTATAAAATTATGTAACAAGGCCTTTTTACGCCTTTCCAATTACGATCTCGCACGTTACTTTTCCGAGAACTTGGGTATTTTCTCCAAAAGCTGTACGCAACTTTACTCCATATGATATATATAGAATATGATGCGCCCGTATTAAGAGTCAGTATGCGCATTTTGCCGTCTACAAATCCATTAATGGTAACGTTAGCTGCTGAATAAATTGATACTAATTTGCATAAAACCATTCACCACCTTCACTTTACACCTGCCTTAATTCCCAATAAAGCAAAGACAAAGTGATGAAAAAAGTTTACAAATTAAACTTTAACAAATTAAATTAAAGATTACGCAGAGAAAGAGTCGAAAAAACGATGTTCACTTCGCAAGTTTACGATGACGGCGATCGATCGAAAAGTTGGCTGTCCTGTTGTCCATTCTTTTTGTTGGTTGGCGGTGTGAGGTGTTGTTGTGAGGTGACATCTGTGTAGCGTTCTCGATGTTGAGTTTTACCCGAGTAGATATTGGTGTGTATATGTAGGGGTGGCTAATCTCATTTTAATTTGTGGAATGGAGATTACAGGGCATTTGCTTGCGGGAGCCAGCCCGTGCCCTTTCCGCTGGCTCGTTTTAGTTTAACGATAGGTTGGATTTGACATTTTCTTGATCTTCTTTAGCTTTGCGTTTAGGCCCAACTGGATTTTTGGACTGGTAACAGTTGCGTGCAATATTATCACTTTTTCATCAGTTGAAGCATTTAACCATACCATAATTTTTCTTACGCGCTTCTGTAGATTTTTCCAGTGCTTTCTACATATTTCAAATTTTTTCAAGTAATTGGTTCACTTATATATGCGCTTTAAATGTTTGATTGCTAAGCAGAGATTCAGTTTCCTGTGTAAGAGCATAAGAAACGGGTTCCGCAAAACGTTAATTATGGACATGCTAACGCAGCGAAGCGTGTAGTGTTATCTCGTACTCTATTGACAAAGGTTTGAATTTTCGTGTCTTCGATGTATTCCACTGATTAATGTGCATAAGCTAAGTGAGCTAACCTCTCAATCTCTGTAGAAAACTCCTGCACAGACTCATTGGCTTTCTGGCAGCGAATTCACAATTCGATTTGGAAGATGTGCTTCCTGTGCTCACTACCATACCGTCTTTCTAATAAACCCGTCAACGTTTTATAACTACTCGCCTCGCAGTTTGGAATAGTCTGTACTATCTCCGCTGCAGATCCTGTTAATGCAATGAACAATGCAGCTACTTTATCTTCAGCGCTTCAATTATTTTAAGGTGCCATCTTTCGAATTGAAGCTTAAAATTATGGAACTGAGCCATTAAAGGATGGAGGTTTTACCTTGGCTGAAGCTGACGACATAATTGGCCGATTAAATTGTAGCTCGCGGATATGATCATTCATTTCATCCACTTCAGTTTTAATTCTATCCCGCTCTTCCGAAATCTGTAAGAACACTTCTGCGAATTGTGAGGTCAACTGCGATATCCGTCCATCCTGCTCTTTTAACTGTGGGGACAAATGTGCTGATATATTGTACGTGCATCTTGCGCTGCGAACTGCTTTTCCAACTGCGTTGACAACCGCGTTTCTAACTGCGATATTTGTAGGGTCATACGTGCATCCTACTCTTTAAACTATGTTGATATTTGTGTTGAAATCTGCGATGTACGTGCATCCTGCTCTTTGACGAGCATTGAGCCTCTTCCTTTTCTTATATCTTCGTAGTCCCTTCTTCTAATTCCAATCCTAAAAATAGTCTACCTATTTAAAAATAAAAGTTTTCGACTGTGAATTTGAGAATATTTTAAATATAATCAAGTTTATTTTTTAATTACTACATAATATCGTGACTGGTAACCCTGCCGTGTAAGAAAGCAATCTGCTGACTTGTTTTTACGGGGAAAGTCCAATTTTTGCGGATATTTACGTAAACGAACGTTAGAAGCGGTGGTTTATTTACATTGTGCTTTCATTGGTTATGCGTCGGTGACTGTTTCAAGCATTTTACATTGTTTTGATAAGCAAGACCGCCACAAGTCTGCAAATAAAAACGACGAGTGTGAATAAAAAACACAACTACAACGTAATAGAAAATACGCGAGGTGCTCAGTTGCTTCGCTCGCTCATATTTCTTTGAGTAGATATTCGCACAAACATACATGTGTTTGAGTGTGAGTTGCTACCACCACCGTTTTTAAAGCAAGTATAAGTACTTTGAATGCGAAAATTTGGCACTCCTGCAGTCTTCTGGTGCACACCAACAAAAAATACCCTACTTTTTACTTGTGTATTTCTCTTACATACATATGTATACAAAACGATCGGACAAAGAAGAACGAAGCTGTAAATGCGGTCTGCTCTTTGTTGCAGTGCACCGCTGAAGGTCTCTGGTACACGATGACACCACACTTGATTACCCCACATATGGCAATACCACACCTGTAAACCTTACACAAAAAATACAAAGACTGTCCCTTCCATTCGGCTAAGTCATTCAATCTTGCACGATTTTGATATAAATATATCAAGTGCACGTTTTCGATCGTATTCCAAGCACTTTTCACTTCAATTAAAATAATATTTAACGTGTAAATAATGTTTTATTAAATTAAATTGTGTACACCAATTTCGCGGACATTTTTCTTTTCTGACATTAATTACGACTGTTTTCAGAAAGTTAAAGTTAAAATCGAGTAAAGTTGTGTACTGCTCCTCTGCATTATCAACATTCTGATTATTTATATGATTATGTATATGTGTAATTGACATTGCTACACTCACTCAAATCATAAATATCTCTAATACGCTCTCATACGATATGAATAAAAACAATCAAGGTAGAAGTTGTTATCGACAGTTTAGTTTAGTTTTTAAGCAAACATTCAAATGAAATAATGTAAATTAAGCATACAATTGTTAATAAATATAAAATTAAATCGTATAGTTTAAAAATATTACTGGCGCAGTCGGTAGGATCTACGAAAGAGATCCTTTAAACGAATCTACTATTAAAAATTATTAATAAGTATATTAATTAAAGGAAAGTTAAAAAAAAAAAAAAACTCACGCTGAATAAAATACAATATAATGTTCAATGTCATTGTAAGGCCGATCAATGTCATGTAAAGGTCAGCTTATTGTATTCAATATCATGCCAATGTCAATGTAAGTAAAGAACAGATTGATGTAAAAGGAAGAGACCCACAAAACAAAACAGAAATTTAATAAAAACGGTTCCAGTGATTTGCACGAAGATTAACCAAATAAGAGAACATGCTCAAACATTCCTCTTAGTGTTTGAAATCAAATAAATAAAAAGAGAGTTTTAAAAAAAATACTACTAAATTAAATAACAATTTTGCCGATATCTATTACTTAACTTTGTTGAGATAATTTGATATAAACAAAAAAAAAAACGGTTTAAGTCAATAATTTAACTTAACCTATACACTGCTCTTATAAATGAGCAGCGTCGAAGAAGAGTTAGCAGTTGTAGACAAAAAATTGAGCTCTCTTAGTATAAATAAAGAAACAATAATGACTGAAGCAAAAGATAAGCGCGATCTCGTCATGCAAACCATTAGGCAGATTCAACCGTTTGACGGCAACATAAACTACTTAGCGTTGTACATCGACAGCATTGTACCTCGGTACACAACAATCTCTTTAGAAGAGGCTGCATTTTATTTTAACTGCGTTACCTGCACTCTAAGAGATTCTGCTCTGGATATTGTAAGACGGGAGCAACCATGTGATTGGACAACACTACGACAATTGCTCATTGATGAATTTGGCGAACATACACCTGTGTCTACTCTTATTTTGGAAATAAGTAATATAAAATTTAAGAATAGCGTAAAATTATTGTGCGAAGAAATTAACATAGAAGTATGTAGAGTAAAAGATTGTATCAAATTAAAAAATGAAAATATTTCCATCAAAACATTTTTGTATAAAGAGCTAGATCAAATTAGTTTAAAGACATTAAAAAGGGAATTGCCAAATTATTTAACTGCATTAATAAATGCAAATTTAGTAACAGACCTTAAGTCAGCAATACGAATTTTGAAAGAAAATAATGTATTTGAAGATGATAGAAGACTAAACAAAAGCAAACAAAATTATAACCAGAGAAACATCCTATTTCCCAGAGTTTCCAACCTTTCTTACATAAATTCAAATAGAGTAAATGGTAACGAGTTTCAACATTTTCCCTCACCTAGTGGAAATCGATTTTTTGACTATTCTCATGGCAATAACTATCGAGGATATACCCCATCACCTAATAACTCAAATCATTTTTATCACTCAAATCCAAATTACTTTGAATTGAATTATTACCCAGAAATGAATACAGCTTTAAATTCTCCTAATAGTTATACTAACAGAAATAATTTTAGTGCGCTTAATACTAATATTGTACCTAAAATAAATTCGCAACAAATAAGAAGGCAAAATGAACTTAATTCGAATCAATCTAGAATAAGGCGATATGGCGCTCCTCAACCAATGGAATTTGAGCAGTCAAATTTTCAATTAGAAGCCTCGGAGGATTGCCCACGATCGAATTAAAGATCGAAGGTAAATTTATAAAGTTCTTGATAGCTACGGGGTCTTCTGTCAGTTTAATTAAGCCCCAAGTTCTTAGTAGTAGAATCATTGAAATTGAACCAATATTACTAACAACAGCTACAGGAAAAGTATTACTTAAACAGATTCAAGAAGTTTTCGACAATTGCCATAACCACAAAATGATGTTTTACGTTTATAATTTTTCCGATAATTACGACGGATTAATAGGTTACAATACACTTCGTCAGCTCAACTCTAAGATCGATTTAAAAAATAATACAATTAGTTTACAAGGACATATAAACAAATTTTTCAACAATGTTAAAAATTATACACACACTACCTTACTAACCGAGTTGAATGTTAATGATGACAAATTTACTGCCAAATTTAGACTCAACCATTTAAATAATGAAGAATCGCAAAAATTTAATAAATTGCTGGGGAAACACAAAACTTTATTTTACAAAGAAGGTGAGAAACTTACATTCACTCACAAATTAAAACTATTCATGAAGATCCAATATATGTTAAATCTTATAGATACCCAGAAGTACATAAAATGGAAGTAAATAAACAGAATAAAGATATGCTAGAACAAAAAATAATTTGCCACAGTACTTCTCCTTATTCTGCACCGATTTGGGTGGTGCCTAAAAAGCTAGATGCTTCAGGTAAAGAAAAATGGAGAATCGTTGTAGATTACCGAAAGTTAAATAATATCACTGTGGATGACAAGTACCCCATTCCAAATATGGACGAGATACTTGAAAAGTTAGGTAAATGTCTATACTTCACGACAATTGATTTGGCGCAAGGATTCCACCAAATCGAAATGGATCCTATAGATAGACAAAAAACCGCTTTTTCTACTCAAAATGGCCACTTCGAATTTTTGAGAATGCCATTCGGTTTAAAAAATGCACCAGCCACTTTCCAAAGGCTTATGAATACAGTTTTGGAAGGTCTAATTGGGAAAGATTGCATGGTTTATTTAGATGACATAGTAGTTTTCAGTACATCTCTGCAAGAGCACATCGAATCGCTCGATAAAGTGTTTCAAAGATTAGCTGAAGCGAATCTAAAAGTACAGCCAGACAAAAGCGAATTTTTAAAACAAGAAACCGAGTTTCTTGGCCATGTTATTACCCCTACTGCCATAAAACCAAATCCAAATAAAGTCGTGGCAATTTTAAATTATCCAATTCCCAAAACGGAAAAGGAAATAAAACAATTTTTGGGTTTAGCGGGATTTTACCGTAAATTTATTCAAAATTTTTCAAAAATAACAAAACCTTTAACGAATTGCTTAAAGAAAGGCAATGTGGTGAATAGTTCAGATAAAGAATTTATCAGAGGCATAGAAACTATTAAGTTATTAATAACAAAAGAGCCGATCCTGGCGTATCCAAATTACGAGAAGTTATTTACGTTAACGACAGACGCCTCTAATGTAGCATTAGGAGCAATGTTAAGCCAAAATGGGCATCCGATCTGTTTCGCCGGCCGTACACTTAATGAACATGAGTTGAATTATTCGGTAACAGAAAAAGAGCTCTTGGCAATGGTATGGGCTACGAAATACTTTAGACCGTATTTATACGGCAAAAAATTCTTAATAAATAGTGATCATCGCCCTCTGCAATGGTTACATAATTTAAAAGAGACAAATGCAAAACTGCAACGGTGGAAGATTAGGTTGAATGAATACGATTTTGATATTAAATACATTCCAGGTAAAGAAAATAATGTTGCCGATGCGCTATCTCGGGTTAGAATTGAAGAATGTAACGTTAATGAAGAAACTGCTGAATGTAGCCAAAATCCATTCCGCTGACGAAGACTCCGGCGAGTTTATTAGAATTGCCGAAAGGCCATTGAACGTATTCAAAAACCAATTTAAGCTAATAAGATCTAACCAAAATTGTACTAACACATGCAAAATATTTTCTAACAATCTTACTACTATATATTATATGGAACTAACAACTGAATGAATAAAGGACTTAATTAAAACTCATTTGTTAAACAAAAATACAACAATACTTATGACCGATGACGACGACTTTGTACAATTTCAAAACATTTATAAAACTCTGATTACTTCAAACAGATTTAAAATTTACCGAACCATGAAGGAATTAGAAAATATTGAAGATTATTTTGCCTTCAAATCCAAAATATTAGAAATTCACCTCGAAGGACTGCATCAAGGAATCGAAAAAGTAGCAAACTGTTTCAAGCAAAAATACTATTACCCTAATTACCTTAAAGAGATAACTAAAATAATTAATGAATGTGAGTTATGCAACCATTGCAAAAACAACCACATTTCGAACAAATTACCATTTTAAGTTACGCCTCCTGTGTATGAGACTCGAGAAAAGTTTGTAGTAGACTTTTGGCAATGGGATGATGAAAATTATCTAACATGTATTGATTTGTTTTCCAAATTTGCGACAGCTGAAAAAGTATCATCTTTAAATTGGTTAGAAACTAAGAAAGCCCTCCTAAAGGTTTTTAATTTTATGGGACCTCCGAAGACATTAAAAATAGACCAGGACCAAGGTATCAATAATGTTAGCATAAAGCAGTGGTGTCAACAATTGAATATAGCAGTCGAAGTCACAACTGGGAAAACTGGTATTGGTGACGTTGAGCGGTTTCATAAAACAATGAATGGAAAATTGCGAATTATTTGTAGTTCTGGGGATAAAGAGTTGTAATACCTTCAAATTGAACAAGCATTATTTACCTACAACCATATTATTTCTCATTCCACTACAGGTGAAAGTCCGTATAATACATTTTTTAATTGAAAACATCCAAAAACCAATCCCCAATTAATTAAAGAAGAAGGATAAATAACATAAATCAAAACCGACAAGAAAAAGAAATAGATACGAATTTTGTTAGCGCCGAAACCTCTAGGAAAAGATTGGATAAGATTAGTAACTCTTATAAAAAAGTACGGCTTGTTCAAACCGAAAAGCCAATTTAAAAGAAAGAAAAAATATGTATAACTGATTAATGTTTATAATTAATAGTTTTAAGTATTTTGTAAAAAAAAAAAAAAAATTTAGTAATATTATTGAGAATTATATGAATTTGTTAATTTTTTTTTAATTCTACACATTTTGTAAATAATAAAAACAAAAAACTGCAATGAGGACATTGAAATATTTGTAGATGGGAGGAGTGACATTGCTACACTCACTCAAATCATAAATATCTCTAATACGCTCTCATACGATAGGAGTAAAAACAATCAAGGTAGAAGTTGTTATCGACAGTTTAGTTTAGTTCTTAAGCAAACATTCAAATGAAATAATGTAAATTAAGCATACAATTGTTAATAAATATAAAATTAAATCGTATAGTTTAAAAATATTACTTGTATATGTATGTACAATTGTACATACATACATATATATAAATAGCTTTATAACTATCTAGATTAATTTGAGGAGTTACAAAAAATTTATTTTTATTATTAATGACGAATACATAAAGTAAATATTTTAAATCATCATTAATTGTGTACTCACTTGTATTTGTAGGAGTCGTGTATAATGGGGCCTTCCCCGCGAGTCCAGTAGTTTAACGAAGTTGGATGTGCTTCCGTGAAACATTCAATTGTAACGTTGAAACCTTCTGGAGCCCCAACCAATTGATGTGGTATCAAAAGCATGGGAGGGACTGCAAAAATGAAAAAAGTAATCAAGTTATGAATATGACAGAAAAATTTAATTTAAGCGAAAAATGGCATTTACTTCGCCAGAGATATCAATATTTCTCTCATTTCTTTTGGCATATCCTTTATGTTATGTAGCTGCTAAAAATGTAACTGCAAGTGTTTATAATTAATCCTGGTGAAATTTCTGTCAATATTTGGTTACCGTTTTGTCTCTGAGGCAAAGGCGAAAATTTATATTTGGAGTATGTTCAGACAGCTGTTCAATAGTGTATCTCTTTAGAATAATAAGCTGCTTAACACCAAACTTGGTTATAGTGCCACATCATTAAAAAGGGCGAATACTTTAGGGTGGGCAAGATACTGCTTTCCAAAAACTATCACAACGAACAATTTGTACGGTACGACTAGTCATTTTTCCCCAGTAGTAAATTAAAACTCGTAGCTTTTTTAAATATGTTGATGATTTATGTGTAAGGCATCCCCGCATCTATTTCTATTGATAATACCATATCCAACTTTATTAGTTTTTAAAACTTCCATAAAGGAAAATACCGCAAATGCTCAAGAAAACACGTCTAGTGATTAAAGATTATATTAAGTAATCTTCTTCTAAATATGCGAATTTTTAAGGGCTGTCTCTTGCCACTAAATATATTGTTTTGTTGTTCAAATCGCTTGTTCCAATTAAATCCATTTATTTCTTTGTTCTTTTTGATTCATTATTTTAACTATTTATTTGTCAATTTGTCCTTAGCTTATGTGGAAATTCTATTTTGGAGAGATTTTTATCTCATATTTTTACAGATCTGAAATTAGTTTTTACTTATTGAAGCAAATCAAAACGCGAATTTAAGTATGTTTTTTTTACCATATTGCATATTGAACATGTTCGCGCACAAGTAGAGAATGTATCTTATTATGTTATGTTATACTTGTAGGTCATAGACTCATTTAGTTTTATTCGCATCTACTTATATAATAATATAAAATATATAATTATAATAAAATCATTTTCAAATGAGATATACCTATGTGAGAGTTTATATAGGCTAAGTTTAAAATTTTGAGATAAAGTGGAAAACGTCAACCAGATGATGGGAATTCATTATATTGGGTATATGAGGCTTATAGCAAGGTTTACTCCAAATCTTTATATATTTAGCGCTAAACCAGAAAACTTGAAAAGAAAACTTGTCCACTTTATTTCATTAAAGTATTACACATTTTCATCAACCTAAACGGTTTAAAATCAGGTGGAAAGTCAGAAATCATACATATATAAGGGGCAAAGAAATAGAAGGGTTGATTGCATTAATTTTTGACATTAGTCAGGTATAGTTGAAAACTTATTTTCAAGCAATTTTATAAATATATATACATACATATGGGTACAGTCAGCCGAATGTTTCAAAATCTTGAATATCAGTCATATGGGGCTAAGGCAAGTTTTTGCGCAATTTTATCCACTTTAGGTATAAAGATACACTTTTACTAAAAAAATACGCTCTCTTAATTTCATTAAAATAACTTAACCGATGTATGTGGTATAAAGTCAACCGGAAGTACGAAAATCTTTTTATTAGACTAAGGGAAATATTGACCCGATTCAACCTATTTTTTACATACAGGCAAATGTCAGGAAAGGAGTTGCTCCGAATTTTAATAACATTCTCAGAGGTTTACCGATATGTTTTGTAAAAATGTTCGCTGTGGGAACTGGTCGTAATCTGATTTTAAAAATTTTTGGTCACAAGGTGGCCAACTTTAAGCGCACTATTCGGGCAAAGTTTTTTCCCGATACATTCGTTGGTGCTTGATTTGTTTACTAGAAAGTGATAGAATCAGATGGAATTTCAAATTGTTTTATTTGGAAGGTAGACGTAGTTTTCGTCCGATTTCACCCGCACTGTAATTAGGCATCTCAGGATAATGTTACTTACCAAATTTGGTTGAAATCGGTCAAGTAGATCCCGAGATATGGGTTTTAACCTAAAGTTGGTCGGTGCCACGCCTATAAAGCTTAATTGTACCATCCTGTGTGTAAAACTCAAAGTCTCTGATAGCTTTAGGAGAAACGCACATTAAACCTATAAGAGGGTAGGGCCACGCCCACTTTTAAACAATTCTTTAGACTGCAGATTCCCCTCCCTAATGCGATTCGTTATAGAAAATAATAGTCTTGTATCTTATTGTAGAGTTCAGTTATGGAAATTTAGTGGTTTTCGATTAATGGTATTTTGTAGGCGTGGCAGTGGTCCGATTACGCCCCTCTGCAATAGCAACCGTCTTACGGTACCATGTGTACCAAGTTTCATTAAGATATTGAAGAATTTGAACAAAATCTAAAGAAAGCAGCAATTTCTGAAGAAGCAAAGAAATGAAATTAGGAAATGAACGAATAAAAACATTTAAACGGAAACTAAATCTAAAACGATAATAATGTATAATAATAATTCTATATTTTATATTACAAAGTTCTCAAAACTTCAGTGTAAACAATATTTTTTGTAAACACCTTTTCATAATTAGAAAAATGACCTTATCCACCATCATTACTGACATTCAAATGATCTAACTCTACTGACTGCAACGTAAAGTTTACCATACGGAAAAACAGGGCTCCTCAACACTATTAAAACTCTATCAAATGTCTGTCCTTAGGATTTGTTAATTGTTATAGCAAATGCAATGATAACTGGAAATTTTGATCTTTGAAAATTAAATGGCATTGTAGTCCCTGAATATGTCATTCACTAATGCTTGCTTCGCATTTAAATTGTTAATTACCAAAACTATCGCATTAATTTTGAGCTCCAACTTATGTGATGGCAAACCACCATATACATCCGAGTAATAATTTTATCTCCTTCTCGTTGTCTTTTACGCCAATTTAAGAAACTTTGTTATCGTGTCGTCTATTCAACGGATAATCATAAACTGATTCTTTCGCTGATTGTACAAAATTCTTTGGAAATTCTTTCGAACATTTTCCATCTTGCATACATAGAGAGCTTGGAATCAAAACACCGCATGGATGAGGGACCATGTGTTTGCCAACACATTTATGTAATTGTGACTGTACATTTTTTTCCGGTTTATCTGCGCAAACAATTTTATCAATATCAGCCCGCCCGACAATTTTATCATTTTCACATAAATTTTCCAAATTTTTAGCATGTGGCAAACCTCTTTTTTGAAATTCGATGGTATATATATATAAGATTGCCGAAAACATATTTATTACAAATGTTCCTTTAACTTCGATTTAAATACACGCACAACTATTTCAGGCCTAAAATGAGATAATTCATTAGGATCAATATTACTTACTTATTAGTCATTGTAACAAAGAGCGATGGTTTATAGAAGTGCTGAAAAAATTACATAACATTTAAGTAATTTTGATACATGTTTCCCGGAGACCCAGTGAAGGATGAAGAAGAATTCCCAAGCTAACATGTATGTGAGAATAGACGTATATCGACCACATTTTATAAGACAGAATCAATTGAATTTAGGCAATGCTAAATTAATCCCGTATTGCAAATCTGAAACATGCAAATTGTAACATGGTAACCTTATCAAATCTGTCTACCATTAGAATTATGTTGCACGTTACGCGATATATTAACGTGCCAACCAAAATCTTCATTTGGGAATAGTAAAGGATATGCCAATGGATCCAAAGCTGAGTCTAATACTAATACATTCTTAACCACACCATTTGTTTTTGAAAAGGATATCATATTTCATTCATTTTATCTTCGTATATCTGTATCACGATTCACGGTAATTGCCATACAAATCTCTTTCTGTGCATTGAATAGAGTATTCACAATGTTCCTTCATTGTACGAAATAAACGAATAAATGGATTATATCTATCCAATTCAACTGAAATTTGCCTAATTAAAACATCATCGCAGGTTTTATTTGATTACTCTCGCACTTCGTAGAAATACAACTAGGCATAATTGGCGTACGAGCATATGCTCTGACCTTGGGTCCCGCTCTGTGATAAATTATGTCGTAAATTTTGAAATGATAAATTCCTCTTAAAACTGTGTCAGAAATATTAGTTTCCGAACTGTCCATAGTATAGGCCGAATTGTTGCTTTAAATATTGTCGAAATAATTTTGTGATTCTTATTTTTATAAAAAAATCATTTTGCGTTAATAGTGGAAGATGGACTTTACCCTTATGACAACACAAGTGAAGGAATTTGTTTCATGCATTGTAGACACTGAAGCAAAATTCTTAGCTAAACAATACCTAAAAACCAAGGTCATATAATCAATATGAAAGGAATCAAAATTAGGCGGTATTCCAACCAATGCACATTTGAACGAACTTCGCAAAGGAACTCAATTAAATGTAAATTTGTAGTACATTTTAATTACATTTCGTGTTCTACTCAATAGTGTATTTTCGTTATTTCTTTGTCTCTATATTCTCCCTGTAAGCAATTTACGGTAAGGCATGTTTTAATAGATGTACATATGTGTGCACATCGACACGGCACTTCCAAAAAATTTAGTAAATTGAATGAATGAATGATTAGCAATAAATATCGCCTAATTTACCTAAGAATTTCTAACATGAAATAACATGAAAATTAAATGTTAATTAAATTTTTGTTAAAAGTTGCAACAAACCAACCGCATGCAAAGAAAACGGGAAAAAATTCAATAATTTCCTATATACCAATAAAGAAGTTCTGAAAAAAATGTTTGCAACAAAAGATAACCTCACTTCAGCCCTTGCCCGGTACTGATGGACAAGCCAAGTATGGCTCAATTGTCAGATCAATTAACTGAAGTGCAGAAAGATGGGCGACATATATTCAACACATGGAGCAGCACTTTATTGCTAGTGGGGACACGGACGACAAAGTAAAGCGCGCCAGTTTTCTCACAGAGACATTCGAACTTCTGCAGAAACTTAGCAACAACGACTTAACCGGAAAGACTTTTGCCGAAATAAAGAAACTTCTCGATGATCATTTTACGGAGAAGCAGCATGTTCTCGCTGCTCGCTTCAAGTTTTACTCAATAAGAATGAAGCCTAATCAAACATCTTTATCTTTCAGTGTGCTAAACCTGATTTCCGCTGGTCTTTTCTAGACACCAACATCAATGACATGATTAATATACACACACCACACGACAAAGTACGAAGCGCCGCTTTACAAAAACCTAGCTTAACCTTAGAAAAAGTCCTGCAAATCGCCAGCAGAATCTACTGATATGAACAAAAATAGGATTAAGTGCAGATCAGGTTGTAAAACAGGTTTGATATATTAGTGTGTCAGTTATCGGCGATATTTTCAAGGCGAATGAATACCTGAAAACGTGAATATAGTCGATAATACGATAATAATATAATAATAAGATCATTCAAAGCTAACATAACGCTTCAACCAGAAGGGGTACCTAAATTCTTCAAGCCATACAATTACCGTTTTCACTACACTCTGAGGTTCGAGCAGAAATTGATCGACTTATCCAAGTAGAATTTTAGAGATCTATTGCATTAGCTTTAGTGACTGGGCAGCTCCCATAGTAGTGAAAAAAATGAATGGCAAGCTGCGATTGTGCGCAGATTTCAAGGTTACATATAACTCTCACATAAAAATTGATCGATACACAATTCCCCGAATTAGCTATTTCACAAGCTGCAAGGTGGACAGTACAAAAGTTGATCCAAGTGAAGCATACCTGCAAGTGGAACTGGCCGACGCAACAAAAGTGTTCATGGTTATAAATACTCCTTCGGAGTATTTCACTTTCAACAGATGCCAATTGGCATCCCCATCACACCTTTTCAACATTTCATGAAGGAAGTCATCGCAGAAATACCTCATAGTGCAGTCTATTTGGATGACATTATATCACAGGTCGAGACGACGACGAACATCTCCGTAATCTAAATGAAATTTTTAAACGATTGAAATATCATAAGATCGGAGCAGTAATTTTACATAGATATACGATGGTGTCGAAAAGCCAATTGAATAAGCCTTTAAAACTCTTAGCAGTGGTCAAGTTCGTTATTCGCAAATTGAAAAATAAGTGCTAGCGATAATTTATGGTGTCATGAAATTTCACCAACACCTTAACGGTCGACATTTCGAGCTCATCACTGATTACCAAGTACTCACAACACTGTTTCACCCATAAAAAAAATTCCCGGTAATGGTTTTACATAGGCTCCAACGTTCGACGATTATCCTCCAGGAATGCAATTACTCAATCCGCTTTATAAAGTCTGCCAAAAATGTAACTGCAGACACGCTATCCCGATTACCAGCAGAGAGGATATATCGTTCGATGAGAAGGAAAAGACTTTATTCAACGTCGATTCCGTACATCAGTTATCAATCGAAGAATACTCAGTCAGTCGTGTGTACAGATACGTTCAAGAGGGCTGGCCCAATATATTATATTACCGAAAGAAAGTAACTTGAGACCATACTTTGATAGAAATTTGAGTTTGTCAATACAAGATGGGGTACTATTACTTCAAACTGATCACATCAGAGCAGTACTACCTTAAGCAATATACAAGTATGCCAAAGTGCTTACGATGCTTCATGAGGTGCATTGGGGTAAAAGTCGCATTAAACAATTAACAAGATATGTCTCGTTTCCAGGCATAGACAGGGAATTGGAATACTAAATGAAGAATGCACTATCCGTCAGTCCACTGCAAGTCACACAAAATCTGAATTTTCCTTATTATCGTTGACACGTATTCAAAATTCCTTTACAAATTAGAACTATCTTCAGCTACAACAATGACAACCATAGCTGCACTTCAACGAATTCTGTCGGCGGAGGGTCCTCCATGTAAAATCGTTACAGACAATGGCTCACAATTTACGTTTTTCGAATTTCAACTGTTTTGTGAACAGAGTATCATCGAACATTTGACCACAACACCATTCCATCCGGCCTCGAATGGTCTGGCGGAAAGGTTTGTGAGCACCTTTAAAGAAGACAAGTATCTGGCTACATATGGCAGTACACCGAACCCAGTTACAGGTAAATCTCCAGCCGATTTATTGCACGGGCGACAACCGCAAACGGTCTTATCAGAAATGTTTTCCAAGTATAAATTAATTGAGTATATTCCGGACCAAAACGTTGGGTAAAAGGACAAGTAGAACGATCTATTGCAAACAAGAACTATATCGAAACAAAACAAGGCGCATATATGCGACATTTAAAGCAAATACATGCAGACAAGTCAGGTAGTTCTAATTCGTTTGACGACATAATTGACTTGGACCTACAAACCGAATGCATCCTTAAACTCAAGTTAACCATCAGCAGAATCAATGAGACATGTGTGCTGTTAGATTTGATCCGTCTGTGCTTAAAGAAGAGCAAATTTTTGATTTTATGAGTTAGTGGTTATGAGCACTAATACTACACTATGTATGAATTTTATACTGAATTACGACTTTAAATTAAGTTTGGGAGAATATAGAAATGTATGGATTATTTAACCTGTGGCAACACCTTATTTAGTTTTAGTTTTCTTTTGTGTTCATCTACTTTTCTGTTCCTGTAAAGTTTTTAGCAACGTGATTGAATGTAATTAAATAACTACTTTTGGTCATCGGGAACTTACCGTTTTATTTGTAACAACTAATTGCGCTAAAAATTTAATTGTAACAGAATTTAGTGTTGCAACACACAATTAAAAGTGGGAAATAATCGCAACCACAAATCGGCCGTAAACGGCAGAAGAAGTCTGCGTACAACAAAAATAAATTATTGGAAAAAATAAATGTATTGTACAAGTATATATTTTTTATAAACACCGATTTGTTTGATATTCATTAAAGGACATTAAATATGTAGTTTTATGAAAATAAAAGTGATTAAATAGCCGACAGTAACATATGTATAAACTAAACAAAACATACAAACGAATAGAAAATCCATTAGAATCAGTCTGCGTACAAGGTACATAGGTCAAATAAATTTACTCTTCCTACGAATTCTTCTTCAAATTTACTAGAAAGTATTCCCAACGTTTTATACGTCCGCTACGGGTTTTGGCATGGAATATACAAGCTTAGAGGTTTCTGTCGAAGGGATGTGAGATTTGATGTAATTGTGCGTTGGCGGATTTTACGTACCCTTAAATCTCATAGGCGCTATTAAGGATTAAAATCTGGTGATGCTGGTGGTGTTTTCAGCTGCTTGGAAACGTTGGAGAGTAATTAAGCTTAACTATGTCTGCTGTATGCTTCGGGTCGTTATCCTGTTGAAAATAGGAACCGCTTCCAAGACCAAATTCTACCGCTCTTTGCTTTTTAAGATATTGAGTGATGCATATTTAACAATGGTGGACTCTATTAATTCGATTTGGCCCACACATTTACTAGCTATGCACCCCATATCATTACTTCTTAACCACTGTTCTTCGCAGTATGCATCAAGATTTCCTTATTGATTGACGTGCCGTTTTTCGCAATAAAATTTTTCGCGCCTTTATTTCAAAGACGCAAAACATGCGCTCATTGGATAAAATAACTTTCTGGCAAAACTTACGGGGCTTATTTAAGTGACTAGCGATATGATTGAGTTCTTGTTTACGACTTGACCATAAAGCCCTGTTTTTTTTTTATTTTGCGGAAGGTGTCATTTTGTTTCACACTTTGGAAAACGTGACGAGTTTCACGCTGTGCTAGTATTTTTGACCGCCCCGGACGCGCCGAGAAAAAAAACGCTGGTATGTTTATAATTTTTTATTAGGTACTCTTAGTATAAAAGAATTCCTTTCTTTTCCTTTCAGAGGAACTTCTTTCTTTTTTTTTAGGCGAGATTCGATATTCAAAATTTAATAACAAATTGAATAGAACAAAAATCTTTTAAAATTGCTACTGTAACGAAAATAAAAAATCCCTAGAAATAATTATTCATGGCACAAACCGCCACCGACCCAAAACCGTGGACCGAATGAGTTGATACGACCTATCTTATGAGAGCGTAATGTAAATGAACAGTCACCACCGCTTCTACCATCCGCTTTAACAGACCGAAAATCACAGCCGAAGACATTTATTTATAAATAGGTGAACCATTTTTATACTCTCGCAACTTGTTCCTACAGAGTATAATAGTTTTGTTCACCTAACGGTGGTTTGTATCACCTAAAACTACTCGAGTTAGATATAGGGTTATATATATATATAAATGATCAGGATGAAGAGACCAGTTGAAATCCGGGTGACTGTCTGTCCGTCCGTCTGTCCGTCCGTCCGTGCAAGCTGTAACTTGAGTAAAAATTGAGGTATCTTCATGAAACTTGGTACACATGTTTCTTGGTACCGTAAGACGGTTGGTATTGCAGATGGGCGTAATCGGATCACAACCACGCCCACAAAACGCCATTAATCAAAAACAAATAAATTGCCATAACTAAGCTCCGCAATAAGATACAAGACTGTTATTTGGTACACAGGATCACATTAGGGAGGGGCATCAGCAGTTACATTTTTTTTTAAAGTGGGCGTGGTCCCGCCCTAATAGGTTTAATGTGCATATCTCCTAACCCGTTAAAGCTATAATAACCAAATTCACTGGGAGCAAATGTTTTTAGCACCTCTACTAACGGTGTGAAAATGGGTGAAATCGGGTGACAAGCTTGCCCACTCCCCATATAACGGTACTGTTAAAAAATACTAAAAGCGCGATAAACCAAGCACTAAACAAGTTAGATACATTAAATTTTATCTCGGGATGGTATGAGATGACTTTATAGGAACCGCGTTCAAAATTAGTCAGTTGTTCAAAATTAATATGTCAATTAGTTCAAAATTAGTCAGAGTGGCACCGCCCACTTCTATGTGAAAACCCATATCTTGGGATCTGCTTAACCGATTTCAACCAAATTCGGTGCATAACGTTCTTTTCATATTTCTGTGTGCGAAAATGGGCGAAAGCGGACTACAACCACGCCTATTTCCCATATAATACCATTTTCAATTCCATCTGATTCTTTCACTTTCCACTATGCATATCAAGCAACAATGATTATATCGCTGTAAAACTTTGCCTGAATAATACGTTTAAAGTATGCCACCTTGTGACCAAAAATTGTTTAAATCGAACCAAAACTGTTCAAGCCCCTAAATACTAAATATGTGGACCCCAGTGCCTATAGTTGACCTTCTACCAAAAATATCAGTCAATCCACAAAGAAATTTCAAACTAGTATACCATTTGACTTTGCGAGAGTATAAAATGTTCGGTTACATCCGAACTTAGCCCTTCCTTACTTGTTAGTAGTTGGATTTTAGTTTTGAGCTTTTACATTATGAAAAATTATAACTAAAAAACTAAATGTGTGAAAAATCGTGTTTACAAATAGAACAATGGCAACATTGGTGAAATGAAAACAAAAGAGAACAGCTGATTTCTGCGTTGCAACTACGGGCATAACTTTTGACAAATTTGGCAAACGGAAGGGAAGAATGTCGGTGACTGTTTGTGCTATCAGTCGCTGTAAGACCAAGGATAAAATGATCCGAAACTCTTTTATTCTAGAGAGCGCTGTAAAGTCCACATTTTTGACACAAAAGACTTTCAAAATTTACTTTTAAAACTAAATTTAACAAAATATTTTAATATTTCAAAACACTTACAAGTTTTAAGTAACCTAAACATGAACCTTACTTCTTTTTTATACACTCTATAAATAAATATCTTTTGATCACTTATTTGGAAGTCAAAGTTTATATAACATTTGCTGGGAATTCTAACCACAATATGTACATATATGTATACGTTGACAATTGATACTGCTAAGCAAAAATACCCGCTCTTTCTTAAAATCAAAACTATATTAAATCTCTTTAAATAAAGATTAGAAACACACCTAAAAGTCACTTAAAAATCTGATATGACAAATTTTTCGGCGGAATTCTTAGTGGTAGTTCGTTGTTTTGCTTGTCATCTGTTCAGTAGCTCATGAACTCGTGGTTTCTTTGGCAGCACTTAAAGTTCATGAGCCCTCTCAGAAGGCAAAGAGAGGAGTTTCGCAGCATTTTATCCATGTGTAAGACATTCAGCGTCGACGGATGTTATTTGTTTGTGCAAAAATAATAAAATAAACTAAAGAGTAATACAGTAATCAGCAGTGGGATTGCAATGCCCACAGAGAGTGAATTTTCAAATATATTACACAGTCGCTCAGCTGAAATCATTGCCGGCGACAGATTGGCGAAAAAACAAGCGGCACAAAAAAACGAACTGATGCTGCGCTTAGAAGCAATGCCAGAAAATTTAAAAAATAACGACGAAGTCGGCCACGCTAACGACAGCGATACACTAGTAGAAGCGGTCCAGGCTAGCAGCAACAACAGAAACATAACGAGGGCAGTGTACTAACGAGTGGCAATTACTGCAAAAAGAACTTGAAATAATTGCACGCAAAAATTAAATACAAAGAAAAGAAAATGAGCTACAAAAAAAAAGAACATGAACTACAAAAACGTTAAAATGAAATTTTACAGAAAGAAAATAAAATGATGATGAAACAAAGTGGAAACCTATTCACTTTGTGTTTATTAAAGACTTAGTGTCAGATGTTGCAAACAGTGGTGATTGCTTTCAAAATTGGAAAGTGCAATTAATCAACCTACAAAAAGTGTATAACATAAATGACAACACCCTGACTGCGCTTATTTTTAATAAATTGAAAGGCAGAGCTTTGAAGTTGTTCTATTCCCGGTCTGACATATTGTCCATGAGTGTTAAAAATATGCTTGCTGAAATGAAATAGCTATTTAAAAATCGTTCAAGCCGTATAACACTAATGAGAGATTATGAGGCAAGGAAGTGGGAGTCAACTGAAACATTTCAGGAATAGTTTAACGACAAATTGATTCTTTCCAACAACGTATCAATTGATGACGCTGACCTCATTGAACATTTAATTGAGGGGATCCCGAGTTACACTTTACAATCTTAAGCAAAAATGCAACGATTTAAAGACAAGCAAAGCTTACTCGAATTATTTCAAGTGATGTATTTGTTTAGGCCGAAAGTACTTCAGCCAGAGAACGCAAATGGATGGTCCATTTACGTTCTCTGCTTCAGCAACAGAGCAGTGAGATGTTTTAACTGCAATTCACTAGGTCACTTGGCAAATGAGTGTCGGAAGCCAAAGCGTGACAAAGGAGCGTTTAACGTATGTGCACAGATGGGACACTACGCAACCGAATGACCAAAAAGGAATGGGGTCTCAGTACATCAAATTGAGCAGCAAGGTGATGGTTATCACGATGATTATGTAAGATATATACGTTTTAGCTTTATTAAAGATATTTATAAATATAAATCTGTACTTGGTACCTTAATTGATACAGGCATATAGAAAATGGGAACTCAGTAACAGCGTTGCCAACCTGTGGGGAATTCCCCAAACTGCGGGGAATTTCAAGTTGGTTGGGGATTTATTGGGGATTGGCATTATGTGGGGAAAATGCGGGGATTTTGACATCATATTCTCATCGGAAAATATTTCATCGTTTATTATCGATAACAACATTTTTTTAAATCATTAAGTATAATCGTGACGAAAAATCTAAATACCGGTAATTGCACATCTCTAATAGAGAGAGATTCTCTATGTATGGCACATCCCTAGTTTGTCAGTTGTCTGTCTTGTCTTGTCTATGACCAGGGGATTCCCTGTTTCTTCTTTATTAAATGTTTTGTTTTGTGACTGATAAATGGATGATTGAACATGTAATGCATGCATTGGCTTCGTTCGTTGTTGTTCGTAGTTAATTAGTAGATCCAAGTTTAAAAAGTTGTGTTTTGTTTCTGTCGCAAAGTAACGATACGATTTTGTGCAAATATGGAAAAATAGTTATTTAAAGGTCCAAACAAAAATAAAGAAGATAGTCCTAAGGTAAGATAATTAAACCTAATATAATATATGTTTTTGCTGCGCCCAAACTTTGTTATTTATCCGGTTAATTTACCAAGTTTTTTTTTTAGCTTAAACGTAAAAGAGAATCTGGGCTCGAGTTATCGGAGGCGTCAACTTCTAGTACAGAAGGAAATGCCGCTCCAATTTCAAGTTTGACTTCAGTAAATTTGACGACAAGTGAGTCAAATAGTACACAGATCCTAAAAATGAAACGCTTGAATAAATTTAATGATTTGTGGCTTAACGAACCAAACTTCTCAAGCTGGTTATGCAAAAATTCGAATATGAGAGATGGAAATGATTTAGCAAATTGTAAACTCTGTTCGGTGTCGATCCTAGCGCATAAAAGTGACTTGATTCGACATGAATTCAGAACGCCATAAGAAAAAAGTATCAGAAGTAAAGAACGTTCCCAAACTTTCAACGTGCTTGCCAGTGACGGAACCAAAGCAACAGCTATACTTAAGAATGTTTTAGGAAACACATTTTTAGAAGATATAAATCAAAAATTACGTACAGAAAAAAATTTCTTCTCATTAATTATGGATGAAACGACGGATCAGAGCTCTTTAAAACAATGCTGTTTTACTGCTGTAATCTATGATGAAAACACCAATCGGGTAAAACACTTGTTTTTGGAGATGGTGGAAGTGTCATCAGGAACTGCTGCGGGACTGTATGACTGTTTGAAACAAATGCTTCTAAATAAAAACATACCCATAGAAAACATGGTTGGATTTAGTTCAGACACCATAAACGTAATGGTTGGGGAACATAATTCCGTTTTTGCTCTTGTTAAGACCGATTTACCTCACATTGCTCTGGTGAAATGCTCCTGTCACATGATACACTTATCATCATCGAAAGCTTGCCTCAAATTACCCCGAAATGTTGAAGATTTCTTCCGTTCTGTTGGAGCGCACTTCAGTAGAAGTTCAAAAAGGCAAATAAAATTGAAAGAGTTTCAAGAATTCTTTCAAGTGGAAATACACAAAATTCTCGCGCCAGCTCAGACTCGTTGGCTGTCCCTGAAAGCGTGTGTAGACCGTGTGTTAGAGCAATATATTCCATTAAAAGCCTACTTGACAGAAACAGTGTTCACTGATCCATCGAAGACTACCGAAGAAATGCTCATTACAATGAACAACCAATTCACTGTCGTATATTTAGAATTCATGTCTTATGTACTTTCACTGGCAACAACAAGCTTCAACACCTTGTTTCAATCAGAAACAGCCCTTCTTTACAAAAATCTTTTGAAAACACTCTCTGCTAATTTCATGAGAATGAGCTACATCAAGTCCTGTGCTAATATTTTAAATGCTGACTTCAGAAATCCAACACACTTGCTAGTTTTAGACGAAATATATATTGGATTACAGGCTGGAGAAAGTATGCAAGATTTGAAAAAAGATGAAAATGTACCTCGTGCAGCTATTACAGATTTCTTTAAGACATGCCAAGAATTTGATATGGAATCTATGTCGGACATTATTAAGCGATTTGATTTCGGAGATCCTTTATTTTCTATTATATCTGTTTTAAATCCATTAGAAGCTCAACAGTTTAAAATTAAGTCACTGGTGCCTGTACTGGAGCGATTTCCAGTGCTTTATAAATTTGTGATAGCACAAAAATTGGACGATGAGTGGCGAGTTCACGCTATGCTGGATTTTCATCAACATGGGCTTGAAGTTCATGGAGATAACATTGATGCTGAATGTTACTGGGGTAAAGTGTTTTGCATGAAAAACGCTGAGGGAGAATACCTGTTTTCAAACATGAAAATTGTTATTTCATTATTTCAAATATTGCCTTTTTCAAATGCATCAGTCGAGCGCAAATTTAGTGTCCTTAAAAATTTAAAAACTGAAAACCGCAATAGATTGAATACAGATACTGTAGTATCATTAATGGCTACAAGGGAAGGGATTAAAAAACTGGGCGGCAGTGTCAAGTTTAACCCTTCGAACAAAATGCTTTCGACTAATATATGGAAAAAAATATAAGAGATAAACAATAAATATTATTTAAATTATTGATTATTGTTTCATTTTATAAAAAACTTTTGAGGGGAATATGTGGGGAATCAACGGATTTTTATCCCCAAATTTGGGGAATTCGATCAGGATTTTTGGGGATTTTGATGAATTGGCTTTGGCAACATTGCTCAGTAATTAATTTTTTTGAAATAAATAAATGTCAACTTAAAGTTATTGGTTGATTGAAATGTACTGTTATATGTGACCACAAAGAAATATGCTTAAATATGTATGTTACACCAGATAATACTATGACATATCCAATAATTTTGGGAAGAGGTCTTCTAAAGCTAGCTAAGTTTGCATTAACAAAAGAAACAAATGTAATGAATAATGCTGATGAACGTGATTATGAAAATGAATGTTGTAACCTAAAGAATATTGACATTAAGAGTGTAGATTCTTTTATTGATAACAACATTTGATATGCTGTATAAAAATAATTATTTGTAGTGCGAACGCCTCGATGAACCAGAAACAAAGTGCGAAATTAAATTTCTGTTGAATAATGAAAAGCCCTTCCGATGCTCCCCAGGCAGGTTAGCCTATGATGTAAAAAAAAAGTACAAACCATTTTAGATTAATTATTGCAGAAAAATGTAATTAGGGAAAGTTAATCCGAATATTCTTCATAGTCCCATACGACTTTGTATAGACTATCGAACTTTGAATAAAAATACACAGAAGGATAATTACCAGCTATCATTAATCGATGATCTTTTGGATAGATTAGCCAATAATACTATATTTTCCTTGATAGATAGAGTGCTTTTTATTATGTTAACATGAATGAGGATTCTTTAAAATACACTGCGCTTGTGAAGCCGATTGGTCAATTTGAGTTTTTAGGATGCCATTTGGACTTAAAATTGTCCCATCAACTTTTCAGCGTTTCGTAAACTTCGTATATCAGGATCTTATGCGAGAAGGTAAAGTTGCTATTTACTTAGATGATATAATGATTGCCACTAGTACGAGGACGACGAGGACGAGCATTTGGATATCATGAAGATGATATTTGACAGATTAGTTAAAAATAAATTGGAGTTGAGAACTGACAAATGTCAGTTCTGAAGTCAGAGTTAAAGTATTTTTTCAGAAGGTTCATCAAAGGATTTTCTGTTCAAGTTCAGCCGTTATATAATTTAATAAAGAAAGACACCAGTTTTAAATTCGAAAGTACAGATATGAATGAACTCTACCAATTTATGACCCTAAGGATGAAACGGAACTACACTGCGACGCAACTGCTCGCGGATTTGGAGCCATATTATTACAAAAGTAAAAAGACGGTAGATTTCACCCAATATTTTATTTTTCAAAAGGCTCTTCTGAACCTGGGTCCAAATACCACAGTTTCGAATTAGAAACAATCCCTAGATGGGCATTAGAAAATTTTGACTACAGTTTAGATCAACTAAATAGAACTTCTAATGTATTAGTACTGGAAGAAAATACTTTCTAGCAGAATTTATTAATTTTTAAAAATAGGGATAAAGAAATTGTGAAAAAAAAACAACATTCTCGAACGAGGTGAAAGCGAAGTATTTGAAATGAGAAACGGTTTAGTGTATAGGTTGGGAACGAGCGTGGTACTGCTGCACTATCCAAACCCTCTTTTCAGTATCCCAGGCATTCATTTTTAGAAAATTCAAATAATAACCTGCCAAATAAACAAAAAAAAGTCGATTACTCACACAAAAAAAAAGCAATTACGGTTTGTTTTTGTGGCACGATTCGTGAGCCAACCTGTCCTTGCATGCCCTTGTTAAATAGACTTGCACAATAACAACGCCGCCTCTTAGATCATTCTCAATCAAACATTTTATATTAAATTTGAACGATTAAACAATGCTTGGTTTGCAACATTTGGATGATATCGTCATGATACAGTTCGAAAATAGATAAAATCGGACGCCAACCACATCTACTTGTACTACAAACACTATTCATGCTCGTCTTGAGCAGAATTTAACTCTTCTTAACAAGCTGCTAGTTTTATCAAATAATATAAAACTCTTACAATAGACCAAAGTTGGTCACAGTTATTAGAAAGGCGAAAAGCTGAATGATTGCTAGATAGTAATAAATCATTTGTTTTGCTTTTGTGTATCACGCTTATTGTTCATCAATAAGTAATATTTTAAGATATTAGTTAATGAAATACTTAATCAAATGAATGTCACCCAAAGGAGCAGAAAAAGTCGCTACGAAGTATGTTTCAGACATATGAGGTGTGTTCAAAAAATAACGGGGATTTGAAAATTTCGCCGATTTGGCGGGTACAATTGTCAACATTTTTTTTTATTATGTTGATAAACATGCCCCTGAAGTATGATAAAATTTTAAGCTGTACAAATTTCCTGAAATGTATAGCAATTGTTCGGAATATATTTGTGCTGGTGAATCAATTCGCAATTTTACGCGCATATTTATGGGCAATTGAAGTGTTTCTTTCAACCCCTTGCCATAATAGTAATTTTAAAATATTCGTTAATCTCATTGGAAGTCTGTGGGAAATCACCAGACAGTAATAAGACAGCAGCACCGAAATGTTTACCGTTACCGTTTAAATCTTTCATTCTTCTGCGCAATGCTTCGAGAATTTTTGTGAGCTATTATGCATTTATCAAATTATGATTGAATTTTTTCTCAACACTCTAGCTTTTCGCTATTTTTTATGTTACATATTGCGTTTGTTTTTTATGAATGCCAGTGCGTTGTTCGCCCACATTGTATAAGCCTACAAGTAACCAAAGAATCAGCTGTTTTCCTATGTGTGTGAAACAGCCGTGATCACCTGATCGAATCTGCATTTTTTGAACACAGAGATGTAAATAAAAAGAATGTATTGTAGTTTAACAACTTGCTTGTGAACATGCATTTGTAATGGAGAATATTACTGAAAACTTTCAAGAATATTTTCGAAACAAAAGATTATTTTATGTTTATTGCTTTTCCTCACCACTTCTGAGGTGTTCGGTTTCCCAGGAGGCCTATATACACCCATATAATATATACAGTTCTAAAACAATCTACTTTTCATAACAATTATGACTCGAAAAGATATATACATAAAATGAGGTACATAATTAAGGTTCACGAATATTAATTACATTAACAATATAACATTAAGAATATAAGTTGAAATATTCAACTTGATTTGAACAAAAACGAAAATATATATAAACAAGTAAGGAAGGGAAAATGGTATACTCGTTTGAGATTTCTTTGTGGATTGGCTGATATTTTCGGTAGAAGGTCAACTGTAGGCACTGGGGTCCACATATTTAGTACTTAGGGGCTTGAACAGTTTCGGTTCGATTTAGACAGTTTTTGGTCACAAGGTGGCATACATTAAACGTATTATTCACGCAAAGTTTTACCCCATTTTCGCAATATAACATAGAAATATGAAAAGAACGTAATGCACCGAATTTGGTTGAAATCGGTTAAGCAGATCCCAAGATATGGGTTTTCACCTAAGAGTGGGCTGTGCCACGCCCACTGTATAATTTTGAACACGTTTCCTATAAAGTCATCTCATACAATCCCAGAGATAAAATTTAATGTCTCTGGCGTGTTTCGTGCTTGATTTATCGTGCTTTTAGTAGTTTTTAACAGTACCGTTATATGGGGAGTGGGCGGAGTTGCCACCCGATTTCAACTATTTTCACACTGTAGGTAGAGGTTCTAAAAATATTTGCTGCCAGTGAATTTTGTTATTATAGCATTAGCGGTTTAGGAGATATGCACATTAAACCTATTAGAGGCGGGACCACGCCCACTTTTAAAAAACAAATTTTAACTGCAGATGTCCCTCCCTAATGTGATCCTGTGCACCAAATAACAGCCTTGTATCTTATTGCGGAGCTTAGTTATGGCAATTTATTTGTTTTTGATTAATGGCGTTTTGTGGGCGTGGCAGTGGTCCTGATCATTTATATATATATAACCCTATATCTAACTCGATTAGTTTTAGGTGATACAAACAACCGTTAGGTGAACAAAACTATTATACTCTGTAGCAACAGGTTGCGAGAGTATAAAAATGAGGTACAATTCAGGACCAATAACAATAATCAAAACAAGCTACTAAGTAATAAATACAATATTCTAAATCACCGTTACACAATAATATATTTGATAAAATGGGAAACATTTAATATTATTTCAATACAATAAATAATAATTTAAATAATACTATGTAAATTTAATCTTTAGGAATTAAAACAACCGAAAAATATTTGAATATGTAATAAAAACATTCTTAAAGTCATAAATTTTGAAACATAACACGGCAACACACTATAGCAGATTTGTGTTATTTGGACGTTTTAGTAGCAGAATATTGTTTGGCAACCCGTACCAAGTGTGACTTTAGTACTAGAATAGAAGTAGGCAACCCTACCAAGTGTGACTTTAGTAGTAGAATATAAGTAGGCAACCCGTACCAAGTGTGATTTTAGTAGTAGAATTTTCGAGGCAACCCGTACCAAGTGGGACATTTTTGCGTGTGTATTAGTAAAAATCTTAGGATTGGTTACTTGTAGATTTATACAATGTTCGCCCATCATCTGGCGAAGATCATTATCCGCTCGCAAAAATAAAACAGCTTATTGCGAAATTAAACTTTGAAGTTAAATGGTTCTGTAACGTCAAATTATATAACTCATCATTTTGCAATGTTGCTTGACGTTGCATACCGACGATGTATAAATGCTTGTGGTCATACTGTATCGTTATTTTGCAGTAGTACGTTTCAGCAAATATGTATATGTATATGTATACAAAAATTCCTGTACTCTAGCAATATCTACAAAAAAATATTCAAATGATTCTTACATGCATTTTTAATATATGCGTATTATCGAAATAAAATTTTTTATTTATAAAAAGATATAAAGTAGTTTATGTCCGTCCCCTGATTCTAAGCTAACTCCTCACCTACTTTCAGCTATTCTTGAGTAATAAATAGTCTAATTAACACGACTTACTTATATATATACATATGTATATGTACATAGTATGTTAAGTACATACATACATATATTAAAATTCGTAAACATAATTAACTCAATTGAGACATATGTGTGTATGTGATATAAACTTGACTGATGGGGCTGAATTTATTATATTGGGTATATGAGGGAGAAGTCAACCGCACAATCGGACGTCACAATATTAGCGATGTGAGCTTTAGGCCAAGGTCTAGACCAATTTGGTTCATATTTAACACTAAACCACATTATTTTTAAAAAATTAACTCAAATTCATTAAAATGTCATACACACATTATCAAAATTAAACTGTAGTATATCCAATATTATACGTTCACAATATATTTTTAGATTCCTATATATGGGGGCTAGAGTTATTATTGGCCCGATTTGATTCAATTTAGAGCGTTATTAGAGCGAGAAGCTTGTTTAGTTTCTTTAAGATATCTTCCACATTGACCTGTATAAAGTCAACAGAAAGCTCGAAAATCTTTCTATCAGGTATATTGGGGCTAGGGGAAGTATTGAACCAATATTATTAGTTTTTGTGAGCACGACATATTATTTCCAAAAAAAGATATTCTCTGACTTTCATTAAAGAACCCAATAGATATATGATACATTTTTCTTCGATAAAGTCACTGACTCTAATAATCGCATCGAATTTAAAATTGTGATAAATGCAAATTAAGCCTGGTTGTAATCCGGAGTATTAAAATGGGTGAATTTTACAGTGTAATTAACATAAGAAATTAAAAATAATGTCATGCATAAAATCTGGTTAAAATCGATCCAATTTTGATTCCGGCTCATATGAAGCTTTATCCTACCCTCTTGGGTGTAAAACTTAATGTAGTTTTAGTAGTTTTTAACAAAACCGTTACATGGGGATTGGTCGTGGTTCGAATGATTTCACTCATTTTCACAATGTCAGAGAGGGTGCCGGAAAAAATTGTCTTGGCTATATATAGATTTTAAAAATTAAAAAAAAAACAGATGCCATTACCTAATGCTATTGATAGAACAAAAAAAGTTTTTTGTCTTAATGTGGAGCTTAGTTTAGATACTTTATTCGTTTTCGATTAATGGATTTTTGTGGGCGTGGTCCGATACTGCCCATATGCAATACCAAGCTAACTTGGGCGCAAAGAAACATAGTAATAATAATAATAATAACCCACCGATTACCCTCCTCCCGCTCAACCGACGCGAGGGGCGCAATCCGCATACGTGCGGAATTAGCCGAGTCAGAAAAGGCAAGAGAGTTTTTTAAGTGTTGAGATCTAAAACTGCTCAGCTACAGAAACAAAAATTTCAACAGCTAAGATTTATAGTTACAATATAATAAATTGTTAAATTTTCATTCATTAAGAGAAAACAATAAAGTCTTTTTAAGAAAGGAGTTTGCAGGAGAAAAGAACTGCAAACTGTTCCATTCAAGATTTTCACTAAGAATATTATGCCAAGCATTTCCCTACGACTAGAAAGTGTAGGTAGATTAATAAGTTTTAAACGACTAGTGTATGGAGGTAGACTTACCCTAGAATCCCATCGGAAATGCACTAAGGCGAAAAGTAAAAATTGTTTTTGAACAGACTCAGACTTGTCAGAATGGATTTGGTAGTTAGGGTTCCATACAACAGAGCCATATTCCAATATAGGTCTAACCAAAGTTGTGTAAAGTATTTTAGTAATATACGGATCTTTAAATTCTTTAGACCAACGTTTAACAAAACTGAGGACAGCTTTTGGTTTCAAAACCATGGTGCCAATATGAAGACAAAAATTAAGCTTAGGGTCCATATTAACTCCCAAATCAACATAGTTAAAAACTTGCTCCAGAATATGGTGTTTTCATAAGAAGAGGGATGCACAGATCTACGGGAGAAGTACATCGTCTTACATTTATTCAGATTCAATGCAAATCACTTATATCACACCATGCAACCATATTGTTTAAGTCTGTTTGCAACAGACACCTTTCCTCGGTTGAGGTGTATGATTTAAAAAGCTTTACGTCGTCAGCGTATTATACAATTTTTGAGAATTCAATTACTGAAGAGATATCGTTAATAAACAACAAGAACAGAATCAGGCCAAGATGACTACCTTGCGACTACCTGAACACCTGAAGAAACATTAATTGTATCTGAAGGTGTATCCTCAAATATCACTCGTTGTGTTCTGTTATAAAGATAGGAATCTACCTATTGAAGAAATCTTGGCTGAAAGCCTAGCAGATCACGTTTACGTATGAGAATCGAGAGGTTTACTTTATCGAAAGCTTTGCGAAAGTCTGTGTATATAACATCCGTATGCTTATGTTCCCTAAAACCCAATGATACATGGTTTACAAATTCAAACAAGTTTGTTAGAGTCGATTTCCCTTTACGAAATCCATGCTGAGATGAGGAAATTAACGGAGAAATCGAAAAGGTTATATGGTCAGTGATGATAGCTTAAAAAAGTTTCGGTATAACTGTTAGTTTTGCGATACCTCTATAATTTTCAATGTTGATGATTGAAGGAAATATAACATGTTCTAGAGAGGAATTGAATATCCTTGTCAAACGCAAGTAAATATATTTGGCACTATTTTTTAGGAAGCATGAAGGTATCATGTCTGGGCCGTAACTTAAAGATGGTTTTAACTTATTTAAATTAAGTAGGACGTCGTCTTCAGAAATAATTGGAGCGTTAATTAAAGTATTCGAACACAGCCCGTACTGATAAGAAAAAGTTTTGGAAGAATTATTACAGTAGTATGACTTGAAAAATTCTGCAAACATATTGGATATAATAACATTGTCAGTTGAAATGATAGATTTGTATTTCATCGCGGACGGAAATTTGGAAATCCTGCGTTTGGAGTTGATGAAATCGGAAATTGAAATTGGATTACTTACAACATTCTTTTTTACTTTATTTAAGTAATTATTATAACATTTTTTGTTTAGGTCAAAATATTGTCGACGCAATACAGAATATTTAGAATAGTCGACAAGTGAACCGGTTTTTTTTTAAATGTTTAAGGGCTCGAGTTTTTCTGTTTTTCAATTTATGTAACTTTTTCGACGACCACAGACTTTTACTTTTACTTTTATTAACAATAACTATTGGAACATACTTTTCAAATAATTTCGTAATAGGAGTAAACTCCTTAAGAATCGATTTTCATATATAAGGCGCCCGGTATGAGAAAAGTCCGAGGGGTAAAACCAACAAAACTAACGAAAAAGTGTCACGTTTTTGGTGGTTTTCTAATTTAGCTGTGAGTGTATTGAGACGTACATAGGGTATGCTGTATAGGCGACTATACCTATATACTATATGTTATTGGGCTTGTTTGTTTCTATCAGTGTCGATGTATTTATATTGCTATTTTTGTTATAAATATCAATAATTAACATTGTAATTGTGAAGTTATAATTTTTTTATCAATATACTGGCTAAAGTGAACTAAAAGTATTTCGAAATATTTATAGCAAAAAGGGGTGTAGATAATATTGCCGGAACATCTGACGAAAACGTGGGTGCAAGGTACGTTATAATTTATGTATTATATGCATGGGCATGTGCGATTTGTATTTATTAAATATTCAATAATTATTGATGAAGTTCATATAAATATATATTTGAGAACAACACATAAAATTAGATATTTATTCCCATATGAATTATCAAGCGCTTCCACGTAAAATAGACAATTTCTAACCTAACAAAAAATTATTTTTTTCGATGTCAATAAATTCCTCCAAGTTACTATGATTTATTTTCTAAATAATTATCTAAATTATTAATAATTCAAGTCAATAATTCGATACTATGTGAAAAATCAACAATATTTCTCGATTATAATAATGTTTTTCTTAAAAATTAATCTTAAATTAATTAATTAAAATTAATCTTAAAATTAAATTTAATAAAAAATTCAAATTAAAAACTAAAATTAAAATTAAAAATAAAAATTAAAATTAAATATTAAAATTAATCTTAAATTAATTTTCTGAAAAATTAAATTTAATCTGAAAAATGAACAATATTTCTTGATTATAATAATGTTTTATAAAATTTTCTTTTGGAAAGTTATTTTTTAGCATATTTAAATAATTTTCATGTACTATTTATTATTGTACGTAAAAAATTTAGTGAGATAATTACCTTTTTACAACTATATTTTGTTAGTTATTAAGATAATATTATATTTGAAAAAAAAATTAGTTATAATCATTTTAAAAAAATGTTTATAAATAAATTTTTTATTATCAAATTTCTTAAAGTTGGTTAAAATTTTTCTAATTATGCATTTATAAATTTTCTCATTTTTTAAAAAAAATTTTTACTAGGGAAAAATCAAAACCACCTCCAAAAACTCCAGCCGAGAGACAATGAATTTGCAGATTGAAAAAAAAAATGCATTAATGACGCAATCAAAACCACCTCCAAAAACTACAGCCGAGAGACAGCAAACCTACGTATTGAAAAAAAACGCATTAATGAAGGAAGCACAAAAGATACTGACAACCAACCAACCCTCAGGGTCCGTCGCACCCGTGATTGCTGTACAGTTGCCACCATCAAGTCCTGAAAGTGTCAAGGTGTCAAGTAAAAGACGGAATGAACGTCCATCAGAAGTTAACTTTGATGAAATCCTTCAACTTCCAAGCCAACCTACACTGTCTTCACATTTGCCAAATGGTGAAATACAAGTATTAAATCAGCCAATCGAAAATAGAGATGTTGATGCGTCAATGCAATCGCAAAATCTTCATGACAGTGATTATAGCGTGTATGCAGAGTCAGACATTGAAGATGAACAAATTGATGATGAATATGATTTAAATTTGGAGGATATTGTGCTACCAGAAGAGAATCCAAGCCATACGTATAATGGCTATCGTGCGCGTCAATCAGCGCATAAACTATTTCACAAGATGTTTGTGAAAAATCCTTTTGGTCATGTCTGCAAAATTTGTGATCGCCTATGGTTTTTAAACGATCTGAAACCTTGCCATCCTGATGATGAAAATCTGCTCAAACAAATAACGGTAGGTCAAAAATTTTATTTTTTTTTAAATTGTTATTTATTTAATACCTTATTAATTCTTAGCATATGATATTTTTCTGTTTAGACATTTACCGACGTGGCTGATGTCAAGGTGTGTAAGACTTGTAGTGTCAGTATTAAAAAACACAAGATTCCGTTGTTGTCAACCTTTAATGGTTTCAAATATCCAGAAAGACCAGCGGACTTACCAGAATTAGACATCATCACTGAAAGATTTATATCACCACGGCTTTCTTTTATGCAGATACGTAGATTGCGGCATTTCAACGGCCAGTTCGCAATAACCGGACAAATAATCAATGTACCTGGGTCAGTTAACAATATGATAAACCTTTTACCCCGACCACTCGATGGCCGGGAAGAAGATTTTTGTATTAATGTACACATCAAAAAAAAAGCTTATTCACCGAACAAGTTTTCTTCATGGACTAGTTAAAAGATCTGTCATCAAACAATGGTTAACCTATTTGGTTCAGACACCTTTATATAGACATTATACTATTAAATAGATGATTCTTGTTTTAATTGATTACACTGAATTTGCAGATAATATAATGCCTGTTGACCCTGACTCTGTACAAACCCGAAGACATATTGATGACTTCAGTGAACACATTGAAATTGATGGTAGTCTTGTAGCCCAACAGCAAACGCTTATGTTGAATGAAGATAAATTTTTTCACATCGCTCCAAGTGAAAACAAAATTCCTATGAGTTTACTGTTCGATACACATGCAAAGGAATTGTCGTTCCCAGCTATTTACTTAGGACAATTCCGTGTATTCCGGGAAGGCATTACAGTGACACCGTTTAAGATGGCAACCAGTGAATTACGTCGTTGTGGTAGGCGGGGAGTGACACCGAATAAACTTCTTAAAATATTGCGACTGAGAGTTTGTGATGGTTTAAAAATTGGGTTCAAACATATCGGCACGGATACCAATATTTCTAAAGAGCAAGTTCTATCTGAAGAATATATAAATACCTGTTTAGAGAGCAACTTAGCTTTTTTGAAATCAATTCCTAATTCTGCAGCTTATTGGTCTGCACGTAAGCGGGATTTGTTTGCAATGATGCGCCAGTTGGGTAAACCAAAACGTTTTTGACTATCAGCGTTAATGAAATAGGATGGCCGCATCTTTTAAAACTTCTGCATAAACTCAAGAATAACGGTGAAATACTGACGGATGAACAGATTGAAGCATTAAATTACTTTCATAAAACAACCTTGGTCAATGAAGATGCCGTAAGTTGCGCAATTTACTTCAACAAGTTGGTCAATGTCATAATGTTAATTTTACAATCGAAGAAAGTAAGTCCATTTGGAAAATATAGAGTTCTTAATTACTTCAAACGCATTGAATTCCAACATAGGGGTAGTCCACACGCCCATATATTATTGTGGTTGGATAATGCACCTAAAGATGCGTTAGGAGAAAATTATCAAGAAGCAATTGCCTTAATTAATGCTCTTATCTCTGTGAATTCATCAGAAGCATCTGAACACATCAAACTACAAACTCATAAGCATACTTTCACGTGCTTTAAAAATACACGCGCAAATGCTCGGAAATGTCGATTCGAGGCGCCTTTCTTGCCTATTCGTGAAACAACGATTCTTATACCTTTGGAGAGTGAAAATCCAGAGTTGAAGAATCTAAAATTACAGTACCAAAATATACGGAAAAACTTAGAAGATAATAATTACGATAATTTTGAAGAATTTTATCAAGCTATTGACATATAATATTATCAGATGAGAATTACATGAACATTATTCGAGCTGGAATCAATCGACCGCGAGTATTTATAAAAAGGCAACCTTCTGAAAAATGGCATAATTGTTTCAATCCTTTCATTCTCAGTGTGGTTGGGTCCAATATGGATTTTCAATTCATCACTGAAGAATATTCATGCGCCCAGTACGTCGTTGATTACATAAGTAAAACGAACAGAGGAATTAGTGACTTACAACAGAAACTCGTTGATATTATGAACGAGTATCCAGACTTTGATATTATTTCTGCAACTAAAAAACTCAGCGTCAACGTACTCAATAGTGTCGAAATGTCTAGTCAAGAAGCTGCGTGGTTTTTATTACGAGAACCCATGTCCAAAGCGTCGGTAGCTGTTCAATATATACCTACTTATTGGCCACAACACCGAGAGCGAATTAGGAAAACTCTAAAGGAATTAGCACAACTTGATGATGACGACACACGCATTTGGAAGGAATTGGTTTGACAAATACGAAAAAAGACCAGTTGAACTTGATCACGTTACTCTAGCCCAGTTTGTTTCCCGGTATAATGTTACTGCTAAAGGCATTGTAAAACTACGGAAGTTTCCAAAAATTTTAAGATATAGAAATTATGACATGGGGAAGGAATTGTCGGAATACAAAAGAGAAATGGTTACTCTGCATATTCCGTTTAGGATTGAAGAAACTGATATTCTAGCAGATATTAGATTTTTACGCATATTTGAAGAAAATCAAGCCGTCGTAATGAAAAGAAGACAAGAATTTGAATCTAATTTAGACATTGCCAAAACCATAGAAATTTGCTCTCGGTTATGTCGGGAAGAAATTGAGCTCAATGATTCACAGGATCATCGGAATCAAGTTTATGTCGAAGAAGATCCGTATCAACTTCTTCTTCAAGATCCTCATTCAAGAGTTAATAATGACGTGGTATCAGCGACGATGAATAAGCTCGGTGCGATATGGAAAAATAAAGAAAATTTGATCTCATTGATCTCAGATTGAAAGAAATAACTGGTAATTTTGATGTTGCTTTTGGTGGATTACACATAATTTTTATCGGTGATTTGAGACAACTGCCCCCTGTAAGAGCTACTCCTATTTGGGAACAAAAAGTTCAACGAATTGATGGTCGGCAATTATGGAGAGGAATCACTTTTTTGGAATTGATCGAAGTTATGCGACAAGAAAACTCTGAATTTTCATCACTATTGACAAATGTCGGTAATGGAGATCAATTAAATACACAACAGTTGGCTATGATTGAGTCAAAGTTTTGTTCAGAAGCAGAAGCAGAAGAACGCTGTCCTGATGGAATCCGTTTATTTAATGACAATCACTCAGTTGACACGTATAATTTAAAAATGTTGAGTTCATCTGATGAAATGGCCAATTCAATTGCTGATGACGAAATAATTGGATGTGATGGAAATCACGAAAAAGAAAGAGCTGCTAGAAACAAGCTTCATAAGTTTGCTACAATCGACACAGGAGGATTGCCCTACGAAATTACTTTAGTTGTAGATAAGCCATATATGATAACAACCAACATCGACGTCGCTGATGGCTTGGCCAATGGAGCGGTCGGTAAACTTTCGTATGTTGAGTTGGATCCTCAAAATAAAGTACTGCGAGTTTGGCTTCTATTTCCAAAAAAGGACTCAGTAGAGAATTCGTTCCTATTAACTGTAGATCTGCAACGGTGCCTCTCAATCGAAATAAATCTATTCATGCCAAAAGAAATCATTTCCCACTCAAACCGGCTTGCGCGTTGACCATTCACAAATCACAAGGAGGAACATTTGATGAAATTGTATACAAATACCAGAAGACACATTCGCAATCTTTGGTCTACGTAGCCTTATCCAGGGTCACGTCACAAGAAGGCCTTCACATTGTTCCTGCTAATAACTTTCAACGTTTCTATCATGGTAGAAGATGTAACGCAGCAATGGCCCCTTTACGCCAAAAATTTATGAGGCTTTCCACTGCTCAACTCACAACAGTTGATCAGGTTATACTTAATAAAATAAATGAAGGAAACATGATTCTCTTCTTGCTCAATTGTCAAAGTCTCCGAGCACATGCACGTGATCTCCGTGGTAACATTATACAAAAAGCAGATATTTTAATATTATCAGAAACATGGCTTCGCAACGAGGAATCCGTTGAAATTGAAAATTTCAGATGTATATCCCAATATCGACGTCCTGACATTAATCGAGGAGGCGGGGTCAGTATTTATCACAATCTTAATGATTTACACCATGTGCTTACTGGCAATAATGATACTTTCGTAAGGAATGTCCAGCACAACAGTCAAACACAGTCTCCATTGGGAGATATATCTGCTGCGAGATGTACTTTGCCTAACGGTAATCACATTGTTATAGTTTCGATTTACATTTCTGTTAATCAAAAGATTAATGATGTAATAGATTTCATTCATGAGGCATTATTGTCTTATACAGAAGGTGGATCGAAACTACTTAGGAAAGAATACCATTTACTGCCGCTCGTACTAAGTGGCGATTTTAATGTCGATCTTAGCAAAGATGACGGATTGACATTAATACAATTTTTAAAATCTGAATTGAATTTAGATATTGTTTCTGATAGAACAATGGGGACAACGAGGTATGGTACAACCATTGATGCGGTATTTTCAAGATTCGTGAACCACGTATCTACCAACGTCCATATATCTTATTTTAGTTACCATAAACCACTTGTCACGGTTATTAATAATGAAGGCAATGTTGATTAAATTAATATTTAAAAAAAAATCACAATAGTCAGAGTAATAATTACCTAATTTAACAACATTCCTAATTAAATAATTGTGCACATCTGAAATTTACTATTGTAAAAAGTTTAATGTAAAATATTTCGCCGATTAATTATAAAAAAATAAAATGAATAAATTTATATTTATATATGAATATTATTTTCTTCATTAATTTGTAAATTTACCCTTTCATATGATATTAATCTTTTTTCAGTTGAATAAACTTTTTTTGCGTATGGTTAGATACTCGTACTTGAGGAGTAAACTCCAGTCGTGCGTCGGAGCTGACATACACACAGTTTTTTTTTTTGTATTTTGTAACCTATGTTTACTTTTTCAACTGTTACCGAATTTTACATATTGTACTTGCAGCGTACATTTGGCGAGACATAAAAGTTCTTTACAAAATGTCTACGAAAATTTTAATTTTTTTTTACAATTTATCTGAAATAGATACGTATCAAAAAAAAAAGATCTTATACTATGTTCACACCGAATTGAAATCCTCTTGAAAACACAATTTGTGGATTGTGGAACCAAAGTCGTTCTGACCGACATTGTGTGTTTTCGATGAGTTTTCATTGACAGTTCACACTTCTATTTGTTTACATTTATTATGTACCCTACAAGAACAGTGACGGTTATCTGATGTATAATATGACAGTCATAGCTGAAAAAATTTTGTCATGGCGCAGAACAAAGTTTCTATCATTGTCTTAATAGCCTTGTGCAAAAACTGATGTAAACAAACGTATGTGAGTGAGTTTGCATCTCTCTTTAACCATAAATCCGTCATAGCTGAAAATTGTCACATGTGTACCAAGTTTCCTGAATATATCTCAATTTTTACTCAAGTTACAGCTTGCACGGACGGACAGACAGTCACCCGGATTTCAACTCGTCCCTTCATCCTGATCATTTATATATTATATATATAACCCTATATCTAACTCGATTAGTTTTAGGGGATACAAACAACCGTTAGGTGAACAAAACTATTATACTGTAGCAACAGGTTGCGAGAGTATAAAAATGTAAAACAATGAAATGTATTTTATGAAATGTTTTGTAATGTTGCATCATAGAATTAATATTCCTTTTAAAATGATTAAAAATAATTAATAATTGAGAGCTAATAAGCTTAAATAATTTTATTAGGAATTGAAAGTTCAAAAGTCAGTTGTTTTAATATACCATAAAATCATACGATTTTAAATAGTTTCTCCATATATTAAACCTCTAATATATACTAATTTCTAATCGTAATAAATCTTTGGTGTTTTAATTTAAATGCCCAAAGTTATTTTTTTTTTCGACGTGGCTACAATGGAAAATGTTATAAAAACGCTAATTTTGAGGCGCCCTCACACCGGAATAAATTGGACATCTCTTCTTTATAAACAGACTTAGTGATCAGAACTGACTGGAGTTGCCCTCGGGAGTTACCAAAAAAGAAAGGAAATGAACAAGAATAATATTAAATGTTATACACCATTGAAAGTGGAAAGCGTGGATGCTGCTAATATTTTTACTTGTTTAAACACATACATACATACCGTAATTAATAATTATGTTTTCAATAAGTTAGAAAAAAGTAGATTTTACCGTATAATGTAATCGGTCATTCATCCAGGGTTATCAATCAAATTTGTTAGGATTACTGAAAAAACATACAGATATGTATGTATATCAGATGCTATCAAGCGACCAAGATTTTAATAAGGGTTTTTTTTTTATTAAACGAAGCGAGCGGATTTTTATTTAACACACCTCGCTAGATGTTTAGCCAAGCACTTTGATGGGTATGTACAACGTTTGTCATTTTCCTTTAAAAGTCCTCAAATTGTTGCATATTAAATGGTCATTATGATTGATTATTTGTATAATTTAAAAATCGAAATTCAAAAGGTATAGGTACAAATTGTTTTGCCGCCACAATTATATTTTTTTAATAAACAGTGAACACTTTTCAGAATTTTTTTCCGCTCTTTAATTATTCCAAAATAGGCGTTAACATGCAATTGAAGGATTTGTTTCAATCACGTACATATTTAATTTGAAAATAAGTATAGTTTCAAGATACTAAAAAATTTTCAAATGTTATACCTGCTATAAAACTCTACCCTACCATCTTGTGTTGAAATTTAATGCTTATGACGCATTTATATCGAGAGTTATTGCACTTTTTGTAGTTTTCAAAATAACCGTTATATGGGGAGACCTAGATCAATGTCGTTTTAGAACATTTTAACAAATTTATTCAGTTGTCTGAAGAAAATAATATTCTCATTGAAGATATTTTCGTTCTGTGTTAAAAGCCGAAAACGAAAAACAAACGTTTATTAATGAAGTATTTAAAAAGATATAATAATAGTATTTGCGTGCGTTTGATATGCTTGTAAATATAAAATATATACGATTTAATAAATCAAAATGGTTTCCAATTTTTCAATTTTACTACATTTTGTACTATATTTGCAAACATTGCTCGTTATATTGTATACTATTCACTTACAGTCTACGCTGACCTTAACGCGCTTGGACACTGTTGGAGGTATTCCGTTCGATGCTATACAGAGGTAGGCGCCCATGTCAAGCCGAGATATTCTTGTAATCTCCAGAGTATTACCTTCCCATTCGTTCACTGAAAAGATCAATCATTATCATTAAAAATTAGTGATAAAATAATTTACAATAGATGTAAGTAGTAAGGACCGAAATTCGAGCGGATATGCAGATGTATATACATATACAATCAAAACGAAGTAAAAAAAGTACAGTATTCGAGAAAGGTTAGGTCATTACAAAAATGCTTTCACAGATATCAGAATAGATAATAAAGATCTATTTTTTTATCCACTTTGTATCACGAAAAAAGGAAACAGACGGACGGCATCTGGTATCAGATACTTATATGAATATATATATGTATACAATGTTGGTAAGATATATGAATGTACATACCAATGTGATTTTTATTGATTGTGATTCTTGAATTGTCATCCCGCTTCCATTTAATAATCGGTCGTGGGCTACCACTGGCTCGGCAACGCAAAGATATATTAGAACCTTCACGTACAATAACATCACTGGAACTGAGTGCATCATCGATGTTGGGTGGTACTTTATTAAAAACAAAACAGATGAAATAAAATACAACAATGGTTAATTGTTTTGAAATTAGTATTTCAATTGATTATTTTGTTTATATTCATACTTTTATTTATCACATAAAATGTATGATAAGTATATATTTTTGGAACCTTGCGGCCAATTTCATACAGTGGCTACTTTTTTTGAATGGTACCAAGATTCGAAAACTTCTGTGGAACAGGGTTATGTTTGTATATATTTCAAAGTCAAATAATCAATCAATCTTTGTTTTATATTAGCCCACTTATATTGTGGTAACGTTTTGCACAGCATAAAGTATTTGTCACGATAACGATTGTTTGTAATTCCATAAATAATTCAGATATGAGCATGGATTGGTTATGCTAAGGCTGTATGAGTCCTTCAAGCAACAAATAACGGAACATAGATGGAGATCACGGAGAAATTTTATTTTATTTTTTCGATTCACACTCCCGTGAGTTTTTTCTTACCCTCTCAAATGCTTCTATTTGACTGTAAAAAAATTCTCATCAAACGTGAGCCCGATTGCCAAACTTATTGCTACAGAGTTTAATAGTTTGGTCACCTAACGGTTGTTTGTATCTTCCATCCGTCCGTCTGTGCACGTTGTAACTTAAGTAAAAATTGAGATATCTTAATTAAACTTGGTACACATGTTTCTTGGAACCATAACTAAGTTGGTAATGCAGATCAGCGGAATCAGACCATTGCTACCACCTCTATAAACAATTAATCGAAACCTATTAAGTATTATAACTAGGCTACACAATAGGATAAAAGACTGTTATTTATTACGAGGAATCGCACTAAGAAGAGATATATGTGGTTTTAACTACTAAAAGTGCGATAAATCAATAAATAAATTAATATAAATTAAATAAGAGCCGGTGTCAAAATTGGATAATGAATGTGGCACCGTCCACCTATGGGTGAAATCACATTTCTTTGGACCTATTCGACCAATTTCAACCAAATTCAATACATAACATGTCCTGACAATCCAATATTACCGTGTGAAAATGGGCGAAATCGAATCACCACGCCTACTTCTCATATAAAAATTTTAAACTCCATTTGATTCTTTCTCTTTCCAGTACACAAATCAAACACCAATGAATATATTCGGACAAACGTTTGCACAAATAGTGCGTTAAGGTGAGGCACCTTATGTCTTAAAATTTTAAAATCGGACTAGAACGGTTCAAGCATCATGATACCGAATTTGTGATGGTGATGTGAGGTACCTTGAAGGAACTCAATTGGCATCTCTTTCTGTTAATAATATGTGATAATGCCAAAATAGATAAAATCACGTCAATACTACCCCTTTATCTCATATACATACATACCTAATATAAGATATTCAAACTTTCGGTTGGATTTATAACGTTTATGCCAGGCAATATGTAAGATATCTTAAGAAAATTAACTGAACGTATAATATTGAATATACTATAGTTTAATAATATACGTAAAATTGATCTACGATTACTCCAACTCAACATATTAAATTTAGTCTATTCGGTTGAGTTTATATCACATATGTCTCATTTGAGGATGATTTTAATTTTAATTTTGACCCAAAATAAAGTATAGTAGTAAGACTAGTGAGTCTATGACCTTCAATAAGTTAATAATCCATTCAGGATTTCGTCGAACAGTTAATATTGAATCTTTCGCAACACTTTTTATACTCTTGCAACATGTTGCTACAGAGTTTATATAACTTTAAAATGGTCCAGTTAGATATAGGGTAATATATTTATATTATATATAAATGATCACGATGACGAGACGATTTGTAATCCGGGTGACTGCCTGTCACTGTAACTTGAGTAAAAATTAAGATTTCTTGGTACACATGTTCCTTGGCAAAAAAGTAATGACGAATTCGTAGATGTGCGTAATCGGACCAATGCCACGCCCACAAAACTCCATTAATCGAAAACGTATAAAGTGCCAAGCCGTTTATCAAGATACAGAACTCAAATTTGGCACAACGAATCACATTAAGAAGGGCTAATAAGGTAAATTTATCTTCCAAACTATTAGATATATTATGCACATTTGCACAGGATGCATTTTTGCAACCCTTCTTACGATAATGTGAAAAGAGGTGAAATCGGATGATAGTCCCGCCCACTCCCTATATAATGGATTTGTTAAATACTACTAAAAGTGTGATATATCAATAACTAAATGCGTCAGGGACATTAAATTTTACACCCACGGTGATACAAGAAGGCTTTATAGGAGCCGGCATCAAATTTGGACGATGGGCGTGGCACCGCCCATTTTTAGGTGAAATCACATATTTTCAAACCTGTCAGACCGATTTCAACCAAATTCGGTACATAACATTCTTCTAATGTTTTTATGTTACAGTGAGAAAATCGGACTACAACCAAACCTATTTATCATATAACCCAATTTTGAATTTCATCTGATTCTTTCACATTCCAGTCTACAAATAAAGCACCAATTAATAAAATGGGATAAAGCTTTGCACGAAATGTTCAAGCCCCTAGGTTGACTAGTTGACTTTTTACCGAAAATATCGGCCAATGTGTGAGATATATAATTAAAATTCGGAGGGAATGACTTCGTGATAATATTATGTCTAAAATGTCATTAATGGGTTGAATCGGGTCAATACTTCTCTTAGCCACCATATACCTAATATAAAGATTTAAAACTTCCAGGTGGCTTTATTTCGCATATATTGGCTAATATGTGAAAGTGAGAGATCGTGTTTTACTAAAAACAGTGTATCTTTGTGCTTAGAATAGATAGAGTCCCTCTATAACTAATAACAGAATTTTCGAACATTCGGCTGACATTACTCCATAAATGTAGATTGGCAAAAATAGATAATATCAATCCTACCGCCAAACTGCCATATTACATATAATGATTTTCATTTTTCTAACAAGTTTTACGGCGAATATGTCGTTCAGTGTTTAAGAAATATATTTAAAAAATTTATCAAATATACCTGAGCAATTTCGCAATTAATACAATCAGCCCGTCCCTTTCTATGCCACCAATATACCCCATATAATGACTTCTGTCTTTCCGACTGACTTTAAAACGTTCAGGTGACCAATAATGTAATATTTTAATGAAATTAAATAAAGAAGTTTTCTTTAAAATTATGTGGTTAAGCGCTGAATTAGAATATGATGGTCTAGACCTTGGTCTACACCTTATATCGCTAATATAATGAATTCCGATCCTCTAATTGACGTTTTCCGCATCAACTAAATATATATGTATTAAATTTAGCCTCTTCGGTTGACATACACCTTAGTTAAAGATGTTTTTAATACAATTTTAGCTGACGCGAACTAAAATATAGCAATAAAATAAATGTTTATGATCTTCAATATAAGTCAAGAAGATACCACATTTGAATGTAATTTATTCACGATTTCTTTGAATAATGAATGTTGAATTCTTGCGCCATATTTTTATACTCTCGCAACCTGTTGCTACAGAGTATAATAGTTTTGTTCACCTAACGGTTGTTTGTATCACCTAAAACTAATCGAGTTAGATATAGGGTTATGTATATATAAATGATCAGGATGAAGAGACGAGTTGAAATCTGGGTGACTGTCTGTCCGTCCGTCCGTCCGTGCAAGCTCTAACTTGAGTAAAAATTGAGATATCTTTATGAAACTTGGAAGACATGTTTCTGAATACCGTGAGACGGTTGGTATTGCAGATGGGCGTCGGACCACTGCGACGCCCACAAAACGCCAATATTCAAAAACAAATAAATTGTCATAACTAAGCTCCACAACAAGATGCAAGACTCTTATTTGGTATACAGGATCAAAATAGGGAGGGGCATCTTAAAATTGTTTTTTAAAGTGGGCGTGGGCCCGCCCCTAATAGGTTTAATGTGCATATCTCCTAAACCGCTAATGCAATAATAACAAAATTCACTGGAAGCAAATGCTTTTAGAACCTCTACCTACAGTGGGATAATGGGGGAAATCGGGTGGCAACTCCCCTCCTCCCCCATATAACGGTACTGTTAAAAACTACTAAAAGCGCGATAAATCAAGCACTAAACACGCCAGAAACATTAAATTTTATCTGTGGGATAGTATGAGGTGACTTTATAGGAACCGCGTTGAAATTTAGACAGTGGGCGTGGCACAGCCCACTTTTAGGTGAAAACCCATATCTTGAGATCTGCTTAACCGATTTCAACCAAATTCGGTGCATAACGTTCTTTTCATATTTCTATGTCATAGTGCGAAAATGGGCGAAATCGAAATCGGACTATACCACGCCTACTTCCCATATAACACCATTTTAAATTCCATCTGATTCTTTCACTTTCCACTATGCAAATCAGGCAACAATGACTGTTCGGGATAAAACTTTGCGTGAATAATGCGATCTAAATCGAACCGAAACTGTTCAAGCCCCTAAGTACTAAATATGTGGACCCCAGTGCCTATAGTTGACTTTCTACCGAAAATATCAGTCAATCCACAAAGAAATCTCAAACGAGTATACTATTTGACTTTGCGAGAGTATAAAATGTTCGGTTACATCCGAACATAGCGCTTCCTTACTTGTTTAATATAAAATTATGTCAACACCTGAAGTCATTTTCCGGGCTTTGATCCTTGCAAGTTGCGAGAGTACAAAATGTTTTGTTACACCCGAACTTAGAACTTTCTTACTTGTTATTTTAGTTTCTCATTTCATTAAGATGGGAACAATTCATTTTATAACGCTTTTATTAACTTCACTTGTATGTTTGTATGCATATATGTATGTATGTTTGTAAGTTTGTATTTAAGTAGCTCTTTTCAGTGGCACTGAAACTGAATGACACTGACAAAAGAATCATTAGTCTAATAGGCACTGCAAAAAACAAAAAAAAAATTACCTTTAAATTATGCAGCTAAAAGCTTCAACTATCCATTCATGTCATTTCAATAACAAATTTACTCAAACACAGCCTTAAAGAAAGTGAAAACACTACGTATGGGTGATTAACTTCAATTCAAATACTAAAAATCATGCTTTCAAAGTACAATATATCAGACTGAAAAGTGGAAATTAAATATAGTTAAAAAAACTAAAAATACGCGCTTTTAAGGCCTTTCAAAGTAAAAAGTGAAAAATAATTCTTAATATAAACTGATAATAATTTTGACCGAAAAATACTTGTGAGAAAAGCGTGGCATGCTTTGTGCCATATTTTTCGTATATCGAGAACAAATCAGTTTATACCTATAAAGTAATTTTTTTCACTTTTTAGTTTGAAGGGCTTTAAAAGAGTGTTTTTTAGTTTTTTTAAACTATATATATTTTATTAACATTGAATTTGCACCATTTTATATTCTTGAAAAATGTATCCCATATGATTTTCTGTTATAACAAGTAAGGAAGGGCAAAGTTCGTGTAAGTGTAACCGAACATTTTATTCTCTAGCAACTTGCATGGATTAAAGCCGGGAAAATATCTTCAAGTATTGACAATATTAAAAAACCAATATCATTTATATTGTGCGCTAAATCAATAATATAATTTTATAACTTTTAAGAAAACGTTTCCAATTAATTGTATTAATATAATATATCACATAATTTGACCAAAATTATTACATACGGTAAATACGGTATATGGGGGGCAGAGAAATGATTAATTAATTTTTGACATTGTTAAGGTATGTATATCTGAGAACTTCTTTTCAATCAATTTTATAAATATATAAATATAAATATATATATGGAGTCAAGTCAGCCGGGCGTTTCAAAATCATGAATATCAGATATATGGGAGACAAGGCAAGTTTTTACCCAATTTTAGGCACGCAGGTGCACCATTGTTTTAAAAATACGCACCCTCAATTTTATGTAGATAACTCACATATTGGCCAATATATGCGGTCTAAAGTCAACTGGAAGTTGGAAAATATTTATATTAATGACTAAAAATCAGACATACGCACTGCGGTCCACATATTCGGTATGTGGGAACTTGAACAGTTATGGTCCGACTTTGACCTTTTTAAGACCGAGATGAGATACCTCAGTATACTATTTGTGCATAGTTTAATCCGAATATATTCATTAGTGCTTGATTTGTATACTGAAAAGTGAATGAATAAGATGGAATTTAAAACTGTGTTATATGGGAAGTGGCCGTGGTTGTAGTCTGATTTCGCCCAATTCCTCTGCAACCTGCTGGTGTCCCTTACTACTTCAATTCTCTATATCAAATTACAGTTTTATATCTTCATTTAGTGCGTAGTTATAGAATTTTATAGGTTTTCGGTTAATGGCGTTTTGGGCGCGTGGTAATGGTTCGATTATGCCCATCTACGAACTCGTCCTCACTTTTTTCCAAGGAATACGTATACCAGGTTTTATTAGGATATCTCACTTTTTACTCAAGTTACAGCTCGCACAGACAGACGGACAGACAGTCAGTCGGATTTCAACTCGCTCGTCATCCTGATCATTTATATACATACTTGTACATATATATAACCCTATATCTGACTCTATTATTTTTAGGTGCTCCAAACAACCATTGGGTGAACAAAACTATAATACTCTGTAGTAAAATGTTGGAAGAGTATAAAAGCACTTATTATACAAAAGATTAACAGTTTAAGTAAACATATAATAAAAATATAATTTATAATATTTAAATTATTTCAGATAAGCAAAGGATTAAATTATTTTATACTCACCAACCACATTCAGATATCCAAATTGCGTCTTCGCCGTTACGGTGTTTATTTGACACATATAACGTCCTTTGTCCTCTTCATGTACATTGTTTATATGTAGATACCAAGTACGATGTCGATCATGTTTGTCATGTGTTACGCTGATGCGCGGATTGCGCGTAATCACGTGATTATGCACCGTTAATATTGCAGATTGTTCAAAATGCATCCATGCAACCTAAATCAAAATTAATGAAAATTAACTTTAGATTTCCCTAAAATTGAACAGCTAACATTTAATGTAATTTCATGATCATATTTCAGTAAAGCTACGAAACCGTTGGTAAGGATGTTTGGATAATAGATTTAGAATGCAAAGTGACCTTTTGCGCTTAGCCAAGGGCAAGTAAAATATTTTTTTTACTCAACACTGTAACGAAAAGCACCTAAATCGCCTGGAGGTTGTTAACCACGTCTACTATTTCAAAGGGTAAAGCGAATGGTTCACACTCACTTTTTTTTATTCTCGGGCGCTAATGAATTTCGTCTTAGTCTAATGTGATAAAGGATATAACTTTTGTGTAAAAACCATAAATATTCAAAAATTTAATAGTTCATAATTTATGACAGGATAAGAATTTGCATGCTACAACACTTGAGGATAGCTATGCGATTCGGTTTATGATTTTGGTGTATTTGTAGTTAAATTTTTTATGTAAAACGGATAGCCTTTAAAAAGCAGTGAAGTTAAATTCTTCCAAAAAGAATCTAACAAAGGTGCTTATTAATAAAACAAATTTTATAATTAAGAAGTTTTCCAGGTTAGGCGTTTGCTAATACTAGGTATACATTAAGAAATAACATTTATTTTATTTGTGTAAGTGTTCACAGTAAATGGCCCTCTAAAGAATGTTCAGATTTGTCTAAGTCAAAGTTTTGATATTTTTACTAAAATTATTAAAAAATAATATGTTGCAGTATAGTATGTTAATTTCAAGTGCACACTGCTATTTCGTAGCGACTGTGTTCGATACAATTATCCAATCAAGATTCGAAAATATATTTATAAAACTGGTTGCCCCTCTGCAGAAAATGACCAACCTACGAATCTACGAGTATCACACAGTTAGTATCACAGTTTTCCCGTTATTTTGTGACTATTGACGAAACATGGGTCCTCTGGTTCACAACAGAGACCAAGAAACAGTCGAAACAGTAAAGAGTTGGCTAAAGCTGTTCTTTCGGCAGGAAAGAACAAGCATATGGAGACTCACTAAGTGTGACCTACATCGACTTCCTGGAGAATGTCAAAACGGTTACAAGGCTATACTATACCGAATTATTGGAACGAATCGAAACGATTTGAGCGACAAGGAGCCTATATTATATATATATACATTTCGTTTTTTACAGGCTATGTATGTATGTATGATTGATTGAACTCATTAAAGCGAAATTCTTAAGTGCTGAACACATAGACGACGGCAAGCGACAGGCAGCATCTGTCAAAATTTAAAATACACACGTACTTATAAGCACAGTTATTTAGACAGCAGCACGACTTCACGGCAGCGGCCTTGTAATTGTCGCTGTAGCTTAATTAAAATTAAATTATATCATTTGATAATTTAAAACAAATAAATCGATTTATTTACTTTTTTTGCACAAAAAATTTCACTTTGAACAAACCATTTAAATTTAATTGGAGTATAAGGTTTTAGTAGGGCAACATCGAAATTGTGTACATCAGCTGTTTGATATGTCGCTGCCGTCTTCAAAATGTTAAAGAAGCTGGCTTGAAGACGACATTTGCCGACCAGAAAATTTCGCTGTCGTGCAGTCGAGTCGTGCCCTTGGTTTTTTTTGTTCAGAGCATAACAGACCAAATGTTGCAGAGAACTCAATTTTAAACTGTTTTTTTAATATAAATATTTTTCTTCTTGAACTCATGCTTTGAGCTAGTTACATACGATATGTAGTAGCATTGAATGCTTCGGCACCCTACATACTATATGACTTAATTCTTGTCATTACTTTTTCCTCGTACACGAATTACTTCGATGAACCACATTTTTGTCGTTTAAGTGTTATTAGTATTGCTATTCAGTGCTAATACACCCAAACACGTACGTGAAGTAGTTAAGCAATAATAAAACCACAAAGGCACGTTTTTGGTTTTTTGCTCTTAGAACCAATCGTTCATTCTGTGCTTTTTTCATCTTCCACTTCTACATCCTTAGCATAATTGTTTCCACCCAAACAACAAATACACATGCCCATACATATAGTATATATCGTATGTAGATACTATATACCATGTGGTATTTATCAGTCGGAGGTATACAAAAATTATGAAAAAAGTACGCTAAAAGTACTAAAACTCCTATGAGCTGGATCAAAAGACCCTTACATGTCGACAAGGCGCTTTGTGCCTACGATGAACTTCTTGAGACGGCCAATATCTGTTTCGGCCAAATCTTCTGGTCCGCCGAAAAGTGTGATGTTTCAGTCTCAGCCTAGCAAAAGCCGGACAGTGGAGGAGAAAGCGCCGGATGTTTCCATCTCACCCTTCTTTACACAGCTTTGACAACTAGTATCGGGTAGTATTCTAAGCCGTACATCATGAGTTCCCATTGGATAGTGCCCAGTGAGAACTCCTACCATACCGATCCACTCTCGGCCAGAAGGATCTCGCAGTCGCGCAGGAGTTGGTCTTCGACCAGTGTCTGCTGAGTGCATGCGAGGTCCATTGGTCCAGAGCCAGAACGCAAGATGTTAGTGGAGATCCAATTCGATCCCATTCCGATGTGAGCGAGGCAATGGTGCCCCCCTTTGGCTAGCTCATCGCCTTTGCAGTTGCCAGCGATTCTGCTGTGACCAGGCACCCAAACGACTTTGATATTGAAGTAGCCTGATGCTAATTCTAGTGGAGACAGACACTCCTTGACTAGCTTTGATTGCACGGTTCGCGCACTCAGGGCTAGTATTGCCGCCCTGCTATCGGAGTGAACGCTTACCTTTCTTAACGAAGCTGTACTTCGTAGGAGTACTTACACCGCCACCTTGAAAGCAGACACTTCCGCCTGAAAAACACTACAGTGGTCCGGTAGCCTGAAGCTAAGATTGACGGGAGCTCTTTACAGAAAACCCCCTCCAACTTTCCCTCCTAACTTCGACCCATCCGCGAAAAAGCTCAGCGCACCTCTTCTCCAGCGGCTTTTTCCCATTAACATCTCCCTCGTTGGGATATGAGCAGAGAAAAAGCCACTTCGATTGGCCGCTGTGAAGCAGTGATCCAAATTTTCAGGATTGCAGTTGAAGAAGGAGAGAATTACGGCGTGTCCTTGTTCGGGCCTATTCAAAAACCCAGCTTCCCTGAGCCTTAGTACACACTTCCCAGCAATGCACCTGTCGGCAATGGCACGTTTGGGTTCTTATACCTCCTAGTAAATAAAACCATTTCGGTTTTACTTGGGTTGACGGCTAGGCCGCTTTTATTCGCCCAGTTAGATAACACGTTTAGGTACCCTTCAGTAAGCTCGGTAAGACGGTATTTAAGAATTTTCCCATAACCATGGGACATATGTACATACATATTATGTACGTATATGTATATTTATATCTATTTATAATATTTAAAAGAAAGTCGTGTTAGTTATACTATTTATAACTTAAGAACGGCTGAACCGATGTTGAGAAAAAGTTCAATCATAATTCTTACAAAGAACGCAAAACACTGCAGGATTTAAACGACAACGATGAACTTTTTGGTGATGCTGTCTTACTACTGTCTGGTGGTTTTAAACATTCGTTCTTATCGAAAGTGTTGAAACACTTCAATTGACCAATTTGAAAAAATTTATTCACTAACATAAATATGATCTATCGTATCTATTGTATATTCAAAACAACTGCTAGATATTAGGTATGGTAAAATAGAACCGCAACCAAATTCGCAATGCATTAAATTTCCTAACATTTCTGCACTGCTGTTCACGAAAAATATTTGATTAATTAAGGGTATATTTCTGGAAATAAAAATTAATTAGTTGGATCATTAGTGGCGCAATATTAAGTCTAAATTAGCGGCTACAAATGAAGATGTTGACAAAATTAATTTCCAGATAAAACAGTTGTTGCCAGGTGATCTGAAGTATTGTTGTTGATTAAAATAAAAATAAAAATTTTTAAAATGTGTTTCTAAATTCTCTAGATACACCGGGAACGCCATCACATAGGCTTCGGTTGAAATTTGGTTCACCTATTATTCTTCTTAATTTGAATCTATCTCAATTANNNNNNNNNNNNNNNNNNNNNNNNNNNNNNNNNNNNNNNNNNNNNNNNNNNNNNNNNNNNNNNNNNNNNNNNNNNNNNNNNNNNNNNNNNNNNNNNNNNNNNNNNNNNNNNNNNNNNNNNNNNNNNNNNNNNNNNNNNNNNNNNNNNNNNNNNNNNNNNNNNNNNNNNNNNNNNNNNNNNNNNNNNNNNNNNNNNNNNNNNNNNNNNNNNNNNNNNNNNNNNNNNNNNNNNNNNNNNNNNNNNNNNNNNNNNNNNNNNNNNNNNNNNNNNNNNNNNNNNNNNNNNNNNNNNNNNNNNNNNNNNNNNNNNNNNNNNNNNNNNNNNNNNNNNNNNNNNNNNNNNNNNNNNNNNNNNNNNNNNNNNNNNNNNNNNNNNNNNNNNNNNNNNNNNNNNNNNNNNNNNNNNNNNNNNNNNNNNNNNNNNNNNNNNNNNNNNNNNNNNNNNNNNNNNNNNNNNNNNNNNNNNNNNNNNNNNNNNNNNNNNNNNNNNNNNNNNNNNNNNNNNNNNNNNNNNNNNNNNNNNNNNNNNNNNNNNNNNNNNNNNNNNNNNNNNNNNNNNNNNNNNNNNNNNNNNNNNNNNNNNNNNNNNNNNNNNNNNNNNNNNNNNNNNNNNNNNNNNNNNNNNNNNNNNNNNNNNNNNNNNNNNNNNNNNNNNNNNNNNNNNNNNNNNNNNNNNNNNNNNNNNNNNNNNNNNNNNNNNNNNNNNNNNNNNNNNNNNNNNNNNNNNNNNNNNNNNNNNNNNNNNNNNNNNNNNNNNNNNNNNNNNNNNNNNNNNNNNNNNNNNNNNNNNNNNNNNNNNNNNNNNNNNNNNNNNNNNNNNNNNNNNNNNNNNNNNNNNNNNNNNNNNNNNNNNNNNNNNNNNNNNNNNNNNNNNNNNNNNNNNNNNNNNNNNNNNNNNNNNNNNNNNNNNNNNNNNNNNNNNNNNNNNNNNNNNNNNNNNNNNNNNNNNNNNNNNNNNNNNNNNNNNNNNNNNNNNNNNNNNNNNNNNNNNNNNNNNNNNNNNNNNNNNNNNNNNNNNNNNNNNNNNNNNNNNNNNNNNNNNNNNNNNNNNNNNNNNNNNNNNNNNNNNNNNNNNNNNNNNNNNNNNNNNNNNNNNNNNNNNNNNNNNNNNNNNNNNNNNNNNNNNNNNNNNNNNNNNNNNNNNNNNNNNNNNNNNNNNNNNNNNNNNNNNNNNNNNNNNNNNNNNNNNNNNNNNNNNNNNNNNNNNNNNNNNNNNNNNNNNNNNNNNNNNNNNNNNNNNNNNNNNNNNNNNNNNNNNNNNNNNNNNNNNNNNNNNNNNNNNNNNNNNNNNNNNNNNNNNNNNNNNNNNNNNNNNNNNNNNNNNNNNNNNNNNNNNNNNNNNNNNNNNNNNNNNNNNNNNNNNNNNNNNNNNNNNNNNNNNNNNNNNNNNNNNNNNNNNNNNNNNNNNNNNNNNNNNNNNNNNNNNNNNNNNNNNNNNNNNNNNNNNNNNNNNNNNNNNNNNNNNNNNNNNNNNNNNNNNNNNNNNNNNNNNNNNNNNNNNNNNNNNNNNNNNNNNNNNNNNNNNNNNNNNNNNNNNNNNNNNNNNNNNNNNNNNNNNNNNNNNNNNNNNNNNNNNNNNNNNNNNNNNNNNNNNNNNNNNNNNNNNNNNNNNNNNNNNNNNNNNNNNNNNNNNNNNNNNNNNNNNNNNNNNNNNNNNNNNNNNNNNNNNNNNNNNNNNNNNNNNNNNNNNNNNNNNNNNNNNNNNNNNNNNNNNNNNNNNNNNNNNNNNNNNNNNNNNNNNNNNNNNNNNNNNNNNNNNNNNNNNNNNNNNNNNNNNNNNNNNNNNNNNNNNNNNNNNNNNNNNNNNNNNNNNNNNNNNNNNNNNNNNNNNNNNNNNNNNNNNNNNNNNNNNNNNNNNNNNNNNNNNNNNNNNNNNNNNNNNNNNNNNNNNNNNNNNNNNNNNNNNNNNNNNNNNNNNNNNNNNNNNNNNNNNNNNNNNNNNNNNNNNNNNNNNNNNNNNNNNNNNNNNNNNNNNNNNNNNNNNNNNNNNNNNNNNNNNNNNNNNNNNNNNNNNNNNNNNNNNNNNNNNNNNNNNNNNNNNNNNNNNNNNNNNNNNNNNNNNNNNNNNNNNNNNNNNNNNNNNNNNNNNNNNNNNNNNNNNNNNNNNNNNNNNNNNNNNNNNNNNNNNNNNNNNNNNNNNNNNNNNNNNNNNNNNNNNNNNNNNNNNNNNNNNNNNNNNNNNNNNNNNNNNNNNNNNNNNNNNNNNNNNNNNNNNNNNNNNNNNNNNNNNNNNNNNNNNNNNNNNNNNNNNNNNNNNNNNNNNNNNNNNNNNNNNNNNNNNNNNNNNNNNNNNNNNNNNNNNNNNNNNNNNNNNNNNNNNNNNNNNNNNNNNNNNNNNNNNNNNNNNNNNNNNNNNNNNNNNNNNNNNNNNNNNNNNNNNNNNNNNNNNNNNNNNNNNNNNNNNNNNNNNNNNNNNNNNNNNNNNNNNNNNNNNNNNNNNNNNNNNNNNNNNNNNNNNNNNNNNNNNNNNNNNNNNNNNNNNNNNNNNNNNNNNNNNNNNNNNNNNNNNNNNNNNNNNNNNNNNNNNNNNNNNNNNNNNNNNNNNNNNNNNNNNNNNNNNNNNNNNNNNNNNNNNNNNNNNNNNNNNNNNNNNNNNNNNNNNNNNNNNNNNNNNNNNNNNNNNNNNNNNNNNNNNNNNNNNNNNNNNNNNNNNNNNNNNNNNNNNNNNNNNNNNNNNNNNNNNNNNNNNNNNNNNNNNNNNNNNNNNNNNNNNNNNNNNNNNNNNNNNNNNNNNNNNNNNNNNNNNNNNNNNNNNNNNNNNNNNNNNNNNNNNNNNNNNNNNNNNNNNNNNNNNNNNNNNNNNNNNNNNNNNNNNNNNNNNNNNNNNNNNNNNNNNNNNNNNNNNNNNNNNNNNNNNNNNNNNNNNNNNNNNNNNNNNNNNNNNNNNNNNNNNNNNNNNNNNNNNNNNNNNNNNNNNNNNNNNNNNNNNNNNNNNNNNNNNNNNNNNNNNNNNNNNNNNNNNNNNNNNNNNNNNNNNNNNNNNNNNNNNNNNNNNNNNNNNATCAGCGTACGTGTACTCATGAATGTATGTGTGATTATCACATTTGTGTAAATACGCATAAATAAAGGAATATGCAATAAACCCAAACATATGAACATATTTTCCTGAAATATTTTAATTATCTCAGGAAGTTAAATATGCTATTAAAGTAATGGAATTATGATATGCTTAGATTCCAATTAATAAAATAAAAATTAAATAAAATTTCAGTTTCATGAGTTTTAGGATTCGAACGTATATGTTCGTATTCGGATTGTGCTTAACCCCTTCCCGCTTACGACCTCAGCCACCACAAAAGTGGAAATGTGGCCGCTTAGCCACCGTTTTATTGTTATCCTTTGTTTAATAAGCAATTGCTCACATAACGCACATACATAAGTTGGAAAAATAGCCCACTAAATGTTTATTTTATTATGAAATCTGGGGTTTTTACCGGTAATACAGATTTTTAATTCAGAAGGCTTTTCCTAATTATAAATTTGTCATATCATAGAAATTGAAAACATAAATCTAAATAGGTATGCGCAATGTTTTGTCATATAGGAATATTCGTTGTGTCTATTTATAGCATTTCGCATATTGTGTGGTGTATTTTTCTTTTTCGAAGTTATATTTTTCGATGTTCCCTCATCTGGAACTAGAAATTAGTACTCAAAAAGTTTTCAGTTAACATTTGCTCCTTGTCTATTCATTTACGTTCTCTGGTTTTACAAACTTCGTGGCAAACTTAATATACCCTGTTCAGGGTATAAAAATAAATAGAAAAGAATGTCATACCTACCAGGACAAATAATTTTTGTTAAGAAAAATAGAAGATTAGAAACTAAGTTAAGTAAACCTTACATAAAGGAGATAGTTAAAAAAGAAAGTAAAGTACAAAAGGGGGATACTCATAACAGTAGAAAAATGAACAGCTAGACTTCAAATAGGAACATTTACACGAAATTGACATAGGAAGATACACGGAAATAATTGACCATATAGCAGCGACTATTGAAACCGAAACTATCCACAAAAACGTTACCTACTCCTTCATATTTCACTTAATAACACAAATAAGAACTCAACTACATTATTTAAAAGTAGAACAAAGAAGAACTCAACTAAATTATTTAAAAGTAGAAAAGAAAATAAAAAAGATCAATATATTTTCTGGGAAGCATATAGAAATGGATTGCTGGAAGTCCAGGACATGAAGAATAAAAATAAATAAAAATAATTTCGAGTAAAATAAATATTGTCTTGAAAAATAATACTAAGCAAGTACTAATTAATAAACTCACAATAGATAAAATTAGTAAAATACCAAATAATATAATTAAAACTTTGCAAAATGTAAAATATATAGAAATATAATCATTCTTGCAGTTAAAATATAAATAAGAATTAATTAAAGTTTTGAATATCATATGCAATACATTGGGCAAAAGCCAATATAATAAATTCGTTTATCTTATCAAATGAGAAGTAGATATTGCAAGAAAAATTATAGATAAAGATTGTATTCCATATATAAATTTAGATGGAGCTCAAAACGAAATTATAATTTATATTGTAAGTATTCCAACCGAGGATAACCAAACTTGTAAAACAATAGACATTAGAGCTGTCAAAAATAATGGAAGAATTAATAAAATCAGTTTTAATACAATTCTAACTTGCGAAAACACGAACTATGGAATAATAAATTATCTAAAACTAAACACTAAACGGGACATATAGATTCTTGTAAGCCAATGCAACTATTCCAATCAACGGAAAAACATTCTACAACGAGGAAAGAACATTAAGTTAACCGTTACTAGCAATTCTACAACTTTTATCCGCACCAACCAATATCGAAAAAATCCTCTCGCTGTAGTTAACACCCATCCTTGAATTAAAACTTGAGGCGACCTCCAGAAGCTGCCACCGGAAACTCGTATAACAGCATGGTTTAAGCATAAGATCGTCATGTGTTTGGGAACCTTCTACAATATAAATAATGCGTCCGCACAATAATCTATGACCTTTGTTTGCCAGAAGCTCATTAAGTGACATTGTGGGATCGTTCGTCGTTTACGTACAGTTAACCATACATATCAAATAAAGAAACGATCTCCTAATAAGAGATCTTAAAAAATATATTTTTGTAACAGGATTACAGCTATACGCAACGCTCTTTATGTTCAACGATGTTCCACTATCACTGAAGCATATGGAATAGCACGAACGATGCAACACGATTCCCAATATCAACATTTAGATTCTCAATATCAACAACACCACAAGTAACACGTATAACAGGGATACAGCCACGACAAAACACCTATCAACCTCATTAACGCGTCGAACTAATGAAAGTTGCCTCATGAGCTCAATTCCTTCGACCAGAACATGTCTTCAATCACCCTACTTATGATTTTCAACATATTCAACAACCAACAAGTACTAGAACAACGATCAAATCCGTTCAGAACAATATTCAGCCGCATACACCGGTTTATGCCTACTAAGCGAAATAGGGGTTAGTTCGCACATCATCGAACTTACGAATCCAGAGAAAGCCAGATCACAGAAGAACAGCAAGAAATACAATCACTTTATAACGAAGCCCTTAGCAACACGTCATCACAATGAAACAATTTTTTAGACGCCACGGGTTACCAAAAATGCTACGCATGGGACCATATGGTAAACCGGTATACCACTACCACTAGTAGTTATGTAAGTAAAACATATAAATATGCCAAGAACATTAAACTAGACAAAAATATCAAAACAAAAACATACACATCATGGATCATAACACATAAAAGGGAAATTAACCTGGTAGGATTCGATTTAACCTTCTTAGAAATAAATAAACTTAAAGATTTTGCCATTATCCTTGGAGTAGATGCTCTAAGAAAAATGAAAGCTAAAATTGATCTTTTTGACTATTCTGAAAGTTTTGTAAAAGTGGCAGACTACTTAAAAAATGAAATACCCAATTCTAAAGTAGAAGAAAAAAAATGAATTATTACCATTCACAACTATAGTAGAGGCAGAGATCAGAACAAAAAGTAATGAACCTCTTTGGGTTAGGCAACATCTCTATCCCTTCGCGGACCACGACTTTGTAAAAAGCGAAATTCAAATACTATTAGACGATAATATAGATCAACCAAGTAAAAGCCCATGTAAGTAATCAATATGAACTACATCAAAAAAAGTCAAAGACGAAATCGGCTAAAATAAAAGAACAATGGTAATATATTTCCAAAAGTTGAATACACACACAATCTCAAATAGATATCCTATCCTCAGTCCAGTGAGAATTGGAAAGCTGTCAGCGAAGCGGCAGCCTCAATCATGACAAAACTAATAGTCGGTTATCATGGCGCGATAACGGTCACCATAGACGGTTGCATTGTCACTGATATAATTTTTGAAGAAATATGAACCGCTGATTCCACCGGCCCACAAACCACACCAAACCGTTGTTTTGGTCGCTCTTCGTCCCAAATTCGGCCTTTTTGTTTGTTTACATACCCATTAAGGCAGAAATGTGCCTCATTGCCGAACAAAATTTGGCTCGAAAACGTCCGATTTTCTTGGAATTCATCAAGAGCCCATAGAGCGAAGCGATGTCGCTTCGGAAGGTCGAGCGGCTTCAGTCCTTGCACAAGCTGTATTTTGTACGCTTTCACTTTAAGATCTCGACGTAAATTATTTCAAGTCGATACATCAGTCCGCGTTGCTGCGAACGGCGCCGAATCGACTCTCCACGGTCTTCGTGTAAACTCTCAGCAACGGCCGCTATATTGTCTTCACTGCGTGCTGGACGTAGTTTTTTTGGTCGAATAGTATCCAATAATGAATGCTGGGTCTCAAGACGGGTGATGGTATTGCGAATAATACGCTAAGTAGGCCGGTTATGTTAACCATAAGTGCTGGACGAGGTCTTTTTGGTCGAATAGCATCCAATAATGAATGCTGGGTCTCAAGATGGGTGATGGTATTGCGAATAATACGCTAAGTAGGCCGGTTATGTTGACCATAAGTTGAGCGAAGCGCGCGAAACACATTCTTGACAGAACGTGAATTTTCGTAATAAAGTTGTACAATTTAAAAACGTTGTTCAGGCGTAGGTCTTTCCGTGATAAATTGCCAAATAATACTAAACAAAAATAACATGACAACTTGACACGGCTCACGGGTAATCTGTCAAAACAAGGCTATTAAAAAAAGTAAGGAAGTTCTAAGTTGGGATGTAACCGAACATTTTATACTCTCGCAACTTGCAAGGATTAAAACCGGGAAATTACTTCAGGTGTTGGCAAAATTTTATATTAAAGGAAGTATTGATCCGATTCAACACATTTTTGACACAAAATATACTATTATCGAGAGTTTCATTTATTTATTTTATCATATGAATTTTAATTATACCTATATCTTACACATTTACCGATATTTTCGGTAAAAAGTCAACTATGGGCACTGGGGTCCACATATTCAGTACTTAGGAGCTTGAACAGTTTTGGTGTGATTTAGACAATTTTTGGTCACAAGGTGGTACATCTCAAACGCATTATTCACGCAAAGATTTACCCCGATACAATCATTGTTACTGGATTTGCATAGTGGCACGTGAAAGAATCAGATGGAAGTTAAAATGGTGTTATATGGGAAATAGGCGTGGTTGTAATCCGATTTCGCCCATTTTCGCACTGTAATATAGAAATGAGAAGAATTTTATGTACCGAATTTGGTTGAAATCGATTAAGCAAATCCCAAGATATGGGTTTTCACCTAAAAGTGGGCGGTGCCGTGCCCACTGTCTAATTTTGAGCTCTGGCGTATTTAGTGCTTGATTTATCGCGTTTTTAGTAGTTTTTAACAGTACCGGGGTTGTCACCCGATTTTACCCATCTTAACACTTTCCATAGAGGTGCTAAAAAAAGTTTGTTTTCAGTGAATTTTGTTATTATAGCTTGAGCGGCTTTGGAGATATGCATATTAAACCTTTTAGTGGGCGGGACCACGCTTACTTTTTAAAAAAAAATTTAAACTGCTGATGCCCCTCCCTAATGTGATCCTGTATACCAAATAACAGTCTTATATCTTATTGCGGATCTTAGTTATGGCAATTTATTAGTTGTTGAATAATGGCGTTTTGTGGGCGTGGCAGTGGTCCGATTATGCTTATCTGCAATACCAATTGTCTTACGGTACCAAGAAACATGTGTACTAAGTTTCATAAAGATATCTAAATTTTTATTCAAGTTACAGCTTGCACAGACGGACGGACGGACAGTCACCCGGATTTCAACTAGTCTCTTCATCCTGATAAATTATACATATGTATCCCAATATCTAACTCGATTAGTCTTAGATGATACATACAACCGTTTGGTGAACAAAACTGTTATACTCTGTAGCAAAATGTTGCAAGAGAATAAAAAAAAAAAGGAAGGGCTAAGTTCGGATGTAACCGAACATTTAGAAGTAGGAACTGTTGCCTTAGTTATTTACATTCACAGTGAAAATAATTAGAGCAATTTGTAAACTAACTTTACTCAAATTATGGGAAACCGTTCTTTTGTATACGCTTATAATTGATTTTATATGGAATGCATTACAACTGCATTGAGAAGTATGAAAAGAAATCGTTTTTGGACAATGAATAACATTTTTTATTTATTATATCGATATTGTTTTACATGTTTAGCTTAAAAATAATAAATATTAACAACTTTAAAAATGATATAATATTATTATATTAATTTGTATATAATATTTACAATATTAAACAAATTTTTGTAGAGATTCTTATACATATATCCAAATTATATTTCTTTTTTCCTTATACTATTTAATTTCTATCATATATTTATACAATAATGTCATATATAATAACAAATCATACATATAATTTAAATTTTCTTAATTAGATTATTTACATATTTTTCTTAAAACTGTCTTAAAAACTACTGCCAAAATTCCTATACCATTCTATATCGATTATATTTGGTAAAAAAAATTAAGAACTATTGCACTAGGTCTGAAAGCTTTAGTTCAAAATAGAGACACAAATACTGTCATGAAAGCTGTATACTGTCTCAAAAGTAATTGTATTAACACGGGAAGGATCTGTATTTGAAAATGCCCAATCAATTTGAGTACCGGCAAGTGTAGTTGAATATTCTGCACCAAGCAGGGAACTAAAGTTTTTTTTTTGGAGCAGATTTCTTATTGCAGTCTCTGTAGACATTAAACAAATGTTAAAATCTCCAACTCAGAAGTAAGGCATTCTGAAGTTCTACAATTAAATGTCTGACAGAGAAAGCTGAATTTCTATACAGAACCAGAATATTAATATTGAGGCTGTAATTTGATTCTATAGAGCAAGCAATACTATGCTTTGCATATATTATAATACCCCGTTTATTTCTATTGCTTGTTTCCGTGCTATCCATCCTCAGCTCGTTAATTGGAGTAAATCCTGAAATTTCATACTTCTCAATCCTCAAAACTTTCGCAAGGATAACTCCAAGTTTCTACAAAACATAAAATATCTGAAGATAGCATCAAACAGTCGCTTTTTATATTATTAATGTGAGCGTGAAAACTCTGAACATTATGGAATATTGTTGTTAGAGCTTGATTTGTGTTCAATTCCCTCAGTTCCCTAAATACAGGATCTGATTCAGAAAATTTGTGAGGAGGAATAAAATTTCCTATGATGAATAGACCTTCTGGAGAAGTAGCTCGACTACAAGCGATATATACTTGTATTGAAGCTCTAGGCATTCTGGATCGAGTATGAACTACAACTTTATTATATGTGGCCTGGCTTTTATGAATAGTTAATCTCTCAGCCGGAACAACTGGAAACTGATTTCTTTCAAATGAAATTTGTTCATTTCTTTTATATTGAAAAGATTTTAGAACTTTTTGAATTAGTGTCCAAGAAATTACTAAAGGATGAGGCTTTTTTGACCGTTCTATCAAACCAAAAGAAGGTTCCAAAAATTTAATCCACAGAATTGTTGGAAAAGAACAATGGAAATCAATTTGCCTAAGTTGTTCAGCTGCCCCATTAACCAAGCCATCACACGTGTTTATATTCACTGTAATCATATATTTGGCGGTGATGTCAATTCATAGGGCAGTCCCTGCGTTTTAGAAGTTTTGAAAAGTTTAACTCTTTCCAAAATATTATCATTTTCACTTTTCCCAATTCCTTTAACTGAGTCTTTGCAGTTGGAAGGATAGCTTCAGTTAGGATTCGACTGTGCTTAAGGGCATCGAAATTATTTGTCTCTTCATTAGACCAAAATAAATGTATGGCATCATCGGGAACTTCTTCGAATTTAACTACTCGAATTTTGAATGAGTGATATGTCCTCGCTTGACATACTTGTAGTACCAGATGCCATATGGTTTAATGCAATTGCAAAGGCCTGATCCTCCCGTTGTCTCATTATTTCTGTTAATTCAAAGTATTTAAATAACTCCCACAAAGGGGAACCAACTAAAGTGCTGCATGCATCATTGGGATTAGGAAAGAATATCCACCTATCTCCAACAGGGGAGAGTTGCTTCAAATCACCAAACACTATGAAGTATACCTCCGAAGGGGCTTTCTGTTTTGAAAATTTGATTTAATTTCGCATCAACAGAGCTAAACATACGAGCACCTACCATCGATTATTCATCAATTATGATTAATTTTAAATCGATAAGTCTGGAATACAATGAATTAACTGTATCATTGCTAAGTGGCCTCAACTCTCTATTCAACTGATTAACAGGTAAAGAGAATATTGAATGAAGGGTCATTCCACCTATTCCGAATGCTGCTTTACCCGTAGGTGCGCAAAGAAGAACTTTTAAGGAACTTGGATTGGATCCAGGTGTAGAATTGTAACGATGGTTAAGTGCTTGATATATTGCAGATATCAAACGACTCTTTCCTACACCTGCACCGCCGCCAATGAACTCATAAAATAGGCGATTTGTTTTTAGCTAGTGCATTAAATGTGTCAAATAGGTTCTTTGGTTAGTATTTAGACTTTGAACTAAAGAAAATAATTCCTCAACTGGAATTAAGGGGGGTAGTTTAATAAGTCTAATATTGCAATCAGATTCAGTGCCATTATCTGTTGAATCTTTCCCATGCAAGTCCAGCAAATTTATATTTGGGTTTATTTCTGGAAGTGCCCACACTCTAAACTCATTTTCCACGATAGGTAGTTCATTTTGAGCTCCTTCCTCCAAGTCTATTTCATTATAAGGACTTTCTAGCACATTTTTAAGTTCTCTTTGCTCAAAAACATCATATTTTCTTTGATTTTTCTCAATTATAATACGATGTGTTATGCAAGTCTGCTCATTATCGTTTTCAATGAGATCTTGCTGTTCATTCCACCAAGGATAGTGAAGCATTACCATTTCGCGGAAATACTCAACTCTGGCCAAATCTGGGTTAAACCTTCTATACCGAATAATACAAGGTTTGGTACGTTTTTTCACAAAACCGCTACCGTCTTTAAGAGGCATGACAACCCCGCTTTCTGGTAAATTATCGTCTTCCCTCTCTTCTTCTTCATGATCACTGTCTTGTGCTCTTCTACTAGATTTAAAATATTTATACCTAGATGCAAAATCAGCTNNNNNNNNNNNNNNNNNNNNNNNNNNNNNNNNNNNNNNNNNNNNNNNNNNNNNNNNNNNNNNNNNNNNNNNNNNNNNNNNNNNNNNNNNNNNNNNNNNNNNNNNNNNNNNNNNNNNNNNNNNNNNNNNNNNNNNNNNNNNNNNNNNNNNNNNNNNNNNNNNNNNNNNNNNNNNNNNNNNNNNNNNNNNNNNNNNNNNNNNNNNNNNNNNNNNNNNNNNNNNNNNNNNNNNNNNNNNNNNNNNNNNNNNNNNNNNNNNNNNNNNNNNNNNNNNNNNNNNNNNNNNNNNNNNNNNNNNNNNNNNNNNNNNNNNNNNNNNNNNNNNNNNNNNNNNNNNNNNNNNNNNNNNNNNNNNNNNNNNNNNNNNNNNNNNNNNNNNNNNNNNNNNNNNNNNNNNNNNNNNNNNNNNNNNNNNNNNNNNNNNNNNNNNNNNNNNNNNNNNNNNNNNNNNNNNNNNNNNNNNNNNNNNNNNNNNNNNNNNNNNNNNNNNNNNNNNNNNNNNNNNNNNNNNNNNNNNNNNNNNNNNNNNNNNNNNNNNNNNNNNNNNNNNNNNNNNNNNNNNNNNNNNNNNNNNNNNNNNNNNNNNNNNNNNNNNNNNNNNNNNNNNNNNNNNNNNNNNNNNNNNNNNNNNNNNNNNNNNNNNNNNNNNNNNNNNNNNNNNNNNNNNNNNNNNNNNNNNNNNNNNNNNNNNNNNNNNNNNNNNNNNNNNNNNNNNNNNNNNNNNNNNNNNNNNNNNNNNNNNNNNNNNNNNNNNNNNNNNNNNNNNNNNNNNNNNNNNNNNNNNNNNNNNNNNNNNNNNNNNNNNNNNNNNNNNNNNNNNNNNNNNNNNNNNNNNNNNNNNNNNNNNNNNNNNNNNNNNNNNNNNNNNNNNNNNNNNNNNNNNNNNNNNNNNNNNNNNNNNNNNNNNNNNNNNNNNNNNNNNNNNNNNNNNNNNNNNNNNNNNNNNNNNNNNNNNNNNNNNNNNNNNNNNNNNNNNNNNNNNNNNNNNNNNNNNNNNNNNNNNNNNNNNNNNNNNNNNNNNNNNNNNNNNNNNNNNNNNNNNNNNNNNNNNNNNNNNNNNNNNNNNNNNNNNNNNNNNNNNNNNNNNNNNNNNNNNNNNNNNNNNNNNNNNNNNNNNNNNNNNNNNNNNNNNNNNNNNNNNNNNNNNNNNNNNNNNNNNNNNNNNNNNNNNNNNNNNNNNNNNNNNNNNNNNNNNNNNNNNNNNNNNNNNNNNNNNNNNNNNNNNNNNNNNNNNNNNNNNNNNNNNNNNNNNNNNNNNNNNNNNNNNNNNNNNNNNNNNNNNNNNNNNNNNNNNNNNNNNNNNNNNNNNNNNNNNNNNNNNNNNNNNNNNNNNNNNNNNNNNNNNNNNNNNNNNNNNNNNNNNNNNNNNNNNNNNNNNNNNNNNNNNNNNNNNNNNNNNNNNNNNNNNNNNNNNNNNNNNNNNNNNNNNNNNNNNNNNNNNNNNNNNNNNNNNNNNNNNNNNNNNNNNNNNNNNNNNNNNNNNNNNNNNNNNNNNNNNNNNNNNNNNNNNNNNNNNNNNNNNNNNNNNNNNNNNNNNNNNNNNNNNNNNNNNNNNNNNNNNNNNNNNNNNNNNNNNNNNNNNNNNNNNNNNNNNNNNNNNNNNNNNNNNNNNNNNNNNNNNNNNNNNNNNNNNNNNNNNNNNNNNNNNNNNNNNNNNNNNNNNNNNNNNNNNNNNNNNNNNNNNNNNNNNNNNNNNNNNNNNNNNNNNNNNNNNNNNNNNNNNNNNNNNNNNNNNNNNNNNNNNNNNNNNNNNNNNNNNNNNNNNNNNNNNNNNNNNNNNNNNNNNNNNNNNNNNNNNNNNNNNNNNNNNNNNNNNNNNNNNNNNNNNNNNNNNNNNNNNNNNNNNNNNNNNNNNNNNNNNNNNNNNNNNNNNNNNNNNNNNNNNNNNNNNNNNNNNNNNNNNNNNNNNNNNNNNNNNNNNNNNNNNNNNNNNNNNNNNNNNNNNNNNNNNNNNNNNNNNNNNNNNNNNNNNNNNNNNNNNNNNNNNNNNNNNNNNNNNNNNNNNNNNNNNNNNNNNNNNNNNNNNNNNNNNNNNNNNNNNNNNNNNNNNNNNNNNNNNNNNNNNNNNNNNNNNNNNNNNNNNNNNNNNNNNNNNNNNNNNNNNNNNNNNNNNNNNNNNNNNNNNNNNNNNNNNNNNNNNNNNNNNNNNNNNNNNNNNNNNNNNNNNNNNNNNNNNNNNNNNNNNNNNNNNNNNNNNNNNNNNNNNNNNNNNNNNNNNNNNNNNNNNNNNNNNNNNNNNNNNNNNNNNNNNNNNNNNNNNNNNNNNNNNNNNNNNNNNNNNNNNNNNNNNNNNNNNNNNNNNNNNNNNNNNNNNNNNNNNNNNNNNNNNNNNNNNNNNNNNNNNNNNNNNNNNNNNNNNNNNNNNNNNNNNNNNNNNNNNNNNNNNNNNNNNNNNNNNNNNNNNNNNNNNNNNNNNNNNNNNNNNNNNNNNNNNNNNNNNNNNNNNNNNNNNNNNNNNNNNNNNNNNNNNNNNNNNNNNNNNNNNNNNNNNNNNNNNNNNNNNNNNNNNNNNNNNNNNNNNNNNNNNNNNNNNNNNNNNNNNNNNNNNNNNNNNNNNNNNNNNNNNNNNNNNNNNNNNNNNNNNNNNNNNNNNNNNNNNNNNNNNNNNNNNNNNNNNNNNNNNNNNNNNNNNNNNNNNNNNNNNNNNNNNNNNNNNNNNNNNNNNNNNNNNNNNNNNNNNNNNNNNNNNNNNNNNNNNNNNNNNNNNNNNNNNNNNNNNNNNNNNNNNNNNNNNNNNNNNNNNNNNNNNNNNNNNNNNNNNNNNNNNNNNNNNNNNNNNNNNNNNNNNNNNNNNNNNNNNNNNNNNNNNNNNNNNNNNNNNNNNNNNNNNNNNNNNNNNNNNNNNNNNNNNNNNNNNNNNNNNNNNNNNNNNNNNNNNNNNNNNNNNNNNNNNNNNNNNNNNNNNNNNNNNNNNNNNNNNNNNNNNNNNNNNNNNNNNNNNNNNNNNNNNNNNNNNNNNNNNNNNNNNNNNNNNNNNNNNNNNNNNNNNNNNNNNNNNNNNNACGAGTTAATGTAAAATTGAAGTATAATTCGCCGCACAGCATTATACAGAGTAAAAGAAGACACAGCAGAAATCAACGAGTTAATGTAAAATTGAAGTCGATTCAGAATTCGCAGCACAGCAACTTACGGATAAGAAAACAAGACATATAGCAACATTCAACGAGTATCGGTGCAATTGAAAATGGGAGCAGAATTTGTAGCACAACAAATTATTGAAGGAGGACGCAAACGTCACAGCAGGATTTAGTGGATAAATTTGAATTTAGAAATCGATTCAGAATTCGCAGCACTTATTAAAGGAAAAAACAGCAGCAGTAGTAGGTATACATATTAGGTTTAAGTAAGATAGAATAGCGGATCAAAAAGCGAAGAATACCATGCAGGAAATAATAAATTAAAACGGAGAAACGAATCAAAATCATATTAGAAAAACAAAAGAAAGGTACAGCTGGTCATATTTGTAAAGATCAACTTTTATAAAAGCAAATGCAGTGGCAGTTACTATTAATTAATATTACTACTGTAACCAAACATTAATAATTAAATTGAATTTTTAAATGTATTTATTTCCTTAATCGATTTAGTATATATTAAAACGTTATCATACTTGTTCGTACAAATAAGCATGTTTACATTAATAGTAGATCCGAATCGGAATATATGTATGTAATTTTGAAATTGCAGTACTGATGCAATTTTTTCCATAACAAAAGTTCATACCTTATCTTTTTTATATTAATATTTATATTTAAGTACACATACATATGTTATCACTTCAATAATTTGCAAAACACTGTATTTTACTATACCTATTATTTGTTAAATATTAAGAGACATGGACAGTCAGACGATTTTAGCTATGACGGTAACGGCTTTGAAAGAAGAATTAAGACGAGTTGGACTAACCCAGACAGGACGAAAAAGTGAGCTGAGGGATAGACTTTTGCGACATTACGAACTCATACAAAGTGACGATGAGGAGAGTGAAAATGAAAGTACTTATGAAGACATAGTTAATCCATCAATGGACACCGTAGTAGTCAAATCCAACTTTACCTTAAAGGATATCGAAGGCAGTTTACCCTCATTCAGTGGAACTGATTCCCTTGAAGTTAGTGAGTGGTTACAAGAGTTCGAAGATAATGCTGTTACTTTGGGTTGGAATGAGCTTCAAAAGTATGTGTATGCGAAGCAACTGCTTAAAGGAGCTGCTAAGTTGTTCTTGCGTAGTCAGGTGGGCATAAAAAATTGGTCTTCCTTAAAAACTGCTATTGTTGATGAGTTTGGCACCAAATTATCTGCATTAGAGATTCATAAGATGTTACAAAATCGCCGTAAAAGGAGTAGCGAATCTTGTAGGGAATATTTATACGTTTTGATGGATATAGCCAATAAATCTAGATGAAATGAGTTTGATAGGGTATTTTGTGGAAGGTATTCCCGACTCTAGGCCTAATAAAACTATACTGTACCAGGCACAGACGATTAAAGATTTAAAAGAAAGTTTGAAAGTTTACGAACGAGTTCATGGGGCGCGACAGCACTCAAACAGAACTCAATATGAACAAAATGCGCGAAAGGTCTCTGCTGGGCAAGGAACTAATGGAGCAATGAGGAAATGTTACAAGTGTGGTAGTATCTGGCATCTAGCGAAAGATTGTGGGGAAAATAACAAACAATATAAATGTTTTAAGTGCGGTCAAATGGGACATCGCAGTTTCGAGTGTGGCAGCAACGTAGGTAGGCAGATAAAAACCGAGAGGGGTACAGTTAATGCGATGCTTGATTGTCCTTATAGTAAATGTAGTGGATTAATTTTTAAAAAGATCAAGATGGGAGACTTATGTGTTGATGCCATGGTTGACACCGGGTCTGATCTAAGCTTACTTAGATACGATATTTTCAAAAAATTCAATTGCCCTCTATCAAGTTTCGAGAAACGACGATTAATCGGCATCAAAGAAAGTGAGCTGAACACTATAGGCAGTATTACTGAAAATATTGAATTAGACAGGCTTACAGCACCAGTCACTTTCCATGTTACCACAAGTAACGACTTGAGATATGAAGCGATCCTCGGAAATGATATTTTAAAGTTAGCAGACGTTATATTTTCAGAAGGTACTGTAGAGTTTAAAGAAAAGATTCAAAACAAAACCAGGGAAGTTGGGATAGAAACCGAAGAAACACAACGAAGTAGTGAAAAAGAGTTTAGTAACAAAACACCCGAGGCGAAATGCATCACTCTCTTATCAGAATTTACTTCTCTTTGCCTAGAGAATGATTTAGAAAGGGTTGAGGACTATCCACTTTTGAACTTAACTCATTTGTCTGTAGACTATCGCTCGCCTATAATTGATATGGTCACTCAATACACTCCGGTAAAACAATCCCAATCACGAGTTGAAATGAAAATCATTTTGTGTGATGACCGACCTATCTACCAAACTCCACGAAGAATGTCATATGCAGATCAGCACGTGATAGATACGCAGGTGACTGAGTGGTTGAAAGATGGCATTATTCAGCCAAGTAACTCAGAGTATGCTTCAACAGTGGTACTCGTATCGAAGAAAGATGGCACAAAACGATTGTGCTGCGACTTCAGAAAGTTAAATGAAAAGATAGTGAGGGATAATTTTCCAATGACACTCATCGATGATGCTTTGGAAAGATTACAGAGAGCCAAAATATTCTCTACTCTCGATCTGGCCAATGGATTTTTCCATGTGCCGGTCGAACCAAACTCAAAACGTTACACCTCATTCGTAACCCATAGTGGGCAGTATGAATTTAATTTCGTACCTTTTGGAATTTGTAATTCTCCTGCCGTATTTTGCCGTTTTATATCAGCTATTTTCCGAGATCTGGTGCAGCAAGGAGTAATCGTCATTTATATGGACGATATAATTATTCCAGCATCAAGCAGTAATGAAGGGTTACTTAAACTAAAAGTCGTTTTAAAGAGAGCCGAAAGTTTTGGGCTGAAGATTAAGTGGCAAAAGTGCCAATTTTTGATGAGGAGAATAAAATTTTTAGGATACATTATTGAAGAAGGAGGTATAAAACCATCGGACGAAAAAATAAAGGCAGTACACAATTTTCCAATCCCGCGGGATAAAAAATATCTTCAAAGATTCTTAGGACTTACTTCTTATTTTAGAAGGTTCGTGGAAGGGTATGCGTTAATTGCTAGGCCTTTAAGCGATTTGCTGAGGAAAGACACTGAGTTTAGATTCAACGAAAAACAAGTTATAGCATTTCAGCAACTTAAAGGGGCGTTGGCTAAAGCCCCAGTCTTAAAACTTTATAACCCTAGTGCCGAAACAGAGATACACACGGACGCTAGCATGCACGGTTACGGTGGTGTATTACTTCAAAAAGACCCAGAAGATCAACAATTTCACCCAGTCAGTTATATGCGTCTCAAAACTCGACCTGGAGAAGAAAAGTATCATTCTTACGAATTAGAGGTACTTGCGATTATACAGGCTTTAAAGAAGTGGAGAATTTATGTTATGGGGAAAAAGATCAAAATTGTGAGCGATTGCAATGCGTTCGCACTAACCATGAAGAAAACAGATGTACCACTTAGAGTCGCTCGTTGGGCTATGTTTCTCCAAGATTTCGATTATGTTATTGAGCACAGACCGGCTACAAAAATGAAACATGTCGATGCTCTTAGTCGAATGGAATCCATGTTACTTGAAGATTCGTTAAATTTTCGGTTAAGAGAAGCACAACAAAGTGATGATTGGGTAAAAGCGGTATGCAAAGCTTTAGAGGAAAATACTTACGAAGACTTTTATTTGAAAAACGGTATACTGTATAAAGATTCCGTAAAAGAGCTGGTGGTAGTACCGCAAAAACTGGAAGAGGAAATAATTCGGATGGCACACCGTGTAGGGCACTGGTCGGCAAAGAAGACCCAATATTACTTGGAAAAATCGTTTTATATATCCCAAATAGGATCAAAAGTGACAAACGTTATTAGAAATTGTGTAGAATGCATTATAGGAGAAGCAAAAGCAGGGAAAAAGGAGGGCTTACTCTGTCCAATAGACAAGGAGGACAGACCGTTGTTGACTTACCATCTTGATCATTTAGGGCCTATGGAATTGACCCATAAAAAGTATAATCATTTGTTGGTAGTTATAGATGCGTTTAGTAAATTCGTGTGGTTATACCCAACGAGGAGTACAGATTCAGCTTCGGTAATAGACAGATTACAAAAACAGGCTTCTGTGTTCGGCAATCCAAGAAGAATAATTACAGATAGGGGAACAGCATTCACAGCTAAGAGTTTTGAAGAATATTGCACTAAGGAGGGCATTCAGCATTTTCTTATTGCAACCGGCGTGCCACGTGGAAACGGGCAAGTCGAGCGTATCAATCGTATCATACTACCATTGCTGACGAAATTATGCCACAATAATCCAGCCAATTGGTACAGACACGTTGAGAGGATACAACAACTTTTGAACAATACTCCTCCAAGAAGTACTAAGTTCACACCTTTTCGAATTCTAACTGGGTTAGATATGCGCACATCTGATAGTATTGACCTCCGGAATATGCTAGAAGATTCACTACTTAAGGAACTAGATGGGGAACGAGAAAGTATTAGAAAGAAAGCTGCAGAGAATATATCCAAGATTCAGGAAGAGAATAGGCGAACTTTTAATTCAAAACGGAAGCCAGAAGAAGAATACAATGTTAATGATTTAGTGGCGATAAAGAGGACACAGTATGGCTCAGGGCTTAAACTGAAGGCAAAATTTTTGGGGCCGTATTCAGTGAAGGAACGACTTCCACATGGAAGATATACTGTCGAAAAAATAGGTGACGTTGAGGGACCGGGTAGAACTACAACGGTGGCCGAATACATGAAGGCGTGGAACCCAGCGTTCGGGGCGAACGGCAGGTCAGGACGGCCGAATGTGGGAGAATTGCGGACAACACGATCCGGACAGTCCTACTAAATGCGACCCTGTAGACTGGAAACTGACGCGACGCTTGGGATGGGAAAACGGGACAATTACTGAAAAACGAGAACATACAGTACAGTTTCAAGTCGTATGTAATAAAGGGCAGACGTGCCACTATCCTAAGAAGAGCGTGTTTCATTTAAACTAGAAATATCCTACACTTATGTTATTGATCATAGATTTATTTAGTGTCAATATTATTTTTTTCTCCGAAATGTTAACTTTAATGAAAAGAAGCTATTTAACTCAATCATAATATATGTGATATAAACTGAACCAAAGGGGTTAGGTTTAATATGTGGGGTCTATAAACATTTTTTCCAAAAATTATTTGAAAAATAAAAATATTTTATATATATAAAAATTGAAGTGGCTCACCAGGAAAAAAAATAAAATATATGTATAGTATACATAGAAATAGAATAAAAGTGCAAAACAAAAGAAATAAGAAAAAATGAAGTGACAAAAAACCTACAAAAAATTGTATGTAATAAAATCACAAAACATTTCAAAAACCGGGCGCGATACTAATATATGTATAAAAAAATACATACAAAACTAAATAATCGGGCGCGAAACAAAATAGAGCGTTAAAAACAACAAATTAGTTAAATCGCATACCATAGGTACGAAACAGATAACAACAATAAGAAATCCACACGAATAGAAAAGGAATCGCACCTATTGACGCATATCAAAACTAAATGCGAACGCTAAGTCCTTTAATACCCTTGATTCGGTAAAAGTTGTGAGTTGTATCGATTCCTCTCATTATTATATAATTTGCATTTTTTTTGATATATGTATGTATGTTAAAAGTTACAGCTCGTCTTTATAAAAATTGTATTCAGGTCTAGTTATATTTTTACAGAACAGTTACTGCCAAACGTAGAAAAAATAGAAAAAGTCTATTGTGTATCCAAGCACACAAATTTTACACAAAAAAATGCATAAGCCAAGTTCCGGTATTTACTTGGCGACACTTTCCGGCAATAGCCCCAATGCTCAATAAAGCATAAGCAGGATTGCATAGAATAGGTAATCTAAGAAAATTTGATAAAATAAAATAAAGGTCAAACAAATAGAAAAGGAGAGAACAACATACATATATGCACGATTACTCAACTGGTACATATGTATATATATACATATATTTTCTATATAATCGATGTTTATACTTAACTAATCAAATTTAAATGCATACATATGAATAAATATTAACAAAAACATTTTGAAAATTTACATATGTACGTATACAAAAGTACATTTCTGCACATTATTAATTTTCATTTCCCGCTTCTTTCATACCACGACTATAATAGAAATATTTATCATACGGCCTACAATTTGCCTATGTAGATATACTCTACATGCATAGGGTACTAGACTTAATTTATTAATCATAATAACACAACGTTTAAATTTAAAAAATAATTGCGCTTTTAAAACAAAGCAAGCAGGATTGCAAACAAAACGTTTAAGCGTATTACATATGCACATATCGTGCATCATTATGTACAAAAGTTGTTAACCTCGTTTAACAAAAGCTCATATACATAAGTATATACAAACGAGTACGAAACAACAAATAATAAAACATAAATAAAACAAAAATTTATAGCGCAGCTAAATAAAAACCGATAATAAGAAAATCGAAAAACGTGTTCGTTATTTCTGGATACAACAAAAAATACATTTTTATTTATCTTAAGTATTTTACCCTTATCTATTATTATCACTATTTTCATAGTATTTATCTAAAGTATTTTACCCTTATCTATTATTATCACTATTTTCATAGTATCTAAATGAACGCAGATTCTCAGGAATCTAAATCAACACAATGTTCTAAAGTATTTCTGAAGAAAAAAGTCCATGCACACCTGCAGAAGCTACACGCACAAAGCAAGGTGCTACAAAGCAAAAAAGGGTTAAAGATATTCCATATACCAAGTTTATATCTGACAGTGATAGTCTAATACGATACTGCACTCTATTTTCATCTTCACTGATTCAAGAAAACTCAAACAACAAAATCTAGAAAATTTTTGGACATGTTTTCAAGCTGCATTTGACGCAATCGTAAAATCTGCCGGAAATTTTCAAATCTTCGGATTACGCTAAATACGAAACCAGAAAGACCAGCCTGAAGAAACAAAAGCAATAAGTTCGGATCAATTAAAATTAATTATAGCAATTGCGCATACTTCACATCCGAGAGTAGAGCTACCATAAAATCAATGCCAAGAGGAAAATTCAGGCATCCGCGTCAAGGTGGCCGCATGTGACAGAGAACTCTTTCATGGTGGTTATGAACAATGTCCGTCCTTCCGAGAGCTGTATACATAAACCACCCAAAATTGTCAAATGCACAAAATTGTATCACCTCCGATACAAAACAAAAGGTCAAGCAGGCGTCGTAGTCAAACAGTTCGCACTAAATGACGATAACTCCAATCTGGCTTGGGAAGCTCTAAAAGCAAGATACGAAAATGAAAGAATATTGGTCGATAAGCAAGTAACGATACTAAGGAATTTGTCTAAAATTCAGAAATAAACAAGTGAAGGTTCAATCAACACAAAATGTTCTCACAGACAGCTAGGACCCTATTCTGGTAAATATACCTATGCACCGCAACATTACCTGAAAAATCGTTGCTTTTGTGGGAGCAATCGCTCTAATCTCGGAAAAAATGCCTAACGTTTCAGCAAATTAAAGAATTTCTAACTACCCAATACGAAATAGCAGAGGAGACAAAAACCTAGTTAGAGCTAAAAACGTTCAAACCGACCTCAATAGAAGCTTCAATAGAATCCAAACCAGTATCAATAACAATTTAAATATAAACTTTTTTAAAAATTATTCGTTCACATCCGAACAGTATAAACAAACGTCATATATCAGTATAAACAAACGTCATTCGAACTGTGTACAGGAGGGCATAAGCTCAAATCTTGCGAGAAATTCAAAAAATTGAATATAGTCGATAGGAACAATTTTGTGAGGACAAAAAAACTTTGCACAAATTGCTTGTCAATGTTACATATCACAAATTTTTTCAGCTCACCTCAAATCATTATTAAAAAAACTACGGAATTAATTGCAACAGCAAATCCAGAAATTTGCCAAGAAGCATCATGCTGCTCAAAGGCACTAAAAAGGCAAACGCTACACAGCGAAAACCAAAGTAGGGTACTACTACCCAGAGCAGTCGTATCCATCGCACACCGAGGAGAACTGTTTAAACTTAGGGCCTTAATAGACCAAGGACCACAACGATCATTTATAGCGTCTAAGGCACAAAATAGGCTACAACTGTCAACAAAACAAGCCAACTTTGAAACTACGGGAATGGGCGGAAGAGTAGTTCAAAACTAAAATTTGCCCCATTACCCTAATTTCCCTCCAAGCAAATAAGATAATTCAAGTGAAGCTAAAGTCTTACCGCAATTGACAAACATGCTTCCAACCTATCTTACATATCATATAAAGAGCAAACATTGGGAAAAGGTTTCACACCTAAAATTAGGAGATTCCAACTGCAACACCCCCGCTCAAAAAGATTTACTACTAGGCAGCGACCTTATATTGCAAATAATACTTGAAGGTGTTGAAAAAATTTGAACCACCCTTCTAGCCCAAACTATCATACTCGGGTGGATTCTAAGTGGACTAGTTACAGAACCATCTCCCACCATGACAATTCAAGTTGAAGAAATCTCAAACGTATATCTCAATTCACAATTGAGGAAATTTCGGGAGTTAGAAAAATTCCCCCATATCAATTACAACACCAATAGATTAGTATTGTGACGACTTTTACAGATCCACTAGATCAGATAATAGTCGGTTAATCATACGACTACCACTAAAACAACAATTTCCCAACACACTCGCCTTAGGTCTTTCTCGCCCCTCTGCAATACAGCAAGTATGGAAAAAAAACCTACATAAAAAGGTGAGCTTAAACCAGAATACGATAGGGTCTTAGAAGTATACCTTCACTTAGACCACATGGAGAAGTTAGCCCTGTCGAAAAAGTAATACAAAGTAAATACTACTCAACTTACCTGCCACATCATGCAGTATTAAAGCCAGACAAAAAAACAACAAAGGTAAGAGTTGTTTCTAATGCTTCAAAGTCCACAAACTCGGTGTATTCCCTAAAAGACATTTTATTTACGAGACCCACGCTCCAGCCAGATTTAATGCTGCTTTTTCGTGCGTATAAATACGTATTCGGGGACGTCAAAAAAATGTATAGACAAATAGTTGTACATAAAGACGATTAAGATTTTCAGCGAATTATTTTCCGAAACTCCCCCAGTAGTCCATTATGCGACTACAAATTAAGAATGGTGTCCATTCGAACATTTTATGAATTGGCAGAAAACACCAAGTCAGAATTTCCTCTGCAAACCCCGGTGTTCAAAACACAAATTTATGTAGACGATCCTGTCTGCAAGTTACAGTCTTCCACAAGCATACGAGTCAATGTCAAAAATGATACAAGATCTCAAAACCGCACGATTTCCGTAAAAAAGATAACCACCCTAATATTTTAAAAAATTTACCAACTTCGTAAAGGGAAGTACAACAAAAACTCTGGAGATTCAATGGAATGCGATATCTGACCAGTTTTTTATACACTACTGAGTAATAACTTTTTCTACACCGCAGGAGGGCTTTCAACAATTATGATATAAGCCAAAATCCTAATAGAAGAATTATGGCTAGACGGAAACGATTTGGACGAACAAGTGAAACCACTTCGTTTAGAAAAATGGTCCCAGTTCGCAAACAATCTGCATAACATTGCACAGATACAAATACACGATGGGTAAACTATTCGCCAGACTATAAAGTCGAACTGCACAGCTTCTGCGACGCCTCTGAAAAGGCATATTATGCCACCATCTATGTGCGCACACAAATCGATACCGCAACCAAGAGCCACTTATTGTTAGCAAAGGCAAAGGTGGCTCCCTTAAAAACAATAAGTCTACCACGACTTGAACTATGTGGCGCGCTACTACTGGCTAAATTGATATCCATGGTGCAAACGCATTTGAACATGGCAAAATATAAATTATATCTATGATCTGATTCTGAAATAGTATTGGGTTGGATGGAAAAACTACCACATACATGTAAGACATATATCTCTAATAGAACGTCTCAAATACTTGACCTAGTAGGATCTGCCACTTGGCGACACGTAGCCAGTGCTGATAATCCTGAAAAACTAGGTACAAGAGGGTGCAAACCGCTGCACGTTGCCACCACCACCCTTTTACGTTACGTACGCGTTACTTCAGCAGCGAGATTTCACTACTAAGGGAATCGAAGCCGATTGATAAAAACAGCTCACTCTTAGTACTAAACCCATTTCTGGACACGAAAGGTCTACTTCGTGTGGATGGTCGGCAGCCAACTCTAGCCTGGCATACAATGAACGCCATCCCATACTTATCCCCGAAAAATCACAACTTGCCACATTATACCTTCATTATGTTCATTTACTAATGCTACACGCCGAACATCGAGTAACGCAACAATTAATCCGCCAAGAGTTTTATACAAGTATTCCTAAACCTAAACCTCAAATAAAAAGACCATTTACATGTGCAAAGTTTGCACAACGTACAAGCAAAAAATGCGAATGCAAATAATGGCAGCAGTTCCACTTGAACGCTGCAAATTCGCTCTGCCCTTCACAATAACAGGTGTCGATTTTGCTGGGCCTTTCCAGATAAAGGCTTCAATGTTTTTGTTTGTTTTACGACAAAAGTACACCTTGAACTATGTACAAATCTGGCGACAGAGGCTTTTCTCGCGGCATTTGCTTGCTTCGTCGGACGGTGTGGTTTCCCCTTGAAAACGATGAGTCACAATAGCAAAACATGTATTGAAGTCCAAAGAGCCACTGAAAAACAGTTTGTGGACTTATTTAAACAGGCATTAATTGACAATTTATCCAGCAAGCACTCCTCACATGGGTAGTTTATGGTCAAATTCCACCTCAAAAAGGTAGATGGATCGTTGTCGCTACACGGATTCTCTTTTTCATCATGTTGGTGTGAAATAAAAGTTTAAATATAAAAAAAATTAAAATTAAATATTACACAAATCATAAATAAAGTTTTAAAACAATCTTATTTTGCAAGTGTTTTCAATAAATTGAAACTACCATTTAAGCCCAAAATTACAGTGGTTTCAATAAAAGCGGTCCAATTGGAGTCTAAGCAAAATGAGTATTTTAATAAAAGCGGTCCACTTGGAACTGGGTGATATAGCTTTATTGGTTTGGGAGATATATACCTTCATATACTTGTATATATCTTCCATAGACAGGCGGACGGACGGACAGACAGATATCCAGATTTCAACTCGTCTCGTCATCCCGATCATTTATATGGTATATATAGAACGCTATATCCATCTCGATTAGTTTTAGATGATACAAACAGCCGTTAGGTAAACCAAACTATTATACTCTGTAGCAACATGTTCAAAGATTATAAAAAAAAGACAAAGAAAAAACAGTTCTTCAATCAATGGAGCTAAGGATGAATCCCTTAGAATATCATTTGGACTCAAGAATGCACCTTTCATTTTCCAAAGATGTGAAGACGATATTCTCAGACCTTACATTGGTGTTTTTGCATATGTATACAAGTATACTACTTATAAATAATATATAAACTTGTATATAGATGATGTCCTAATATATTCAACTATAACTGAACAATATATGAAAAACATTGCCATTATAATACAAAAATTACACACGGCCAATATGAAGATTTCGAACAAAACTCACATTTCTTTTCAAGACAAACCAAATTTCTGGTCATATCATAAAAAATGGAAAAATAACGCAAGACCCTAAAAAAAATTTAGCCATAGACAGATATAAAGAGCCAACAAATTTGAAAAAACTCAGAGCATTTCTGGAACTAACATTTTACTATACAATTTTTTTAAAGAATTCTGTAAAAATTTACAAACCATTGACTGTCTATTTGAGAGGGAAAACGGTAACATATCAAAAACTAAAAGTTCAAATGTCAAAAAAAAACTAAATGAAGAAGCAAAAAGAGCTATGGAAATATTAAAAAATAATTTAAAGGAGCATATAGATTTGTATCAACCAGATTTTAATAAATGATTCCTACTAACCACGAACCCAAGTAATTATGCTATAGGAGTTGTAGTAAGCCAATGGATAAACTTAATAGCATTTATATCAAGAACTCTAAGTCAGACGGATCAAAATTGCTCTGTTTAAATGAGTTTTATAATTTACAAGGCTGGTACGATATTATTCATGGTCCTCGAGCCATAGTGAGAGGCACTATGGAGTAAAAAAACTTTAAAAAAAATTAGTTACATATACACAGTGTGGTGACCAAATATAAATAAAAACAAGTAAGGAAGGGCTAAGTTCGGATGTAACCGAACATTTTATACTCTCGCAAAGTCAAATAGTATACTCGTTTGAGATTTCTTTGTGGATTGACTGATATTTTCGGTAGAAGGTCAACTATAGGCACTGGGGTCCACATATATAGTACTTAGGGCTTGAACAGTTTTGGTTCCATTTAGACAATTTTTGGTCACAAGGTGGCATACTTCAAACGTACTATTCACGCAAAACTTTACCCCGATATAATCATTGTTGCTTGAAATGCATAGTGGAAAGTGAAAGAATCAGATGGAATTTAAAATATGTTATATGGGACATAGGCATTGTTGTAGTCCGATTTCGCCCATTTTCACAATATAACATAGAAATATGAAAAGAACGTTATGCACTGAATTTGGTTGAAATCGGTTAAGCAGATCTCAAGATATGGGGTTTCACCTAAAAGTGGGCTGTGCCATGCCCACTGTCTAATTTTGAACGCGGTTCCTATAAAGTCATCTCATGCCATCCCAGAGATAAATTTTAATGTCTCTGGCGTGTTTAGTGCTTGATTTATCGCGCTTTTAGTAGTTTTTAACAGTACCGTTATATGGGGAGTGGGCGGAGTTGCCACCCGATTTCACCCATTATCACACTGTAGGTAGAGGTTCTAAAGGCATTTGCTTCCAGAGAATTTTGTTATTATTGCATTAGCGGTTTAGGAGATATGCACATTAAACCTATTAGGGAAGGGACCACGCCCACTTAAAAACAAAATTTAACTGCAGATGCCCCTCCCTATTGTGATCCTGTATATCAAATAAGAGTCTTATATCTTGTTGTGGAGCTTAGTTATGGCAATTTATTTGTTTTTGAATAATGATGTTTTGTGAGCGTGGCAGTGGTCCGATTACGCCCATCTGCAATACCAACCGTCTCACGGTATCAAGAAACATGTCTACCAAGTTTCATAGAGATATCGCAAGTTTTACTCAAGTTAGAGCTTGCACGCACGGACGGACAGACGGACGGACGGACAGACAGTCACCCGGATTTCAATTCGTCTCTTCATTCTGATCATTTATATATACATAACCCTATATCTAACTCGATTAGTTTTAGGTGATGAATACAACCGTTAGGTGAACAAAACTATTATACTCTGTAGCAACAGGTTGCGAGAGTATAAAAAAAAAGTGCAGTGAACCAAACAAAATAAACATAAACATACATACATAACTTTTCGAAAAGGTTGAAGTGCTGTAACAAAAACCAAAAGTGCGGTGTACAATAATAAATACATATATTTACCAACAACAAATGCGGTTAATTTAAGTTATTATAACAATAAAGCGCAAACGAAAAGAATATATGTGCATGCACTGCTACATATACATATATTTTTATCGGTATAACACCATTTTCAATTTCATCTGATTCTTTCACTTTCCACTATGCAAATCAGGCAACAATGACTGTATCGGGATAAAACTTTGCGTGAATAATGCGATTAAAGTATGCCACCTTGTGGCCAAAAATTGTCTAAATCGAACCAAAACTGTTCAAGCCCCTAAGTACTAAATATGTGGACCCCAGTGCCTCTAGTTGACCTTCTACCGAAAATATCAGTCAATCCACAAAGAAATCTCAAACGAGTATACTATTTGACTTTGCGAGAGTATAAAATGTTCGGTTACATCCGAACTTAGCCCTTCCTTACTTGTTTTAAATATACAAAGCCAACTTCAAAACAAAAAAAAAATTCCCCAATAGAGTATCACATAGGTAAAACACAAAAAAAACATATTAACAAACGAGTTTAAATAAAGTGCGTCAAGACACAAACTAACAAGAGAAAACGTTAACTAGCTACCCTTCACAGCTGCATTTCTTTTAGTAACTACTACATATATGTATTAAACAGCTGCACGAAAGCATATGTTTGCAGCTTCAAAACATTCTCTTGATTTTAGAATGGAATCGGTCTCTCATTCTATGTAAGCGAATATGAATGAGAATGAATTAGAAGCGGAACAGAATGGAATGGAATGAATATATTATCTTAATGGATATTTGTATTCTTAACATTCGCAACTAAGGGTAGAGTAATTGAGAGTACTCTCAAAGGAATGAAAAATGTGAAATGGCTACCTGTATAATATGCAAATATATATGCCTAGAATAATAGAAATATTATANNNNNNNNNNNNNNNNNNNNNNNNNNNNNNNNNNNNNNNNNNNNNNNNNNNNNNNNNNNNNNNNNNNNNNNNNNNNNNNNNNNNNNNNNNNNNNNNNNNNNNNNNNNNNNNNNNNNNNNNNNNNNNNNNNNNNNNNNNNNNNNNNNNNNNNNNNNNNNNNNNNNNNNNNNNNNNNNNNNNNNNNNNNNNNNNNNNNNNNNNNNNNNNNNNNNNNNNNNNNNNNNNNNNNNNNNNNNNNNNNNNNNNNNNNNNNNNNNNNNNNNNNNNNNNNNNNNNNNNNNNNNNNNNNNNNNNNNNNNNNNNNNNNNNNNNNNNNNNNNNNNNNNNNNNNNNNNNNNNNNNNNNNNNNNNNNNNNNNNNNNNNNNNNNNNNNNNNNNNNNNNNNNNNNNNNNNNNNNNNNNNNNNNNNNNNNNNNNNNNNNNNNNNNNNNNNNNNNNNNNNNNNNNNNNNNNNNNNNNNNNNNNNNNNNNNNNNNNNNNNNNNNNNNNNNNNNNNNNNNNNNNNNNNNNNNNNNNNNNNNNNNNNNNNNNNNNNNNNNNNNNNNNNNNNNNNNNNNNNNNNNNNNNNNNNNNNNNNNNNNNNNNNNNNNNNNNNNNNNNNNNNNNNNNNNNNNNNNNNNNNNNNNNNNNNNNNNNNNNNNNNNNNNNNNNNNNNNNNNNNNNNNNNNNNNNNNNNNNNNNNNNNNNNNNNNNNNNNNNNNNNNNNNNNNNNNNNNNNNNNNNNNNNNNNNNNNNNNNNNNNNNNNNNNNNNNNNNNNNNNNNNNNNNNNNNNNNNNNNNNNNNNNNNNNNNNNNNNNNNNNNNNNNNNNNNNNNNNNNNNNNNNNNNNNNNNNNNNNNNNNNNNNNNNNNNNNNNNNNNNNNNNNNNNNNNNNNNNNNNNNNNNNNNNNNNNNNNNNNNNNNNNNNNNNNNNNNNNNNNNNNNNNNNNNNNNNNNNNNNNNNNNNNNNNNNNNNNNNNNNNNNNNNNNNNNNNNNNNNNNNNNNNNNNNNNNNNNNNNNNNNNNNNNNNNNNNNNNNNNNNNNNNNNNNNNNNNNNNNNNNNNNNNNNNNNNNNNNNNNNNNNNNNNNNNNNNNNNNNNNNNNNNNNNNNNNNNNNNNNNNNNNNNNNNNNNNNNNNNNNNNNNNNNNNNNNNNNNNNNNNNNNNNNNNNNNNNNNNNNNNNNNNNNNNNNNNNNNNNNNNNNNNNNNNNNNNNNNNNNNNNNNNNNNNNNNNNNNNNNNNNNNNNNNNNNNNNNNNNNNNNNNNNNNNNNNNNNNNNNNNNNNNNNNNNNNNNNNNNNNNNNNNNNNNNNNNNNNNNNNNNNNNNNNNNNNNNNNNNNNNNNNNNNNNNNNNNNNNNNNNNNNNNNNNNNNNNNNNNNNNNNNNNNNNNNNNNNNNNNNNNNNNNNNNNNNNNNNNNNNNNNNNNNNNNNNNNNNNNNNNNNNNNNNNNNNNNNNNNNNNNNNNNNNNNNNNNNNNNNNNNNNNNNNNNNNNNNNNNNNNNNNNNNNNNNNNNNNNNNNNNNNNNNNNNNNNNNNNNNNNNNNNNNNNNNNNNNNNNNNNNNNNNNNNNNNNNNNNNNNNNNNNNNNNNNNNNNNNNNNNNNNNNNNNNNNNNNNNNNNNNNNNNNNNNNNNNNNNNNNNNNNNNNNNNNNNNNNNNNNNNNNNNNNNNNNNNNNNNNNNNNNNNNNNNNNNNNNNNNNNNNNNNNNNNNNNNNNNNNNNNNNNNNNNNNNNNNNNNNNNNNNNNNNNNNNNNNNNNNNNNNNNNNNNNNNNNNNNNNNNNNNNNNNNNNNNNNNNNNNNNNNNNNNNNNNNNNNNNNNNNNNNNNNNNNNNNNNNNNNNNNNNNNNNNNNNNNNNNNNNNNNNNNNNNNNNNNNNNNNNNNNNNNNNNNNNNNNNNNNNNNNNNNNNNNNNNNNNNNNNNNNNNNNNNNNNNNNNNNNNNNNNNNNNNNNNNNNNNNNNNNNNNNNNNNNNNNNNNNNNNNNNNNNNNNNNNNNNNNNNNNNNNNNNNNNNNNNNNNNNNNNNNNNNNNNNNNNNNNNNNNNNNNNNNNNNNNNNNNNNNNNNNNNNNNNNNNNNNNNNNNNNNNNNNNNNNNNNNNNNNNNNNNNNNNNNNNNNNNNNNNNNNNNNNNNNNNNNNNNNNNNNNNNNNNNNNNNNNNNNNNNNNNNNNNNNNNNNNNNNNNNNNNNNNNNNNNNNNNNNNNNNNNNNNNNNNNNNNNNNNNNNNNNNNNNNNNNNNNNNNNNNNNNNNNNNNNNNNNNNNNNNNNNNNNNNNNNNNNNNNNNNNNNNNNNNNNNNNNNNNNNNNNNNNNNNNNNNNNNNNNNNNNNNNNNNNNNNNNNNNNNNNNNNNNNNNNNNNNNNNNNNNNNNNNNNNNNNNNNNNNNNNNNNNNNNNNNNNNNNNNNNNNNNNNNNNNNNNNNNNNNNNNNNNNNNNNNNNNNNNNNNNNNNNNNNNNNNNNNNNNNNNNNNNNNNNNNNNNNNNNNNNNNNNNNNNNNNNNNNNNNNNNNNNNNNNNNNNNNNNNNNNNNNNNNNNNNNNNNNNNNNNNNNNNNNNNNNNNNNNNNNNNNNNNNNNNNNNNNNNNNNNNNNNNNNNNNNNNNNNNNNNNNNNNNNNNNNNNNNNNNNNNNNNNNNNNNNNNNNNNNNNNNNNNNNNNNNNNNNNNNNNNNNNNNNNNNNNNNNNNNNNNNNNNNNNNNNNNNNNNNNNNNNNNNNNNNNNNNNNNNNNNNNNNNNNNNNNNNNNNNNNNNNNNNNNNNNNNNNNNNNNNNNNNNNNNNNNNNNNNNNNNNNNNNNNNNNNNNNNNNNNNNNNNNNNNNNNNNNNNNNNNNNNNNNNNNNNNNNNNNNNNNNNNNNNNNNNNNNNNNNNNNNNNNNNNNNNNNNNNNNNNNNNNNNNNNNNNNNNNNNNNNNNNNNNNNNNNNNNNNNNNNNNNNNNNNNNNNNNNNNNNNNNNNNNNNNNNNNNNNNNNNNNNNNNNNNNNNNNNNNNNNNNNNNNNNNNNNNNNNNNNNNNNNNNNNNNNNNNNNNNNNNNNNNNNNNNNNNNNNNNNNNNNNNNNNNNNNNNNNNNNNNNNNNNNNNNNNNNNNNNNNNNNNNNNNNNNNNNNNNNNNNNNNNNNNNNNNNNNNNNNNNNNNNNNNNNNNNNNNNNNNNNNNNNNNNNNNNNNNNNNNNNNNNNNNNNNNNNNNNNNNNNNNNNNNNNNNNNNNNNNNNNNNNNNNNNNNNNNNNNNNNNNNNNNNNNNNNNNNNNNNNNNNNNNNNNNNNNNNNNNNNNNNNNNNNNNNNNNNNNNNNNNNNNNNNNNNNNNNNNNNNNNNNNNNNNNNNNNNNNNNNNNNNNNNNNNNNNNNNNNNNNNNNNNNNNNNNNNNNNNNNNNNNNNNNNNNNNNNNNNNNNNNNNNNNNNNNNNNNNNNNNNNNNNNNNNNNNNNNNNNNNNNNNNNNNNNNNNNNNNNNNNNNNNNNNNNNNNNNNNNNNNNNNNNNNNNNNNNNNNNNNNNNNNNNNNNNNNNNNNNNNNNNNNNNNNNNNNNNNNNNNNNNNNNNNNNNNNNNNNNNNNNNNNNNNNNNNNNNNNNNNNNNNNNNNNNNNNNNNNNNNNNNNNNNNNNNNNNNNNNNNNNNNNNNNNNNNNNNNNNNNNNNNNNNNNNNNNNNNNNNNNNNNNNNNNNNNNNNNNNNNNNNNNNNNNNNNNNNNNNNNNNNNNNNNNNNNNNNNNNNNNNNNNNNNNNNNNNNNNNNNNNNNNNNNNNNNNNNNNNNNNNNNNNNNNNNNNNNNNNNNNNNNNNNNNNNNNNNNNNNNNNNNNNNNNNNNNNNNNNNNNNNNNNNNNNNNNNNNNNNNNNNNNNNNNNNNNNNNNNNNNNNNNNNNNNNNNNNNNNNNNNNNNNNNNNNNNNNNNNNNNNNNNNNNNNNNNNNNNNNNNNNNNNNNNNNNNNNNNNNNNNNNNNNNNNNNNNNNNNNNNNNNNNNNNNNNNNNNNNNNNNNNNNNNNNNNNNNNNNNNNNNNNNNNNNNNNNNNNNNNNNNNNNNNNNNNNNNNNNNNNNNNNNNNNNNNNNNNNNNNNNNNNNNNNNNNNNNNNNNNNNNNNNNNNNNNNNNNNNNNNNNNNNNNNNNNNNNNNNNNNNNNNNNNNNNNNNNNNNNNNNNNNNNNNNNNNNNNNNNNNNNNNNNNNNNNNNNNNNNNNNNNNNNNNNNNNNNNNNNNNNNNNNNNNNNNNNNNNNNNNNNNNNNNNNNNNNNNNNNNNNNNNNNNNNNNNNNNNNNNNNNNNNNNNNNNNNNNNNNNNNNNNNNNNNNNNNNNNNNNNNNNNNNNNNNNNNNNNNNNNNNNNNNNNNNNNNNNNNNNNNNNNNNNNNNNNNNNNNNNNNNNNNNNNNNNNNNNNNNNNNNNNNNNNNNNNNNNNNNNNNNNNNNNNNNNNNNNNNNNNNNNNNNNNNNNNNNNNNNNNNNNNNNNNNNNNNNNNNNNNNNNNNNNNNNNNNNNNNNNNNNNNNNNNNNNNNNNNNNNNNNNNNNNNNNNNNNNNNNNNNNNNNNNNNNNNNNNNNNNNNNNNNNNNNNNNNNNNNNNNNNNNNNNNNNNNNNNNNNNNNNNNNNNNNNNNNNNNNNNNNNNNNNNNNNNNNNNNNNNNNNNNNNNNNNNNNNNNNNNNNNNNNNNNNNNNNNNNNNNNNNNNNNNNNNNNNNNNNNNNNNNNNNNNNNNNNNNNNNNNNNNNNNNNNNNNNNNNNNNNNNNNNNNNNNNNNNNNNNNNNNNNNNNNNNNNNNNNNNNNNNNNNNNNNNNNNNNNNNNNNNNNNNNNNNNNNNNNNNNNNNNNNNNNNNNNNNNNNNNNNNNNNNNNNNNNNNNNNNNNNNNNNNNNNNNNNNNNNNNNNNNNNNNNNNNNNNNNNNNNNNNNNNNNNNNNNNNNNNNNNNNNNNNNNNNNNNNNNNNNNNNNNNNNNNNNNNNNNNNNNNNNNNNNNNNNNNNNNNNNNNNNNNNNNNNNNNNNNNNNNNNNNNNNNNNNNNNNNNNNNNNNNNNNNNNNNNNNNNNNNNNNNNNNAAATGAAATATGCAACACGCTCTAAGTGTTGCGCCGTCGAACCGCACAAATATTTACGAAAGTTTTGTGAAAAGGAATGCAGAAAAACTAGACTCGAGTTGCTGGACTCTTTTTGCCCGTGTGAATGTACAGAGCGACACCAAAAGAGAATTTGAAAAATATGAGGGTCAAAAGAGTCCCAATGTAAAAGCCGTCTAATGAAACGAGAATAAAGAATACTCCGTTACAAAAATGATAATACGCATTCCATTCGTCAAATATTTTACTCTCACTCATTCGCATACTCTTAACATTTGCAAATATTGTACATGTTTTGAGAGTAAAAAGAATGATTCCAAAAACGAATACATTCGTGCAGCTGTTTAATATGTATGACTACATTTGAAAACGTAACTTGCCAACGGCTTGCATCCAACGGAAATCATTTTGCCAGTTCTTTCTGGCCAGGTTCTTTACTATAAACAATCTTCTATTTGAATTAAGGTTAGTTATTGAGGTAATTAGATCTTTCAGACATTACATAAATTTGAATTTTTTAAGCTGATCGATTGTTTACATTAAATTAATGCAAAACAAAACAACTTATAATAATATTTAAAGAAATTTGTGATCGTGTGTTAAAGAGTGCGGACGTGTATTTAATTCGCTCCGTGAATGCTTACACAAAACCGATCAAATAAATAAAAACACAAACAAGTGATACAAAAAACAAGTAACAGTTGTTAGTGTAAACTAAAACAAAACATTATTCAAATAATAATAAAAATAAACATAACATATAATAACTAAACAAAAAGAAAACAAACAAGCCTAGGGAATCCTATTCAGAGCTTTCAAACGAGCAGTGAACTTTGATCTCTTTAAATTGTAAAAGACGCCTATAAAAGCTTTTATATAAAAAGATCGTGTAAGCACGGACACAAACTAGTAGAGCTTTTGTTTAGGTAAAGCCTTAAAATCTGCTATAAAAAATTTATGAATACAAATAAATATGTAATATCACAAGAGTGGCTAGAAAAGAGTTCTGTGTGGGATAAATCATATTTTACTATGTGACATGAGTCTCAATAATAAAACATCAACTACATCAAATGAGTACATACTCATCCAGCAAAACCAAGTTGGCTAGATGAGTTACGCCTAACCCCTGTATACACGCCACTGCGCGCCAACACACCACATCAACACGATCCACAACAAGACATCACACCACGCAGACATCACACCACTCAGACCACCCACACATACACATCACATCACACCACAACTCTACACAACCCAACACTCAAAAAGGACTAACAGAGGACCATATTCTTTCTTTTTCGTTAGCGAATCGAATCGACCAGACGTCCGCAAGTTTCCGCCCGTGTTTTTTCAACAAGCCTTTCATACCGGCCTTATCCGTTATTCGCATATATTTATTTAAGTGACTTAAAGTGAAAAAAAGGTGAGTGCGCAAACGAAACAATTAATTACAAGTATTGTTCCAAGAGGATCACCAACGCACCCAAACTGAACAGCAGTTGTTTAATCAATGGCAATATGTCTCTAGTCGATGGCAACATGCAGATAGCGAATTGTTCGTCTTAATTCTCAACTTATTGACATGCAAAAACAAATTGATATGATCAAGGCAAATCTACCTAAAGGAAGGCCTTTTCTAAGTGCCTCGACAACCGCAACTCCTGCATCCTCTAGAGCTAATACACCAGCTCCAGTAAAATAATGTGATACTGAATATGGGACGGATGAAGATGAGCTGGCTAAAGAAACAGAATGGATTAGAGAAAAACATAGAAATAAAAAACGAAAAATAAATACAACACCCTCACAAACCGCTTTAAAGAAAGATAAGCAAACTCCCAAAAAAACTAAAAAGAACCATTACCACCGCCTATTTTTGTAAATGGAATCAAATCGTATGAAACCTTATACTGCTTGATGAAAGAACATATAAATGAAAGTTTCTTTGAAATGAAATTAACCAACGACTCAACAGTCAAAATGAATTGTAGAGAGTCAAATGATTATAAAGAAGCAATTAAGCTACTTAAAGAAAATAATTTGGATTTTTATTCATATGAAAATAAACAAAAAAGACCAGTAAGGGTAATGGCTAAAAACCTGTACCACTCATGAAATCTAGCGTTGTTGGATAATTTTTAGCTGAAAAAGGGTTTAAAATTATCTCTGCTATCAATAAATTGTTATGGAAAGAAAAAAAAGCCATTTAATATGTTTATGTTGACATTTAGCAACGATGAAAACATAGGAAAAATAATGAAAATAAGTCATATACTTGGGTGTAAAGTGGAAATCCGACCAATGAAAGGAAATAAACTGATCCCCAATGTAAAAAATGCCAGGCCTTTGGTCACACGCAAAATTATTGCTGCAAAGGGCCAAGATGTGTTAAATGTGCAGGCAATCATCTTACAGTAAATTGTGAAAAACCTCACAACCAAAGAGTAAAATGTATCAATTGTGCAGAGCCACATCCAGCGAATTACAGGGGATGCGTTGTAGCCAAAGAGCTGCAAAAAATCAAAAATAAAATGATTGATAAACCCAATTTGAACAAACATATCCCAAAAAATATTGTAAAAGATGCACCAAAAATAAATAAAACTGCCAGCGTTCAAAATAAAATGGACAACGTTAAAAAAAAAACCAACATATGCCTCTGTAGCTGCATCAGGTAGTGAAATGCCAGGTATTGATACCAAAAGACAGAGGGATATTAGCCAAACCCTTCAACTCATTCTTAATAAAATGACCAACCTAGAAGACTCTTTTTCTAAAATCAATAAAAGGGTTAATAAACTTGAGGGAAGTACTAAAAAGACTGCATCTAAGCAAAAAAGAAGGTCTTAATGGCTAAAACAATTAAAATTATGTCATGGAATGCAAATGGGTTGCTCAACCATCACCAAGAAGTACAGGCAATCCTGGACATAAATAAACAAGACGTGTGCCTGATATCAGAAACACACTTTAATAAACAATCTTTTATTAAATTTAAAGGATATAAAGTCTACCACACTATACATCCAGAAAATGCAGCAAGGGGAGGAAGTGCGGTAATAATCAATGAAAATCTCAACCATAATGAGGAAATGAAATTAGAAGCGGAAGATATACAAGCAACGGCAATAAACATTAAAAAAAAGAATGGTAACATTACGGTAGTTAGCTTGTACAGTCCCCCGAAGCACGATATTAAGTGTGATAGATATGAAGAATTCTTCAAAAACATAGGAAAACGATTCATCATTGGTGGTGATTTTAATGCTAAACACACGCACTGGGGATGGAGGCTCATCACAACTAAAGGAAGGGAGTTATTAAAAGCGGTTCAAAAATATGGATGTGAAACCTTATCAACGGGCAAACCCACATACTGGCCTATCGACCCAAACAAGGTTTCTGATCTTATTGATTTCTTTATCATAAAATATGTTTCAAGCAATTACATGCAAATAGAAGATATTTTCGATTTAAATTCAGATCATTCGCCGATTGTTCTAACTTTAAGTGAAAATATTATAATGAAGCCAGCTAACCCATATCTGACAAACAAATGGACTGATTGGGAAAGCTTTAGAATTTCACTTGACCAAAGAATTGAATTAGCAGTTCCATTACAATCTGAAGAACAGTTAGATCTGGATGTAGAAAAACTGACCAATGATATCCAGTATTCAGCGTGGCAAAATACATCTGAAGTTTGTTCAAGACCAAAAGGTAACAATTATCCTAAAGAAATATTGGAACTAATTTTTGAAAAAAGAAAAGCGAGGAAAAAATGGCAACAATCCAGAGCCCCACAAGATAAAACTAGACTGAATAACTTAACGTCTCAATTGAGAAACGAAATTAAACAATTTAAGAACGATACCATGAGAATATTCACTTTGGAAGTCTACCAAAAGACTAAAGAGGCCAATTATGCAAATCCCTCCAATTAAAAACATTGATGGTAGCTGGGCTAGAAATAACTATCAGAAAGCATCCAGATTTGCTGAACACCTTGAAATGATTTTTCAACCTAACACGATGGATGACACTACACTGTTATCAAACATTATTGCAAAGAAAATATGGAAATACCACGGGTCACTCTAGCTGAAATCAAAAAAGAAATTAAAAATACCATGAACCCTAAAAAAGCTCCTGGATTCGACCTGATCACCGTCCAGATACTTACAGAACTACCAAGGAAAGCATTAGTTAAAATAATCAATCTGATTAATACATTATTCAGACTACAATATGTACTGTCATTATGGAAAGTGGCTGAAGTTATTATGATACCTAAACCTGGAAAGCCACCCCATAAAACCACATAATACCGACCAATTTCTCTGCTACCGGTTTTGTCCAAATTGTTTGAAAAATTTTTATTGAAAAGATTAAAACCAATAATTGATGAGAAAAATCTTATTCCAAATCATCAATTTGGTTTTTGGAATCAACACTCTACGATTGATCAGGTTCATCGAATAACTGATACAATTGAAAAAACATTAGAAGAAAAAAAGTGTGCTCAGCAATATTCCTTGATGTAGCACAAGCTTTCGATAAAGTTTGGCATGCAGGATTAAACTATAAACTTGAAATGTTTCTTCCAACACAATTCTCGAAAATTCTGAAATCATATATATCAGAACGCTATTTCAGAATCAAACAAGAGGACGCTTTTTCTGCTCTAAAAAAATTCCAAGCGGGAGTTTCGCAAGGCAGTGTATTTGGACCAGTTCTTTATCTCTTATATACTACAAGTAGTGACCTACCAACATTTAACGAAAATATTGTTGCTACATTTGCTGATGATTATGATTATGAACCAAAAAATAGTTCCGTATGCGAATTCAGCAAAATATCTTGGTATGATCCTTGATATTAAACTTAGGTGGAAATCACATGTCAAAAAAAAACAAGAAGAATTAAAACTTAAGTACAGAAAAATGTACTGGCTATTGGGCAGATATTCTGCCTTGTCAATATACAACAAGCTACTCTTGTATCAACAAGTCCTTAAACCGATCTGGACTTATGGTATTCAACTCTGGGGCTGTACCAATCAATGCAACAGATTTCAAAACAAAGTACTTCGTGGTATTGTTAATGCACCCTGGTACATTCGTAATGACAACTTGCATATGGAACTGAATTTAGAAACTGTTGACACCGTCATCAAAAAGTATGCTCAAAGTCATGAACAACGACTTCAACAACATATTAACATTGAGGCTCTCCAACTCCTTAATAATGATGGCCTTACCAGAAGATTAAAGCGAGTACAGCCTTTCAAACTTGTGTAACAAAAAAAATAAAGTATTTTACTATGAAATAAAATAATTATTGTTCAGGTCTCACTAAACTAGTGACTTTAATACATACATATGTATAAATTTACACATCTGAAATGAATATCATAGCATAAGCATTTTGTAATTTGAAAACCGTATAAATTTAAGTCAGAAACAAATAGTTTATTAGTATTAATTTACTAGATTGCTATAAAATAAATTTCCCAAAGGGGGGTTTTTAAAACAAACAAAAATTTATAGAAATTAGAAAATATATAACATATAATAATATTTATTATTCTATAATACTTTTTTATATGATATATAAATAACAATAATTACATCTATGACTTAGACATTATACTATAATACAAACTTAAATTTAATAATATTGAATCATATATCTATATGTATAATATACACATCTATTTTCTAAAGCTTAAAAATATTTCGTCATGATAACTGTATAGCGTTTTATATGTGATACATGAGGTCATTGCAGAATCAATGTTTGTCCATACCCAATCTATTGCTGTTTCCTGTTTTGTTGTGGCGACTTTAGCCAATAAAGATTGAAATCCTAACTGTTGTAATCGAGCCTCCAAATTATCAGTTGCTGTTAGGCGACATATGTTAAAGTCACCAAGGACTACTGACGGTCCATTATACTGTTCAGTTGTCTGACGGCTATTATTTTCCACTTGATTTCTAAATCACGGAAGTCTATAGCGGGGTGTACATAACCACACAAGTGATATGGAAACTGTTGAATTTTTTACGTTTAACAGTTGGTAAACGTTTGTTGAACTGGTGTCGTTTCTTGAAAATGATCCTTCTGATAGACCTGGGCACCTATCTTGCTTGTAGTATATTATAAGGCCGTTGGCAGGGCGTCGTCGGGATCATCTTGTTTCTCCATCAAGGTGTGCAGTAACACTGTAGCCTTCTATTGGGAATTCTTCTTGAGGTAAGGTCCATGTCTCGGCAAAGCACAGAATATCAGCAGAACAAATCAGCTTGTCTGGTCTGATATCTTCAATATGCTTGTTTAGGCTCCTTACATTTTGGTAATAAATATCCAGGCGTTGTTCCGATTTTTCAGATGAACATCAACTTGTGTGAATGTACCACCCTGACTGTCCAATCTGCATTGCAACTGTGAGGCTGCTTGGAACGTGCAAAGCTTTCAACTCTTGATTCCGCGAATTTTATCCATAGTCGCACCACTGAACTTACAGATCTACGTGATTCGGAATCAACCTGCATTAGTTCCCCCGTAGCACCATTGACGAGACCATCACTTATGCTTATGTTGACTGTCACCATATATTTGATCGAAGTCTTGAGCTGCAATGTATAAAACATTACCTGATTTTGAATAATTGGATGTTAGCGTGTGTCATATTTCCTTCTGACATATTATTTAAAGCGATAGCAAATGCTTGATCTTCACGCTGGGGCGTTATTTCAATGAACTCAAAGTACCGAAATTGATCCCAAAGCCGTGTTCCTGTAATTGTACTGTATTGATCATTCTTATTCGGCGCAAATATCCAACGATCTTCTACTGGCGGAAGCTGCTTTAAGTCATCAAACACGATAATTGGTATGCCTCCAAAGTAAGCGCTGCTCCTGAAAATTTGCTTTAGCCTGCAATCTAAATATGCAAACATCTTTGCTCCAACCATTGAAATTTCGTCAATTATAATAAGCCTAATATCTATGAAATTGGCATGAATAGTGTTTAATGTGTCACTATTTAGTGGCCGAAGATCGCCGGAAGACTGGTTGACGGGGAGTGAAAAAACCGAATGAAGGTTTAAGCCTCCAATTCCAAATGCTGCTTTGCCAGTGGATGCGCAGAGTAACCTTGGATGTTTAGGGGTTGGTTCCTGGTACACTATTAGCTCGCCATGTCAACCACTGATATATAGTTGTTATAAGTCGACTCTTGCCCACTCCTGCTCCGCCTCCGACATATTCGAAGAAGATTTCCCTTTTTTCGTCTTCTAATATTAGAGGTGAGAGTTTAATTAATCGAACCGCTGCTTCCTCTGTATTGTTGTGCTCTTGAAAAACATTAATGTCTCCTGTTTGCTCTGGAACGGCTAGAGCTCTGAATTCGGGATCTAAAAGTTGTGAGGCAGCTTGATCATCAGCTGTTTCTTCCGCTGTGACATGAAGATTTTCCAAAATCCGTTCGTTTTCTACTTCGTTGTAGTCTCCGTTATTATCAGAAACATTTCTGCTTGTTTTGCAAAATCTAAACCATGCTGCAAAATCTGCTAAGCATAGTTCTTCCAATTGGTCGGGTCTATGAGAGTACTGCTTCAGCACATATGTATATGTCCGTAGAGTCCTACTGTAAAACTTTCAATTCAAGTCGGGGCTTTATCATCCTTACTCGGTTGTTCGGATGTGATGTATTTATAAATATTTCCCCATTACTGGCTTCTGATAGATGCAGTCCCAAAATATTATAAGTTGCTTCTTGAGCCGATATTTCTGATCCATTTACAAATTTGTTTCCGATGTGCTGCAGTTTTCTTTTAATGGAGAAATTCCCTGCATTTATTTCCTCTATGGCTTGTCTCAAGAATGTTGACACTCCTATATTTATATAATTAATGATATAGCTACAGCAAGCGTATGCGTCCAGAATGAATTTAACATCAATATTTGCTCTATGCAATTTACAGATATTTTTATTATAGGCATTTAGAAGCCTGTCTGAAAATTTTCTCTTTAGGAAAATATGTGGCTTTTTTACAGATGAGCGAAGAGCAAGCTTGTATCCTTCATAATCAGTGTTGATTCGCTCATCTGCCAAAAAATTTTCGAAGCAGTTCAATTGTGTTATTTCTTTCTCTGGGAGATCCGTTAGAGTAATTAGTTCCCGTATTTTTCGAAATTGAACTTTGTGTTGCTCAATACCTTCCTCATTGTCCAAAAGTATTTCTGTCCGTAGCATCGGCGGATATGGCATGTTGAATCGCACATTTGTTTTCCATGTAGGTCTCTTAGGTAAGCTCGACCATGTCTATGTTTTTGATACTGAATGAATTCCAGTAAGTCCAAAACATCCCCATCGGTTGTGATGTGTCGGTTGATGAATGTTTCAACATCACTTGTGTTGATGATTTCATCATTTGCCAATTGTGTTGCGTTACTTAGCCAGTACATGCCATGACAATGTGGTGATCCCCTATTCTTCTGTAATAGTAACGGACTACTAAATTCTCTGCAAATAGTCCGTTTTGTAATAATTTTAGCATTTGGCGAAATCGGTTGTCGAAATACCTGGAACATGTAACTGGATCTGTCTTTATCAATCTCGCCTTTTCAGAGCTTGATAGAGCAGTAGCTTCCTCTTCCGAAATGTCTACTTTATCCACTAGTTTCTTCAATATTCAGGCCATTTTATTTCTGCAGCAGACATTGTGATAAAAAATGTTGGCAAACCAAACTGGCGATTCATGGCTACAACTTGTTTCTTTTCAGCCTCCCAATGTGCAGGTGAGGATCGAAGTCCTTTGAGTACATGATAGCCTTCATGATGCTGGATAAGGTTGCTGACAAAATTTTCATCCCTCACATTTGCAGCAGTTATATTCCTCGATCCAGACTTTTTATGCAAGCAAATGGAAGTTGCATTTTTAATGCGCTCCAACTCGTAGAACTTATAAGTATACAGGAGCACGTCCACGCGCACAGAACGCCGATCATAGCGTCGAATTTCAGAACGTGCAATTTTACTGTACTTGTTGTGGATGTCCTCTTTTTTCCGCAGTAAATCGTTGAATACGACAATTCCTGAGCATCGTGGTCGGTTGTAACGCTCCTTGGGCATCTACCTTGTCCTGGTGTCAATGGATCGATTTTCAACGGGTTCATTGTCCATTAAAGTCTCCTGACCACCTGGAATTAAATCTTCTTCCATTTCAAGCGGTACATTTTCCTGACGGGCATTAAGCAGGTCTTTTACTTCTGCCTCATCTGCAGGATTCGCAATAAATGGCACAGTTTCCTCGTTTCCAGAATTTGCCAGCCAATCACTTGAAATTTGTATATTATGCTTGACGTAGAGCTCTGTACCCAGCAGATAGCTTAGTGCCTCCAATATTTTTGCTGGTCGCACTGTCTCCGTCATAAAATTTTTTTCATATTCCAATCGACGTTTCAAGTGCACTTGAATAATATGGCTGTTATCAAATCTTCGTGGAAGCATGGTGACTGTCTTTACAACAGAAATCGGGATATTCACCACTGCTCAACGAATAGCACATTGTCGTTCATATCCTAAGGAGATGATGCGCATAAATGGAATCCTCGGTGATATCAGTCTTTCTTCCAGGCACGTTAAGTCCTGAAAGCATTCCGGAATATCAAGAAACTCCAATTCTTCCGATAGGCAGATATTTGGTATCTTGCCTTGTCTAACAATACGATAGCATGTGTGCAAAAGTTGTACTTTTGGTTCGAAGACGGAAATTTTGGTGAGAGATAAAATACTTTTCTAGCATCTTCTGAAGGCGCATATTTTGTTGAAGTCTGACATTTTTCTAGTTTTTTCACTTGGTGAGGAAACCAAGTGCCACCGCAACCCACGCATATTTCAGTGGGCCTTTTCTTTATCAACAATGCGTACATATCAAAGATATTGGCAGCTCGACGTTGATGTTCGTTAACTGACGATTTGCGGGATCCGATCTATGGAATTATACTCTTTCCAACGTTGATTCCTGTTCGTTTGCTAGTTGTTGCCTGGTTTGCTGGCGGGGCACTCTTCTTTGAGAAGAATTTAAAATTTGGTCACGACGTCTTTTTATTGGATCTTCTCGACGACTTTTCCTCAATGCTGCATCTCGTTGCCTTTCTTCTTCTCTTATTATTGCATTCTGACGCCGTACAGAACGTCCCATTGTGTTGCGCTCCTGCTCCGCTGCTCTATATTCCGGATTGGTTCTCTTATTTAAATGTTCCGTTTCCAGCTCCGCTGCTCTATATTCCGGATTGGTTTTCTTATTTAAATGTTCCGCGGTGTTGCGTTCCTGTTCTTAAACCCTATATTCTGGATCCAAGCGCCTGTTCCTATTATGCTGCGCTCCTGCTCCGCTGCTCTATATTCTGGATTCTAACGCTGTTTGAATGACCAGCTGCTCTGCTGCTCTGTGAAGTAGGTTCTATCGTCTAGTGGAACGTGTAGAACTGTCACGAGTTCTCTCCTCATTGCGATACTCCAAATTTGACTTGCTTAATTCTGCAATATAGTCGGCGTTCCTCTGTCTATTATTTTCCAAATTTTTACTATATTGTTGTCGGCTTCGATTTAGAGCATTGCGACGTCTTTGTTCCTGCGATTGTCTATTTATTTATTTTATGGATATTAAAAATATTATTTCCCCTTTCTCTTATCCCTGCCAAATTTCACCAAGTAATTTAAGTGGAAATATTAAGACGTTAACCACAAAAGGGGCATTACGAGGTTTTTTTTTATCTATGTTATGCTTTCAAACTACGCTTCGAACAATGTTTATTTCCTACCTGTTATTCTACCTAGAACCTACCCATCAGTTAATTAGGGTTCTAAAACTGAATAATTATGTTTTCAAAGTTAGTGTTCTATTATTATTAATACATAATAATATATCTTGAATAATTAGGGATTTGTTTATTTTATGGTTAATGAAATAATATTTTTGCTCCTTACTCATATGAATCTATTCTTAACACAAGTTTCAACTTATTGTTCCAATTAGCTACATGTCATACCTTACTTTTGGCACAAGCAAAACAGTTTTTGGCAGATATAAGCAAAATTTTATTGAAAGCTCACATTGGTCAGTAGAAATTATTATTAATCTGATTTGTTTATAATATATTATTCGTAAAGTGGTTAAATCTGATTACAATGTAAATATATTGTATAAGATTGATTAGTTATGTTACTCACTACTTACCATACAGGAAAAAATTTAAGGCTTTAATTTTCATTTATAAGCTGTATTACATTTCGGAGAAAATGGGTTCTCTATTTAATGAAAAAAGTAGGTCATGCCAAACTTTGTGAAGATATTTTGTCATATAAAAAAGTTGCCCATACAAGAACTTGATTTTGCTCGGTCAGTTTCTATGAAAGCTGTATGCATGCCATATTTCGTGAAGATAACTTGTCGTAAACAATTTTTTTCAAATAAGAACTTAATTTAAAAAAAACGAATCCATACAAGCACTTGATTCCGATAGTTCAGGTTATATGGCAGCTATATGCTATAGTGATCCGATATCGGTGGTTCCAACAAATGAGCAGCTTCTTGCTAAGAAAAAGACGTGTTCAAAATTTCAGATCGATATCTTAAAAAACTGAGGGACTAGTTCGCGCATATACAGACGGACGGACGGACAGACGGACATGGCTAAATCAACTCAGCTTGTCACGGTGATCATTTATATATATGTATACTTTATATGGTCCCAGCCGTTTACTTTTGGTTGTTACAAACTTCGTGGCAAAATTAATATACCCTGTTCATGGTATAAAAAGGGTTCATCAAATTAATACAACACAAATCGAGCGCGAAAACTACCTAATTGCATACATAAATACCAACAAGTTAAACGGGCGCGAATTTAAAACAAAGGAACAACACTCACTAAAACCAGGCACATCTAGAAGCAGAGGAAAAGGAATTGACAACAAAGGAACACACATGCGTACATACAAACAGAAACCTACCCCTGCAAAACCAAAGTGAGCGTATTTATTTCACTTATTATTTTATATATGTAAATATGTATGTTTGAATACGGTTTTATATAACATAAAACCTGTAGAAGTAAATCCGTATTTATTTATATAAAAAACGATTATCCAACTGGTATAAATCACGGTAAAAATCGAAATACCCCTGACATTAAAACCAGTTTGGTACAATATATATATCCAAGTATACAATATATAATATGTAAATAATTATTGTATGCCTATAAGCTTACCTTTGTGTTTTCAAACACACATATTTCACAAACATAAAAAACAAAAACATAATTCAAGTATTTACTTGCAAATATTTTCCGGCAATACCCCTTATTTTTAACAAAAACAGTAAGCAGGATTGCTTTAAATAAGTAAGCAAAGGCACAAAAATGTAACAAAAATTAAAAGACAAAGAGAGAGAAACAAAATATATACAAACATACATATTTACTCACCAAATTACATATTTACATGCATATGCAAGTGCATATACGGGAAAACATCATGTTTTACCAATTCTATTTTCGCTCTCTCTTTACGTAGCTTAAATATATTATATGTATATGCAAATTTTTATAAACTTACGGCAAAGAATCTGCCTATCTTTCTACACCCTACATTGGGTTTTATTGATCTGCAATATTAAATTTTAAATCTTGCAAAAAAGGTGTTTAAATGATTTGGTAAATAAAGTAACACCAAATATTAAAAAAAACATTTGTTACCACGCAAAAAAAAAATCTAAAAAAAAAACAAATACATAAAATTTTTTTTAACAAGAACTTAAGTACGTACGCATATGTACATCTTTTCAAAGTCCACATTGGCGTACATCTTGCAATACCCCTAATAACAAGCAAGCAGGATTGCGTACAAAAATAAAAATAAAAGCACTCTTCAACGAGCTCTCAGTTGCACAAGCACATAAAAATATACATACAAGTCCGTGTATTAGGGTGTACCTAAATACCTCAACATAAGGACATAAAAAGTATTGTTACATTAAAAGTGCAGTTCTTAATAATTAAATTAAGAAAATATAATTTACAATCGGGATAAATATTCAAAAAATATACGCAAGTAAATACAAAACGATATTACGAAAACACAATGAGAAAGAAATGTTAGCAATCGTTCAGTCACTGCAAAAACTTAGGAATCACCTACATCCTATATCACTAATTTTTTCCGTATCAGAAAAAAAAAACCGAATACAAAACTAAAACAATGCAAAACTCAGATAGAAAAATACGGAGCAAACTTAAAATATAAACCAGTGCACGAGAATGTAGTAGCCGATGCTCTATCAAGATAGATAAATACTAGCTGAAATAAATCAATGCATTCAGTTAAACATCAAAACAATAATAATACAAAAACTCATAACACAATATTCTAAGGACATGAAAGATTTAAAATTAAATTCACTAAGACTACATTTTTGATAACAAAATACGCGATATTACGAAACCTAATATCACTACTGCCTTTAGTTCGCAACTAGAAACTTAATAAACAATACTTTTTCATCAATACGCAAAGATGAGATTATCAAGTTCACTAACAATAGAGCTCATAGAAATGAAAAAACCAACATAAAAAAAAAACTAGAAACTTGTTACTGGCCAAACCTAAAAAATTTCGCAAAAATATGCCACATATGCAAATAAAGAAAATATGAGCGTAAACCTGCCAAACAAATTTAATATTAGCAAGAAACGGTAACTTCTATTCCGTTGTAATATATATAGAAAAAGTAAAAAAGGTGAGACGAACTTAACATAATAACATTATAATATTTATTATTAATTACTAATCTATCATAATACTTCACTACATACATATATAGACTTGGAGATACATTCATAATCCTATATAAATATCCTATTGTAGACAAACATTATTATTTACAGGTTGGTTACTGTTTTTGGTACGAAATATATTTTTTTATTCAATATAATCTCCCTTAACTTCAATCCACTAATTCCAATGATCCTCCAACAATTTTATGCCATCCCTAGCATGACTTTTCGGAACCTATGCAAAATACCTGTCTACGGCTGTAATATTTTCTTCATTCGACGAAAAACGCTTTGTACGAAGGAATTGTTTCAGGTTTCTGAAGAGATAGTAGTCGCTGGGAGCCAAATCTGATGAACACGGTGGATACTCAAGTAATTCGTAGTTTAATTCAATGAATTTTGTCACTGTTAAAACACCTTTGTGAGCAGTTCATTGTCTTGATTAAAAATGTTTTTTTTTGTGCTGCAAACCAGATCGTTTCTAACGAATTTTTCATCCAGCTGATCTAAAGGGCTGTACTGAAGTACTCCTTCGTCTGAGATACCTATGGCATTAGCAATTTGACGCTTAGTCAAACTTGGATCTTCACTGCGGTTGCGGTTTTTTGTCGTCCACAAGCCTAGTACGACCACGTTTAAATTCACCAGCCCCAAAATTCAAAAGTACGTTTTACAGGTGAGAAGTCTTTATACACTTCTAATAATTGTTCATAAATTTCATTTGCTTTTAAACCTTTCAAAACAAAGAATTTAATCACTGTGCGACACTTCAACTTCAAATGGCTTGTAAACAAAGAATAAGTTGACAGAATGATTTGTAAATTTGCATGTGTTCTCAAGACAAAAGTGCCAACTTGAGAAAAAAAGAAATTGGAGTTAGTAGAGCTATTTCTTGGTGAGCACTACTCACTTTTCAACCAACCTGTATATAACATTACACCAATAGCTTTTAAACACGGTAAACTTGTATTAGAACCTAGGATATGTAAATGTAATACTAAAAGGTAAACAGGATGATTGTACATATCCAATATGATAGAACTATTGTAGATATAGACAGACATACGATCAGGTGCTAAACGCCCAATAAAAAAGGAGGCGTCCTGGCGACCAAATTGTAGTATCAGGATATCTTCTTCATAACACCCGGGGGAGTTTATACCCACCCTTGAATAAAAACTTGAAGCGACCTCACACCACGCAAGATAATCAACCAATCAGAAGCTGCTAACGGAAACTCGTATGACGGCCTGGTTTAAGCATAAGATCGTCATGTGTTTGGGAACCTTCTATCATATAAATAATGCGTCCGCACAATAATATTCTTTATTTGCCAGAAGTTGACTAAGTGATGTTGTGAGATCGTTCGTCGTGTATGTACAGTTTACCATAAATATCAAATAAAGAAGCGATCTAATAATAAGGTATCTAAAAAAATATATATTTTTGTTTTAATTAGAAATAATATTAACTCTGGAGATGTTGATGCAGATTTACTTTAATAACAGAAAAGAAGCAAGCTTAATAGACACAGAAAATATTTTAAAGCACGCAACCAGCATCATCTTAATTACTATCCTAATAGTGATGGCTTTAATTTTTGGAAAATAATTTATAAATGAACCCGTAAAATATCAATTCATTAAAATATCGCAACGGGTAATCGATGGACTCAACCAAATTTTCGACAAACTAAATGATTAAAACGAGGATGTTGGAGGAGATTAGTTAGCACACTACAATAAAGGAGTATATATTTTTTTATAAAAACAAAAAAAAAGTTCTTTAACTTACATATGTATATCGATCCATATATTCGTAAAATAATAATAAATATATAATATACTACAGGTTATTTTTAGAAATGTGTGAAATCGGTCCACGAAAATATCGCAGCTCCCATATAATAGGTGTTGGTTAAATGATCCAAACTTCTCCCTCGCATATACATACATATGTATACATCAATCAAAGGGGTACATTATTGGCACACCTTAGTAATATTAGGTGTATGCATTCATTTTTGCGGTTTTTTTTTCGAAAATTAAGACTTTATTGTGAAAAAATTGTTATACATTTAATGTTCAAAGTATTGCCCATCGGAAGCTACGATGTTTGCCCATCTTTCTGGCAGTTTGTGGATCCCATCTCAAAAGAACTTCTCCGGCTTGGAGGTCAAGAAAGAATCGAGCCAATTTCTAATACCCTGTTCTGAAGTGAAGCGTACTCCGGTGAGGGCAATCTGCATTGATCTGAACAAGTGGTAATCGGAAGGTGCTATGTCTGGGCTATAAGACGGGTGAGGTAGAACTTCCCACCCACAGTTTTCCAAATAGTTTTTAACGCGATGGCATTTTTTAAACGAATCAATTGTTTTCGGTAGAGGTCCCCATTGATCGTCTGACCCGATTTCAATAGCTCATAATAGAGCACACCCTTGTGGTCCCACCAAATACATAACCTTGGCACCATGGATATTCGACTTTGCCGTGGATGTCGCTGGTTGGCCGGGCTTCACATACGATCTCTTGCACTTTGGGTTATCAAAATGAATCCATTTTTCATCGCCATTGACAATTCGATTCAAAAATTACTTCTTTTGGTGGCGTTGAAGTAACATTTCCGACATGCAGAATTGACGTTGGACGTCTCTTGGCTTAAATTCATAAGGCACCCAATCTCCAAGCTTCTGGATGAATCCTAATATTTTAATCGTCAGGAAACGGTTGCTTGATCAACTCCTAATACCTTTGCAAGTTTTTATTGCGTCTGGCATGCATCTGCGTCGAAATTTTTTTGGCTGTCCGGGTCGTTCTCCGTCGTCTAAGTCGAAATCGCCACTTTTAAACCGTGCAAACCATTTTTGGCACGTTCGTTCGGCCAGAGCATGGTCACCATAAACGTCCAGTAAAATACGATGGCTTTCGGTAGCACTTTTGTTCATGTTAAAGTAATGAAGAAGAACTCCCCGCAAAAACCACTATACCTGGTACCAATTTCGACATTTTCAAATGAATGAAACAAATTATTCTTCACGCTAAAACAAATGACATCTACTGAAAACGACGCGAAATGACTGCACCTTTGAAATGAATATAGCCGCAGATGAACACGACGCTAAATAATACTACTGTAGTAGAGCCCTCTCTTAGAAAACCGCACGAATTAATGCATTCACCCAATACACACCACACCTGGGAACACCATACAGGATGTCACCACGAATCACATCACCAACCAACAAATAGGATTGGATCATCACTCGAAAAAACATATCCGATTGAACAGCTGACACCATCGCGGTTGCCGCATCAATGCTAATGCGATTCAACAACGCAACACCGTTGTTTCGCGAACGTAATTTTTGGATCCTCATCGCCTCCTGTTTTCGGCCCAACCATTTGTAGCGTCTTTCAAACATCAATTTAATTTATTAAAAAAACAATTTTAAGTTTGTAAACTCCTCAACAATTATAAATTAAATTAGTTTGTTTATACCCATTATTCGGACATTTTTATTTACGATGTTTTGTGCAAGTGTGTAAATTCGGAAAACTAACAAAAACAAAAGACACATACTTGTATATGCATGTATATACAGTGCGGCGTGGTGACCAAGTATACAAAAATTCTGTGAAATGAAAATACATTATAAAGTACAGTGACCCAAAAAGGAAAAAAAAATTAAGTAGAGTGGTACATACAACATACATATTAGCAAATATGCATTCAAATAAGGGTGACAAAACTTAAGAAAAACAAAACAAAGTGCAGTGAAACAAAACAGTGCGGTATACAAAAATAAACAATAAAAAAAAAAATAAAAAAAGCAAATACTCAGTCACACAATATATGTCTTGTATACATACATAAATACATACCACAAAAGAAAACTAGCAAGGAAGGGCTAAGTTCGGATGTAACCGAACATTTTACACTCTCGCAAAGTCAAATGGTATACTCGTTTTAGATTTCTTTGTGGATCTTGCCGCCTTGTTCTATGTTGACCGATATTTTCGGTAAAAAGTCAACTATAGACACTGGGGCCCACATATTCAGTACCTAGGGGCTTGAACAGTTTTGATTCAATTTTGATAATTAATAATATATACAATATAACCCTATATACATAACCCTATATCTATCATCTACATCACAACAAAATATTAAAAATAAAATTCAAATTAAATAAGTTTATTTTGCAATACTAATTAGTACTAAGTAAATACTAATACTCTAATCCGAAAAAAAATACTTTCATATACGTAAGACAGTATTCGGTATTAATTATCATTTATCGCTACGTTTAAATCAGTTAACGACGAGCAAATTTTAATTAACTTTGACAGATATATTACTACATAATATAACAAAAATGATTAATAACGACAAAAATTGGAGCTATACGCTCAAAACATGTTACTAAATTTATTTCAGAAAGTGACAGGTTAACCAGATACTGCACTAGGTTTTCATCTTCATCGATTTAAGACTACTCTGAATTGGTACTTGAAATCAAAATTAAAAATCTCAACAATTTTTGGACACGTCTCTAAGCGGCCAATGACGCCATAGTAGAATCTGACGATTCAGATATACGTTACGCTAAATACGAAAACTGCTTAGACCAGTATTAAGCTACAAAAGCTATTATCTTCGATCAGTTAAAGCTAATAAAAGCAATTGCACCTCTACTCCACATCAGAGAGTAAGAGCTGCCATAAGCGCAAAGAGGTTATGAAGAAATGCCATCCTTCCGGGACATATTTATAGCCGTCTAAAAGGCGTAATAGTCAAACAGTTCGCCCTTATTGACGACAATTTTAATTTGGCTTGGGAAGTTCTAAAATCTAGATATAAAAGCGAAAGAATATATAATACCAGAAAAATCGTTACTTTTGTGGGAGCAATCGCTCTCATCTTGAAAAAAAAATGCCCAACGTGGCAACAAATGAAAAATTTTCTAACTACCCAGTACAAAATCCCTGAAAGGGTAGATAAAAAACTAATTAAACAAAAATTGTTCAACACGACCTAAAAAGAAGCTTCAATAGACTACAAGCTAGTAGCAAAAACAAATTAAACAGTATCTTGTACAAAACGCTATCGTTCACATCCGAACAGAATAAACATACGCCATGCGAACTATGTACAAGAGGACATAAACTACAATCTTGTGAGAAGTTTAAAAACTAAAAAGTTAACGATCGGAATAATTTTGTCAGATCAAAAAGACTTTGTACAAATTGCTTGTCACATGCGCATACTTATAAAAATTGTAAGAGCAAATATAATTGCTTCTATTGTCATAAAAGACACCACTCAATGCTTCATTATTCATATCCCAGCTCACCCCAAAGCAGCGCTTTTAAGAAAAGAGCCACGGATGTATTTTAATTGCAAAAGCAAATTCCGAAAAAACCTAATCTTAACAAGAAGGGCTAAGTTCGGATGTAACCGTCATTTTGTACACTCGCAAAGTCAAATGGTATACTCGTTTGAGATTTCTTTGTGGATTGACTGATATTTTCGGTAGAAGGTCAACTATAGGCACTGGGGTCCACATATATAGTACTTAGGGCTTGAAGAGTTTTGGTTCCATTTAGACAATTTTTGGTCACAAGGTGGCATACTTCAAACGTATTATTCACTCAAAACTTTACCCCGATATAATCATTGTGGCTTGAAATGCATAGTGGAAAGTGAAAGAATCAGATGGAATTGAAAATGTGTTATATGGGACATTAAGGGCGGGACCACGCCCACTTTAAAAAAAAAATTTAACTGCAGATTCCCCTCCCTAATGTGATCCTGTGTACCAAATAACAGTCTTGTATCTTATTGCGGAGCTTAGTTATGGCTTGATTAATGAAGTTTTGTGGGCGTGGCAGTTATCCGGGTACGCCCATCTGCAATACCAACCGTCTCACGGTACCAAGAAACATGTGTACCAAGTTTCATAAAGATATCTCAATTTTTACTCAAGTTTGAGCTTGCACGGACAGACGGACAGACAGTCGCCCGGATTTGAACTCGTCTCTTCATCCTGATCATTTGTATATACATGTATATACTTGTATATAACCCTATATCTAACTCGATTAGTTTTAGATGATACAAACAACCGTTAGGTGAACAAAACTATTATACTCTGTAGCAACAGGTTGCGAGAGTATAAAAATTAACAAGAGACACCATGCTTCTCAAAGGCACAAAACCTCAAACGCTACACAGCGAAATACAAAATAGAATATTACTACCCACAGCAGTTATCCCCATCGAACATCGAGAAAAACTCTTCAAACTTAGAGTCTTAATAGACCTAGGATCACAACGATCCTTCATAGCATCTAGGGCACAAAATAGGCTAAAACTGCCATCAAAACAATCGAATTTTGAAATTATGGGAATAAGCGGAAGAGTAGTCCAAAGCTCACACAAAATCTGCCCCATTACCTAAATATCTCCCCAAGCGGATAAGATATTCAAGCAGAAGCTATAGTCTTACCGCAGCTAACAAATATTGTTCCAAGCTATCATATAAATAGCAAGAATTGGGAAAATGTTTCACACCTCAAGTTAGCAGATCCCATCTGCAACACCTCATACCTCAGATAATACTCGAGGGTGTTGAGAAAATTTCAAACACACTATTGGCACAAAATACTATTTTCGATAGGATCTTAAGTGCACTAGCTATGGAACCAGTTACTACCATGACAATTCAAGTTGAGAAAAGGCTCAAACGAATACTTTAATTCACAATTAAGAACGTTAGGAAAACTCTCTCTCCTATCAATTACAACCCCAGAAGATCAGTATTGTGAAGACTTCTACAAAGCTACAACTACTAGATCAAATAATGGTCGGTACGTCATACGACTATCACTAAATTCACAATGTTCCAACACTCCACGAATTAGCAGAAAAAACAAAGTCAGAGTCCCTTCTGACAAGATCAATTTTTAAAGCACAAATATGTAGATGTAGAATAAATTTGCTTATCTCAAGCCTATACCAAAATACAAATTTCGATTAAAATCAAAATTGCTTCTTACAGCTAATATTCGCGCCGGCTACCCCTTCAACAGCACGCCTGAATGCATAATACAGCCAATATGTGTAATACTGGGCAGGATGATTAAATGAGCTAAACCTCTCCCTCGCATATCTGTATGCACCGATCAAACGGGCACATTATTGCCAAACCTTAGTAATACACACCACACCTGAAAATACCATACATGATATCGCCACGCTTCACACGACCAACCAACAAAAGGGATTGGATCATAATTGGAAAAAACATATCCGACTGAACAGCTGACACGAAAGCTGCAACTTCAAACGTCAATCATTGCGGTCACCGCATCAATGTCAATGCGATACAACCAGAGAACGTAAATGGTCCATTTACAACAACGCAACAAGGTTGTTTCGCGAACGTAATTTTTGGATCCTCACCGCCTCCTGTTTTCGGCCCGAACATCTCTAGCGTCTTCCAAACATCAATTTAATTTATTAACAAATAATTTATAGTTTGTAAACTCCCCAACAATTATAAATTAAATTAGTTTGTTTATACCTAAATAGTTTAATACTAAAGTGCACCACAACACTCACCACTTTCACACGCTCCCGAAATGAAACAGAACAAATATGGTTAAAAAATGAATAATGGCTTTTCCAACCTGCAATTTTATTTAGTCTTTCAAACTATAAAGTTGTTTAAAAATGATTTGAAAAACAAGATGAAAATATAGATATCCGGGTTGGCGCACAACAGGACTCGGCTGAAGCGTATACGACGGCGATCGATCGAAAAAAGCGGCCCGTGTCCAATCGTCCATCCCTTTTGTTCGTTGGGTAGTGGTGAGATCGTGGGTGTGTTGAAGGTGTGGTGTGTGTTGGTATCCCTCGGTGAATTGTGTAAAGTTGTATGTATTGGTGTGTAGTGTTTTCAGGAGTGGATGGTAATGTTGTTGTGGATCGTGTTGATGTGGTGTGTTGGCGCGCAGTGGCGTGTATGGAGGGGGGAGGCATAACTCATCTAGCCAATACCCATTATTCGGACATTTTTATTTACGATGTTTTGTGCAAATGTTTAAATTATTTAGGTGTGTTCAGAAAAGAACGGGAATTTTAGAATTTCGTGAGGTTTGGAGAGTCAAATTGTCAATTTTTTTTATTATGTTACAATACATATGTATATGCCCTGAAGTACGATACAATTTTCAGTTCTATTCATTGCTTAATTTGCCTGTAGTATCCGCTAGGGTTATACTTGTGTTTTTGCGCTTGGAGATTTGGAAATCCATGTGAATTTTTCCTATTTCCACATTACTTTAAAGATCGTTTACAAGATAGATGAAAATCGCTAAAAGAGCTATAGGCTATCCTAAAAATCAAGTTCGAGAAGTGTTTCGACCAGGGATAATGGGATGCCCTACTCTTTTCAGTGTGAGAACGCCTCAAACTTAGCGTTTTTATAACATTTTCCATTGTAGCCAGATCGGACCAAATAATAATTTTTAGGAATTTAAATTAAAATACCCAACATTTATTAAGATTAAATATTATTATACATGTATCCGTTAAACATATGCCGAAACTATTTTGACCCTTTTTTGTGATGTTGTAATATATTTAAACAATTAATTTTGAAACTTTCAATACTTAATCAAAAAAATAAATGTATTAGCTCTCAATTAATAAATGTTCTTTATAATTTTCCATCGAAAATGAATACTAATTAGCATGGCATCACCAAAGATTTCATCACATACATTTCAATTTCGCGTTTTCTTTTATTTTCATTGTTTTCCAATTTTTGTTAGTGATCTTCAATAGCAGCAGCAAATCTCTCTGTTTACATATTTTTCTGTAGGATTTCAAGCTGGCCGTCCCTCTTTTTCCAATTGCTAAACGTCAGACCTCCTGAGCTTTGACAGTTGCCTGAGTTCAGGAGGTTTTAACGATGAGTTGGACATCCCTTAATCTCTGGTTTTAAAATCCCATGGGGACTATTTTGAAGGCGGCAACATTAATGTAATTCAAAATTCAAATTTATCCGGAAAGCTTTCTATATTGTCCACATGATTGCATATAATTTTTACAGAAATATGGTTAGTGCAAAATTTGTGAGCAATAAATACACACGTTTGCGAATTTGTTTTTGGCAAAATCGTCAGAGACATTCATACTTAAAAGATATATTAACGCTTTATCTTTGAAAAGAAGGTCGGTAGTGGTAGAAAACAGGGATTTAAATCTCCGATTACAGCAAAACATGTGTTGAGGTTTTTGGAACAAACGTACGTACCTACGTAAATTCGAATGCGCCAGTTGTACACAGCAAACAAGAGGCAATGTTGCCGGAAAATTTAAAAATAAAAATTTTCCGTGCGGCTTTATTGGCTAGGAAAGTATTAATCAAGAAATTTATATAACTGAGTGTTTACAGAAACGTCTTTTGCCTTTATTTGAGCTTCAAATAGACCCACACTCTTTTGGCCTAATCTTGCGACATGTCCTTACGGGAAAATGTCTTTAAAAAGGTACCAAGGCCGTTGTTCCTAAAAAGTCGAAACCTCCGAATTGCCCAGAGCTCAGGCCAATTGAGACTTACTGGGTCATTTTAAATTCATATAAAACTACAGTCAAACCAGGTTAAGAGAGAGTTCAAGGGACCATGATTTTTTTCTCACTAAAACGACAACACGTTGATTTTTCGTTTAGACATTATAAGTTGTTGTAAGAGCTGTACTATTCGTTGCAAATAATATTTTTGAACTGCAGTGAGCGTGACAAATAAGTTAATACAGTTAAACATTATTTCTTTAAATTACAAGAAAACATCATATTTCCTGATTCCTGAAAAAAAATAATGTGTGAGTTATCTTGCCAAAATAGGATAAAATCGGGTGAATGGCTTTATACCGTATATATCGGTCGATAAGTAAGATATCTTTGTAAAATTAGGTAAACGAAAATCTTGGTATCAAAGAACATTACTTGAACATAAAGCATTTACATACTTTTTTATATACATACATATGTATATTACATACCTGATACTAAGTTTAGCTTTCTGAATTTGTCCAATTGTTTATTGAAAATTTAAATTCAAATCCCATTACGAATTAATTTTTTTAATTTCGAAATACTAAAGTATCATCTTTGTATACAAGAAGAATACACTTTATACATGCAATATATTATATAATGTATATGTTTTTGTTTTACCGCTCCAAAATTCTTGCGGCTTTTCTCTATTTTAACAAACTTCTTATCTACGGTTGCAGTGAAAACTTCGAAATAAATATAAGTATATTACTAACAAAACGGCAAATTCGCAGCATGGTTTTTTTGGGAAAGCACTCTTCCGCGTAATCTCATTGTCTTGGCACTCAAAATCGCCTCTTTCACCTCCTGCCTGTTGACGCACTCTTGATAACTAAACACCATTTTTTATCGGAGCTTAATTGTTGATCCTTTTTTCTTTCTCCAATAAAAAATAGCAGGAAAAGTACTCATTGCTCTTAACGAACTGACAACCACTTACCTTGGCAGCAGGAGTTGAGCAAAGAACTTAGGGTGCTCAAATCACAGTGAAAGCACATTAAGAAAAGCAAGAGGAATAAGAGAAAAAAGTTGAGGATATTTATCATCATCCGCAGGGTTTTGTTGGACCTGTTTTTTTTTGTTGGTCATTGTAGGTTGATTGGATAATTTGTTGAGTAGGAGAGTGGGAGAAGCACATTCGTTGAGGCATACGCACATCTGTACATGTACTTGTAACTACTTTGCGCAGCTTGGGTTTTGAGGAAAGGAAAAGCAAAATATATGCTAGGATGTACCTAGCCAGCACTTGACTGGTTTTAAGAAAATGTTGTCAGTGCATGTACGGTATATAATTAAATGATTTTAATGTAAATGACTGAATAATTAGGTCAAAAAATTCAATTTTCCTTTTTTACTATTTTGAAGCGAATGCTTAATGCCTGAAAAATACGAAAAAGGTCTAACCTTGGACCTTTAAGGCTTATGATGACCATGAATACCTTCGTAACCAAGACAACACCGAATTCCGAGTGACTGTCTGTCTGTCCGTCTGTGCAAGCGATAACTTGAGTAAAAATTTAGTTATCGTAAACTTGGTACACGTGTTTCATGGCAAAAAGTGAGGACAAGTACGCAGAGGGGTGTAACCGGACCACATCCTCGCCCATAAAATACCATTTACCTAAAACATATAAAATGTCATAACTAAGTCGCAAATTAAGATACAAAACTCTATGCCACAACGACTCACATTATGGAAGGCATCAGTGGTTTTAAAATTTTTAAAAAGTGGGTGTGGCCCTGCCCCTAATAGGTTTAATCTATGTACATATTTCCCAAATCATTAAATATATCACCCAAATTTGTACAGGACAAATAATTTCAACATCTCTTGCGCCAATGTTAAAATCTGTTGGTGAAATCGGTTGATAACCACGAGCACTCCCCATATAATAGTTTTGTTAAAAACTACTAGGAGGGCGATAAAACAATTCTAAATGCACCAGAGACATTAAATTTTACATCCAGGATGGCACAAGATGGGCGTAGCATGAAATCACATATCTCCGGACCTATTTCCCCAATTTCAACCAAATTTGGTACCTAGAACTATTTTGACGTTCCCATATTACAATGTGAAAATCGGACTTCAACCACGCCTACCTACCAAGCACCAATTAATATATCGGGATACAAATTTGCAAAAACATTATCTTTATGATATGCCATCTCAGGTCTAAGATTTGTCAAATTCGGACCATAACTATTCAATCTCCCAGATATTGGAAATGTGGACCCCACAGCTTATGGCTGTCTTTCCACCGAAAATATCGATCAATGTGTGAGATATATATTGAAACTAAAAGACAATCCTTTCCTTATAACAGTATGTCTGTATGTCAAAAATTTGTTGAATTAAGTCAATATTTCCTTCAGCTAATAATAATAGAAATATTTTCTAATTTCACCTGACTTTATACCCCATATATCAGCCATTATATGAGATATCTTATTTAATTGAGTGGGCATGTTTTTCTCCCAACAGTGCATCTCTGTGCCTAAAATGGATAAAATCGAGCTAAAACTTGACCTAGCCCCCATTAAACTAATATCAGGATTTTCAAACATCCGGTTGACTTTGATTCTTTATATTGCTGATGGTATATGAGGTACCTTATTGAAACTCAGAGAGCATACTTTTTTGTTAATAATATGTAATAATGTCAAAAATAGATAAAATCGGGTCAATACAACCCCTATATCCCATATACCTAATATAGGATTTTTAAACTTCTGGTTGGCTTTATAGCGTATATATCGGTCAATATATTAGATATCTAAACAAAATTAACTGAACGTATAATATTGGGTATATTTAGTTAGTTTAATGCCGAAAACATCTTAATTTATTTATACTACATAAGTATAATGATTTTCGTTATTCTAACAAACCGTATGCCGAATATGGTGGTTAGTGTGTGTGTTATTTATTTATAAAGTTGCTTGCAAATATGTTGTCGTGTATAACTGAGCAATGTTAAAGGTTAATGGACAAGCCTAGACCTATGTATAGTGATTTCTGCTTTTTAGCTGCTTTAAACCGTTTAGGTTTATCAACATAAGTGATATTAATTAATTATAAAATTATTTTCAAAGCTTAGCTTTGAATATGAATAGAGTTGGTCTAGCCCTTGGACTAAACCTCATGTCTTCATGCACTTAACATAATGAATTCCGATCTTCTATTTGACGTTTTTCACATCAACTCAATATATTAAATTTAGCTTCTTCGGTTGAATCAGATATATCTTATTTCATATAATACATGATTTTAATATAATTTGGGGTGATGGGAAATTAATTATAGTTATAAAATTAATTGAGTACATGACTTTCAACTTACATAAATTAATAAGACACCAAATTTGATTATACCTAATTCATTCACGACTTGGTCGAACGATGAATGTTGAATTCTTTCGCAACATATATTAATATGAAGTTTTGCCAACATGAGAAGGTATTTGCCCCGGATTTGATCCTTGCAGTTTGCCAGAGTATGAAATGTTCGGTTACACCCGAACTTAGCCCCTCCTTACTTGTTTCCTTCCATTTTTATGTAGCTGTGTAGTTTCGACTGCACGGCCTAAGTATTTTCAATTTTATGGTTCACTGTGCGTTGTTTTATCATTGGCAATGCCAGCCAGTGATCGCAAAGAACGTTGCCATTGCCTAATATCGGTCAATTGGTCTCAGTATCGGTGTAGGATGGTACGACCAACCACTTTGTATCTTTATGTCTTCCAGCAACAGGTATTGTAGTAATCGTGAGTCCAAACATTTTACAGTTTATAATACCATCAATCACAAAAGAAATTGTCTTTTGATCACATAAATGAATAGGTGGTCAAAAAGAAAATTTCGGTGTAACCGAAGTTAACGTTTTAGTGACTTAAATGACTTGGGTCTATTTAGCCATGTGAGTCTATCTGTATCGGACCACTATAGCATATAGGTGCCATACAAACTGAACAATCGGAATCAAGTGTTTGTATGGAAAACTCTTTCATTTGACGAGGTATCTGCATGAAATTTGGCGTGTATTATTATTTAAAGCATTAATCTAATCTCCGAAGAAATTGTATAGATCGGATGACTATAGCATATAGCTGCCATACAAACTGAACAATCGGAATGAAGTGCTTGTATGGAAAACTCTTTCATTTGACGAGGTATCTTCACGAAATTTGGCATGTATTATTATTTAAAGCATTTATCTAATCTCCGAAGAAATTGTATAGATTGGATGACTATAGCATATAGCTGCTATATTAACTGAACGATCAGAGTAAAGTGCTTGCATGGTAAATTTTTTTTTTGACGAGGTATCTTCACGAAATTAGGCACGAGTTATTGCTTAAGGCAACAAATTATTCTCCACAGAAATTGGTCAGATCAGATCACTATATCATATAGCTGCTATACAAATTGAACGTTAGGAATCAAGTTCTTGTAAGGGGCCTTTGTATTTGTGAAGGGTATTATAGCTTCGGCGCTACCGAAGTTAGCGTTTTTTCTTTTTATACTCCCGCAACATGTTGCTACAGAGTATAATAGTTTTGTTCACCTAACGGTTGTTTGTATCACCCGTGGTCCCGCCCCTAATAGGTTTAATGTGCATATCTCCTAAACTGCTAAAGCTATAATTACAAAATTCACTGGAAGCAAATGTTTTTAGCACCTCTACCTACGGTGTGAAAATGGGTGAAATCGGGTGACAACCCCGCCCACTCCCCATGTAACGGTACTGTTAAAACCTACTAAAAGCGCGATAAATCAAGCACTAAACACGCCAGAGACATTAAATTTTATTACAGGGATGGTATGAGATGACTTTATAGGAACCGCGTTCAAAATTAGACAGTGGGCGTGACACCGCCCACTTTTAGGTAAAAACCCATATCTTGGGATCTGTTTAACCGATTTCAACAAAATTTGGTGCATAACATTCCTTTTATATTTCTATGTTATGGTGCGAAAATGGGTGAAATCGGATTACAACCACGCCTATTTTCCATATGACACCATTTTAAAAATGATTATATCGGCGTAAAACTTTACGTGAATAATACGTTTAAAGTATGCCACCTTGTGACCAAAAATTCTCTAAATCGAACCAAAACTGTTCAAGCCCCTAAGTACTGAATATGTGGACCCCAGTACCTATAGTTGACATTTTACCGTAAATATCGGCCATTGTGTAAGATATATAATTGAAATTCATATAATAGAATAAATAAATGAATTATAATTTTACTCCATTTGATTGGTGATGGTATGTGAGGTACCTTAATAAAACAGTGGGAGCATTTTATTAGTCTGTGGCATGTTAGTAGTATGTGGTATTGGAAAAAATTAATAAAATCGGGTTAATATTGCCCTCAAATTCCATATACTACTTATAATGCTTTTCGTTATTCTAACCAGTTTTATGCCGAATATGTCGGTCAGTGAGTATTAATATTTTTTTTTATATATAAAATTGCTTCAAAATATGTTCTCGAGTATAGCTGAGCAATGTCAAAATTAATATATTTCTCTATCCCCAATATATATATGATTTCCGTCTTTCCACCTTTTAACGAAATTAAGTGGAAGAGATTTCTTAAAAATTATGTGGTTTGACGCTGAATTAGAATGAAATTAGTATATACTAAGTCTAAACCTCACACCTTCATATAATGAATTCCGATTCTCTGGTTGACGTTTGCCACCTAAGCTTATAATATAAAATTTAGCCACTCTGGTGGAGTTAATATCACATTCATACTTATGTATATCTCACTTCAAGCAATAAAACTGAGACTAAGTTTATGGCCTTTAATATAAGTCGAGAAGATACCAAATTTGATTGTAATTTAATCACGATATCATTTAATAATGGATGTTTAATTCAACATTTTTTAATATACGGTTTGGAGGAATTTTCTGGCCTTTGATTTTCCCAGCTCACATGTACTACTTATGGTATAATTTTTTTCGTCAATTTGATAATTTAATGAAATTAAATGGACAGTTTTTCTTAAAAATAATGTATATCGCTGCATATGAATAAAATTGGTCTAGACTTTGTTTAAACCTTATAACCCTAATATACTGATTTCCGGTCCTCTGGTACAACAGCAACCTCATATACCCCACATATTAAATCTAACCCCTTTGGTCCAGTTTATATCACATATACAATGTTTGAGTTAAATAGCTTCTTTTTATAAAAGTTAACATTTCGGAGAAAAAAATAGTATTGACACAAAATAAATCTATGATCAATAACATAAGTTAATAAGATACCAAATAATAATCGAGTAATGAATGTTGAATTCTTTCGCAACATGTTGCAACAGAGTATAGTTTTGTTCACCAAAGTTGGCATCACTTAAAGTGATAGATATAGATTTCTATATACATATATCTCTTCTAATATTTGGTGATAATCAGTGGTTAGGTATATTTTCTCAGCTATCATGTTGAAGTTATTATAAAATATACCAGACAACAATGCTAAAAAAGTTTCTTAGAGTGCTGGACTTTGTATAGAGCAAAAAAATCTTTCTAGAAAAAATTTCATGAAATAAATATTAGTAATGTAGTATCAAAAGGGCTAAAGACCCTTTTTATATAGTTATAGATAAACTGCGACCATCGGTTTACATGCTACTGTCTATTATTTCAGTTTTGCGACACATTTTAATATGAAGGTCATGAGGTGAACTGTAAACTTTTTAAATTAAAATTTAAATTAAATTACATTTTTACCTAGCGCCGTTGGCAGCTTATGAAAGGTTTAGATATTAAGACAGAAAGAAGAAAATCTACATACCTGCTCTACATATGTGTATACCATACTTAATTATATGTGAGTTATTGTTAATTTAGCCTTCATGGGTAGACCCTTCAAAATAGGTACCATAGGTCCCCCTGTTTTAGAAAGCGTTTAACAAAAGTAATTTACGGAGGGATTTTCCGAGAACTTAATTTCAATACAATGAAATAAACTACTAATTTCTAAAATATAAATATAGCTAAATATTATGTATTATTATGTTAGTGAATAGCTAAGTAATATATAGGTATACATAAGTACGTAAGCTGTACGAACATGTTGCAAGATCATAAATATTAGTACACTGTGTTTGTAGTTTTAGTTTCACTAGATGTCTTTACAAGCAAAGCGCTTTATTCAAACTAATTTTAGTGTATTACACAGTACAGTGTACAGTGACAAGCAATAGCATAGCAAGGACTTACAAGGAAACAGTGAAAGAGAGCAGCACCTAGGATCCAACTTTTAACACCCGGACGGACTGAATTATGTAAGTATTATCTATAAGTATTTTATATATTTATCCATTTATTATTAATTAATCATGCCTAGATTAAGTAGAAAATCTATATTACTAAATCGTCTTCAGAATGGAAGACGTATGAGAGTTCTTCGTGCAAACTCTTTATATAGAGATAGTACGCAGTCACAAAATACTGTAAGTCACGCTAATCGTAGATTAGATTCCGATGTACGTCTGTCCGAACAAATTATCAATACAAATCAACATAGAACCAGGCGGGAAAATCGATGTCATAGGTCTCGGCGTGAAGACCCCGAGGTTCGATCTGTTGAGCAAATTGCAAATACTGTTCAACATAGAACAAGGCGGCAAGATCCCCAAATTCGCTCTGAAGAGCAAATAAGAGATACTCGAGGTCATAGGTCTAGGCGTGAAGACCCCAAGGTTCGATCTGTTGAGCAAATTGCAAATACTGTTCAACATAGAACAAGGCGGCAAGATCCGCGAATTCGCTCTGAAGAGCAAATAAGAGATACTCGAGGTCATAGGTCTCGGCGTGAAGACCCCGAGGTTCGATCTGTTGAGCAAGTTGCAAATACTGTTCAACATAGAACAAGGCGGCAAGATCCACAAATTCGCTCTGAAGAGCAAATAAGAGATACTCGAGGTCATAGGTCTCGGCGTGCAGACCCCGAGGTTCGATCTGTTGAGCAAGTCGCAAATACTGTTCAACATAGAACAAGGCGGCAAGATCCCCAAATTCGCTCTGAAGAGCAAATAAGAGATACTCGGGGTCATAGGTCTCGGCGTGAAGACTCTGAGGTTCGATCTGTTGAGCAAGTTGCAAATACTGTTCAAAGGCGCCAAGATCCACAAATTCGCCCTGAAGAGCAAATAAGAAATACTCGAGGTCATAGATCTCGTCGAGAATATCCTGCGGTACGTTATGATGAACAAAGTAGGAACACTAGGGATCATAGAGAACTTCGCGCAAGAAATCCTGAGTATAGGAGTTTAGAGCGCATTCGTGATCAAATGCAAAGGGAACATGCAAGAAGAAATCCTGAAATAAGGAGAGAGGAGCGTGATAGAGAAACACAACGTCGACAGCTTAGTAGGAGGGGTATGAAGGAAGAAATTTTGAATCAGAGACGTCTTAGACAAGGTCAAGTTCGCCTTCTCAGAGATAACCCACTCAATAGATAATAAAATAGATAGACAAATTGAAAACCAAAGGCAGTCCCAACGAATCCGATTAACGAGAGAAAATAATGTTATAGAAACTGATAATAGTGGCAATTTAACAGATTTCAAAAACATTTATTTTCGAAATAAGCACATGCTCTGAAACGTATAGCAAGATAATACGTTCTGAAATTCGCCGTTTTGATAGAAGAGCGTGTACCATTCCAAAGTTTTTCTATGATTAAAAAAATTAGAACTACTACAAATTAAGAATAGTACATCTATTTGCCTTAGAAAGTTTTCAGGTCGCAACCGAGTTACGGCCCAAAATCTATTAAACGAAAACTTTGTTCAAAACTTAACTCAACACGATGATGGTTACAAGGTTTTGAAAGGCGTTAGATCCTCACCTGCGCACTGGGAAGCTGAGAAGTAAAAGGCAATCGCTATGATTCGCCAATTTGGGCTTCCAACCTTCTTTGTCACTTTATCGGCTGCAGAATCTCAGTGGGTTGAGCTTTTGGTCATCCTCTCTAAAACTGTTGATTCTAAAGATATTTCGGAAGAGGAAGCCAACAGTTTAACAACCCAAGATAGATATCGCTTAATTCGGTCAGACGCGGTTACTTGTGCTAGATATTTTGACTACCGCTATCGACAAATTCTTAAGCTTTTTAAAGATAACGCCGGCATTTTTGGAGAGCAGTTTGTTACAAATTTCTACTGGAGAGTGGAGTTTCAACAGAGAGCTTTCCCGCATGTACATGGCATGTATTGGCTTAATAATTCTCCCAGGATCAACCTTCAAGATCCTCAGACATTCCCTGATGTCATTAGTTTTATTGACAATTATATTTCTACCGATGGTTCGATCAGCCACTTAGAAAATTATTTGGGTTATCAAAAGCATAACCACAGTCGGTCTTGTACTAGGGAAATAAGAGGACAACAGTTTTGTCGTTTTGGTATACAATATCCACCAATGCCTTCAACGCTAATACTGTTACCTCTTACAGAAACAAGTCAAAATTCAGAAAGACACAAGGAAAACTTTTTCAAAATTCAAAACTTTTTAAATTCAAATATGACTACAGAAGACATTTCTAATTTAAACGATTTTGAACACTTCCTGTCTGATAGTTGAATAAATATGTCTTTTGATGACTATTTGTTAGCCCTTAGGTCAAGTTTAACAAAACCCAAAATTTTTCTAAAAAGAAAATTACAGGATCGTTTTATAAACGCTTATAATCCTCTGATTTTGGAACTCCATAGAGCAAATATGGATATCCAATATATACTGCATGCATAAGCTTAAACATATAGGTCACAAATTTATATCAGGCACAGAAATATCTGCACAAGAAGCAGTATATTGCTGCAATGGGCTCCATCTGTCGGAAGCAAGTAATGCAGAAATATTTATAAATACCTCTCGACCTGAGGAACGTGTTCGAATGGTAAAACCTAGAGCGGAACTTCAGAACCTTCCTTCAGGTTCGACTGCAATATTCGTAGCCGGTATTTTAGACCGTTATGTTCAAAGATCCGATCAGTTAGAAACTCTTTGTTTAGCTGATTTTGCATCTAGGTATAAATATTTTAAATCTAGTAGAAGAGCACAAGATAGTGATCATGAAGAAGAAGAGAGGGAAGACGATAATTTACCAGAAAGCGGGGTTGTCATACCTCTTAAAGACGGTAGCGGTTTTGTGAAAAAACGTACCAAACCTTGTGTTATTCGGTATAGAAGGTTTAACCCAGATTTGGCCAGAGTTGAGTATTTCCGCGAAATGTTAATGCTTTACTATCCTTGGCGGAATGAACAGCAAGATCTCATTGTAAACGATAATGAGCAGACTTGCATAACACATCGTATTATAAATGAGGAAAATCAAAGAAAATATGATGTTTTTGAGCAAAGAGAACTTGAAAATGTTCTAGAAAGTCTTTATAATAAAATAGACTTGGACGAAGGTGCTCAAAATGAACTACCTATCGTGGAAAATGAGTTCAGAGTGTTGGCACTTCCAGAAATAAACCCAAATATAAATTTGCTGGACTTGCATGGCGAAGATTCAACAGATAATGGCATTGAATTTGATTTCAATATTAGACTTATTAAACTACCCCCCTTAATTCCAGTTGAGGAATTATTTTCTTTAGTTCAAAGTCTGAATACTAAGCAAAGAAGCTTTTTGACACATTTGATGCACCACCTAAAAACAAATCTCCCATTTTATGAGTTCATTGGCGGCGGTGCAGGTGTAGGAAAGAGTCGTTTAATATCTGCAATATATCAAGCTCTTAGCCATCGTTACAATTCTACACCTGGATCCAATCCAACTTCCTTAAAAGTTCTTCTTTGCGCACCTACGGGTAAAGCAGCATTCGGAATAGGTGGAATGACCCTTCATTCAATATTCTCTTTACCTGTTAATCAGTTGAATAGAGAGTTGAGGCCACTTAGCAATGACACAGTGAATTCATTGTATTCCAGACTTATCGATTTAAAATGAATCATAATTGATGAAATATCGATGGTAGGTGCTCTGCTGACGCGAGATTAAAACAAATTTTCAAAAGAGACAGCCCCTTCGGTGGTATACCGATCACAGTGTTTGGTGATTTGAAGCAACTCTCACCTGTTGGAGATAGGTGGATATTCTCTCCTAATCCCAATGATGCATACAGCACTTTAGTTGGTTCCCCTTTGTGGGAGTTATTTAAATACTTTGAATTAACAGAGATAATGAGACAACGGGAGGATCAGGCCTTTGCAATTGCAATAAATCATATGGCATCTGGTACTATGACAAATGAGGACATATCACTCATTGAAACTCGAGTAGTTAATTTCGAAGAAGGTCCCGATGATGCCATACATTTACTTTGGTCCAATGAAGAGACAAATAATTTCAATGCCCTTAAGCTCAGTCGAATCCCAACAGAAGCTTTCCTTTCAACTGCAAAAGACTCAGTTAAAAGAATTGGTATACATGAAAATGATAATATTTTGGAAAGAGTTAAGCTTTTCAAAACTTCTGAAACGCAGAGACTGCCCTTTGAATTGACACTAAAAACCTCCGCCAAATATATAATATGATTACAGTGAATATAAACACGTGTGATGGCTTGGTTAATGGGGCAGCTGGACAACTTATGCAAATTGATTTCTATTGTTCTTTTCCAACAATTCTGTGGATTAAATTTTTGGAACCTTCTGTTGGTTTGATAGCACGATCAAAAAAGCCTCATCCTCTAGAAAGTTCTTGGACACCAATTGAAAAAGTTATAAAATCTTTTCAATATAAATTGAAATGAACAAATTTCAATTGAAAGAAATCAGTTTCCAGTTGTTCCGGCTGAGGGAATAACTATTCATAAAAGTCAGGGTGCCACATATAATAAAGTTGTAGTTCATACTCGACCCAGAATGCCTAGAGCTTCAATATATTATATGTCGCTTGTAGTCGAGCTACTTCTGCAGAAGCTCTATTCATCATAGGAAATTTTATTCCTCCTAACAAATTTTCTGAATCGGATCCCGTATTTAGGGAACTGAGGGAATTGAACACAAATAAAGCTTTGACAACAAGTTTCAATTTTATGATTTCCCGAACATCAGGACATCAAATTTTATTCCATAATGTTCAGAGTCTTCACGCTCACATTAGTGATATAAAAAGCGACTGTTTGATGCTATCTTCAGATATTTTATGTTTTGTAGAAACTTGGAGTTACCCTTGCGAATGTTTTGATATAACAGGATTTACTCCAATTAACGAGTTGAGGATAGATAGCACGGAAACAACCAACAGAAATAAACGGGGCATTATAATATATGCAAAGTATAGTATTGCTTGCTCTATAGAATCAAAGGCTGTAAAGAAAATTTATTCAGGCCGCAAAGTTTTAGAAGCGGTTTTGTTTAAATGTTTCAATATTAATATTCTGGTTCTATACTTCAGGAAGTCCTTACTTCTGAGTTAGGCAATCAAAATGTGCTAATTGTTGGAGATTTTAACATTTCTTTAATGTCTACAGGGACTGCAATAAGAAATCTGCTCCAAGAAAAAAACTTTAGTTCCCTGCTTGGTGCAGAATATTCAACTACACCTGCCGGTACACAAATTGATTGGGCATTTTCAAACATGGATCCTTCCCGTGTAAATGCAATTACTTTTGAGACAGTACACAGCTATCATGACAGTATTTGTGTCTCTATTTCGAACTAAAGTTTTCAGACTTAGTGCAATAGTTCTTCATTTTTTCTTCCAAATATAATCGAATTGGAATGGTATAGGAATTTTGACAGTAGTTTTTAAAACAATTTAAAGAAAAATATGTAAATAATCTAATTAAAAAAATTTAAATTCTATGTATAATTTGTTATTATATATGACATTATTGTATAAATATATGATAGAAATTAAATAGTATAAGGAAAAAAGAAATATAATTTGGATATATGTATAAGAATCTCTACAAAAATTTGTTTAATATTGTAAATATTATATACAAATTAATATAATAATATTATATCATTTTTAAAGTTGTTAATATTTATTATTTTTAAGCTAAACATGTATAATAATATCGATATAATAAATAAAGAATGTTATTCATTGTTCAAAAACGATTTCTTTTCCTACTTCTCAATACAGTTGTAATGCATTCTATATAAAATCAATTATAAGCGTATACAAAAAGCATAAGAACGATTTCTCATAATTTAAGTAAATTTAGTTTACAAATTGCTCTAATTATTTACACTGTGAGTGAAAAGTAAACAACTAAGGCAACAGTTCCTACTTCTAATTATTAAAATATATAAAGAAGTCTCAAACGAATATACCATTTAACTTTGCGAGAGTATAAAATGTTCGGTTACATCCGAACTTAGCCCTTCCTTACTTGTTTTAATATAATTTTGCTGACGGAAAGTAAAAAAAAATAGTAAAACTTAATGAGTCTATGACCTTCAAAATAAGCTAATATGATACGATTTCGTTGAACAATGAAGTTGAACCCTTTCGCTACATTTTTATACTCTCGCAACCTGTTGCTAAAGAGTATAATAGTTTCCTAACGGTTGTTTGTATCACCTAAAACTAACCGCGTTAGATATAGGGTTATAAATATATAAATTATCAGGATGAAGAGACGTCCGTCCAAGCTCTAACTTGAGTAAAAATTGAGATATCTTTATAAAACTTGGTAGACATGTTTCTTGGTACCGTGAGACGGTTGGTATTGCAGACGGCGTAATCGGACCACTGCCACGCTCACAAAACGCCATTAAATTGCCATAACTAAGCTCCACAACAAGATACAAGACTCTTATTTGATATACAGGATCACAATAGGGAGGGGCATCTGCAGTTAAAATTTTAAATGAAGTGGGCGTGGTTCCGCCCCTAATAGGTTTAATGTGCATATCTCCTAAACCACTAATGCTATAATAACAAAATTCACTGGAAGCAAATGTTTTTAGAACTTCTACCTACGGTGTGAAACCAGTTGAAATCGGGTGGCAACTCCGCCCACACCCCATATAACGGTACTGTTAAAAACTACTAAAAGCGCGATAAATCAAATACTAAACACGCCAGAGATATTAAATTTTATTTCTGGAATGGTATGAGATGACTTTATAGGAATCGCGTTCAAAATTAGACAACGGGCATGGCACAGCCCACTTTTAGGTGAAAACCCATATCTTGAGATCTGCTCAACCAATTTCAACAAAATTCGGTACATAGCGTTCTTTTCATATTTCTATGTTATAGTGCGAAAATGACCGAAATCGGACCTCAACCACGCCAATTTCCCATATAACACCATTTTAAATTCTATTTGATTCTTTCACTTTCCAGTATGCAAATCAAGCAACAATGATTGTATCGGGGTAAAACTTTGCGTGAATAATGCGTTTAAAGTATGCCACCTTGTGACCAAAAATGTCTAAATCGAACCAAAACTCTTCAAGCCCCTAAGTACTAAATATGTGGACCCCAGTGCCTATAGTTGATCTTTTACCGAAAATATCAGTCAATCCACAAAGAAATCTCAAACGAGTATACCATTTGACTTTGCGAGAGTATAAAATGTTCGGTTACATCCGAACTTAACCCTTCCTTACTTGTTTTATATTATATTACACCTGAAGGCATTACCCCGGCTTTGATCCTTGAAAGTTGCAAGAGTATGAAATGTTCGGTTACACCCGTACTTAGCCCTTTATTACTTTTTGCAGCTTGAGTTGTTTCACATACAAAATTCCATAGACAACAATTTCGGTATTCTCGTCATGCACGCACAGATCCACCCAAAAGTAAATGCGTCTGCAGTGCTGAAAAAGCCTTTAACATTCCATTTACTTAAACTTGTATCTATTCTTTATTCAAGTCATCATGTCGGAAGACTTCTCGTATATTTAACTATTTTGGAATTAATATCTATATTTTAATTTTATACTCTTGCAACATGTTGCTCCATAATATAATAGTTTTGTTCATTGTCAAAAACGGGAGGACGAGTTCGTAGATGGGCGTAAAAGGACCACTACCACATCCAAAAAACGCCATTAAACGAAGTCCTATAAAGTGCTATGACAGTTAATAATGTATAAAAGAGTAATTTGGCACAGGGCCATATCTCCTAAAGCATTAAAGCTACTATAACCAAAGATATGAGATATTTTATAGAAATTCGGAGAGATATTTTTTTGCTATAATAGTTTGCCTGTTTATCAAAATTGGATTTAATCGGATCAATAACTCCCTTTGTCAGTAAACCTTTTCGAAATTCCGGCTGACTTTATACGGGATACATCGGCAAATATGTCAGTTATCTTAATGAAATTCAAAGAGTGTGTTTTTCATATAATAATGTATCTTTGTGCATAAAATGAATAAAATCGATTGGAAATTTGCATTAGCCGCCATATAAGTAATATCAGGATTTTAAAACATCCGGTTGACTTTATCCCGCATATATTGGTGATGGTATTTGACGAGGTATCTTCACAAAGTAGGCATGATTTATTGTTTAAGGCAACAACGTATTCTCCGCAGAATTGCAATTTGCCATAGTGGTCTAATATCGGCCGTTCCGACAAATGAGCAGCATCTTAGTGAGGAAAGGACAAGTGCAAAATTTCAGAACGATAGCTTAAAAACTGAGGGACTAGTTCGTATATATACAAACAGACGGACGGACGGACAGACGAATAGACAGACGGGCATGGCTGAATCAACTTAGCTCATCATCCTGACATTTATGTATATATTTTATAGGGTTTCCGACGTTTCTTTCTGGGTGTTACAAACTTCGTGGCAAACTTAATATACCCTATTAAGGGAATAATAAAACTAAGTGTGTCTATGACCTATAATAAATAAATTATTGAACTGCTAAATTTGATTGTTATCAATTCACAATTTAGTCAAAAAATCAATGTTGAATTCTTCTGAAACATCTTTAAACATAAAGTTTTGCCATAACCTGAAAGTATTTCCCTGTTACACCTGGACTTAGTCCTTCCTCACTTGTTTATATTTCTAATTATATACTCTCCCAATATGCCACACAGAGTAATATAGTTTTGTTTACCTAACGGTTGTTTTTAACACCTCAAACTATTCAAGATATATCCAAAGTTATACATCTAAAAATTATCAGGATGACCAGACTAGTTGAATTTTAGTCTGTCGTAAAACTTTGGGGTATCTTGATGATTGGTACATATTTTTATTATCAAACTGTTTACTGCCCACGCTTACAAAATTCCGTTAATCGAAAACCTATAAAGTGCTATAATTAAGCCAAAAAACTGTGATTTAGTGCAGGGAATTGCAAACAAACATACAACTGTGAATTAACATGTGTTTAAGAGAGAACGTGACCATGTCGCTAACTGACTTAAAGTAACTATCCCATAAATCACTTAAGGCGTGTAAACTAAATTTAATGAGGAACAACTCGGCCAGCTACCTTGACTTCTATGTATATGCCACAGTGTGAAAATGGGCAAACTCGGAATACAACCATGCTTCTTCCCATGTCCATAATACAATTTTTAATTTTATTTTATTATTTTACTCTGCAATATATACATCAAGCAGTCGTAATTGTTTAATTTTGTACCCGATATACATATTAAGGACCACAAGCCTCTTTGTTAACCCCCACAGCTTGCACAATTGGTAAAAGAACTAAAAATGAGCGTTTATCTGGTTGTTGAATTCAATGGATAAAATAAGGTCAGATATACCAAATAAAAGGATTTTTAAACTTCATTTTGCACTTATACTTTGTGTTGGGTCACCGATTGAGAACCACTGTATTATACGGTCATATCTTCTATATATTTTTGCTATTTCTTGTTCTGTACTTATTTGTCTAATATACAAGGGCAAGCATTCTAAGTCATTCACCTCAATGCAGTTAATAATTGTATTTGCATTGTGTACATACTTACATATTTATTGCTTGCTCGCGCTTGATTTGTACACATATGCTACCGCTATGTTTTCGTCCACGCAATTACATGAATATTTGTTTGTGCACATTAGCTAGTCCCATTTACATGTTTCCCTTTTTTATATTTTTTTTTTTGTTAATAACTACATTATATACGAAGGAGCAATAAAGTAAAGTATGTACTTGGGTTACTTTCCTTTTAGGAACTGTTAAATTTATATAACTTACATACTTATGTATATATGCACTAATAGAAAACGAAACTATGTACTTAGCGGTAATTATGTATTGAACGGTATTGCAATATTGCTTAGAATATTATTTAAGGAGAAGAATTTTGCGAATAAAGTTAGTCTAATAGGTTACCACACATAGCATCATTACTCGGCCCTTTGTATTTTATCGCTGTTACAACTTCGAGTGTAGTCAGTATTAGACTGCATCGTTGGACATTATCGTCGCTGGACATGTCGTCATTGGATATTATCGTCATTGGAAATTATCGTCACCCTTGGACATCTTTACCATTGGAGTCACCAGCATTGCTCGCACAAAGCACAGCACACCAGTTTGCCACCGCTAAGTCTCGTCGTTACCATTGCCTGTAGCTCATATTCGCATGTTCGTTGCATACCCACATATAAGTATAACTTGATTTCATAAATTTTGCGGTAAAATTAACTAATCACTTATTGCTTAACTACTCACTAGAAGTAGAAGTATTGTTATTTAAAATAATTTTGAAGCCTCTATAATGAACATACAAGATCCTGTTCTGCAAAGTCTTTGGATGAGCTAAGACAACAACACACCAAGAAAAATATTACGTGCATTAAAAATATCGTAGACGCTAGCTTGCGACCAGGTGGAAAGGCTCTTTCAGCTGCGGAATCCAAATGCCGTTTGGGCATCGTGGAGTCCTATTTTAAGCAGATTCTCTCAATTCAAACTGACATCGAAAGATTGGATGCTGATGATGGTGGACGTGCTGAAATGGAAGAACTTTACATCACAACTAAATTGGTTATCCAATCGCAATTGGCAGAAGATAACAACGTTTCACTTTCGGACACAACTTGCGTGGTACAATCAAGTTCAAAACTTCCACCACTTAAGCTTCCTACGTTTGATGGCAAGTATTTGCGAAATTGTCTCTAAGGTCAAGCCTTAGAAACTGTAAATGTGCTTCAAGTGACAAATGAAAACTACCCGAAGGCGTTAGAACGGTTGAAGGTACGGTATGATAACAAAACCCTAATTTTTTTGGAGGGAATAAATTCGTTATTTGATTTACCAGCAGTTATGAAACCAAATGGCATTCAGCTAAGAAGTTGAATTGATAAAGCTTCAGCTATTTATGGTTCCTTGACATCGCTAGGTACCGACAGCCAAATAGCGCAAGCTATGCTTATTCATTTAATTTTGCAGAAGTCTGATAAACAGACCAACAAAAGGTGGAAGGAGTCGCTAGATTTCAGAACGCTGGCGTCATGGGAGGATTGCCCAACAGTTTTGGAAAGACACTGCCAATACCTGGAATCACTGGACAACACGCATGTTAGTACTTCGTCAACTCAAGGTGCTAACAAATACTTCGCTTCGAAATGAAGGAATCAACCACGAGGCTATACATTTTCCTGCTCCAACATAACTTCTACTTTTTGTTCCAGTAACAACCATCAGGTTTTTAATTGCGATCGCTTTAAGTCACTAAACATAACTCAACGTTTCGACCATGCAAAGAAAATTGGACTTTGCATCAATTGCCTATCAAAGGGACATAGAGTAGCCAATTGTCCATCATCACACAGGTGCAAGGTTTGTACACGACAACACCACAGTTTACTCCACCGCGGTTCTACTTCAGTCCAACAAACACCTACTCGGGTATTTATAAAACAAGAGGCAGTAATTTACCAATCTTGCAAAAAACACTCTTAGGCTAGATTGTTTCGGGATGCTATAAGACGGGTAGTAACAACATATCCAAACCATCTTGTTTATTTTTAGCAAATTAATCTTTAGATGCCAAATTGGAAAAGTTATGGAAATTGGAAGAAATCACTATCAAACCAGAGGCTTGGACTTGTGAACAACAGAGTTGTGATCACATATACAATGCAACTGTCTCAAGAAGACCTTGCGACAGAATAGGTGTCAAATTACCTTTCAAGGATGATCCGGCATGTTTGGGAGAGTCATATACTACGGCATTAGCCAAATCACCACAATTGAAAGCACAATACGTTGGATTTATGAGCGACTAAGAGAGTTTGGGTCATATGAGCGTTGTAAAAAATCCAAATCTCAGCGAACCGCATTATTATATACCACATCATTGTGTGCTAAAACCAACAAGTACAACAACAAAGCTTCGAGTTGTATTTGACGCTGGCCCTACAATTCAATGCGAACTTTTTCTTCTTCTTATTTGTTTTCGACACACGACGTTTTCCACAGGTTTGCACTCACTGCCGACATAGTCAAGATGTATCGCCAAGTATTAATAATTATATAACATCAAAAATTTTGTTGCAAGAAATATGGCTACTAAAGTTGGATTGGGATGAATCTGTGTCACAGAACATCGAATTTGCTTGAAAAATATTTCTTAACTGCTTATCGGATCTTTCACAAATTAAAGTGCCGAGGCACTGCTCTCCGACAGATGTGGAATCTCTTCAGATACATGGGTTTTGTGACGCATCGATTCGTGCATATGGCTGCGCAATATATACTCCCGTTATCAACAAATGTGGCACTACTACTACCATTCGCCTACTCACTGCGAAGTCCAGAGTGGCACCCATCAAAAAATAATCGTTACCCAAATTAGAACTTTGCGGCGCTCTTCCTCTTGCTCGTCTTTTAGCAAAAATTAAACCAACAATTTCTAACAAATATTTTCTTTGGACAGACTCACAAATAGTATTACATTGGCTTAAGATGCATTCTGCAACACTTTCGACCTTTGTTGGTAACCGAATTTCGGAAATTCAAGATTTAACCAAAGGCGCCCATTGGAGACATGTACCAACCCATTGTAACCCGGCGGATGTTGCCTCTAGAGGATGTACTGTAAACGAACTTGTTAATTCAGTATGGTACACTGGACCAAAGTTTCTATACGAAAACTTAGACAAATGGCCAAATAACAGCTGCGACGATATCGACATGGAAGTTGTCAATATGGAGAAACGAAAATCAGCATTCAATACAATTGTTAGCACCAATTACATTTTGGAAAGCCTTCGAATAATAGCTTGGATGTTCCGCTTCATCAATAAATTTCGGCATGGTGCCAGTCTTAATGGCTCATTAACACTTTTTCCACGAGAGTTACATCACGCCTTTCTTTGCTTAATTTGGATTATTTAACACATACATTTCGCTAATGAAATTCATCTTTTACAGAAAGAACTTACGATAAATGGCCCGTTACGTTATTTAAATCCTTTTCTCGAGTATACCGAAGGATTTCAAATATTAAAAGTTGGAGGTCGATTGGAATCAGCAGATATTCTAGAAGAAAGGAATCACCCAATGCTGTTGCAAAACAAATGCGAATTTGTTGTGCATTACGTTTGTCGTCTACATCGGAAACACTACCATGCAGGACCAAAGGCACTCGTAGCACTGATAAGACTTCAGATTTGGATAGTCAATGCGTTCGATTTAGCAAGACGTATCGTCAGATCGTGCACACATTGTATACGCTACAAGCCAAAGATGATGAACCAAGTAATGGGACAGTTGTATGTGCTTGCAACAAACTAGCTGAATTAAAGTTATTTTTATTTAAAACCGAAAACAAAGATGCAATTATAAAATATTGTGCTAATCTATACCTATAAAATTCTTTGTCTGTCTGTCTTTCTGTCTGTTCCGGGTAATCTCCGAAACGGCTGAACCGATTTTAATGAAATTTTGCAGACATGTAAAGGAAGCCTTTGGGAGTAACATAGGATATATTTTATGTAAATAAACGCAGTTTGCTTTTTTAGTTGAGTTACAGCGATTACAAGACGATCGTATACGACATGCAAATACACGAAATCAAGAGTCAGATGAATCAAGAGAACATCGACTACAAGACGATCGTATACGACATGCAAATACACGAAATCAAGAGTCAGATGAATCAAGAGAACATTTGATAACGGGATCTATTCAACGGATTTAAGTTTTTTCAACGCAGTTTGCTTTTTTAGTTGAGTTACCAAACGATGAGACATGAACTAAAACATATAATTATTATTTAATAACGAAATATATTGATATGGACAAATAGTATTTTCCTCAGGTTAAGTTCAAATGTAAGTAACGCTTTTGTAGTCACCGAAAACATTTTCCGTAAAAAAAAACCAAATTCATTCAATAGAGTCGATATTCAATTCTTTATAAGAAATTATATTGTTATAATCTATTCCTATAAAATTCTTTGTCTGTCTGTTCACAGAAAACTATCCGCCTAAGCGGCTTCCTATAGATACTTATTCAAATTTGAATCAATAAAATTAAAAAATAACGCACATAAATTTGTGAACTAGCTATGCCTAGAAAAAAGTCAAATCTTTCGAAGAACACTAATAAAGCAAGAAAAATACAATCCATTCGAGCTACTGAGTCTGCAGCGGTCAGATGTCAACGATTAGAAGAAGATCGCAAACGACATGCAATAACTCGAATGCAAGAATCACATGAATTTAAAAAACAGCGATTACAAGATGATCGAATACGACATCCAAATACACAAAATCAAGAGTCAGATGAATCAAGAGAACATCGACTACAAGACGATCGTATACGACATGCAAATACACGAAATCAAGAGTCAGATGAATCAAGAGAACATCGACTACAAGACGATCGTATACGACATGCAAATACACGAAATCAAGAGTCAGATNNNNNNNNNNCAATCTAGATCACGACGCCTTAGAAATGATCAAATAAGAAAAACTACTGGACGTAATAGTCTATGGCAAGGTAAATATAATAGCGGATTTGAATATGATCCCAATGTAAGTTATTCCACTGAAGCAGAAATTGGTTCAATGACTGACGTGTGCAAGTATTGTAAAGCTTTGAAATGGAAAGAAGAATCAACTGGTATTTGTTGTTCTGGAGGAAAAGTACGTCTAGATCCAATTGAGCAGCCACCTGAACCACTTCAATCATTATTGTGCGGTGATCACATATACTCGCAGCATTTTCTTAACAACATTCGACGTTATAATTCTGCCGTCCAAATGACATCATTTGGTGCAAAAGAAGTAAATGAAGGGAATTTTATGCCAACGTTTAAAATCCAAGGACAAGTGTATCACTTAATCGGTTCCCTTCTCCCAAAAAATAATCAGCGAGAATCATTCTTACAAATATATTTTCTGAGTGATTATAAGCAGCAAAGGGATACGAGATTACATCATTTTCCAGTTCTGAATGCTTCGTTGCTAGAGTGCTTACAGTAAATGCTTGATGAAACGAATCCTTACGTCCGTGATTTCAAAACGGCGCTTCAGTTATTCCCAACTGACTCAAATGAATGTAATTACAAAATTGTTATAAATGCGGATCATCGTCCATCAACAGAGCATAGAGGTCGCCATAATGAACCAGCAACAAACGAAGTGTCTATACTCTTGGTAGATCAACAATGTGATAAACGAGATATTATACTTCATAGAAAAAATGACAGTTTGCAAAGAATTGCAGAAACACATAGATCATATGATGCATTACAATATCCGCTCATGTTTGTTCGTGGTGAGGACGGATACCATATCACAATTAATAAAGTTAATCCCAATACAGGTAGAACAGTTTTCAATAAAAAAGTTTCCGCACTACAATATTATTGCTACCGATTAATGATTCGAAAAAACGAATACAATCATTTACATCAGTACAAACAATTATTTAATCAATACATAGTAGATGTATATGCAAAAATTGAAACAGAAAGACTATTGTATTTTCGATGTAATCAGAAAAACCTCAGAGTCGAAAATTATATTCACCTACGAGATGCTTTGAATCAAAATGAAGATGCGGATAATTATTTTGCCCTCATCTTTAACGGGAGGACCTCGGTACATGCATGAACGTACACAAGGTGCATTCTGTTATGTTAGAAAGTATGGACGGCCTGATCTATTTATAACTTTTACAACAAATCCTAAATGGGATGAAATAACCCGTGAATTATTCACGGGACAATTAGCTTCCGATCGTCATGACATAGTGTCGAGAGTTTTTAAACAAAAATTTAAACGAATGATGGATCTTTTAGTTAAAGGAAACATTTTTGGTTCTGTCCGCTGTTATATGTGCAGTGTTGAATGGCAAAAACGTGGATTACCACATGCTCATATTTTAATATGGTTAGAAATAAAAATTACAGCAGAACAAATTGATGATGTTATTTCTGCAGAATTGCCAGATAAAGAAGATGATCCCGAATTATTTGAAATTGTAAAAACGCATATGGTGCATGGTCCATATCGTGCTCATAATCCACAGTGTCCATGTATGAAAAATGGTATCTGTAGTAAGAAGTTTCCAAAGACGTTTACAACAGAAACTGTCACAGGTGAAGATGGATACCCATTTTATAGACGTCGATCACCTAAAAATGGCGGCAGACAAGCATCAATTCAGTCACGGACGAAGACTTTTAATATCGACAATCGGTGGATTGTTCCTTTTTCACCAGTATTATTACGAGCATTTAAGGCACATATCAATGTCGAACTTTGCAATAGTGTCAAGTCTATAAAGTATATATGCAAATACGTCAATAAAGGTTCAGACTTAGCTATATTCAGTGTACAAAATGATAAAGATGAGATAACTTCATATCAAAATGGAAGATACATTAGTACTTCTGAAGCAGTATGGCGTATGCTATCGTTTTCTATTCATGAACGCTTTCCACCAGTTACACACTTAGATGTACATTTCGAAAATGGTCAAAGAGTTTACTTTGATCCATGTAATATCCAAGAAGCAATGGACAATCCAAAAAATACAACATTGATGGCATTTTTCAAGTTATGTCAGAGTGACGAATTCGCAACTACCTTACTTTATGAAGAGGTACCAGCTTACTATACATTTAACAAGAACAATGGAACGTTTCAACGGCGACGCCGTGGTACTCCTGTCAATAATTATCCTGGTATTTTTCATGAGCATACTCTTGGAAGAGTTTATACAGTACACCCAAACAATCAAGAATGCTATTATCTACGAATGTTATTGTATATTGTCAGAGGTCCAACTTCATTTGAAAAATTAAGAACAGTAAACGGTATCGTATATCCAACATATCAAGCAGCATGTTTAGCTCTTGGTTTATTAGAAAATGATAATCACTGGCACGATACATTAGCAGATGCCACGATAAGCAACAGTGCGTCTAAGCTGCGCGAATTGGAATAAGTTCAAAAGTCACTTTATAGATGATTTTAGAAGAAATCTTGAACGTCAGTACCCAGATGCTGATATAAATTCTTATATTGATGATATAACTAATCGTGCACTTCTTGCATTACAAAACGTAGTACTGTCAATAGGTGGAAACACCATTGATCATTATGGTTTACCATCTCCATATTTAGTTGACGAATCTATTAATACATTAAATAGAGGATATATTGAGCAAACTAATTTCAATCCAATTGAACTTCAACATATGATAAATAATAATGAACCAAAATTAAATAATGAACAAAATCAAATCTATCAACTTATTATCGAAAAAGTAAATACAAATGATGGAGGTGTATATTTTTTAGATGCTCCAGGTGGTACTGGTAAAACATTTTTGATTAACCTTATATTAGCAAAAATACGCTCAGAGAAGAAAATTGCTATAGCGGTAGCATCATCAGGAATAGCTGCAACTCTTCTTCCCGGAGGGAAAACAGCCCATTCTATGTTCAAGATTCCTATAGAAGTTATCAATATGGAAAATCCAGTCTGTGGTATATCAAAAAATAGTTATAAAGCCAAAGTTTTACAAGATTGTGTTTTTGCTGTGTGGGATGAATGCACTATGGCCAACAAAGTATCTATTGAAGCAGTGAATAGAACAATGAAAGACTTAAGAAATAATAATCAATTATTTGGTGGAGTAGTATTTTTATTTGCAGGAGATTTTAGACAAACATTACCTGTTATAGCTAAAGGCACACGAGCAGATGAGGTTAATGCATGTTTGAAACGTTCAGTACTATGGAATAATATCGAGAAGCTTCATCTAAAAGAAAATATGAGAGCACAATCCAGTGGCGCAGAATTTTGTAAAAATCTCCTAGATATTGGCGAAGGAAAATATCCAGAAATAAATTCTAACCACGACATTGAAATCCCATCTGCTCTCTGTCATGTCGTTGCCGATACTCAAACTTTAATATCAGATATTTATGACGATATTCACAATCCTCCAAAGAAGATTCGTGGGTGTGCGAGAGATCTATATTAGCACCAAGAAATGATCGAGTATCGTTACTTAATACGCTTATAATGGAAAAGATTCCTGGCAATTCAACAACATATTTATCTATAAACACAATATGTCAATCAGAACAAGCCGTGCATTACCCGGTAGAATTTTTAAATAGCATAAACGCACCTGGTCTTCCACAACATCAAATAGATTTGAACATTGGTATTCCTATTATGCTACTGCGAAATTTAAGTCCACCAAAACTCTGCAATGGAACGAGATTACGAGTAATTTCTATACAAAAAAATATCATCGAAGCAGTAGTTATGACTGGTTATGGTAAAGGCGAAACAGTATTTATACCTAGAATACCTATCATTCCATCAAATTATCCATTTCAATTCAAAAGATTACAATTTCCAATTAATGTTAGCTTTGCAATGACAATTAATAAATCGCAAGGTCAAACTTTAAAGAAAACTGGTATTGATTTGAGTCAAGGATGCTTTAGTCATGGACAATTATATGTTGCATGTTCACGTGTAAGTGAAGCCTCAAATATTGTTATGTTAACAAATGATAACTGTACATCTAATATTGTTTATAAGGAGGCATTATAATAAGTTTATTATAATCATTTTTGAAGTTTTTATAAGTTTATAAATATATATATCCTATCTATTTGTTTTTATTTTTATTGTTTTTATGTTTTTATTTAAATAGCATATAGATTTAATTGAAAGTGAAAAAATTTCTATTTTATTTTGTAAATTGTATAGATTATTTAAGTTGTGTAATTAAAAATATTATATGAGCTATAAAAAAACCATTATTTTAACTTTTTTAAAAACAATACGTATCTCTAAAAAACACGTTTTAACTTATACTTAATTGTTTAATTTATTCATAATAAAAAACAAAATGCGTACCATTGATGAATACACATAGAATTTTTCTTTATTATTACAAGGTAGTACATATCGTTAATTGTTCATTTAAACTATTAAATCATAATTTATTCATAAAAATTGGATAGTTCTAACTCGGACAAAGTCGCGGGTTTCAGCTATAGGTAATAGTTTTACGAACGATTATGCATCATTTGTATTGAAATTGACACGGACTAAATATGAATGTCACGAATTTTGGAGAGATTATTCAAGGATTTGCAACAACGCAGACGAAGTCGCGGGTATCAGCTAGTGAATTTATAAATTTCAACCTCATTTCGGCGGTATTTGGGAGGCAGCAGTCAAATCGGCCTCACTCCCAGCTGAGGAACTAACAACAGTCCTGGTTGAGATAGAAGCTGTATTAAATTCTCGTCCAATAACACCAATGTCATCGGATCCAAATGATTATAAAGTATTAACTCCGGGGCATTTTATTATTGACAGTGCACTTAGGTCACTCCCAGAGCGGAGTTTGTCAGCTAATATCAGCAACGTACAACGATGGAATCAGGTCACAAGCATTAAACAGATGTTTTGGAACAGTTCAAGTACGATCAAAGTGGTTTTCGGAGCGACCAAACATCAACAATAACTCAATGGTTATCATAAATGAATACAACTTACCACCACAAAAATGGCATATTGGAAGAGTTATAAACTGTTTTCCAGGAAAGGACTCTAAAGTGCGTGTGGTGGACATTCGAACAACGAAGGGAATCATTCGGCGACCAATTCACAAGCTAGCCCTTCTACCTGTTTGAAATGCCTTTCAACGGGGCCGGGATGTTGGGTCACCGATTGAGAACCACTGCATTATACGGTCATATGCTCTATATATTTTTGCTATTTCTTGTTCTGTACTTATTTGCCTAGTATTCAAGGGCAAGCATTAGAAGTCATTCACCTCAATGCAGTTAATAATTGTATTTGCATTGTGTACATACTTACATATTTATTGCTTGTTGCAATTACATGATTATTTGTTTGTGCACATTAGCTAGTCCCATTTAACATGAAGCTTAATGTGTAAGCAGCCTCTTGCAATGCTGCGTTCCCATTTTTTTATATTTCTCTTTTGTTAATAACTACATTATATACGAAGAAGTAATAGAGTAAAGTATGTACTTGGGTTATTCCCCTTTTATGATCTGTTTGATAATTCATATAACTTACATACTTCTGTATATATGCACTAATAGAAAACGAAACTATGTACTTAGCGGAAATTATGTATTGAACGGTATTGCAATATTGCTTAGAATATTATTTAAGGAGAAGAATTTTGCGAATAAAGTTAGTCTAATAGCTAAACACACATAGCATCATAACTCGGCCCTTTGTATTTTATCGCTGTTACAACTTCGCTTAAACTTTTCGCTTTTTCGATATTTGCGCGGTTACAAAAAAGCTTTGTAGCCCTACACTTTGAATATCGGTGAATATCGAAGATATCTTAGCAAAATTAAGTGTACGTATAATCTTGGATATACTGTAGTTTGGAGACGATAATGGTTGAAATAAATCCATCAATACACATAAGTTCAGCTAATTTTTGGTTAAAGTGAGCTCAGACCTTCCCCTAGCCATAATATAGTGAATTTCGACTTTCCGGTTGACTTTATACCGCTAAAATTTGTGAATGTGTATGTTAAAATGAGTTTAAGTGAATATGAATGAAATCATTTTAGACTTTGGTGTTAAGCCCGTATTCCTAATATACTGGTTGTTCCAATATCTTTGAACATGCTTATCCTTGATAATGCTGATACAGTTCAGTGCATTGTATACAAACATACTCATATACATATACATTTATTTACTCAAGATAGATTTAAAAACTGTATAAAAAGGCAAGAATATTCAAATAAAAATCAGAATGAAATAAATTATCACTCAATGAAGATCTTTATTTTTCCCCCACCAGCGGTAAGAATCTAAAAATTCTTCATTGAGTTAAAAGAGATAAAAAAGTAAACTCACAAGTTACAAATTTTTTAAAGTAAGGTAATTGTACACTGGTTTACCTCCCTCTGATTGAATTTTTCATTACATACCTAATATATGTAATTCCCTACCTGAGTTTATTAAATATCTTGGACCTCAAGCAATAGTAGTAAAAAAACTAATAGCGTTTTCTTTTCTCGACGAAAATATTGCCACATTATATGGCAACATTATACAAGTATAAATGTTCCATTTTTTACATGACAAAAGAACAAAAAAATGCAAACCAGAGAAAAGAAAACGCTATATGTAAGGTTTTGAGAACAGTGTAAGCCAAACATGATTGTAATCAATACACGATTTAATTGAAGAAGGAATATTGAATATACTTGCAAAATTTCTTAACTCTTACAAAATGTTGCACACAATGTAATAGTTTTGTTTAATAAAGTTTTACACCTAAAAGCATTTCTATGTGGTCCTTGCCAGTTCTGATATTTTAAAATGTTTGGTTATACCAGAATTTTCCTTCCTTGCTTGTCGATTTTGTTCTTGCTATTGTGATATTTAAAAGTTTTTTGCTTGTCATAATGTTGCGAAAACACAAATATGTATATTTTGATCACAAGTCACTGAACAAATAAAAAACGCGCGGCTACTTCACAATTTTAGCAACGCACTCATACATATTAATTAAGTGAGGAGAAATAATAGGAATAACATAATATATTCATACATTTATGTAACATCTTAAGGTCGCAGAGATATTTTTTAACAAATTACCTTAATATGAATAGATCTACAATAAATGGTCTGCAATGAATGCCCGTTGACTGTTTTTTTTTTTTTTTGTAAAAAATTTATTATTTGCATCGAATTTCAAACCAGTTTCACAACTATCTAGTTTGAACCGGTTCGATGTTTTACTGCAGGATATACATATACTTGGCACGAATTCACACAGGTTCACACTAAATGAAGAAACGTTCATAAGCAGTTGTCTTACATACTTACAGTATATATTGTAGTTTGCAGCTATAAATTAAATTTTTGAGTCTCTTCAAAGCAATATCGCAATGCGAATGATGAACCTTTTTGTAGATTACAATACTTTTCATAAAACACTTACATGCAACTTATTATCAAAAAGGCTCAACCTCAGCCTTGAGCTTGTCTAGTATTAAATATATTTAATACTTATTACTTGTTACTAGGCTTTAAACATTCAGATTTAATAAATAAATATATGTATATTAAACAAAAAGAATACAAATACAACACAATGATTGCAAGACATTAGTAAATAAGCAAATAATTACTGGATATTAAAATGACTAATGCCCGCTTATGACAGAAGGAGTTGGAATGTGAATTTCGCCACAAAACTCTCTCTCCTACTCTTTTATAGGTTCAATTTACGTATTTTACAAACCTCGTGTTTTTCATGATCTTATGTATAATACAAAAAAATGCGGAACTTTTTTATAGTCTTGTAACATGTTGCTACAGAGAGCGTAAAGCTGATCAATGCGAGAAAACCAGTTTTTAAGCGTTTTTCGGCGCCGCCTCGCGTTTGCATAGTTCATTTGTACTTGTATGGTGGGCTCATAGAACAATATTTAAAATACTCGCTATTAATATTTTCAAGGGAAAACTTATGACCGAAATTCCCCAATTCTTCAGGAATTACTAAATATCCACTATTAATATTTTCAAGGCCAAATGTATGACGAGAATTTGCTAATCTTTCTAGAAGTATTAAATTCCCGTATTTTTTTACGTCCTATTTTTTTTCTCACAAAACATTAATTAATTAATTACATTTCTTATTTTAAATAAAGTTATATTCGAACTAAATCCTTTGCAGTTAAAAGAAACTGTTACGAACAAGAAGCAGAACAATATATGTAATAGCAAAGTACGTGCGGAACTCAGCGCCAAAGAGGCAAAATTTAATATTTGATGTGCAAAACGTCAACCAGAAGATCGGAATCTATGATACTAGGGATATAAGATTAAGACGAAGGTCTAGATTAATTCCATTCTTATTAATCGCTAAGCCATTAACATAATAATGTTTATTAGAATAACGGAAATTGTTATATGAGTATAATATAATTGCACATATTTTTATATTATTTATATTTTATTTAGATCCGTGAAATTATCTGCTCACCGAAGTGTTCTCTGAATTAATCCATTTATTGATGCAATGTGTAGGAAGTAGTGCACACTTGTTGAAACCAAATGTCAACGAGATCATGAGCTTCAATTTCTGGCATTAAATAGTTGTAATACGCAACATATACGGTCGCCATTGACGGTTACGTTCTCATCGACATCAATTTTGAAGAAATATCAACCGATGATTCCACCGGCCTACAAATCACACCAACCCGTTGTTTTATCTGGATGAAATGGCAGCTCTTGAATCTCTTCAAGTTGCTTTTCGTCCCAAATGCGATAATTTTGTTAATATTGTATTAAAATTGTAATACCAATTGAGCCAGAAGTGAGCTTAATCGCTGAATAAAATTTGTCTCTAAAACTTCGGATCTTCTTGGAACTTTTAAAGAGCTCATAGAGCTCGAGGTAAAATGCGCCAAGTCGTTCCTTAAGTCAGTCCGAGTCGCTGCGAACGGCGCCAAATCGACTCTCCACGGTCTTCGCGTACACTCTCAGCTACAGCTGCTTTATTTTCTGCACTGTGTTCTGGACGTAGTCTGTTCGGTCGTATATTATCCAGCATTATTCATAGCAGTAACTTGATTAAAAATTTAGATATCGTGATGAAACTCGGTACACATATTTCCTTAAAAATGTAGGTATTGCAGATGTAAGTAATCGGACCATTGCCACACCCACAAAGCACCATTAAGCGAAAACTATAAAGTACCATAACTAAGCCGCAAATTAAGATACAAAACTGTAATTTGCCGAAAATATGTGAAATTTTTCAACAAATTACCCCAATTTCCATATACTACAATAATGATCTTCGTTAATCTAACTAACCTGATGCCGAATATTTCCGTCAGTGTGTGTGTTATATATTCATAAATTTGCTTGAAAGTATGTCATCAAGTATTCCAGAGGAATGTTAAAAATTAATGTAATCTTCCAGAACATGTTTATCATAGAATATGCCGAGACAATATATTCATACAAACATATGCATTTCATGCAATACGTGTGCAATAATAAAGACTCAAAAATGCATATAGAATTATAAACACACATCTTAATGAGATGCATACATATGTAGCATGTGATTACATGAATTGTAAACTAAATGGGTACACACAAAATATAATTTAAACGAAACCCATATCACATATCACTTAACATCGATAACATACGAACATACTCATACGCATATGTATTGAGTCCTTGCATTACTGGAGGTGGTGATTGGCCATGCGGTAAGTTCTTACCCCGCTACTACATGGGTGCTTAGTCACAGTTAATACACAGACTCTTTTGTAACCCATACCGGTTTACTGTGGGTGAGGGGACAATGAGGAAAGACGAAGGGTTCTACCCTTTTAAGCATTCCTTTTCACTTTCAAATTCTTTGATTGGTTGCAAGAGCGCTCGGTTTCAAACAAATATAAGTTATGCCTGTTATGTTATTAGTAGTCTCTAAGTGAACTGTTGCGTCTGTGCAGAAGTTTTAAGCGGTGTTGCGTTAAATGCGCGTACAGTTTCGCAATTGTTGACAAAAGGACTTACATATAAGTTATGGTGCAGTGTACTTCTGTGATTTACTGAGTCCGATTAGAACTAACTGATATTACAAAATTAACTTAAAGCTAAACCTAAAAGCTGAACCCATAATGCAGCATAGTCAAATATCAGGTTACCGCAGCTGACCGAGTTAGTCAGGCCACTGAAGTCATGCGTCAGCGGAGCAAATAATAATAATAACCCAACGATTACCCTCCTCCCGCCCAACCGACGCGAGGAGCGCAATCCGCAGACGTGCGGAATTAGCCGAGTCAGAAAAGGCAAGAAAGTTTTTTAAGTGTTGAGATCTGAAACTGCTCAGCTACAGAAACAAAAATTTCAACAGCTAAGATTTATAGTTACAATATAATAAATTGTTACATTTTCATTCATTAAGAGAAAACAATAAAGTCTTTTTAATTTTGAAAAGTGCGTCAGATAAGTCAAATGCGCTGGAATGAGAATTAAAATCATGACATATACGGCGGAAAGGCTCGTTTAGTTCAAAATTTGGTCTTCAGGATTTTAACAGTAAAGGTCTAAGCTGCCTCGAAAAGCAAACCGGGATATTAAATTTAATTTCAGACAGGAGAAAAGAACTGCGAACTGTTCCATTCAAGATTTTCACTAAGAATATTATGCCAAGCATTTCCCTACGACTAGAAAGTGTAGGGAGATTAATAAGTTTTATACGACTAGTGTATGGAGGTAGACTTACCCTAGCATCCCATCGGAAATGCGCTAAGGCGAAAAGTAAAAATTGTTTTTGAACCGACTCTAACTTGTCAGAAGGGATTTGGTAGCTAGGGTTCCATACCACAAAGCCATATTCCAATATAGGTCTAACCAAAGTTGTATAAAGTGTTTTAGTAATATACGGATCTCAAAATTCTTTAGACCAACGTTTAACAAAACTGAGGACAGCTTTTGCTTTCAAGACCATGGTATCAATATGAAGACTGAAGTTAAGCTTAGGGTCCATTTTAACTCCCAAATCAACATAGTTAAAAACTTGCTCCAGAATATGGTGTTTTCATAAGAAGAGGGGTGCACAGATCTACGGGAAAAGCACATCGTCTTACATTTATTCAGATTTAATGGCAAATCATTTCTATCACACCATGCAACCATATTGTTTAAGTCTGTTTGCAACAGACACCTTCTCTCAGTTGAAGTGTATGAGTTAAAAAGCTTTACGTCGTCAGCGTATGATAAATTTTTTGAGAATTCAATTACTGAAGACTACCTGAACACCTGAAGAAACATTAATTGTATCTGAAGGTGTATCCTCAAATATCAGTCGTTGTGTTCTATTAAAAAGATAGGGAGCTACTTTATCGAAAGCTTTGCGAAAGTCTGTGTATATAACATCTGTAAGCTTATGTTCCCTAAAACCCAATGATACATGGTTTACAAATTTAATCAAGTTTGTTAGAGTCGATTTCCCTTTACGAAATCCATGCTGAGATGAGGAAATTAACGGAGAAATCGAAAAGGTTATATGGTCAGTGATGATAGCTTCAAAAAATTTAGATATAACTGATAGTTTTGCGATACCTCTATAGTTTTCAATGTTGGATCTAAATCCACTTTTATGCAAAGGAGTTATAAATGACTGTCTCCATATTGAAGGAAATATGCCGTGTTTAAGAGAGGAAATAAATATCCTTTTCAAAGGCAAGTAAATATATTTCGCACTTTTTTTAGGAAGCATGAAGCACCTCATTTAAATTAGATAGGACGTCTTCTTCAGAAATAATTGGAGCGTTAATTAAAGTATTCGAACACAGCACTGGTAATAAGAAAAAGTTTTGGAAGAATTATTACAGTAGTTTGACTTGAAAAATTCTGCAAACATATTAAATATATTAACATTGTCAGTTAAAATGATAGATTTGTATTTCATCGCGGACGGAAATTTGGAAATCCTGTTTAAATACAAGTCGGTTAATTTTGTATTAAGACCTCTAACATAATGATAATAAATTCTTAGCGAATTTTTACCACTGAGTTTTTTATATCGGTGTTTGCTTTTGGTAATTTACCAATATACTTCTATCATAATTGAAGTTAAATTTACGGATATTGATATTATCATGGAATAACTGCTAAGTTTTTAAAAGATGTTACTAAAAGATGTTATTAGGGGGAGCCTCTGGAATTGTGAGACACTTATTACTATTAGATAGAGCTTTTGGGGAATTGAGCTCTTTGGAAGTTGACGGCTTATCACCTTGAGGGCAAGGAGAAGAAAGATTTATTAGGTCATTGGGAGGAGACGTTCTTTTCTGTACAGAAGAACTAAGTGTTACTGCATCGGAAGGACGTTTACGCTTCGGAGCAGGTTTGGAGGATTCATGTGAATCATTCAGGCACTTTAAAGATTTGAACAATTTTTCGTAGTTCCTAAATTTTTCCGATTTCGGTAAAGCCATTGCGTGTCTCCCTATAAACTTTAAATAGATCGATTTAAATAGATCTACAATTTAAACAGGACCAACGCAATCCCTTACAGCCGAGAATGGAATCTAAGATTCTACCTGTCAGTCCAGCACATTTAATACGGACAAGCCCATCACAAAGCCAGCATGAAACATAGCGATCTGACTCGACTTTAATGTAACAATTGGGGAAGTTACAAGTCATAATAAAGAACAAGAATGAAGATCAAATAAAAGAGTAAGTAAAACAAAATTTAATAGATATATAATAAATTAGTGTGTTTATAAAATATTAATAATAATAAATTCAATTAAGAACAAACGCAAAAATAATAGCAATTTTTTTTATCAAAGTTCAAAATCAAGACAGTTTGAAAAAAAAGAAATATAACGAGCAGTTGTAGATGCAGTGGAACAAATAAAAAGCTGCACTCAGCACAGCTGTGAATAAAGAAGTAAATGAGATAAATAAAGAGAGAAAATATAATAAAATAAAACAAAATTAAACAAAAAGCTGACTCCGCACCAAAAACTTAAGAACATTTAATACTTAGCTTGCAACTTGCAACTCACAATCACTAAATATTGTATTAAATTCCTAAAAAATCAATTAAAGTTTAAGAATTTTGCAAAATAAAACACAAAAGTTCACAGCAAAAAAATTACAGCTTTACAGCTTGAAGTGTTGCCACATTTATCGGCTATTACCTTGAGTGCTGAGCCTAGGAAATCCACAGTTCTTGCCATTCTATGGTGCACTTTTATTACGGACAACAAATTTCTAATATGTTCTATATCCCCGTCTAATAACTTTCGCATATGCGATTGAGGGAATAATTCTGCTAATTCTTCAGTGTCATCTAACATGCTAGCAAATGCTATCAAGTTACTCGAATGCCTTAAATAGTCCCTTTGTTCCCATAAAAATTGGAATGAGAGTAGTCGATAACCCGACAATATACGAAACCGGACATTAAAAGGACTGCAAATTTAATCCTGCAAAGGTAGAGAAGAGGGAGCAAGAATCGTTGTGTGCTTCACTATTACCACACTTGCCCTCCCTTTAATAAGATCAGACGTTCCCATGTCTGTTTGAATCGTTTCCTCTGTGCAAAGCGGTGTTAACTTATTTTCTAACCTTTTATTGTTTTTTTCGAACACTTTTTCGCCAACTTCAAAAACTCTGTTTTGCCTGTTGGGGTTAGATCTTTCAAGACGCGATCGGTTGTACAACGGCAAACTTCGAGAACTTGTCAACACTAGATGAGAACTATTTATTGTTCGTTGAAAAATGTCAATGTGGAGCACTTCTCCAGCATATGATGGAATTGGTGTTACCCCAAGCATTTGTTTCTTGGGGGGCCTGTCGTGTTTCGCTTTTTTACATGTTTTGCAATTGATCACCACCTCATTGGCAAACTTTGCCATTTTCGGAAAATAATAATCACGAAGGATTTGTTAAATATTTTCCTGAGCAGCCCTATGCGCGCGAGTCTGTTCAGTGATGATAGTTTCAGTTTGTTCACCTTTGTTTGTAATGTCGACAACGATATTCTTGCAGTGTCAGAACTTAGTTGCCGGACAATTTAACAGCAAATCATGTTGTATACTGGCCAACGTCGGTAAATCGCAGTAAATCGCGTTTACTGAGTTGGTACTAACGAGTAGTTTAATTATTTCGAATAGAGCGTTTTTATCTGTAAAATTTATTAGGTGGCATAATTTTCTGCCGAAGAACTGGTTCTTGAAGCAATTTAAAAGCTTTTCTGTCGAATCGATCGTGTAAGATAATGATATTTCACTGTGAATTGTCGCAGCATCTGACTGCACTTCATTTTCAGATTGCTCACATTCTATCGGGACAAAGCATCCGCCACAAAATTTTCTTTGCCGGGTTTGCAGACCACTTTTGCATTGTGTTCGTCAATGTATAATTTCCATCTTTTGATTTTCGCATTTGTGTTCCTATCAGAGACAGGAAGAACCGTACCGATGTCGTCCATGAATTCGTCAGTGGTTTAGTCAAAAGGCTGTTTGAAATCTTGGTACATGAGAATAACATCCTCGGATGCCAGGATATTTCTCAAACTTTCAAAGGCGCTTCGTTGAATTTCATTAAAATAAATTTTTACCTTTTTGGACATATGTTTGCTCACAGTGCCATTTTCTTCTTTGAGAATGTTGGTTAAAGGCCTCACTATTGACGCGAAGTCCTTAATGAATCCCCTGTAATAACTAGTTAGGCCAAGGAATGATCGCTCTTAGGCTCACATATTCCCGTATGGCTCTAACTTTTTCGGGGTCAGTTTTGGCCCCGTTTTTGGTTACTATAAAGCCCAAGAATTCGATGCCCTCTATAAAAAACGTCGTTTTCTCTTGTAATACCCTCATATTGGCATCGCATAAGCATTTTATAATTATGTGGATATGCTTCACGTGGTCGAACTCATTTTCGGAAAAAATTATGACGTCATCCACGTAAACGTAGCATATCTTTCCGATGTGTTCCCTCAAAATGTCGTCAATGGTTCTTTGAAAAATGCTCCCTGCATTTTTCAATCTAAAAGGTAGACGGCAAAACTCGTATTTTGCACCGTTTACCGACAACGACGTTTTTTCGCGGTCCTGTTCTGCGTAAATTTGGTGGTACTCCGACTTTAAATCTAGGTTTTCACAACCCTACTTTGCCTTTCCTAGATTCGCAAGAATCATTGGAATGCTCGGCATCGGGTATCGATCGGCTATGGTTCGCTCATTTATCTTCCTAAAGTCGATTACCAACCGTTTATTTTTATTGCCATTGTTATCAGACCCTTTTTTTGTCAACAACCCAACAGGGCTGTTATATGGGGATTTGGAGGGTCTAATAATACCATCTTTGAGCAGTTGCTTGACTCTGTTTGGATACGGATATAGTTTGGCATATATTGGTTCATTATCGAAGTGTTAAAGGGTAATGCCTCGTTAGAGGTCGAAAACGCCTTTGACCTCAAAGCCTATAATGGCATCAAAGTAACTCAGCGTGTCAACTACAAAAAATCGTGAAATTTGGACAAAAAGTGAAGGATTTTTCGACATGAATTACTTTTTGTAGCTCCTTTACGGCCTTCATGAAATTATTTGCCGCCCCTGTATCGATTAATATTTTTAAAATTCTCCCTAAAAAGTGCTGTGAGTCATTGTCACACAGCGACTCAGTTTCAATTGCAGCTTCGTATCTTAGTTTCTCAACATTAGGGTCCCTCTGAACAAGATTGTTCAGCTTTTGGCGCCTTTGCCCTGTCGCTCTATCGGACGTTTTTGATCTCTTTTGAGCGTGTTGATTGCCCCCTTGAGGTTTGGAGGAGTTAGTGTGCTGCCTAAACTTGGAAGAAAAGTCAATTTCCATTGGCTCAGGGGTCTATCCCTGTTGAGTTATTTTATTCGTTTCATGGTAACCATTGCTGTTTTGCTTCCTAACGAAATAAGGGGTTTTTTCACTCCCCGTGTGTCTCTATTATACTTTCCCTGCTTTGCATAGGCGCGGTTGCTATGGTCCTATTTCCCCTGCTCTCTTTCTGATATAGCTTTAGCATATGAGGCCGAAAACATGCCACGTTCGATGCTAGCTTTTGATTCTCTAGCTAATGCTAAAGCAAATGCTAGATCCTTCGGCTGAGCCGGAAAAACAATAGGACTTTGAGTGATTTTTTAAGACCTGAAATAAAGACGTGGCGCGCGTCAGTCCTAACCTCATCATTCAGAAGCGTTGCCTGCACCGCTTCGTGTGTCATTACGATCTTGGTTGTAACCAAAGTTAGTTTTCTCTCAACTTCGCCATAATATTCTATTAAGGTCAAGTCACCTTGTCTATCCATCTCGAGGCCTTGCCTCAGAAGTCGTAGGGAGGTTTTGTCAGCGTAAGAGCAATCTAGTCTGACTATGATTGCACCAAAGTTCAAGACAGTATTATGTAACACTAATACCACTCTGGCTGCCCCTCTGATTTTATTTCTAATGATTGTTACCGCTTGGTGATGCGTGCAGCTACCGTCAAAAGGTTTGAATAATTCGTACGCATCCACGGCTGATTGCCTCTATCTACGTATTTTTCTGATCCGCCATTAAATTCTGGGACTGATTTTATTATATCCAGAGGAATATTGCAATTAATCTGTGGGTCCAGAGAAATTCTTTTAAATTGCTTGAAATCTTGCTATGCTAATGCTTCATTAACAGCGGTCACTATTAATGCTTGCACTTGGTTTACGTCCATGGCTAAATTCGTTTGGTTTGGGATTTGGCTATCGTTGTTGTGTATGCCCCACATTGGGCGCCAGTTATGCCTGTTATGTTATTAGTATTCTCCAAGTGAACTGTTGCGTCTGTGCAGAAGTTTTAAGGGGGGTTGCGTTAAATGCGCGTACAGTTTCGCAATTGTCGACAAAAGGACTTGCATATAAGTTATGGTGTAGTGCACTTCGGTGCTTTATTGAGTCTGATAAGAACTAACTGATATTACAAAATTAATTTATAGCTAAACCTAAAAGTTGAACCCATAAGCTACAAAGCTACAGCCAGCAAGCAAGTTTCTTAATTTTTATGTGTTAACTTATGAACGAATGGTATCGTTGAGAAATTTGAATTCTGTTATCTATTTTCTGTATGTAATATGTAAATATATATATGCATAGAATAATAGTATCGAATATAAATTTATTTAAAACAAGAATTGTAATTAATTCAAAAAAATGGATTTTGGATGGATTTTTAATACTTAAAGATTAGAAAATTCCAGTTAAATTTGGCCTTGAAAATATTAGTAGCGGGTATTCAATACATTCTGCTGGATTAGGAAATTCCCGACTTAAATATTTCTTTGAAACTATTAAGCGGGTAGGTATTATACATATTGTTCTACCACATTCATGGTAAATCATTGCAAGCAAATTGTGAGTCCATCATCCCAACATACAAATGAAATATGCAACATACTCTAAGAGTCGCGTAGACGAACCGCATAGACATTTGCTAAAATTTTATGAAAAGGAATGACAGAAAAACTCGATTTGAGTTGCTGGACTCTTTTTGCTCGTGTGAATGCACAGAGCGACACCAAAAGAGAATTTGCCGATAATGAGGGTCAAAAGAGTCCCCAGTATTACTATGCCGACTCGCTTACCATATGCGAACGCCGAACCACCTATGGAAAAATGTATGCGCATGAAATCGTAAGCAAAAAGTAACGGTCAAACATCGCATTTATTTTTGCTATTTTGGAATGCACAGAATTAACAAAAACAATTATGACGCAAAAATCGTTGGTGATCTGTCGCAATGCTCAAACGCAGCTGTATTTGCCAGTTGACGAATTTTTTGGCCGCATTGCAGTTGATACGAGGGAAACGGAGCAAGGTAAAGTGAGTGGAATTAAATATATTAGATTCATATACCTATAATATAAACATTAATAAAAAAAAGCATAAAGGTATGACAATCATATAAATGTAACTTGTTATGTATAGTGAAAANNNNNNNNNNNNNNNNNNNNNNNNNNNNNNNNNNNNNNNNNNNNNNNNNNNNNNNNNNNNNNNNNNNNNNNNNNNNNNNNNNNNNNNNNNNNNNNNNNNNNNNNNNNNNNNNNNNNNNNNNNNNNNNNNNNNNNNNNNNNNNNNNNNNNNNNNNNNNNNNNNNNNNNNNNNNNNNNNNNNNNNNNNNNNNNNNNNNNNNNNNNNNNNNNNNNNNNNNNNNNNNNNNNNNNNNNNNNNNNNNNNNNNNNNNNNNNNNNNNNNNNNNNNNNNNNNNNNNNNNNNNNNNNNNNNNNNNNNNNNNNNNNNNNNNNNNNNNNNNNNNNNNNNNNNNNNNNNNNNNNNNNNNNNNNNNNNNNNNNNNNNNNNNNNNNNNNNNNNNNNNNNNNNNNNNNNNNNNNNNNNNNNNNNNNNNNNNNNNNNNNNNNNNNNNNNNNNNNNNNNNNNNNNNNNNNNNNNNNNNNNNNNNNNNNNNNNNNNNNNNNNNNNNNNNNNNNNNNNNNNNNNNNNNNNNNNNNNNNNNNNNNNNNNNNNNNNNNNNNNNNNNNNNNNNNNNNNNNNNNNNNNNNNNNNNNNNNNNNNNNNNNNNNNNNNNNNNNNNNNNNNNNNNNNNNNNNNNNNNNNNNNNNNNNNNNNNNNNNNNNNNNNNNNNNNNNNNNNNNNNNNNNNNNNNNNNNNNNNNNNNNNNNNNNNNNNNNNNNNNNNNNNNNNNNNNNNNNNNNNNNNNNNNNNNNNNNNNNNNNNNNNNNNNNNNNNNNNNNNNNNNNNNNNNNNNNNNNNNNNNNNNNNNNNNNNNNNNNNNNNNNNNNNNNNNNNNNNNNNNNNNNNNNNNNNNNNNNNNNNNNNNNNNNNNNNNNNNNNNNNNNNNNNNNNNNNNNNNNNNNNNNNNNNNNNNNNNNNNNNNNNNNNNNNNNNNNNNNNNNNNNNNNNNNNNNNNNNNNNNNNNNNNNNNNNNNNNNNNNNNNNNNNNNNNNNNNNNNNNNNNNNNNNNNNNNNNNNNNNNNNNNNNNNNNNNNNNNNNNNNNNNNNNNNNNNNNNNNNNNNNNNNNNNNNNNNNNNNNNNNNNNNNNNNNNNNNNNNNNNNNNNNNNNNNNNNNNNNNNNNNNNNNNNNNNNNNNNNNNNNNNNNNNNNNNNNNNNNNNNNNNNNNNNNNNNNNNNNNNNNNNNNNNNNNNNNNNNNNNNNNNNNNNNNNNNNNNNNNNNNNNNNNNNNNNNNNNNNNNNNNNNNNNNNNNNNNNNNNNNNNNNNNNNNNNNNNNNNNNNNNNNNNNNNNNNNNNNNNNNNNNNNNNNNNNNNNNNNNNNNNNNNNNNNNNNNNNNNNNNNNNNNNNNNNNNNNNNNNNNNNNNNNNNNNNNNNNNNNNNNNNNNNNNNNNNNNNNNNNNNNNNNNNNNNNNNNNNNNNNNNNNNNNNNNNNNNNNNNNNNNNNNNNNNNNNNNNNNNNNNNNNNNNNNNNNNNNNNNNNNNNNNNNNNNNNNNNNNNNNNNNNNNNNNNNNNNNNNNNNNNNNNNNNNNNNNNNNNNNNNNNNNNNNNNNNNNNNNNNNNNNNNNNNNNNNNNNNNNNNNNNNNNNNNNNNNNNNNNNNNNNNNNNNNNNNNNNNNNNNNNNNNNNNNNNNNNNNNNNNNNNNNNNNNNNNNNNNNNNNNNNNNNNNNNNNNNNNNNNNNNNNNNNNNNNNNNNNNNNNNNNNNNNNNNNNNNNNNNNNNNNNNNNNNNNNNNNNNNNNNNNNNNNNNNNNNNNNNNNNNNNNNNNNNNNNNNNNNNNNNNNNNNNNNNNNNNNNNNNNNNNNNNNNNNNNNNNNNNNNNNNNNNNNNNNNNNNNNNNNNNNNNNNNNNNNNNNNNNNNNNNNNNNNNNNNNNNNNNNNNNNNNNNNNNNNNNNNNNNNNNNNNNNNNNNNNNNNNNNNNNNNNNNNNNNNNNNNNNNNNNNNNNNNNNNNNNNNNNNNNNNNNNNNNNNNNNNNNNNNNNNNNNNNNNNNNNNNNNNNNNNNNNNNNNNNNNNNNNNNNNNNNNNNNNNNNNNNNNNNNNNNNNNNNNNNNNNNNNNNNNNNNNNNNNNNNNNNNNNNNNNNNNNNNNNNNNNNNNNNNNNNNNNNNNNNNNNNNNNNNNNNNNNNNNNNNNNNNNNNNNNNNNNNNNNNNNNNNNNNNNNNNNNNNNNNNNNNNNNNNNNNNNNNNNNNNNNNNNNNNNNNNNNNNNNNNNNNNNNNNNNNNNNNNNNNNNNNNNNNNNNNNNNNNNNNNNNNNNNNNNNNNNNNNNNNNNNNNNNNNNNNNNNNNNNNNNNNNNNNNNNNNNNNNNNNNNNNNNNNNNNNNNNNNNNNNNNNNNNNNNNNNNNNNNNNNNNNNNNNNNNNNNNNNNNNNNNNNNNNNNNNNNNNNNNNNNNNNNNNNNNNNNNNNNNNNNNNNNNNNNNNNNNNNNNNNNNNNNNNNNNNNNNNNNNNNNNNNNNNNNNNNNNNNNNNNNNNNNNNNNNNNNNNNNNNNNNNNNNNNNNNNNNNNNNNNNNNNNNNNNNNNNNNNNNNNNNNNNNNNNNNNNNNNNNNNNNNNNNNNNNNNNNNNNNNNNNNNNNNNNNNNNNNNNNNNNNNNNNNNNNNNNNNNNNNNNNNNNNNNNNNNNNNNNNNNNNNNNNNNNNNNNNNNNNNNNNNNNNNNNNNNNNNNNNNNNNNNNNNNNNNNNNNNNNNNNNNNNNNNNNNNNNNNNNNNNNNNNNNNNNNNNNNNNNNNNNNNNNNNNNNNNNNNNNNNNNNNNNNNNNNNNNNNNNNNNNNNNNNNNNNNNNNNNNNNNNNNNNNNNNNNNNNNNNNNNNNNNNNNNNNNNNNNNNNNNNNNNNNNNNNNNNNNNNNNNNNNNNNNNNNNNNNNNNNNNNNNNNNNNNNNNNNNNNNNNNNNNNNNNNNNNNNNNNNNNNNNNNNNNNNNNNNNNNNNNNNNNNNNNNNNNNNNNNNNNNNNNNNNNNNNNNNNNNNNNNNNNNNNNNNNNNNNNNNNNNNNNNNNNNNNNNNNNNNNNNNNNNNNNNNNNNNNNNNNNNNNNNNNNNNNNNNNNNNNNNNNNNNNNNNNNNNNNNNNNNNNNNNNNNNNNNNNNNNNNNNNNNNNNNNNNNNNNNNNNNNNNNNNNNNNNNNNNNNNNNNNNNNNNNNNNNNNNNNNNNNNNNNNNNNNNNNNNNNNNNNNNNNNNNNNNNNNNNNNNNNNNNNNNNNNNNNNNNNNNNNNNNNNNNNNNNNNNNNNNNNNNNNNNNNNNNNNNNNNNNNNNNNNNNNNNNNNNNNNNNNNNNNNNNNNNNNNNNNNNNNNNNNNNNNNNNNNNNNNNNNNNNNNNNNNNNNNNNNNNNNNNNNNNNNNNNNNNNNNNNNNNNNNNNNNNNNNNNNNNNNNNNNNNNNNNNNNNNNNNNNNNNNNNNNNNNNNNNNNNNNNNNNNNNNNNNNNNNNNNNNNNNNNNNNNNNNNNNNNNNNNNNNNNNNNNNNNNNNNNNNNNNNNNNNNNNNNNNNNNNNNNNNNNNNNNNNNNNNNNNNNNNNNNNNNNNNNNNNNNNNNNNNNNNNNNNNNNNNNNNNNNNNNNNNNNNNNNNNNNNNNNNNNNNNNNNNNNNNNNNNNNNNNNNNNNNNNNNNNNNNNNNNNNNNNNNNNNNNNNNNNNNNNNNNNNNNNNNNNNNNNNNNNNNNNNNNNNNNNNNNNNNNNNNNNNNNNNNNNNNNNNNNNNNNNNNNNNNNNNNNNNNNNNNNNNNNNNNNNNNNNNNNNNNNNNNNNNNNNNNNNNNNNNNNNNNNNNNNNNNNNNNNNNNNNNNNNNNNNNNNNNNNNNNNNNNNNNNNNNNNNNNNNNNNNNNNNNNNNNNNNNNNNNNNNNNNNNNNNNNNNNNNNNNNNNNNNNNNNNNNNNNNNNNNNNNNNNNNNNNNNNNNNNNNNNNNNNNNNNNNNNNNNNNNNNNNNNNNNNNNNNNNNNNNNNNNNNNNNNNNNNNNNNNNNNNNNNNNNNNNNNNNNNNNNNNNNNNNNNNNNNNNNNNNNNNNNNNNNNNNNNNNNNNNNNNNNNNNNNNNNNNNNNNNNNNNNNNNNNNNNNNNNNNNNNNNNNNNNNNNNNNNNNNNNNNNNNNNNNNNNNNNNNNNNNNNNNNNNNNNNNNNNNNNNNNNNNNNNNNNNNNNNNNNNNNNNNNNNNNNNNNNNNNNNNNNNNNNNNNNNNNNNNNNNNNNNNNNNNNNNNNNNNNNNNNNNNNNNNNNNNNNNNNNNNNNNNNNNNNNNNNNNNNNNNNNNNNNNNNNNNNNNNNNNNNNNNNNNNNNNNNNNNNNNNNNNNNNNNNNNNNNNNNNNNNNNNNNNNNNNNNNNNNNNNNNNNNNNNNNNNNNNNNNNNNNNNNNNNNNNNNNNNNNNNNNNNNNNNNNNNNNNNNNNNNNNNNNNNNNNNNNNNNNNNNNNNNNNNNNNNNNNNNNNNNNNNNNNNNNNNNNNNNNNNNNNNNNNNNNNNNNNNNNNNNNNNNNNNNNNNNNNNNNNNNNNNNNNNNNNNNNNNNNNNNNNNNNNNNNNNNNNNNNNNNNNNNNNNNNNNNNNNNNNNNNNNNNNNNNNNNNNNNNNNNNNNNNNNNNNNNNNNNNNNNNNNNNNNNNNNNNNNNNNNNNNNNNNNNNNNNNNNNNNNNNNNNNNNNNNNNNNNNNNNNNNNNNNNNNNNNNNNNNNNNNNNNNNNNNNNNNNNNNNNNNNNNNNNNNNNNNNNNNNNNNNNNNNNNNNNNNNNNNNNNNNNNNNNNNNNNNNNNNNNNNNNNNNNNNNNNNNNNNNNNNNNNNNNNNNNNNNNNNNNNNNNNNNNNNNNNNNNNNNNNNNNNNNNNNNNNNNNNNNNNNNNNNNNNNNNNNNNNNNNNNNNNNNNNNNNNNNNNNNNNNNNNNNNNNNNNNNNNNNNNNNNNNNNNNNNNNNNNNNNNNNNNNNNNNNNNNNNNNNNNNNNNNNNNNNNNNNNNNNNNNNNNNNNNNNNNNNNNNNNNNNNNNNNNNNNNNNNNNNNNNNNNNNNNNNNNNNNNNNNNNNNNNNNNNNNNNNNNNNNNNNNNNNNNNNNNNNNNNNNNNNNNNNNNNNNNNNNNNNNNNNNNNNNNNNNNNNNNNNNNNNNNNNNNNNNNNNNNNNNNNNNNNNNNNNNNNNNNNNNNNNNNNNNNNNNNNNNNNNNNNNNNNNNNNNNNNNNNNNNNNNNNNNNNNNNNNNNNNNNNNNNNNNNNNNNNNNNNNNNNNNNNNNNNNNNNNNNNNNNNNNNNNNNNNNNNNNNNNNNNNNNNNNNNNNNNNNNNNNNNNNNNNNNNNNNNNNNNNNNNNNNNNNNNNNNNNNNNNNNNNNNNNNNNNNNNNNNNNNNNNNNNNNNNNNNNNNNNNNNNNNNNNNNNNNNNNNNNNNNNNNNNNNNNNNNNNNNNNNNNNNNNNNNNNNNNNNNNNNNNNNNNNNNNNNNNNNNNNNNNNNNNNNNNNNNNNNNNNNNNNNNNNNNNNNNNNNNNNNNNNNNNNNNNNNNNNNNNNNNNNNNNNNNNNNNNNNNNNNNNNNNNNNNNNNNNNNNNNNNNNNNNNNNNNNNNNNNNNNNNNNNNNNNNNNNNNNNNNNNNNNNNNNNNNNNNNNNNNNNNNNNNNNNNNNNNNNNNNNNNNNNNNNNNNNNNNNNNNNNNNNNNNNNNNNNNNNNNNNNNNNNNNNNNNNNNNNNNNNNNNNNNNNNNNNNNNNNNNNNNNNNNNNNNNNNNNNNNNNNNNNNNNNNNNNNNNNNNNNNNNNNNNNNNNNNNNNNNNNNNNNNNNNNNNNNNNNNNNNNNNNNNNNNNNNNNNNNNNNNNNNNNNNNNNNNNNNNNNNNNNNNNNNNNNNNNNNNNNNNNNNNNNNNNNNNNNNNNNNNNNNNNNNNNNNNNNNNNNNNNNNNNNNNNNNNNNNNNNNNNNNNNNNNNNNNNNNNNNNNNNNNNNNNNNNNNNNNNNNNNNNNNNNNNNNNNNNNNNNNNNNNNNNNNNNNNNNNNNNNNNNNNNNNNNNNNNNNNNNNNNNNNNNNNNNNNNNNNNNNNNNNNNNNNNNNNNNNNNNNNNNNNNNNNNNNNNNNNNNNNNNNNNNNNNNNNNNNNNNNNNNNNNNNNNNNNNNNNNNNNNNNNNNNNNNNNNNNNNNNNNNNNNNNNNNNNNNNNNNNNNNNNNNNNNNNNNNNNNNNNNNNNNNNNNNNNNNNNNNNNNNNNNNNNNNNNNNNNNNNNNNNNNNNNNNNNNNNNNNNNNNNNNNNNNNNNNNNNNNNNNNNNNNNNNNNNNNNNNNNNNNNNNNNNNNNNNNNNNNNNNNNNNNNNNNNNNNNNNNNNNNNNNNNNNNNNNNNNNNNNNNNNNNNNNNNNNNNNNNNNNNNNNNNNNNNNNNNNNNNNNNNNNNNNNNNNNNNNNNNNNNNNNNNNNNNNNNNNNNNNNNNNNNNNNNNNNNNNNNNNNNNNNNNNNNNNNNNNNNNNNNNNNNNNNNNNNNNNNNNNNNNNNNNNNNNNNNNNNNNNNNNNNNNNNNNNNNNNNNNNNNNNNNNNNNNNNNNNNNNNNNNNNNNNNNNNNNNNNNNNNNNNNNNNNNNNNNNNNNNNNNNNNNNNNNNNNNNNNNNNNNNNNNNNNNNNNNNNNNNNNNNNNNNNNNNNNNNNNNNNNNNNNNNNNNNNNNNNNNNNNNNNNNNNNNNNNNNNNNNNNNNNNNNNNNNNNNNNNNNNNNNNNNNNNNNNNNNNNNNNNNNNNNNNNNNNNNNNNNNNNNNNNNNNNNNNNNNNNNNNNNNNNNNNNNNNNNNNNNNNNNNNNNNNNNNNNNNNNNNNNNNNNNNNNNNNNNNNNNNNNNNNNNNNNNNNNNNNNNNNNNNNNNNNNNNNNNNNNNNNNNNNNNNNNNNNNNNNNNNNNNNNNNNNNNNNNNNNNNNNNNNNNNNNNNNNNNNNNNNNNNNNNNNNNNNNNNNNNNNNNNNNNNNNNNNNNNNNNNNNNNNNNNNNNNNNNNNNNNNNNNNNNNNNNNNNNNNNNNNNNNNNNNNNNNNNNNNNNNNNNNNNNNNNNNNNNNNNNNNNNNNNNNNNNNNNNNNNNNNNNNNNNNNNNNNNNNNNNNNNNNNNNNNNNNNNNNNNNNNNNNNNNNNNNNNNNNNNNNNNNNNNNNNNNNNNNNNNNNNNNNNNNNNNNNNNNNNNNNNNNNNNNNNNNNNNNNNNNNNNNNNNNNNNNNNNNNNNNNNNNNNNNNNNNNNNNNNNNNNNNNNNNNNNNNNNNNNNNNNNNNNNNNNNNNNNNNNNNNNNNNNNNNNNNNNNNNNNNNNNNNNNNNNNNNNNNNNNNNNNNNNNNNNNNNNNNNNNNNNNNNNNNNNNNNNNNNNNNNNNNNNNNNNNNNNNNNNNNNNNNNNNNNNNNNNNNNNNNNNNNNNNNNNNNNNNNNNNNNNNNNNNNNNNNNNNNNNNNNNNNNNNNNNNNNNNNNNNNNNNNNNNNNNNNNNNNNNNNNNNNNNNNNNNNNNNNNNNNNNNNNNNNNNNNNNNNNNNNNNNNNNNNNNNNNNNNNNNNNNNNNNNNNNNNNNNNNNNNNNNNNNNNNNNNNNNNNNNNNNNNNNNNNNNNNNNNNNNNNNNNNNNNNNNNNNNNNNNNNNNNNNNNNNNNNNNNNNNNNNNNNNNNNNNNNNNNNNNNNNNNNNNNNNNNNNNNNNNNNNNNNNNNNNNNNNNNNNNNNNNNNNNNNNNNNNNNNNNNNNNNNNNNNNNNNNNNNNNNNNNNNNNNNNNNNNNNNNNNNNNNNNNNNNNNNNNNNNNNNNNNNNNNNNNNNNNNNNNNNNNNNNNNNNNNNNNNNNNNNNNNNNNNNNNNNNNNNNNNNNNNNNNNNNNNNNNNNNNNNNNNNNNNNNNNNNNNNNNNNNNNNNNNNNNNNNNNNNNNNNNNNNNNNNNNNNNNNNNNNNNNNNNNNNNNNNNNNNNNNNNNNNNNNNNNNNNNNNNNNNNNNNNNNNNNNNNNNNNNNNNNNNNNNNNNNNNNNNNNNNNNNNNNNNNNNNNNNNNNNNNNNNNNNNNNNNNNNNNNNNNNNNNNNNNNNNNNNNNNNNNNNNNNNNNNNNNNNNNNNNNNNNNNNNNNNNNNNNNNNNNNNNNNNNNNNNNNNNNNNNNNNNNNNNNNNNNNNNNNNNNNNNNNNNNNNNNNNNNNNNNNNNNNNNNNNNNNNNNNNNNNNNNNNNNNNNNNNNNNNNNNNNNNNNNNNNNNNNNNNNNNNNNNNNNNNNNNNNNNNNNNNNNNNNNNNNNNNNNNNNNNNNNNNNNNNNNNNNNNNNNNNNNNNNNNNNNNNNNNNNNNNNNNNNNNNNNNNNNNNNNNNNNNNNNNNNNNNNNNNNNNNNNNNNNNNNNNNNNNNNNNNNNNNNNNNNNNNNNNNNNNNNNNNNNNNNNNNNNNNNNNNNNNNNNNNNNNNNNNNNNNNNNNNNNNNNNNNNNNNNNNNNNNNNNNNNNNNNNNNNNNNNNNNNNNNNNNNNNNNNNNNNNNNNNNNNNNNNNNNNNNNNNNNNNNNNNNNNNNNNNNNNNNNNNNNNNNNNNNNNNNNNNNNNNNNNNNNNNNNNNNNNNNNNNNNNNNNNNNNNNNNNNNNNNNNNNNNNNNNNNNNNNNNNNNNNNNNNNNNNNNNNNNNNNNNNNNNNNNNNNNNNNNNNNNNNNNNNNNNNNNNNNNNNNNNNNNNNNNNNNNNNNNNNNNNNNNNNNNNNNNNNNNNNNNNNNNNNNNNNNNNNNNNNNNNNNNNNNNNNNNNNNNNNNNNNNNNNNNNNNNNNNNNNNNNNNNNNNNNNNNNNNNNNNNNNNNNNNNNNNNNNNNNNNNNNNNNNNNNNNNNNNNNNNNNNNNNNNNNNNNNNNNNNNNNNNNNNNNNNNNNNNNNNNNNNNNNNNNNNNNNNNNNNNNNNNNNNNNNNNNNNNNNNNNNNNNNNNNNNNNNNNNNNNNNNNNNNNNNNNNNNNNNNNNNNNNNNNNNNNNNNNNNNNNNNNNNNNNNNNNNNNNNNNNNNNNNNNNNNNNNNNNNNNNNNNNNNNNNNNNNNNNNNNNNNNNNNNNNNNNNNNNNNNNNNNNNNNNNNNNNNNNNNNNNNNNNNNNNNNNNNNNNNNNNNNNNNNNNNNNNNNNNNNNNNNNNNNNNNNNNNNNNNNNNNNNNNNNNNNNNNNNNNNNNNNNNNNNNNNNNNNNNNNNNNNNNNNNNNNNNNNNNNNNNNNNNNNNNNNNNNNNNNNNNNNNNNNNNNNNNNNNNNNNNNNNNNNNNNNNNNNNNNNNNNNNNNNNNNNNNNNNNNNNNNNNNNNNNNNNNNNNNNNNNNNNNNNNNNNNNNNNNNNNNNNNNNNNNNNNNNNNNNNNNNNNNNNNNNNNNNNNNNNNNNNNNNNNNNNNNNNNNNNNNNNNNNNNNNNNNNNNNNNNNNNNNNNNNNNNNNNNNNNNNNNNNNNNNNNNNNNNNNNNNNNNNNNNNNNNNNNNNNNNNNNNNNNNNNNNNNNNNNNNNNNNNNNNNNNNNNNNNNNNNNNNNNNNNNNNNNNNNNNNNNNNNNNNNNNNNNNNNNNNNNNNNNNNNNNNNNNNNNNNNNNNNNNNNNNNNNNNNNNNNNNNNNNNNNNNNNNNNNNNNNNNNNNNNNNNNNNNNNNNNNNNNNNNNNNNNNNNNNNNNNNNNNNNNNNNNNNNNNNNNNNNNNNNNNNNNNNNNNNNNNNNNNNNNNNNNNNNNNNNNNNNNNNNNNNNNNNNNNNNNNNNNNNNNNNNNNNNNNNNNNNNNNNNNNNNNNNNNNNNNNNNNNNNNNNNNNNNNNNNNNNNNNNNNNNNNNNNNNNNNNNNNNNNNNNNNNNNNNNNNNNNNNNNNNNNNNNNNNNNNNNNNNNNNNNNNNNNNNNNNNNNNNNNNNNNNNNNNNNNNNNNNNNNNNNNNNNNNNNNNNNNNNNNNNNNNNNNNNNNNNNNNNNNNNNNNNNNNNNNNNNNNNNNNNNNNNNNNNNNNNNNNNNNNNNNNNNNNNNNNNNNNNNNNNNNNNNNNNNNNNNNNNNNNNNNNNNNNNNNNNNNNNNNNNNNNNNNNNNNNNNNNNNNNNNNNNNNNNNNNNNNNNNNNNNNNNNNNNNNNNNNTAAAGTACTAAGCTGCAAATTAAGATACAAAACTGTAATGGTACTACGTATCACATTAGAGAGGAGCATCTTTGGTTTGAAAATCTTTAAAAAGTGGGCGTTGTTTCCGTCCCTTAATAAGTTTAATATACATATTTTCCAAGCCGACCAAACTATAACCACAAAATTTGCACAGGACAAAATTAAAAGTACGACCTCAATTGCCGCTACATTTTTTATTGTAAGTAAACATAAACATTTTTTTGTTCTAAAATTTTGATTAAGCGCATTATATGAGATACATAAAAACAAAAATATGAGTCAAATGTGTTTTTGGAGGCATTTATTGCAATCAATTTTTGACATTCTACGTTTTTTAGATGGACAGTAGGTAAAATATTTTCTTTTTAAGCTTTGGTTAGTTTCACTAGAGTACGTTTTAATGGTTTTTGCTTTCTGGCCACTGGTATGACATCACATACGCAATTTTAATAATAGTTAAGATAACTTTGAGAAAAATATGAGTTGACAAATAATAAAGCGGCAAGTGCGTATCTTTAGCGTATGGGATAGTTTAATGTAAAACTGTGGGTATTTTTACAATCCATGCATTATTTTTATACCCTTGCAACATGTTGCTACAGAGTACCACGCCTATTTCCCATATAACACAATTTTTAATTCCATCTGATTTTTTCACTCTCAAGTATACAAATCAAGCACAAATGAATTTATCGGGATTGAACGAACAGTGTCTTTGAGGTGTCAGTTTTTGACCAAAAATTGTTCACATCGGACCAAGACTATTAAAGTCCTCAGATACCGAAAATGTAAATCCAGTCCCTATTGCGAACTTTTTATCAAAAATATCAGTCAATCTGTGAGATATATATATTATTGCCGTTCGCAGAGAACCCTTATCTGACAATAGTAAGCCTGTATGTCAAAAATGGGTTGAATCGGATCAAATAATTCCTTTAACCTCATATACCTAATACAAAATTTTTCGATCTTCCAGTTGGCTTTATATCGTATATAACGGTCAATATGTAAGATATCTTAACAAAATTAACTGCAAGTATAATATTGAGTATATTATAGTTTTATGCCAACAATATGTGAAACTGATCGACGAATTACCCCAATTCCCATATACTAAAAATAGTGATGTTATATTATATTTTATTCTAACAAACTTTATGCCGAATTTATCGGTCAACGTATCTTGAAAATATGTTCTCAAGTATATTTGAACAATGTCAAAAGTTAGTGTAAACCGTTTAAGTTGGTGAAAATGTGTGATATTCTAATAAAATTAAGTGTACAAGTTTTCCTTAAAATTATGTGGTTTAGCGTTTAATATGAATGGATTTTCTGTTTGACGTTTTACACATCAACTCAATATATTAAATAAAGCCTCTGCGATTGAGTTTATATCTATTATATTTGAATATGATGTTAATATAATTTTCTCTGACGGCAAGTAAAGTTTTATAGTTTTAAAACTAACTGAGTCTATAATCTATAATATTAGTTAATAAGATACAAATTTGATTGTAATCCATTCACGATTTTGTCGAACAAAAAATATTGAATTGATTCGCAACATTTTTATACTATCGCAACATGTTGCTACAGAGTATAATAATTTTGTTTAAAATAAGGTTTTATTAACACTTGAAAGTATTTCGCCTGCTTTGATACTTGCAAGTTGCAGTGTAGGAAATGTTCGAACTACAACCGAACTAAGCCTTTCATTACTTTTTGACCATTATTTTGGCTATAGATAGATGAGAAGGAACTTATGGAGAACACTTGATCTAGCATAATTAGTTATTAAGTCTATCTACCTATTTGTTAATTTATGTATACTTATAGTATGTAACTATATTATATAATATATTGCCAAAATCTTTTGGTCAGAAACCAGGATGGAATTTGACATTTGATACCGCGCCAAAATTACTCAAATTCAATCAATAAGTTGATCCAATCATTCATAATCGCTGCAGATATCATCTTCCATGACTAGACTTTCATTATCTGAATTGCTTAAACTTGAAACTTCTCCTTCATAAATTTCGTACAAAAAGGCCTAAAATTCTCGATTGACTAAAAGTTTGTGTGAAATTAGTCCCCTACAGGTGAAATGAAAATGATATATAACGTTTGAAAGTTACGTTAAATATAATAATACGTCTCTCAGACGTACTGCTTTTAAATATATGTATCCAATTTATTCCAGTGTGAGGGCTCCTCAATATTAGCGTTTTTTATAACATTTTACATTGTAGCCAGATCAGTCAAAACAATAATTTTTGGTATTTAAATGGAAACACCCAATATTATATTATTATAAATTTTTTTTTTATTTTTCAATTGAAAATTACTACTATGATGCATCACATTACAAAACATTTCATCAAACACATTTAAATTTGGTATTTTCTTTAGTTCCATTGTTTGACATTTTTTTTACCTTAACGGCGGCAACAAATCTCTCCGGTCACATATATTTTTGTAAGAATTTCAATTTGACTGTTCCAATTCCGAAAAGTCAAAACCTACCCGATCCAGAAAACTGTCAAAGTCGGGTATGTGAGTTGCAATCTCATTTCTATTGACAGGAGAGTTGGGCATTTCTATACATCTGCTGTAAACAACTCACTTTAAACGTTCAGTATAACTCTAAATTTCCCAATTAAAAATTTTAATTTGCTTGACTTGGTAACTCGGTTGGCCGTACCATTTCTCGATAGCTGCACTTCCCTTAGAGCATCCTAACATATGTACACCTTATATGCTCTTTCTTATATTCAAAGCCTATAAAAACGTCGCTGCACTGTCTTTTATAGGTATAACTTAACCTAACCTGGCTGTCTAACAGGAGTAAAGAGATGCCCAACTCCTTCCAACGTGAGACTGTCTCAAAATTAACGTTTTTTTGAATAATGGTTTAATATAATATATAAAAGCGGTAACAAATCTCACTGCTCACACGTACGATTATGCTCTATCGTTTAATCGTTGTCGAAACCATAGATAAAATGATCCGAAACTCCTCTCCTTGCTTGTTGAGAGAGCTCATGATCTCGTGGTATAATTTGGCAGCACTGAAAGTTCATGAGCTTCTGAAGAGATGAGAAGCAAACCAACAATCTATAACAACGAATCCCGCAGAAATAAATTGCTAAAACAGTGGGTTATCAGGTAAACAATTTTTTTTACTAAATTTTACGATATTTAGAGCCTCTATTTATAGAGATTTAATATAAGTTTTTTAAGAGAGAATCGATATGTGTCACAGAGTATTTTTTTGCTTAGCAGTATCAAATGTCAACGTATATGTATATATTTTGGTCCCCTGCAAATGGTATTTAAAGGGGTTAAGGTAGTTTACCTGAACATTTATGTGTGTATAGCAGTGGTCGGTATGAGAAGAACTGCGACTGTGTAGGTGAGCACAAAATTCAAGACACCCAGTGAAAACTCTGTTATCTTAAATTTTGTGAATCTCTTTCATTCTTTGTTTAAACAAGTACTTGCATGCTTAATGATTTATTTTATATATTGTACGATTCAAATAAATATATTAGACCCTAAAAACCTTGAAGTTATTGCAATTATGTAACGTTAAACACAAAATGTTATTCATAACACCCTAAAGCGTTCACAATGCCAAAAAAATTTCGTGCGGGGAACATTCCCCTATGCGCGATATGAGCATACGCAATGTTGTTTCGTCGGTGTCCCAATGGATAACATGATACGAAACTCTTTGAATCGAGAGAGCGCATTCAAAGTTAAAATTTTTTATATCATTTGACAGTGGTGCCACTAAGGAAAGAAATAAGTTTTGAGATCTTTTAATGTATTTCATGGGTATTTTTCGGTTTCTATTTTACAAAATTAAAATTATTATTAAAATTAGTTTCGCTAAGGAAAGAAATAAGTTTTGAGATCTTTTAATGTATTTCATGGGTATTTTTCGGTTTCTATTTTACAAAATTAAAATTATTATTAAAATTAGTTTCGCTAGATATCCTATATGTATATTTATATGTACATATATATTTTAATCACATAGGATTTTAATTAACTTTAAAGCTCAATATAGAAAAATATTTGAATATTTCAAAACACCTATGTTCATGTTTTAATAACCTTACTTCTTGTTTACATAATAACATAAACGAGTTTTTTTTTTTGAAAATCTATTCGGAAGTGAATAGCATTTGCGGGGAATTCTTACAAAAATAAGTATGTATATACGTTGACATTTGATTTTGGTAAAAACAAAACAATTAACGGCGACAAAATACCCGATCTTTCTTAAAAATTAAACTATATTAAATCTCTTTTTTTACTAAGTCACTAAGAAATCTGATCTCACAAATAACTCACTGATTTCGCAATTTATTTCTTATGTAGGAAAAATAGCATTAAATTTTTTAGAGCTTTGAATAAATTTACATTTCACATATTAGTGGCAACACTGCATCTGCCCATTGCCGTCAGAAAAATTAGAAATGGTTTTAGTTTAGCAACAGCTACAATTGTAAGCCTGCTGGCGTTAAGTCGTGCTGTTGTCTAAACTAATGTGCCCATAAGAACATGTGTGTTTTAATTTTTGACATATGCTCCATGTCGCTTGTCGTCGTCTGTGTGTTCAGCACTTAACTTTCATTGTAAGTAAACCTGATTTCATCCCTTTAATATTGAGTGGGAATTAGATTTTTTGATATTATGACTTTATATTTGTTAATTATTAAAAAGACAATTATTTATATTTTTCGTTAATTATTTTTTCTTACACTACTAGTAAAATTATAAATAATTGTGTCGTTAGTACAGAAGTCTTCGAAATTATTTTGCTCACTATTTTCCTACAAAAACGATTTAAAGGAAACCAGTGATGGTCCTAATTAAAATTTTACTGAAAAACGTAGGGGACTAGTAGAACGTACCACTGGGACAGTTGAGTCGCTCTTCACAAGCATATACTCTCAAAAAATAAATCGTTTGAATATGTACGAATGCCAACCACTGATATATAGCAAGGATAACATAATACGAACCTCTTTGAATCAAGAGAGCGCTGTCAAAGTCCACATTTTTTATAACATTTGACAGTGGTGCCACTAAGGAAAGAAATAAGTTTTGAGATTTTTTAATGTATCTCTTGGGTATTTTTCGGTTTTCATATAACAGAAAAATATACATAATTAATATTAGTTTAACAAACTAGATATCCTATATGTGCTCTGAATATATGTACATGTTTATTTTAATCACAAATGATTTTCAAAATTAACTTTTAAAGTTCAATTTTACAAAATATTTGCATATTTTAAAACACTTACAACTTTTAAATAACCTAAGTATTAACATTACTTTTTTTATACTCAATAAAAAAATATTTTTTGATAATTTATTCGCAAGTCAAAGTTTACATAACATTTGCTGGGGTTTCTAACCAAAATATGTATATACGTTGACAATTGGTACTGCTTAGCAAAACAATACTATGGGATAAAATACTCACTCTTTCTTAAAATCAAAACTATATTAAATCTCTTTAAATAAAGATAAGAAACACGCGTAAAAGTCACTAAAAAATCTGATCTCACAAGTAACCCAGTGATTTCGCAATTTATTTCTGCGGGATTCTTAGTGGTAGTTCGTTGTTTTGCTTGTCATCTGCTCAGTAGCTCATGAACTCGTGGTTTTTTTTGGCAGCACTGAAAGTTTATGAGCTTTCTCAGAAGGTAAAGAGAGGAGTTTCGAATCATTTTTTTCATGATATACAGTAAACCAAACCTTGTAAACTTGACAGATGTTTTGACATTGGAGTAACTTTTCTCTAAAACTATTTCAGATTTTGAGCTGCAACCAAAAGTAACGATATGTGAATGTTATGTACAGCAGTATTCCGAAATAACGAACACATTAATTGTCAAGGCAGTTCGTTATACGGAATTTTTCGTTAATTCAAGTCGCTTAGCGAGATATGTATGTTTTTTAATAAAAATGAGTAAAGTTACCGAAAATTGCAGATTAGTACATAGTTTATCGAATTATTTGTTAAAAAGGGGCAATTCAAAGCGTTTACGCATATTACCTCAAAGGAATTAATGTTCTTAAAAAGCTAATTCATAAGATCAAAATATTTGCATATCAGTAATACATACTCGTATAAGTTTCTAAGCCTATTTAAAAAATTGATTAGTCGTCGTTTGGGTTGTTAGAACACATAAATTACATTCTCCCTGAAGTTTAGTCGGTAAGTTTTATGAATTCGACATTTTTCCGCATTTTGAAAAGGTCTAAGGATATTAAAAATTCTCAAGAGTTTTTCAGAAACGAGAAGAAGTTATTAATAGGAGTGCGCGATTATACAACGAAAACCAAATGCCTGCAATAATAAAAATTAAAATATCTGATACAAATAAATTACGCTTAGCCTAAACATAAGCTAACGGCTTAAACTAGTGGTAATGTAAATATGTACAAAAAGGGGTGAGTATCATATGATTACATTTCGAACTTCCATTAATTATTGAAATAGATTAAGGTGAGTATTTTACATAGGGTTGTTAAAGTAAGTAATTTTTTTATAACAAAAAACTTTATAATTCCATTACAATATTTTAATAATTCATTTTATATTTTAAATTAATTTAATATTTAAGTTAGTATTCATGAAGTCGCTTGACGCAACACCAGCCACTTTGTCAGGATCATGAGCCTTCAACATTGATGGGTAGCAGGGCGAGCTTGTGAATAGGGCGCTTAATTATGCCTGCCTTGGTTGCCACGTCTGCCATTCGTACCTTGCCGTCTTGCCCTTCTACGGTTCCGACGACTCGTCGTAGTACCCACTGCTGCGGTGGTATGTTGTCTTCGTGAACGAGGACGAGATCGTCGGGCTGAAGGTTCCGCTTTGGATACAACCATTTGTTGCGCTCCTGAAGGTTCGTAACGTACATGTTGGACCATTGTCGTCAAAACTGTTGCTTGAGACATCAAAACAAGTTCTCATCTCTCGCAGCAACGATTTGGATCCGTTGCCACTTGTGCTGGTGGTAGTGCTCGGAGGGAGCACCCTATGAGTAGGTGCGGTTGGGGTCCTGACTCAACGGTGCGAGGGGTCGCGAATTGAGGATGGCCTCCACTTCGTGTTCCACAGCAGTGTTCCCAGCTCTTCGGCTGAGAGCAGCACGTTGCCCATTGCGCGTACGATGAGATGTTTGGCGGACTTCACTGCCGCCTCCCATAATCCGCCGAATTGCGGCGTCCTCGGTGGTATAAAGACGAATTTGAACCCTTCTTCGGCGGCGAATGCCATTAGTTCTGGTGACTGGGACAGAAACGCCTCCTTGAGTTCGCGCAGCTTGCGGTCGGCGCCGACGAAGTTAGTTGCGTTGTCGCTGTATATTGTTTGGGGCATCCCTCGGTGACCAATGAACCTTTTGAGGGCGAAAATAAAGGAATTAGTCGATAAGTGAGAAACTAATTCTAAATGTACTGCTTTTGAAGTGAAGCAAACGAAAACTGCGATATACGTTTTCACGGGTGGTCGACCGCGTATTTTTAATGTAGTATATATTGGACCACAAAAATCTACGCCACATATAAGAAAGGGTCGTTGCGCTCGAAGTCTTTCGACTGGCAAATTTCCCATTATTTGGGTTTGCAACTTCGGCTTGTAAGAAAAACAGTGTGTACAGTTTCTTACGCTTCTCTGGCATTAATCAGCCATATGTGTTGTCGAAGAAGCGCAACTAACGCTTTTGCCCCAGCGTGGTGATTTCGAAAGTGCAGGAACCGTAAACAAGTGATAAAGAAGTGCGAATTTTTATTAAGTAATAATGGGAATTTGGCATCGTATGGGAGAGGTGCATTTAATAGGCGACCTCCTACTCGGATTAATTTGAATGAAGGCGACATATCCGAGTACTTATGCAAAAACGGATTTAGATTTGCAAGTTTGCGGGTAGAGTGGTGCCTTTAGTAAGTTCTTGGATTTCCTTCGCAAATTCTGAATGTTGGACCACCTGAACAATTTTCAAAAAACTCAAGTGTAATTAGTCACCGTAATAAATATGCGACCACACGAAGCAATTTTTGATGAGAAGAGAATTTTTCGATAAGGTCCATTATTGCATTATCTTTCACATTTGCAGCCAGTGTGAAAGTATTTTTTTTTTTTCTCTAATGCTTCGTCTTCTGGAGAGAGCTGGAAGTGAGTGTTAATTGGCCACAAAGCGGGGTCTTCTAGGAGGAACTGTAGACCGCCAAACCATATCAAATTATTCAATTCGTGCACGTTGCAACCCCGAGACACTTGATCCGCAGGATTTTGTTTTGTTGGCACATGTCGCCAATGTACTTTGTCAGTCAATTTTTGGATTTCGGACACTCTATTTGCGACAAAGGTTTGTAATGTAGATGGATGGGTTTTAACCTAATGCAACACGATTTCCGAGTCTGTTAAAATGTAATTTTCTCGAGTCGTCGACTCAACATAGGCGCTACTCGTGACCATAATATGGCAAGAAGATGTGTTGCTGAGAGTTCGAGACGCGGAAGAGACTTGGTCTTAAGCGGAGCCACTCTAGATTTTGCAGTAAGCAGCATACATTTGACACCACTAGCAGATTGGCTTCGTATGTGTATGCAGCATCCGTACGCTCTTATTGAAGCGGCGGAGAAGCCATGTATTTGGCAAATAGCACAGCTGCAGTAAGTTGGCTTTGAAATTCTGCCAGCTAGTGTCAAGGCGCAATAGAATCGACTCATCCCAATCTAGTTTTTGGATCCAAAGCTCTTGCAATAAGATTTTTGCTTTGGTGACTAGTGGGGCTAATAATCCGAAAGGATCGAAAAGACGAGCAGAGACTGACAGTATGTTTCATTTAGTGGCTCGCAGATCATTAAAATTGGCATCTAAAACAAATCGAAACAAGTCCTCTTTCGGCAACCAATGGATTCCTAGTGTTTTAGTTGAGTTTTTGTCATTGAAGCTATATGACTTTTCAGTGCAGTCACTGTCGTGGCGGAGATTGAAAAATCTCTGGAAGTCAAAGAATACACTCTATTTGCCTTCTTAGACATAGAAGGAGCCTTCAATAATATCCAGCCTAGGGCCATACTGAGTGGGCTTAAGGATCTGGACATCTCTGAACCTCTTAGGTAACGACCAGGTCAATAATTTCAACGATGGGAGCGTCAACGATGTGCAGATCTGTCCAAAGAGGTACACCTAAAGGAGGCGTGTTATCCCCACTTCTCTGGGTCCTGACAATGAATAAGTTGCTGATGGATCTAGAAAAGAAGGGGGTACATGTTGTGGCCTACGCTGACGATGTGGCAGTATCGGTCAGAGGCAAATATCCGAATACTCTCGCAGACCTTATGCAAACGATATTGGACGATATAAATCGCTGGGCAGTATCGTGCGGATTAAATTTAAATGCTGGTAAGACAGAGCTCGTATTGTTCACCAGAAAAAATAATGCTCCAGAAGTTACGCCAATAATAAATGGTTGCAGACTAACAATTGGAGATAAGGCAAGCTACCTGGGACTAATCTTAGACAGGAAGCTTTCATGGAAACAAAACTTGGATGCTAGGGTGAAGAAGGCAGCCACAGCACTCTACACCTGTAAAAGGATGGTGGGCCCCAAATGGTGACTTACACCTCGGGTAACTTATTGGCTCTATACAGCAGTTGTCAGACCAATCATGACATACGGTATATTGGTATGGTGGCCAATAATGGAAAAGAAATACGCGGTAAAGCGTATGGAAAGCATACAGAGAGCAGCCAGTATATGCATTAGTGGAGCTCTTAGAACAACGCCAAGCCAGGCTCTTAACGTCATTCTACACTTACTGCCAACAGACCTGTTCTGTAAACAAGTGGCGGCAAAGTCAGCTCTTAGACTGAGGGAATCCTCCCAACTAGTCGTATGCAACAAGGGGCATTCAAGGATACTCAGTATATTCCCGTTCCTACCCAAAACCACGGATTTCCACAATCCAATAGAACGGATGCTAAATTCGGTCCACAATATTGCCTTCCCCACAAGAGATGAGTGGAAAAGGGGCGAGGGGGACAGGAATACAGGAATTAGCATCTACACGGATGGATCCAAATTGGATCATCGAGTGGGAGGTGGTGTCTTTTGCGCAACATTAAACACCAATATCGCCTTCCGTTTGCCAGATCACTGCAGTGTCTTCCAGACGGAGATCACAGCAATTAAGGAAAGCCTAGTGGTATTGACAAAAAGTGTGCTCACAACAAGGAGCATATATATATACACGGATAGCCAAGCGGCCTTGAAATCACTCAAGTCTCCAATGGGCTCATCCAAGCTAGTGAAAGATTGTTGATCTATTAGAGGATCTGACATCCTACTTCACAATAAACCTGCAATGGGTTCCAGGACATAGCGATATTCCTGGTAACTGCGAAGCAGATGAACTAGCCAGAATAGGCACCACTTTGCAACTAACCCCTGAAAAAGAGGGTATCTTTATGCCTCTGGCAACTTGCAAACACTTAATCAGCGAACATGCTATAAANNNNNNNNNNNNNNNNNNNNNNNNNNNNNNNNNNNNNNNNNNNNNNNNNNNNNNNNNNNNNNNNNNNNNNNNNNNNNNNNNNNNNNNNNNNNNNNNNNNNCACAATCCAATAGAACGGATGCTAAATTCGGTCCACAATATTGCCTTCCCCACAAGATAGGAGTGGAAAAGGGGCGAGGTGGACAGGAATACAGGAATTAGCATCTCCACGGATGGATCCAAACTGGATCATCGAGTGGGAGGTGGTGTCTTTTGCTCAACATTAAACACCAATATCGCCTTCCATTTGCCAGACCACTGCAGTGTCTTCCAGGCGGAGATCACAGCAATTAAAGAAAGCCTAGTGGTATTGACAAAAAGTGTGCTCACAACAAGGAGCATATATATATACACGGATAGCCAAGCGGCCTTGAAATCACTCAAGTCTCCAATGGTCTCATCCAAGCTAGTGAAAGATTGTCTTGATCTATTAGAGGATCTGACATCCTACTTCACAATNNNNNNNNNNNNNNNNNNNNNNNNNNNNNNNNNNNNNNNNNNNNNNNNNNNNNNNNNNNNNNNNNNNNNNNNNNNNNNNNNNNNNNNNNNNNNNNNNNNNNNNNNNNNNNNNNNNNNNNNNNNNNNNNNNNNNNNNNNNNNNNNNNNNNNNNNNNNNNNNNNNNNNNNNNNNNNNNNNNNNNNNNNNNNNNNNNNNNNNNNNNNNNNNNNNNNNNNNNNNNNNNNNNNNNNNNNNNNNNNNNNNNNNNNNNNNNNNNNNNNNNNNNNNNNNNNNNNNNNNNNNNNNNNNNNNNNNNNNNNNNNNNNNNNNNNNNNNNNNNNNNNNNNNNNNNNNNNNNNNNNNNNNNNNNNNNNNNNNNNNNNNNNNNNNNNNNNNNNNNNNNNNNNNNNNNNNNNNNNNNNNNNNNNNNNNNNNNNNNNNNNNNNNNNNNNNNNNNNNNNNNNNNNNNNNNNNNNNNNNNNNNNNNNNNNNNNNNNNNNNNNNNNNNNNNNNNNNNNNNNNNNNNNNNNNNNNNNNNNNNNNNNNNNNNNNNNNNNNNNNNNNNNNNNNNNNNNNNNNNNNNNNNNNNNNNNNNNNNNNNNNNNNNNNNNNNNNNNNNNNNNNNNNNNNNNNNNNNNNNNNNNNNNNNNNNNNNNNNNNNNNNNNNNNNNNNNNNNNNNNNNNNNNNNNNNNNNNNNNNNNNNNNNNNNNNNNNNNNNNNNNNNNNNNNNNNNNNNNNNNNNNNNNNNNNNNNNNNNNNNNNNNNNNNNNNNNNNNNNNNNNNNNNNNNNNNNNNNNNNNNNNNNNNNNNNNNNNNNNNNNNNNNNNNNNNNNNNNNNNNNNNNNNNNNNNNNNNNNNNNNNNNNNNNNNNNNNNNNNNNNNNNNNNNNNNNNNNNNNNNNNNNNNNNNNNNNNNNNNNNNNNNNNNNNNNNNNNNNNNNNNNNNNNNNNNNNNNNNNNNNNNNNNNNNNNNNNNNNNNNNNNNNNNNNNNNNNNNNNNNNNNNNNNNNNNNNNNNNNNNNNNNNNNNNNNNNNNNNNNNNNNNNNNNNNNNNNNNNNNNNNNNNNNNNNNNNNNNNNNNNNNNNNNNNNNNNNNNNNNNNNNNNNNNNNNNNNNNNNNNNNNNNNNNNNNNNNNNNNNNNNNNNNNNNNNNNNNNNNNNNNNNNNNNNNNNNNNNNNNNNNNNNNNNNNNNNNNNNNNNNNNNNNNNNNNNNNNNNNNNNNNNNNNNNNNNNNNNNNNNNNNNNNNNNNNNNNNNNNNNNNNNNNNNNNNNNNNNNNNNNNNNNNNNNNNNNNNNNNNNNNNNNNNNNNNNNNNNNNNNNNNNNNNNNNNNNNNNNNNNNNNNNNNNNNNNNNNNNNNNNNNNNNNNNNNNNNNNNNNNNNNNNNNNNNNNNNNNNNNNNNNNNNNNNNNNNNNNNNNNNNNNNNNNNNNNNNNNNNNNNNNNNNNNNNNNNNNNNNNNNNNNNNNNNNNNNNNNNNNNNNNNNNNNNNNNNNNNNNNNNNNNNNNNNNNNNNNNNNNNNNNNNNNNNNNNNNNNNNNNNNNNNNNNNNNNNNNNNNNNNNNNNNNNNNNNNNNNNNNNNNNNNNNNNNNNNNNNNNNNNNNNNNNNNNNNNNNNNNNNNNNNNNNNNNNNNNNNNNNNNNNNNNNNNNNNNNNNNNNNNNNNNNNNNNNNNNNNNNNNNNNNNNNNNNNNNNNNNNNNNNNNNNNNNNNNNNNNNNNNNNNNNNNNNNNNNNNNNNNNNNNNNNNNNNNNNNNNNNNNNNNNNNNNNNNNNNNNNNNNNNNNNNNNNNNNNNNNNNNNNNNNNNNNNNNNNNNNNNNNNNNNNNNNNNNNNNNNNNNNNNNNNNNNNNNNNNNNNNNNNNNNNNNNNNNNNNNNNNNNNNNNNNNNNNNNNNNNNNNNNNNNNNNNNNNNNNNNNNNNNNNNNNNNNNNNNNNNNNNNNNNNNNNNNNNNNNNNNNNNNNNNNNNNNNNNNNNNNNNNNNNNNNNNNNNNNNNNNNNNNNNNNNNNNNNNNNNNNNNNNNNNNNNNNNNNNNNNNNNNNNNNNNNNNNNNNNNNNNNNNNNNNNNNNNNNNNNNNNNNNNNNNNNNNNNNNNNNNNNNNNNNNNNNNNNNNNNNNNNNNNNNNNNNNNNNNNNNNNNNNNNNNNNNNNNNNNNNNNNNNNNNNNNNNNNNNNNNNNNNNNNNNNNNNNNNNNNNNNNNNNNNNNNNNNNNNNNNNNNNNNNNNNNNNNNNNNNNNNNNNNNNNNNNNNNNNNNNNNNNNNNNNNNNNNNNNNNNNNNNNNNNNNNNNNNNNNNNNNNNNNNNNNNNNNNNNNNNNNNNNNNNNNNNNNNNNNNNNNNNNNNNNNNNNNNNNNNNNNNNNNNNNNNNNNNNNNNNNNNNNNNNNNNNNNNNNNNNNNNNNNNNNNNNNNNNNNNNNNNNNNNNNNNNNNNNNNNNNNNNNNNNNNNNNNNNNNNNNNNNNNNNNNNNNNNNNNNNNNNNNNNNNNNNNNNNNNNNNNNNNNNNNNNNNNNNNNNNNNNNNNNNNNNNNNNNNNNNNNNNNNNNNNNNNNNNNNNNNNNNNNNNNNNNNNNNNNNNNNNNNNNNNNNNNNNNNNNNNNNNNNNNNNNNNNNNNNNNNNNNNNNNNNNNNNNNNNNNNNNNNNNNNNNNNNNNNNNNNNNNNNNNNNNNNNNNNNNNNNNNNNNNNNNNNNNNNNNNNNNNNNNNNNNNNNNNNNNNNNNNNNNNNNNNNNNNNNNNNNNNNNNNNNNNNNNNNNNNNNNNNNNNNNNNNNNNNNNNNNNNNNNNNNNNNNNNNNNNNNNNNNNNNNNNNNNNNNNNNNNNNNNNNNNNNNNNNNNNNNNNNNNNNNNNNNNNNNNNNNNNNNNNNNNNNNNNNNNNNNNNNNNNNNNNNNNNNNNNNNNNNNNNNNNNNNNNNNNNNNNNNNNNNNNNNNNNNNNNNNNNNNNNNNNNNNNNNNNNNNNNNNNNNNNNNNNNNNNNNNNNNNNNNNNNNNNNNNNNNNNNNNNNNNNNNNNNNNNNNNNNNNNNNNNNNNNNNNNNNNNNNNNNNNNNNNNNNNNNNNNNNNNNNNNNNNNNNNNNNNNNNNNNNNNNNNNNNNNNNNNNNNNNNNNNNNNNNNNNNNNNNNNNNNNNNNNNNNNNNNNNNNNNNNNNNNNNNNNNNNNNNNNNNNNNNNNNNNNNNNNNNNNNNNNNNNNNNNNNNNNNNNNNNNNNNNNNNNNNNNNNNNNNNNNNNNNNNNNNNNNNNNNNNNNNNNNNNNNNNNNNNNNNNNNNNNNNNNNNNNNNNNNNNNNNNNNNNNNNNNNNNNNNNNNNNNNNNNNNNNNNNNNNNNNNNNNNNNNNNNNNNNNNNNNNNNNNNNNNNNNNNNNNNNNNNNNNNNNNNNNNNNNNNNNNNNNNNNNNNNNNNNNNNNNNNNNNNNNNNNNNNNNNNNNNNNNNNNNNNNNNNNNNNNNNNNNNNNNNNNNNNNNNNNNNNNNNNNNNNNNNNNNNNNNNNNNNNNNNNNNNNNNNNNNNNNNNNNNNNNNNNNNNNNNNNNNNNNNNNNNNNNNNNNNNNNNNNNNNNNNNNNNNNNNNNNNNNNNNNNNNNNNNNNNNNNNNNNNNNNNNNNNNNNNNNNNNNNNNNNNNNNNNNNNNNNNNNNNNNNNNNNNNNNNNNNNNNNNNNNNNNNNNNNNNNNNNNNNNNNNNNNNNNNNNNNNNNNNNNNNNNNNNNNNNNNNNNNNNNNNNNNNNNNNNNNNNNNNNNNNNNNNNNNNNNNNNNNNNNNNNNNNNNNNNNNNNNNNNNNNNNNNNNNNNNNNNNNNNNNNNNNNNNNNNNNNNNNNNNNNNNNNNNNNNNNNNNNNNNNNNNNNNNNNNNNNNNNNNNNNNNNNNNNNNNNNNNNNNNNNNNNNNNNNNNNNNNNNNNNNNNNNNNNNNNNNNNNNNNNNNNNNNNNNNNNNNNNNNNNNNNNNNNNNNNNNNNNNNNNNNNNNNNNNNNNNNNNNNNNNNNNNNNNNNNNNNNNNNNNNNNNNNNNNNNNNNNNNNNNNNNNNNNNNNNNNNNNNNNNNNNNNNNNNNNNNNNNNNNNNNNNNNNNNNNNNNNNNNNNNNNNNNNNNNNNNNNNNNNNNNNNNNNNNNNNNNNNNNNNNNNNNNNNNNNNNNNNNNNNNNNNNNNNNNNNNNNNNNNNNNNNNNNNNNNNNNNNNNNNNNNNNNNNNNNNNNNNNNNNNNNNNNNNNNNNNNNNNNNNNNNNNNNNNNNNNNNNNNNNNNNNNNNNNNNNNNNNNNNNNNNNNNNNNNNNNNNNNNNNNNNNNNNNNNNNNNNNNNNNNNNNNNNNNNNNNNNNNNNNNNNNNNNNNNNNNNNNNNNNNNNNNNNNNNNNNNNNNNNNNNNNNNNNNNNNNNNNNNNNNNNNNNNNNNNNNNNNNNNNNNNNNNNNNNNNNNNNNNNNNNNNNNNNNNNNNNNNNNNNNNNNNNNNNNNNNNNNNNNNNNNNNNNNNNNNNNNNNNNNNNNNNNNNNNNNNNNNNNNNNNNNNNNNNNNNNNNNNNNNNNNNNNNNNNNNNNNNNNNNNNNNNNNNNNNNNNNNNNNNNNNNNNNNNNNNNNNNNNNNNNNNNNNNNNNNNNNNNNNNNNNNNNNNNNNNNNNNNNNNNNNNNNNNNNNNNNNNNNNNNNNNNNNNNNNNNNNNNNNNNNNNNNNNNNNNNNNNNNNNNNNNNNNNNNNNNNNNNNNNNNNNNNNNNNNNNNNNNNNNNNNNNNNNNNNNNNNNNNNNNNNNNNNNNNNNNNNNNNNNNNNNNNNNNNNNNNNNNNNNNNNNNNNNNNNNNNNNNNNNNNNNNNNNNNNNNNNNNNNNNNNNNNNNNNNNNNNNNNNNNNNNNNNNNNNNNNNNNNNNNNNNNNNNNNNNNNNNNNNNNNNNNNNNNNNNNNNNNNNNNNNNNNNNNNNNNNNNNNNNNNNNNNNNNNNNNNNNNNNNNNNNNNNNNNNNNNNNNNNNNNNNNNNNNNNNNNNNNNNNNNNNNNNNNNNNNNNNNNNNNNNNNNNNNNNNNNNNNNNNNTTTGGCTAAAATAGTTTTAATTATTGATTTCGTTTCAACAATTATGTTCTCTAACTCCCCTCGGTCCTCATCAATCTCTTTAATTTTAGATAGGCATTTCATTAACTTTTCACTGTGTGAATTAAATATGTCGAGCCGACATTCCAATTCAATTGGATCTAACGACATGGTTATTTCCAGAAGGCCCGTTTTAATACGTAAAATGCTACTTTTCGCCACCGTCCTTTGACGTTTTAACGATTTTAAGTCTGTAAACTCCCTACTTGGAGAAAAGTTGGCGATAGTTGGCTTTGGCTTGCTCATTTTGGCTTTTTGAATTAAAATTCGAGATAAATTGAAAAACTTTGGCAACAGAAATAAATCTGGAAATATTGGAAATCGATTGACGAGAACGAAAAAGAATGATATCAATTCCCAATTACACGAAAAGCCAATCGAAAGAAATAAACTCAATATGAGCAATAGCACAATTGTAAAAATTGAAAGCGAAAAAATTGTCTCCGAGATATTCTGCGGAAAACTGACCGTATTAAAAATTTTAGATTATGCAATTTACAGAAAGGTCGCACCTTAATGTAAATGAAAATGGAGAGCCAAAAACTGAATGGGTGCGTTTAATTTGTGTTAATTTTGTTGTTTTTTTTTGTTATTTGCTCCACGTTCAGTAAATCGCACCCGTATTTTTGTATTTTCTATTTTTCGTACACTTATTCGTGTTTTCTTTAAACTGCACACTTTATGTGATCACCTTGTTTTTCTTTTTTTGTGTTTTAGGTATCTGTTCACTTTTATAACTTTAACTTATTGGACCTCTTCACCACTTTGTTGTTTTTTATTCTATTTTAGTATTTTAGGTATTACGTATAAGTACATAAAATGTATTACGAGATTTTAGCACACTCCACGATACTGATCATATATCAGTATATATTATATATGTATATATGTTTGGATGTTAATCCTTTTTATAATTTTTTTTTTTAATTAATGTTTTTCATTGTGTAAATGTTTTGTTTGATTTCTTTTTGTCACTCTCATTGAACCACAAAAAGCCGAAAACCGAAAACTTAAACAGAGGCAATTGGTTGCGAAAACAATTTTATGCACTATTAATAGCACTTTTATGTATATATACTTATATTAAATTTTACAATCACACACTAGTCCCTGCTCGGGAGCCATGAAAATTTTCAAGAGTTTTTGAGAAACGAAAAGAAGTTATTAATAGGGGTGCGCGATTATAAAACGAAAACCTAGTTGCCTGCAATAATGAAAATTAAAATATCCGATACAAATAAATTACGTCCGCACGATTCTCCGTTTAAATTACAACTCAATCTTTATTCCGTTTCTTAGAATCGCTTAGCCTAAACTTAAGCTAACGGCTTAAACTAGTGGTAATGTAAATATGTACAAAAAGGGGTAAGTATCATATGATTACATTTCGAACTTCCATTAATTATTGAAATAGATTAAGGTGAGTATTTTACATAGGGTTGTTAAAGTAAGTGCTTTTTTATAACAAAAAAATTTATAATTCAATTACAATATTTTAATAATTCATTTTATATTTTAAATTAATTTAATATTTAAGTTAGTATTCATGAAGTCACTTGACGCAACACATATAATTAAACATTATTTACATTTGGAAAAGCCGAACTTAAGAATTTAATTCCATTCCTCATTGCCAAAGTATCCTCATCTTGGATGACGAAATAGGAAGATCATACTCTTTAACAAAATTACCCTGCTTTTACACGCTTAATAAGTTATTCAATGTAAAAAAATTGTTGTTCGTTTTAGCGGTTTTTGTTAAACGGATATTCGATAATTCGAAATACTTCTGAATTTTTAATTTTTATATTTGATATTAACCATTTCAATAAATTAAAATATCTCACTTTTGAGGGGCCAAAAAAAGCTTGTACACTTACGTTGGCAACACTTTAAATGCAGTCATCTAGTAGCTACCGGGTTTTTTGTCTGCTATTATTTTCGTATGATCAAACTGTATTTTTTGGTAAGCGAATTTATTTTGTGCGGTTATAGTTTTCGAAGACAACAAACATCTCAAGATTTACAAGCTCTAGTAATCAAATAATGGCAAGAGAACCAAATTAGTCGCGAAATAGGCGATACTGTCAAAAAACTTCAAACTACTGTTCAGCACATAATTGCTAAACTCAAAAAGATTGGTGGAGTTGGAAGACTTGATGGTAGTGGAACCCCCACAAAAATTTGCACGCACCTGACTGAAATTAAAGCTGCTCGAAGTGTCAAGGAACATACCAAAATAGCCGCTGTCGCAAATGCCAAGGAGTTGGAGGAAGCTGGCATTGCGAAAGTCTACCCTCAAATTGTTTGGAACTTCTTGGCTTCACTCAATTTTAGAACTAAAACACCACGAAACAAGCCACGCTTATCGAAGAGAAATGTTGCGAAATGTTAACTATATTGGTATGCACTGGGAAAATGAATTTCGGGATTCTGTAATTTTTTACAGATTAATCTTAATTTAATTTATTTGGATCTGGTGGTCGTCGATTTGTATGGCGTAATGAAGTCTAAGCGCAGAAATATAAAAATTTAAATAATACTGTCAATCATGGTGGAGGTCGCATTATGTTGAGGTGCTATAGGAGCAAATAGGATGCAATGGAAGCAAATGGCGTCGGTAACATTGTTTTCAACGAAGTAATTATGAAAAAAATTAACTAGTTTGCAATATTAAAAATTAAATTGGCTCCGTCAGCAGCTAAACTCAATTTAAATAGTGGTTACAGCTTTGTTCAGGATAGCGACCCAAGCATTCTGCTTTAATGGTTAAGGAATAGGGGCTGTGCAGGAATAATTGGTGCAGCCGCATTCTCTCCAGAGTCCAGATCTCTATCCCATTAAACACCTGTGGGCCTATATGGAGATAAAGTTACAAGAGCTCAAAGTTAAAATCAAATATGAGATTAAGGCTGCACTTAGGGACACATATACTTTTTGAACTTATACAAAATTTGGTGATAATAGTTTGGTGATATAATAGAGACCAAAGTATTAATTATTCTTAAAGAGTGTTGTAATGTCAATTAATGCAGACTGTACAAGTTTTTTGGTCTTCAAAAATTTTAGATTTTGATTTTTTCTCACTTTTGTATGCAACTCTAAAGTTTTAATAGTGTAGGAGATAAATCACTTCAAAATCAAAACATCTCCCTGTACAAGTTTTTGTTTGGTTTACTGTATGTAATAATAGAAAAGTGTGTTTAACTGCCTTTAGTTATTTGGGACTAATTGACACTTTACAAAAGCAATGACTGCGTAATTATTCAAACAAGAGTTCAATAGGAATTTAACGTGTCTATAATGGTTGGCGGCAATCACTCCAATGGCAAATAACATCGTTGTTCCACCACAGATGTAAGTACGTGGGTTAAAATTCATACAATACCTACTCATCGAGAATTCAAAACCATACCGACGACGACCTGTACACGAGTTGTATCGAATTTATGTATCTTCTCTGCCTGGCTCCTATTATGTATTTGTTCTTCCAAAGTCATTGTTTAGAGATCAGGCTTAAGTCGACAAATTTATAAAAATAAACTTTTTGAATGGTATTTTTATCGATCACGAGTAACCTTACTACAGTAGGCAAACGAAACAACCGATTTAGATACAATCGGACCAAACAGCAACGATGGCTAATTTACCGTAGAAACGATGACAGTGCCAGTTGCTTTCCATTGTATAAGCCTACAAGTAAGCCGTGATCACCTGATCGAATCTGCATTTTTTTGACACTGGGAAGCAAATAAAAAGAATGTATTGTAGTTTAACAACTTGATTGTGAACATGCATTTGTAATGGAGAATATTAATGAAAACTTTCAAGAATATTCTCGAAACAAAAGATTATTATATATAATATTTATTGCTTTTCCTCACCACTTCTGAGGTGTTCGGTTCCCCAGGAGGCCTAAATTCACCTATATAGTATATACAATTATAAAACAATCTACTTTTCATAACAATTATGACACGAAAAGATACATAAATAAAATGAGGTACATAATTAAGGTTCATGAATATTAATTACATTAACAATATAACATTAAGAATATAAGGTGAAATATTCAACTTGATTTGAACAAAAACGAAAATATATATACAAAATGAGGTACAATTCAGGAACAATAACAATAATCAAAACAATCTACTAAGTAATAAATGATATTTACAAAATACAATACTCTAAATCATCGTTACACAATAATATATTTGATAAAATTGGAAACATTTAATAATATTTCAGTACAATAAATAATAATTTAAATAATAGTATGTAAATTTAATCTTCAGGAATTAAAACAACCGAAAAATATAATATTTGAATATGTAATTAAAACATTCTTAAAGTTATAAATTTTAAAACATAACGCGGCAACTATAGCAGATTTGTGTCATTTGGACGTTTTAGTAGCAGAATATTGTTTGGCAACCCGTACCAAGTGTGACTTTAGTACTACAATATAAGTAGGCAACCCGTACCAAGTGTGATTTTAGTAGTAGAATTTTCGAGGCAACCCGTACCAAGTGGGACATTTTTGCGTGTGTATTAGTAAAAATCTTGGTTAATTGTAGATTTATACAATGTTGCTTTCTGACCACGCAGTGAACAAGACGTGCGCGTTAAGTATACCTGTGTACATACATATGTATGAAGCAAAAATCATCTACTAAGATATGCATAATGTGCTTTTGGGGATTACATTATTAAGGGTTTATTTCAGTAATTTATTACAAACTTAATATGTAAATTTTATTCATTTGCCTATGTACATACATACATAGAGTGGGAAAATTTGGGATAGGTTGTTTGATTCTGGATGAAGCACTATATGTAAATAGTCCTACTGATTCTAAAGTAGCCTGGAGTCCTTTAAATTAAATTAAAAGTCTAATGATATAACATTTATCGCACTGTCAAAGAGACTAGGTAATCATTGAAATTATAAAACAAACGCGGCGTCAGCTTTTGTCATCTCATCAAGATAACCATATTCTTAAATGTAGTTTATACGTTATCCCGGTTGCAATCATATCTACAATCGATGGAAATTACTGGATGTGTAGAACTAGTATAAAAAGATAGCACAATAATTAAGGTCAACCAGAAGAACGAAAGAGAACGTCTGGACCGATTTCATTTTGTTGACATGTGGACTCAATTTAATTAAGATATTACACAAATTAAGCGATTTTCATGGTTTGACGCCGATTGGAAGGACGAACACATTTGGCAAAATTGGTATCAGGTCTTATTATTAGTGCTAACTTTATTTCGATTGTGAACTTTGTTAGTGACTGTGACTGATCTACTATAAAGGAAAATAAGCAGATGGTATCCAAAATGGCATTGTATGCAAAATGGGCGTGAGAGAAATAAAGTTTCAACTACTTTTATACCATAACGTAAAGTTGTAAAGTAAACGTTATAAATTTGGTTCAAACTAGATAAGCAGTTTGAAATTTCACCGAAAAGTGAGCAGTGTCTCGATGATATAGTATTCTATTTAACAAGCTTGCTTACAATTACAGGAAACCCTCCATATTGGCAGAAATTAATTCGTCTCGTAATCCTGTTCTATCTATCTAATTATTTCAATAAATGATACAAATATCTATTGGTTGAACAAAGTTATTCTCCGTTGAACGAGTTACGAGATTATAAAATCGGATGCTATGGTGGTTTGAAGTGATCAACAGTTTCTTGATAACATACAATATATAATATGTGTGTATTACGGTGTCCGTTATTTCCTATGCATATTTTTTTGCTGATGCCTGAAGTTTCAGTTTTTGAAAATTATCCAACGTAAACAAATGCTTTATTTTGAATTTAAATCGTCCCTAAGTCATTTTACTTTTTCTATGTGTTTAACGTGGGATTTTTTGTTCATTTGCACTAAATTTTGTATACTTATGCAAAATTTAGCGCTCTATAAAAAAGTTCGTTTTGGAGTTTTCCATAAAACATTCTTCCGAAATACAAGTTTTGAAATGTTGAAATATAGTAAAATTTTATTTGGCATCAATTCCTAAATATTAATTTGTGAAATCGATTAAGTCGATATCAGTAAGCGAATGTGTTCTTTCGAACACATGCTAACTTAGCACCACGCGTTTTTTAAAGCTGCCATGCATACTTTGGTCATTTTGAAATTGGCGAAATAATATTTTAAATTAACGTTTTGCTCCTAGTTTTTGGTGTTTCTACAATATTAAGGTTTGTATTAATAGAAAATAAATGTTTTGTGACCTGTGTATTTGTATTGTATTAATAATTTGTGTTTGTAGCTATTAACCTTCGCATAATCTAATTGTGAGAAAATTTCATCTTCTGTAGAGAAAAACTTTATGAAGCAGGGATTGGCTGGTGAAAAGAATATAGTTGCCTAAAAGTATGATTACTCCACTGCTTAAGTTGTCAAAGAATAGCTGCCCTGGGCTAGCTACTAATAATGTTTAATTGTTTTTAGCGATCATGGGAAAAAAGCTGCGGCGAACAAATTAAAAGCAAACAGCGATTTAGTTTTTTCAAGCGTTGTAGAAAAATCCAATTATAGTAAAGATACCCTTGAATACAATTGTTGAACAACTGAAAATTTTCTGCAAAAAATTGTCCGAAAGGTGGAGAAAATCGAACAAGGAGTAAGATGCGTTTTGAGAAAAACAAAGAAGCTTAGTTTAAGGAACATATTTTTTCAGAAAGACTTCACAGATTGCCACCCTAAACGTTAATGCGCCAAAGTTGCAAATCTCGTCGAAGGCAATACCTGCCATCAGTTTGTTAAAGCAACATGTATAAGTTTGTACAAATCTGGAAAGCGTAGAACATCCGAAATTGTTTCAATGGTTGCCACAGCGCCCGAATCAACTAAAAGAATTAAAAGAAGTCTTAATCAAGAGCTTCCTTATACCAATAGGGTTGCGAGGAAAGTTCGGGGCACTCTACATGTCGCCAAAGTTTAGCAACCCAGAACTAAAAATGGCTAATGAGCATACATTTTTTATATTTATTGGGCCACTTCAATTGGTTAATGGAACTTCCGTAGTTTGGGGAAATCTTCGGCCATCGTCAACGCGATATTGTAGACCACTTTAAGTAGTTTTTGCGAAAGAGTCCGCGAAAACGTCGACACAGACATTCCCCGTTGCGTTAGGTGTTTCCACCTGGGGCACATGGTGCGCAAATGCTGCAACCCCGTAGACAGGTCGCCCATATGCACACGTTGTGGCGCCAGTGGACATATAGCGAAGTCATGCATCAATGACCCAAGCTGCATGCTTTGTAAAGGAGCACACTCCGTATTGAGTACAACTTGTCCCAAATATTTGGAGATGATAAAGTCGTTAGAAAAATGAGGATACTGCAGCTAAATTTAAACCACTGCTGCAGCACAAGATCTACTTAAACAGACAATATTTGAGGAAAACATTGATGTCGCCTTACTAAGCGAGCAGTACTCCCAGCGTTCGGAAAGCACCTGGACCACAGACATATCTGGCAAGGCTGCAATATGGTCATATAATGGCCAACCTTTTATATCCTGCTCCAAAGACCATAACTGTTTCGCATGGGCAAACATACCTGGCATATACTTTGTTTGTTGCTATGTATGCTCCTCCCAGCGCCTTAATAATATATTTTGAAAACTTCCTCCTGGAACTTTCTCTAAAAATCAGAAGGAAATCGCCAGTCATCATCGCGGGCAGCTTCAATGCGTGGTTAACTGCCTGGGATTGCAGACGCACAAACCATCGTCGACGTCTGCTACTAGAATAACTGAGTTAGACGAATCTTACGATAATGAATAGCGGAACGCAAAATACCTTCCAAAAAGGAAACAAAGGCCCAATAATCGATGCAATATTTGCAAACGACGCTCTAAGTAGGCACATAAAGTGGACGGTGTCGGATATATTTACAAATAGTGACCACATGGCTATTATTGCTGATGTTTCGTTTTCCGGAGAGACCGAAACCTGCAGCAAGAGCACTTGCCAAAAACGTAGCTAGAAACAAAAGGAGTTTGATGGTGGCCTTTTGAGATAGTTTGGGGCTCAGCAAATACACCAGGCGAGAAAGCCACTCACTTGGTATCCGCAGTGCGAAAAGAACTGGCCACAGCATGCGATGCAACTATGCGTAGAATAGTACACAATAAACGAAAGTCAGCCTATTGGTGGAATGAAGAGATAACTACGCTGATAAAGCTCTCTAATTTAGCTAGACGACGTCTACAGTGTAATCAATGTGGGGAAAATGCAAACATCCTCAGAGAAAAGTTTAAAACACAAAAGAAGCTTCTAAAGTCAGCCATTGCCCGCAGCAAAAGAAACTGTTTTCTAAAGCTCTGTGAGGAAGCAAACGTAGACCCCTGGGGTACGGCGTATAAAATAAGCATGTCAAAGTTTATAAATAAGACACAACAGCGCATCTTTTATTAAGAATATCGTAGAAAGATTATTTCCAAAACACCATCTGATTTCCTATGATAAACCAAGAACAGAAGTTGTAGAGCCACCACTACTTGTTAGTGAAGCAGAAATATTGGCTATAGCGGCAGAAATTAAAAGTAGCAAAGCGCCTGGTAAAGATGGCGTACCAAGCAGGGCCTTAAAAGAAGCTATGAATTTAAAACCGAATTTGTTCGCAAAAATGTACAATGCGTGCTTAAAGGAATGTATATTCCCCGACCCATGGGAAGTTCAGCGATTGGTTCTACTTCCCAAACCAAATCAGACTTCGGAGGAAGCCTCATCATATCGACCTCTGTGCATGCTTGACATGATTGGCAAAGTGTACGAAAGCATAGTAAGAAACCTCTTGGAGTTAGCAATCCGGAAAGCCGGCGGATTATCAGAAAGACAATACGGCTTTATGAAAAAGAGGTCCACTATTGATGCACTAAACAATGTCGTTGACACTGCGAAATGCGCAGTAAGTGGAAAAAGATAGAAAGATGGGACTAAAAAACATTGCGCGCTGATCATCCTGCATGTGAAGAATGCCTTCAACTCGGCAAAATAGGCAAACATAATCAAGGATCTGTATAAAATGCACGCTCCCCAATACCTTGTAAACATTATTATAAGTTATTTCGAAAACAAACGACTAATATTTGACACTGATGAAAAGCTATTCTATTTCGAGTGGGATACCGCAAGACTCGGGTTTAGGTCCCATTCTATGGAACGTGATGTATGATGGGGTGCTAAGAATAAATCAACCAGAAGCCGTGAAATTAATCGCATACGCGGATGACCTTATAGTGGTAGCAGTCACTAAACACCTAGATGACCTCCGGAACAAATGCAATGAATGCGTAAACAGTCTGCGGCAATGGTTCTCCTCAAGGAGCCTATTACTAGCTGAGCACAAGACAGAAGTCCTCCTAATAAGTACTAGGGAAGTGGATGAAAAAATATCCTACCCATTCATACAATAAGGCTTGTTAGAATAACGGAAATTATTATACATATGTAGTACAATATAATTTCAGATATTTTTGACATTAAACTAAAATATATCCAAAATTACACGTTGAGTTAATTTTGCTAAGATATCTTACATATTGACCGATATATGGTATACGGTATAAGGTCAATCGGAAATTTGAAAATCTTTTACTAGGTATATGGGAGGTAGGTACTACATGTTATTAACAGAAACAGATACTCTCTGGGTTTCATTAAGATACCTTACATGACATCACCAATTTATAAGGAATAAAGTCAACCGGATGTTTCAAACTCCTGATATCAGTTATATGGGGGATAGGGCAAGTTTTCCCTCGGTATTATCCAAATTAGGCTTAGAGATGTACCGTTAAGAGAAAAAAAACGCTCACTTAATTTTATTAAGATAACTCACATATTGGTCGATATATGGGGTATAAAGTCAACCGGGAGTTCAAAAATATTTATATTAGGTAAATGCGGGCTAAAGAAATATTGACTCGATTCAACCTATTTGTGACAAACCATTATCAAGAAAGGATTCTCTCCGAATTTCAATTATATATCTCACACATTGACCGATATTTTCGACAAAAAGTCACCCGTAGGCTTTGGGATCTGTATTTCTGGTATCTGGGGGCTCGAATAGTTTTAGTCCGATTTAAACAATTTTTAGTCATAAAGTGGTACACCTCAAAGCCGTTATTCGTTTAAAGTTTTATCCGGATATACTGATTGGTTCTTGATTTGTATACTGGGAAGTGAAAGAATCACATGGAATTTAAATTTGTGTCATATATGAAATAAGCGTGGTTTTTCTAAGATTTCGCCCATTTTCACACTGTAACACAGGAAAATAATACTATGTACCAATAATACTATGTACCAAAATGTTTGGAATAGGTAAGGAGATATGCGATTTCACCTAACTATGGTCGGTGCTACACCCATCGTCCAATTTTGACATTGGCTCCCATAAAACCCTCTTGTGCCATGCTGGATGTGAAATTTAATGTCTCTGACGCATTTTGTTATTGATTTATCACACTTTTACTAGTTTTTAACAAACCGTAACATGGGGAGAGTGCGTGGTTATCATCAGATTTTACCTATATTCACGCTATCGCAAGAGGTGTCAAAAGCTTTGTTCTGTACAAATTTTGGTGATAAGCTGGAATGATTTGGGAGATACATACCATACATTAACCCTATTAGGATGCGGCCTGTTTTAAAAATTTTTCAAACCACAGGTGACCCTCGTTATTGCGATTTGTTATAGGAAATTACATTTCAGTATCTTAATTTGGGCTTAGTTATGGCAATTTATCAGCTACAATACCAAACTTGTTATGATGCCAAGGAACACGTGTACAAAGTTTCATTATATCTCAATTTTTACAAAAGTTACAGCATGAACGGACGGACGGACAAATGGACATCCGGATCGTCTCTTCATCTGATTATTTATACTTGTATATAAAACTTATATCTTTCTCGATTAGTTTTAGGTGTTACAAACAACCGTTAGGAGAACAAAACTATAATACTATGTAGCAACAGGTTGCATATGTATAAAAATAGCTGAATTTCTAGGTGTTATCTAAAAATTGAGCCATTAACACGTAAGGCTCCACTTTTCAAATAATATTTTATATATGTATATATAAAATGTATGTATATGTAACGAATGATACAAGTGTCAAGCTGTCATGTTATTGTTGGTGTTGTTTGGGATTTCACGGAAAGACTCACGCTTAAACAAAGTTTACAAATTGAACAACTTTATTTCGACAATTCACGTTCTGTACAGAATGTGTTTCGCGCACTTCGCTCAACTTATGGTCACCATAATCGGCATACTGAGCGTACTATTCGCAATACCATCACCCATCTTGAGATCCAGCATTCATTATTGGATACTATTCGATCAAAAACACCACGTCCAGCACGCAGTGAAGACAATATAGCGGCCGTAGCTGAGAGTGTACACGAAGACCGTGGAGAGTCGATTCGGCGTCGTTCGCAGCAACGCGGACTAACGTATGGAATGACTTGGAATAACTTACGTCGAGATCTTAAATTGAAAGCGTACAAAATACAGCTTGTGCTAGGACTGAAGCCGCTCGACCTTCCCAAGCGACATGCTTCGTTCTATGGGCTCTTGAAAAGTTCCAAGAAGATCCCAAACAACGGTTTGGTGTGGTTTGTGGGCCGGTGAATTAATCGATCCATATGTCTTCAAAAATGATGCCGATGAGAACCTAAATATCAGTGGCGACCGTTATCGCGTTGTGATAACCGACAATTTGATGCCAGAAATTGAAGCTCGGGATCTAGGTGACATGTGGTTTCAACAAGTCGGCGCCACTTCCCACATATCGCATCAATCAATGGATTTATTGAGGGAATACTTCGGTTAGCAGATAATTTCACGTTTTGGGCCGGTCGATTAGACACCAGAATCATGTGATATCACATCGTTAAACTTTTTCTGTAGGGATATGTAAAATTCACAGCCTATGCGGACATTCTCGCTTCGATTCAAACCTTCGAACAAAACATCACGCGTGTCATTCAAATGCTCGAACGAGTCATCGAAACTTGGACTAAACGGATGGACCATCTGAGATGTAGCCGAGGCCAACATTTGAAAGAGATTAATAGTAATAAACATTCCCCATTAAACTTGAATTTTCTTTAAAAAAGTAGGAAACCTCAAAATGGATCAGCTATACAAAACGAATTTGGAAGCGCTAGTTCTTAAGTTCCATTATTATTGGTAGAAAACAGCAGTAAAGTTTTTACATCTCAAAGAATGCAAAACATATAGCACTAAGCTTTTTTCCAAATGTATCTGTTTCACATTCGCGGCATTAAATACAAGACTCATTAGTTAAATTAGTTCAAAATTATATTTTTGAAATTCTTAAAAAAACTCGGTTATATTTGTAAAAAAAAATTGTAAGTACATACATTAATACATACTAGGGTTGCCTGTGGTGGAAATTCGACCAATATAAAATATAATTTATTAACAATCTTAACAGTATCTTTATCTTGATTAAACTTGGTACACATGCTCCTTGACGCCATAAAAAGTTTAAGTTTGGTATTGTAGATGAGCAAAATCGGACTACTGCCACGCCCACAAAACCCATTAATCGAAAACTTATAAAATGGAATAACTAAGCTCCACAATAAGATTCAAGGCTGTTACTCAGTACAACAATTCCATTAAAGAGGGGAAACTATGATTGAAAAGTTTGTAAAAAGTGGGCGTGGCTCCGGCCCCCAATAAGTTTAATGTATATATCTCCTCAACCATTCAAGCTATATAACTATTAAATTGCCTAGAGTAAATACTTTTGACTCTTCTTTTGACACTTCCTTTAAAAACGGATGAAATCATGCGATTCACTTCCCATATAATGGTTTTGTTAAAAACTACTAAAAGTGCAGTAAATCAATAACTAAATGCGGCAAAACATTAAATTTTACAACCAGGGTGGCACAAAGGGATTTTATGTAAGCCAACTGCTTGACTTGGGAACTCCAGTGCCTGCTACTTACTTTTTACCGGAAATAACGGTCAATCTGTTAGATGTATTATTGCAATTTAGAGTCTCTTTCTGATAATAATGGATTGAGTCGGGTGAATACCTCCCTTAGCCCCTATATTCCTTATCGAAATATTTTCGAACTTCCGGCTTACTTCATACCGCATATAACGGTCAATATGTGAGCTACCTTAATAAAATTAACTGGATGTATTTTTCTTATAATGGTGCATTTCTGTGCCTAAAATGAGTAATATCGGATGAAAACTTCCCCTAGCCTTCATATAACTAATCACAGAATTTTCAAACATCCGGTTGCTTTTACTATATATATGTTGGTGATGGTATGAAACTCAGGGAGCTCGGGTAAATAGCAAATATAAGATTTTCAAACTTCCAGTTGGCCTTATGCCATCGGTCAATATGTAAGATAGCTTAGCAAAATTAACTATTGGATATACAAGATATTGTACTATAGTTCAACGTATAATATTGGATATAATATAGTTTAATGCCGAAAATATGTGAATTTAGTCTACGAATTACCTCAACTCCGAAATACTACATATATTGGTTTTTGTTACTTTATCAAACTTTATGCCAAACATGTCGTTCAATGTGTGAATTATATTATATATTATATTATATTTGAAAATAGCATACCTCAGCAATGTCAAAATTAACTCAATTATCCCATCCCTTTCTCTGTTCCCAATATAGCCTGTACAATAATTTTCGACTTTCCACCTGACCCAATGTGTGATACTTTAATTAAATTAAATGAACAAGTTTTCTTAAAAATGTATTACATCCCTAAAATAATGAATTGCGATCCTCTGGTTTACGTTTTCCAATCAACTCATTATATTAAATTTAGCTTCGTCAGTTCAGTTTAAATCCCATATATCTCATTTGAAGATGATTTTAATACAATTTCAGCTTACGATTTCCTTGAATAATGTATGTTGAATTGTTTCGCAAAATTTTAAAATATGTTTCGCCAACACCTAAAGGTATTTAGCCGGGTTTGATTCTTACAAGTTGCAAGAGTATAAAATGCATCCGAACTTAGCCCTTCCGTACGTATTTAATTTAAGTGTTTGCAATGTGAATTTTTGAAAAATACAAAGAGAGCTGTAAAAAATATTAGTAATGGAATTTGTAAAAAAAAAAAACGGAAGTTATTACAGCACTTTCCGTCCATGATTTGACGGACCATTCCAACGCGCAACAACAAACAAATATGACAGTCGAAGAAAATTACAGAGATATGTATATTCAAGAGTTACACAGAACAATACTGCGAAGCACTACATCACAAACAAAAAATGGGAAGGATGCAAAGAAAGAGTAGTAAAATTGCAAACTTGCATTGTTATTCTAAACATAGCTTTCCTTCATTCGTTCACGACGTTTGAACTAACGCACTTCAAAACAAGAAAAAACGCTGCACCAAAGCTATAATAACCTTCACAGGTGCATTTCTTATAACAATTATATGCATATCGGTTTGCTGTCAGCGCCAAACTTTATAAGGACAAAAATATTTATCTTCATCCCAAATTTCGTGAAGATATCTCATCTAATGGAAAAGTTTTCCGTACAAGCACTTGATTCCGATCGTTCACTTTATATGGGAGCTATATGCTATAGTGGTTCAATATAGGCCGTTCCGACAAATGAGCACTAAAAGCAATCGAGATAGATATGGAGTTATGTATATATTAATGATTAGGGTGACGAGACGAGTTAAATTCCGAGTGACTGACTGTCTGTGTGTCAACATTACAATCATCTCTGCCTCTGGCGTAACTCTTTCTATAATTACAATTATCATCAAAATTGTCAAACCGTAAACACGAAAAGAAATTGAGAAATCGAAGCTTAGACAAGGTAGCTCTGAATATTTTATATTTCTGCCTGTTCCATCAGTTGCAAACAGAATAGGTGCGCATTCTATACAGATGAATAAAGTAATAGTCCCAAAAATGCAGGCAATCAAATTTCATTCAAAGGTTTCAATTCAATTTTATTTGCAGACTGAAACTTTGATGCTAATTTCCTGTTGGTGTGCTCAACGATTATATTATCAATATCGTCATCAAAAAAACCATAACTAGTACAACATATTATATTTTTTGGCTCGCATTGACTGTGTGTAGAACCCAGTGGAGTTGGTAATCTTATAATATGATGTAAGTTCTTAAAACGTTGTGGTGATTCTGCCAACCTCTTAAAGCGATTTCTTCTGTAGTAATAAGTACTTTCAGAAACATCGATATTATTTGTTTCAACCTCGTTCGTTTCAAAACTTTCCACTTCTGAAATATATGCAGCGGTCATACGCTCTTTATTACCTATTTCGGATATTTCAGAGTTACTGTCATTGCAAGTTTCAGTGAAAAAATTTGGATCAACGACTTTGCCGTCAAATACTTGTACGCTTGTATCATCATAAATTTCGTCATCGCTTTTTTCACATATTCTACAAAAACTCAAAAACTCTGTTGTTCAGATCTTTTGAATGTGCCATTTTTTCTTATGTAATTAAAAGTTTACATTAAAAATATTAAAATGTTAGACTATTCTTCGTATTTGTTAATTTTTTTTCATTAAAAAATCGCACAAAAAACGACATGTGATAATTTTACCAACACTTTTCTACTTTCTATGCATTACCCCTTAGTGCCACAAGCGAAGCAATACTGATCATGCAAGAATAATAAAATATGAAGGTATTTAAAATATAAATTCATAAGGGTAAAATAGAATGAAGTTAAGAGAGAAAAATAGATAAATAGCGTAAAATTTACTAACACGTCGTATGTTAAAGGTTAAAGCAAACGGTTTTTTTTACCTGTATTAAAACCTTTCTTTTCAAACAAATAACCAAATACATTCAGCTTAATATACAACATATGTATACTAGCTGTACCCGGCATGCCCTGATATGCTCCTTTTTATACTCTCAACATGTTGCTACATAGCATAATAGTTTTGTTCCTAACAGTTGTTTGTATCACGTAAAACTAATCGATATAGATATGGAGTTATATACAGGTTGGTTGAAAAGTTAGTTGGTCTCACCAAGAAATATCGCTATTAGCTCCAATTTTTTTTCTCAAGTTGGTATATCTGTCGTGAGAAAACATGCAAAGTTCCAAGTACTTCTATCATTTAATTCTTTGTTTACAAGACATTTTAAGTTAACGTGTCGCGCAGTGATTAGACTCTTTGTTTTAAAAAGTTTAAAATCAAATGAACTTTATGAACAATTGTTAGAAATGTATAAAGACTTCTCACCTTTGAAACGCACTTTTGAATTTTGGGCTGGTGAATTTAAAAGTGGTCGTACTAGGCTTGAGGACGATCCACGCGAAGGACGACCAAAATTCGCAACCACATCAGAAATCATTGAGCAAGTTCATAATATTGTTAGTAAAGATCCAAGTTTGACTAAGCGTGAAATTGCTATTGACATAGGCATCTCAGACGAATAAGTACATCATATTTTACATGGAAAATTACATATGGAAAAGCTGTTTGGAAAGTTAGTGCCGCACACGTTAACAATTCAACAAAAACTGAATCGAAAACAAATTTTTCAGCATCATTTAGAGCACTTTAGCAGAATAAAAATGATTTCTTGCGTTGTTTTATAACTATGGTTAAGACTTGGATCTACAGCCAGAAGTCACAACGATCTACAAAGAAGGTTATGGCATCAGTTTTTAGGGATTCAAAAGAAATTTTGTTGATTGATTATTAATATCAGCTGGATCAAAAAATTCGTTAGAAAAGATCTGGTTTGCAGCACAAAGAAATAATTTTTCATTAAGACAAAGCACCTGCTCACAAAGGTGTTTTAACAATGCCAAATTCAACGAATTAACGTACGAATTGCTTGAGCATCCACCGTGTTCTTCAGATTTGGGTCCCACCGACTACTACCTCTTCAGAAACCTGAAACAATTCCTTCGTGGAAAGCGTTTTTCGTCGAATGAAGAAGCTATTACAGCCGTAGACGGGTATTTTGCAGAGCTTCCGAAAATTATCGGGATGGCATAAAATTATTGTAGGATCATTGCAATAAATGTATTGAAGTTAAGAGAGGGTGTATTGAATAAAAAATATATTTGGTACCAAAACAGTATTTTTTCATTTAGAGCGCGGAAACTTTTCAACCAATCTGTACATATATAATCTGGGTGACAGTCTGTCCGTCCTATTGAAATCCTCGTTAAATCTATTTTTTATGTGCTACTTGACAAATTTCAACGAAATTAGGTTTATAATATTATTCTGACATTCCCATATTACGGTGCGCAAATCTGGTCTACAACCACGGCAGGAATAAACGAAAAACCGTTTAAATGTTCACGTCTCTCCGTTCTGTGGTTCGGACGTTCTGCGACTAATAACGAAAAAGCGGTTCATTTTTATAAACATATATATGTATAAGATATAATTTAATTCAACAGCAACAACATTTTATAACTTTATTTTTTTATAAAAACTAATACCAAAGTCATACATCAGAGAAAACTGCTGCTGTCAGGGGCAATGTTGATTCAATTAGATTTTCGTTGTCGTTCCAAATCAGTTCTGTCATTGGTATATCATCTTCTTCATCCAATCCTACAGAACTATAATTTAAAATATTTCTCCACCATATTATGATAGAATTGTTGACATTTGCCCCCTTCAAAAATATAAATACATTTTAAAGGTTCTGAGATATTATCCGATCCTGTAGCAATAGTTTCATAAGTCAAATCTGTAGCGAAGTTTCATAAGCCTTATGACATTTTAATCCAACGATTGTGAATGACCACACACCGAAATATCAAGAAAAAAACTATGTACATACACTGGGCAGAAAAAGTCTGCGTACAAGGTACCAACAAAAATAAACTGTTGGAAAAAATAACTTAATATACTATTTATAAAAACCAATTCATTTCATATTCATTAAAGGACATTAAATATGTAGTTTTATGAAAATAAAAGTGATTAAATAGACGACAGTAACATATAAACAAAAAAAAACATACAGACGTATAGAAAATCCATTAGAAAAAGTCTGCGTACAAAGTACATGTCAAATAAACCGTTTTCGTCATAAAATCTGACGCCCCTTAAATCCAAAGACGTAAAACATGCTCTCATCGGAAAACATTTATTTCTGCAAAACTCCTGGGGCTTATTTGAGTGCTTTTTCGCGACCACATTATGCATTGATTAGCGATATGAATGAGTTCTTGTGGGCGACTTGACCATAAAGCCCTGTTTTTATACTCTCGCAACTTGATGCTACATTGTATCATAGTTTTGTTCACCTAACGGTTGTTTGTATCACCTAAAACTAATCGAGTTAGATATAGGGTTATGTATATATAAATGATCAGGATGAAGAGACGAGTTGATATAGGGTTATGTATATATAAAAGATTAGGGTGAAGAGACGAGTTGAAATCCGGGTAACTGTCTGTCCGTCCGCCCGTCTGTTCAAGCTGTAACTTGAGTAAAAATTGAGATATCTTTCTGAAACTTGGTACACATGTTTCTTGGTATCGTAAAATAGTTTTTATTGCAGATGGGCGTAATCGGACTACTGCCACGCCCACAACACGCTATTAATCAAAAACAAATAAATTGCCATAACTAAGCTCCACAACTCTTATTTGGTATACACATTAGAAAGGGGCATCTGCAGTTAACATTTTTTAAGTGGGCGTGGTCCCGCCCCTTATAAGTTTTATGTGCATATCTCATATACAACTGAAGCTATAATTTACAAAATATATATAATTACAAAATTTATTGGGAACAAATGTTTTTAGCATCTCTATCGACGGTGTGAAAATGGGTGAAATCGGGTGACAAGCCAGAGACATTAAATTTTATCTCTGGGGTGGTATAAGGTGATTTTATAGGAACGACGTTCAATATTAGATAGTGGGCGTGTCACGGCCTACTTTTAGGTGAAAACCCATATCTTGGGATCTGCTTAACCGATTTTAAATTCGGTACATAATATTCTACTCATATTCCTATGTTATGGTACGAAAATGGGCGAAATCGGATTACAACCACGCCTATTTCCCCATATAACATCATTTTAAATTCCATCTGATTTTTTCAATTTTCAGTATAGATCTCAAGCAACAATGATTATATCGGCGTAAAACTTTGCGTGAATAATACGTTTAAAGTATGCCACCTTGTGACCAAAAATTATCTAAATTAAACCAAAACTGTTCAAGCCCCTAGGTACTGTGAATATATGGACCCCAGTGCCTATAGTTGACCTTTTTCCTAAAATATCGGTTAACATAGAACAAGGCGGTAAGATCCACAAAGAAATCTAAAACGAGTATACCACTTGACCTTGCGAGAGTATAAAATGTTCGGGTACATCCGAGCTTAGTCCTTCCTTACTTGTTTTTTTTTTTAATTTTGCGAATGGTGTCAGGGCAGAGGGATTTCTTTAAATTTTTCTTAACATTTTAATCGATTTTGGATGCAGTAAATGCAGGTTTTGCTTTACACTTTGCAAAACGTTACGAGTTTCACGCTTTGCTAATAATTTTAGCCGCCCTGGACCCGCCGAGATATAAAAGCGCCGATATGTTTGTAATTTTTTTATTATGTTTGAAGAAATGTGCTCTTCCAACAGTTCGACCGATTTCATGGTATGTTTTTCTTTCTTCGAAATATTTAACAATTATTTCCGTTTCAGAGCAGCTTATTTATTTTCTTATAAACGAGATTCGAATCTTTAAATTTAATAACAAGCTGAATAGATCAAAAATCTTTTAAAATTACTACTTTTGCGAAAACAAGTACAACTATAACTTTCCGATTCTTTTACATTTGGTTATTACGTAGGGAATTCCCATTTTAATACTTGTACGCAGACTTTTTCTGCGCTGTCAAATTACTATTTTTTGTAAATTTGTTTATAAACTATGGTGTCAGATTTTAATTGTTTTAAGTGATATGGGATTATCCAAAAGACTAGTAATAAAGCACTTAAAATGATTATGCTCTAAAATTTAGTATAAAAGAGTTATTTTTTAACAAAAGAAAATAAGATATTAGCGAGAATCGAGACTTTTTCTGGCGAGTGTATATATTTACTTTAATCAAAAATATGAATAGTATTTAAATGGTTTATAATAAATGAACTTAAATTTACGTATGTCTTGTCCTCTCATTCGTTGCCCACTGAACTCTTTTGTTACCGCCGTTGGTTTGTTTTTGACGCTTCTCATTAAACAGATGGTAGAGATGCCATCACTTGAGGTGCTGCCGTTCTCATCGTCCACGCCGTCTGGATAATCTGATGGTAACTGGCACCAGGTCTTAAGTTGATCTGATGCAAATACGGCCGTGTAATGACGTTTTGTGTTCGCATGGCATGAGGTAAGTCTTCAACTACTAATGATCGCTATCATTTGGCAGGGCTTTGCTAATGATGAAAGGTGCTCTGTATCATGGGTCTACCTTACGTGATTATTGGCTAGTTCGTAGTCAATACGAGATAATCTTCGTTGTCTTCGGTTGTGTATGCTTTGCGTCGTATAGTTTCTTGGTTTGTATTCTTATGTCGTTCATTCGTTGAGCAGTGTCAACTCGTAGCTGCAACAGATCGGTGTCACGCATCAGGTCACCATCATCGTCTTAAAGTGCCTGGTTGAGTTGAATTGGTTTTGCAGGATGTCTCGTGGTGTGTATCCATAAGGTAGCTGAAATGAAACACCCTGTTGTCTTATTTGGCACAGTGTAAATGCTCCATTGTATTTGGCGCAATTTGCCACCCCAAAGCTTTTCGACTTCGGTAGAAGGTAATAAGCATGGATAGGGTAATACGGTTAGGGCATTCAGCGTTCCCGTTAGCGCGTGGCGTAGCACTGCATTAAGAATAAGCTGTTCATTGCAAAACTTTTGGATCGCGTATTGGGTGCAATTATTCATTCGCGGCTTGCAATAAAACGCTTGCAATTGCATTGTTGGTTTCAATGATAACGCGGTTTTTAATTCGTTGAATACTGACTGTTGCTGATGTCCCCACGGGAGTTCGGTGTATTTGCGCAACGGTTCAGAAATAATGGAATAACCAGCGACAAACTTTCGGAAGTAGCCATTGAGACCTAAAAACTTTCGTGCTTCTGTAATATAGGCTGTGAAAATGTACGATAGCGTTGGTTTTAATGTTGCCCGGACTAATACCTTCGGGATTTAACTGATGACCCAAAAATTTTGTTGTCTGCGTGAACAGCTCACATTTGTTAACATTCAAGAGCGAAGTACTTGGAGTATGCGGGAAAGCTTTGCATACATCTCGTCGAAGGAGTTGCTGGCAACTAGGATGTCGGCCATATAGTGGAGCATGTCGCCTGTTTCCACTCGTCTATGTATTTCTGCATTGAGTTTATTCAACACAGCTCGTGCATTCTTCAGTCCAAACGGAATGCGTTTGAACTCATATAGGCCATCCGTTATGATAAAAGCAGTGTATCTCTGGCTATTGGGTGCAATTGCTATCTGATAGTAGCCACTATTCTAATCGAGTGTATCGTAAACGTAAAAGTATCGAAGACGTTTTGCTTCATGTAACCGTTCTTCGATATTGGGGACTGGAAAGTTTTCTTTTTTCGTCATCTTATATATGCGTCGATAATCGATACATAACCGATAACTTCCGTTTTGTTTCTTGACTAGAACAACGGGACTTGTGTATTCGGATGTCGATTTCGTAATAATATCGTGTTCAAGTAGTTCTTCAATCATATTATTGACGATGTCACGCTTTGGTTCTGGGATGCGATAGGATGCTTGAGTTTGATGCTAGTTTAGACCACATGAGCTTTACCAATACCTTTCAGCCCACTAGAGAAAACATCGGCGTAGATTTCCAGAAAACTTTGCAAAAGTTTGAAAAAATTGCTCTTAGTTATTACCGTCGTCTGTATTGCTCATGTTCTTTTGAAGATGGTGCGACCATTTTCACATTTCATAACATCTTGCCCTAATAAGACATCTTGTTCAAAAAACTCCTCATTGGCGATGTAGACTTGCGTTTTGATGATGGTTCCGTCGATAGTTATGTTTACGATAATAGCCTCCGTAAACGTACGTACCCCTCCGGAAATTCCTTTTATATGTAAGCAGCATTTTTGTGGTACAGCGTCGATGCGTTTGGCTAGTGATCTGCAAATGATACTGAACTGACTACCGGTGTCAATATATGGTTGCGTTATCATGTGAATTAGTTTCTTGAAACATTCGTCAAAATTCGTTCCTCAAGTCGTCGTAACGCTGATGTCGTTTTTTCTCAATTTCCTTCATTTGGATGAACTATGTTGCACGTTGTAGAGCGATGTCGTTTTTGTGGCAATGGACAGTTGCTAGAGAAATGCCCAGCTGCGTTGCAATTGTAGCATTTCAATTGCGCTTCATGATCGTTTTAATTCGCTGTTTTACTTCATTGCTGCAATGCTTTGCTAGAGTTCTAAGTCCAGCTCTTGCGTAGCGTATAATGGCTGATTCCCTCAGTTTGTATCGTACACTATGTTAGTGCCGACATTCGAAAACAATATTATTTTTCAGTTTTTTTGCTTCCTTGTTGCACTGGGCATAACGAAATGAATTTCCGTCTCGTCTCGTACTAAACCAAACTCGTGCCGTATCGCATTGGCAAAATCTACCCAAGTTGTGTGCAATGTGAATGATGCATCCAACCATATACGTGCAACACTTTTTAATCTCATATAAATAGCCAATAACAAAAATTTATCATCCCATTTATAGGCTTCCACGACTCTTTCAACTCGGAAGATACGGGTTTATTTCTGGCATCCTGCCTATTTTGAAATAAGCTGTTCAAATTCCCTAATCTTCATAATCAGAGTAAAAAAGGGAAAATGAGAGAGTCTCGTATCATGTCGCCCTGTCATCGTTCGTTGGAATATTTTCAGTGGTGTGATTTTGGCCGGCTGCGCCGTTTCATTCGCTTCGTTCTGTACTGCTCGTAAATCTTGCGTTCTGATTGTATCAGTGGCGCTGATTCGTGTTTGTAATATTTGTGCTATCATTTCTTGTAACTGCTTCATATCTTGCTGCAGTAGCGTAATTTATATATACCTATATATATATTTCGGATGTCTCCTCCGTAGCGTTGATGTCTTGGATGTCCACCTCTTCCGTCTCCTCGTATGAACTAAGATGTTGTAATAACTGATCTCGTGTGCCAGTCGTTTCAAACTGCCTTTCTCGTAGCAATTTTTTTAATTCCTTTATCGTTGCTATAGACCCCGTGTCGTTGTCTACTTATCATTTCGTTTATGCACAATTGCGATGTACAAAAACATTTGCCGTCACAAATTCGTTAACGTTGTTGCTTCGCTTCTGTGCATTTCGTCAAACACAAAATACGGCTTCCTCAAATAAAAGTGCTTGCATATTCTTCACTACATATGTACTCGTATGTATGTATTTACGAATGTGAGTTTTATTCCATTTTTGAACTAAAATACCACACACCGAAATATCAACAATAAAACTATATACATAGTTACTTTAATCAAGAATATATATATAGTATTAAAACGGTTTATAGTAAGTGAACTTGAATTTCCGTATGTCATGTACTTTCTTTGCTAACCAAATGAACTCTTTTGTTACCGCCGTTGGTTTTGACTTTTGTCATTAAACAGATAATAGAGTTGCCCAAAAATCAAATCGTTTTCAGATGGTTGACTTGAAGCATTAACCAAGATATTTTTTTATATATATCTATATTGTTTTGCCATATATGTAATTTTTGGAAAGTATTTTTTTAATAATTTTTTTAGGATATATTTTTAAAAATAACTAACACAATAAGTGTGTGTAATTTTAATTAAAAGAGAAATGAAGATGAAATATATATCAAATAACAATTATTGATTGGTACCTACCTATATATCGAAAATAGTTCATACTACTAATTTCAATTAAAAATAAACAAAGATTAATCTCTCATCGTAATGGACTGTACGATCTTTTTGGTCAGTCCGTCTTTAGCGAATACAAACAAACTGGGTGGTTTGCTCACGTGAAAACATGCCATAAAGTTGTCCGTGGGAAAAGCATGGTGTAGCAAATCTAAGTCACAAACAGACAATAATCATAGGGACTCTTGGCAGAAATATAATTTCGCCTCGAAACTTGCCATTCAAAATGGTGGCTTCGTTAATTTTTTTCTTTAATTTTTTAATAACTAATCTTATGTCATTGCAAAACCGTGGTGGGTTCAAACTATGAAACAAAACAACCGGATATCCAACCTGCAGTTACAAATGGTGCGGTAGCATGCCCGGCATATCCAATGAACTCAAAAACTCAATTGGATAATGCACGTCAAGTCCCTTGTTATATATTTGATTTAGTCCATTGAAGTTTACATTTTCTGCTACCGAAATCGATCTTTCTGCCAGCCTTTCTCAAGATTTTTATATATTGTGTGTACATCGAAATATATTTATAGATAAGAGTATTTTGTGAGTTGATGATTGTGCAAAAATCCGTCGGTAATTTTATGCATTGAGTATTTACATGTACCGCTACTTTTCCATTGTCAATATCTAAGAGTTATTTTGAGAAAGTTTCGGCAGATGGATCTTGAAGCATGTAAACGCGCAGATCCCGTTGTCAGTTGTACTTTTTCAACATTACGCCACAGTCGCGATGATTTTAAGCAAGCATTGTTTTCATCAGCGTACGTTGAACGTGGAATAATGGAAAGTGTCTATTTGAAATCACCTGAAAGGACTATCAGAACGTCGCCAAATAGTTTGTCGTCGTTTTCTATATCTTTCAATATCCTATCCAACACCTCAAGCGAATGTTTGTCTGTCGCAGTGCATTCACCCCAAAGAATAATTGAAACTGTTTCAGCACGGTGTGGACGATTGTGTTTTTACTTTGCACACTGCATCTGGTTTATTTTGAATGTATTGGCAGCTCAATTGCTAAATGAGCTGTTCTGCCTCCATCTATTAAAGTTGTTGCAATGCCAGATGATGTAACGGTCAATTGGATGCCATTTTTTGATCGTATCTCAGCAAGAGGTAGCGAAATAAGAAATGTTTTGTCAGTTCCACCTGCTGCATCCAAAAAAAAAAACACAATACCCCTTGCCCTGTCGAAACTGCCAGCATAATGTGGTCGTAAATTGTTTTTTCTCATCATTTCGCAAGAATGGTAGAATACAAGATTACGACAAAAATTTACCGTTACTTTTTTCGGCTTAGGCTGTGACAATTGTTAAAAGCAATTTTCTCACTATAAACTAATAAATTAAGTTTATTTTATGAGTTCACAAATGGTTAACGTTTTTGTTTACAATTTATATGCTGTTCTATGCTTCTTCTTTATACCCTGAACAGGGTATATTAATTTTGCCACGAAGTTTGTAACACCCAGAAGGAAACGTCGGAGACCATATAAAGTATATATATAAATGATCACCGTGACGAGCTGAGTTGATTTAGCCATGTCCGTCTGTCTGTCCGTCTGTATATACGCGAACTAGTCCCTCAGTTTTTGAGATATCGATCTGAAATTTTGAACACTTCTTTTTCTCCCCAAGAAGCTGCTCATTTGTCGGAACGGCCGATATCGGACCACTATAGCATNNNNNNNNNNNNNNNNNNNNNNNNNNNNNNNNNNNNNNNNNNNNNNNNNNNNNNNNNNNNNNNNNNNNNNNNNNNNNNNNNNNNNNNNNNNNNNNNNNNNACCAAGAAGCTGCTCATTTGTCGGAACGGCCGATATCGGACCACTATAGCATATAGCTGCCATACAAACTGAACAATCGGAATCAAGTGTTTGTATGGGAAACTCTTTCATTTGACGAGGTATTTTCACGAAATTTGGCACGGATTATTAGTTAAGGCAACAATGTAATCTCCGAAGAAATTATTCAGGTCGGATGACTATAGCATATAGCTGCCATACAAACTGAACAATCGGAATGAAGTGCTTGTGTGGAAAACTTTTTCATTTGACGAGGTATCCGAAGAAATTGTATGGATCGGATGACTATAGCATATAGCTGCCATATTAACTGAACGATCGGAGTAAAGTGCTTGCATGGAACATTTTTTTATTTGACGAGGTATCTTCACGAAATTAGGCACGAGTTATTGCTTAAGGCAACAAATTATTCTCCACAGAAATTGGTCAGATCAGATCACTATATCATATAGCTGCCATACNNNNNNNNNNNNNNNNNNNNNNNNNNNNNNNNNNNNNNNNNNNNNNNNNNNNNNNNNNNNNNNNNNNNNNNNNNNNNNNNNNNNNNNNNNNNNNNNNNNNNNNNNNNNNNNNNNNNNNNNNNNNNNNNNNNNNNNNNNNNNNNNNNNNNNNNNNNNNNNNNNNNNNNNNNNNNNNNNNNNNNNNNNNNNNNNNNNNNNNNNNNNNNNNNNNNNNNNNNNNNNNNNNNNNNNNNNNNNNNNNNNNNNNNNNNNNNNNNNNNNNNNNNNNNNNNNNNNNNNNNNNNNNNNNNNNNNNNNNNNNNNNNNNNNNNNNNNNNNNNNNNNNNNNNNNNNNNNNNNNNNNNNNNNNNNNNNNNNNNNNNNNNNNNNNNNNNNNNNNNNNNNNNNNNNNNNNNNNNNNNNNNNNNNNNNNNNNNNNNNNNNNNNNNNNNNNNNNNNNNNNNNNNNNNNNNNNNNNNNNNNNNNNNNNNNNNNNNNNNNNNNNNNNNNNNNNNNNNNNNNNNNNNNNNNNNNNNNNNNNNNNNNNNNNNNNNNNNNNNNNNNNNNNNNNNNNNNNNNNNNNNNNNNNNNNNNNNNNNNNNNNNNNNNNNNNNNNNNNNNNNNNNNNNNNNNNNNNNNNNNNNNNNNNNNNNNNNNNNNNNNNNNNNNNNNNNNNNNNNNNNNNNNNNNNNNNNNNNNNNNNNNNNNNNNNNNNNNNNNNNNNNNNNNNNNNNNNNNNNNNNNNNNNNNNNNNNNNNNNNNNNNNNNNNNNNNNNNNNNNNNNNNNNNNNNNNNNNNNNNNNNNNNNNNNNNNNNNNNNNNNNNNNNNNNNNNNNNNNNNNNNNNNNNNNNNNNNNNNNNNNNNNNNNNNNNNNNNNNNNNNNNNNNNNNNNNNNNNNNNNNNNNNNNNNNNNNNNNNNNNNNNNNNNNNNNNNNNNNNNNNNNNNNNNNNNNNNNNNNNNNNNNNNNNNNNNNNNNNNNNNNNNNNNNNNNNNNNNNNNNNNNNNNNNNNNNNNNNNNNNNNNNNNNNNNNNNNNNNNNNNNNNNNNNNNNNNNNNNNNNNNNNNNNNNNNNNNNNNNNNNNNNNNNNNNNNNNNNNNNNNNNNNNNNNNNNNNNNNNNNNNNNNNNNNNNNNNNNNNNNNNNNNNNNNNNNNNNNNNNNNNNNNNNNNNNNNNNNNNNNNNNNNNNNNNNNNNNNNNNNNNNNNNNNNNNNNNNNNNNNNNNNNNNNNNNNNNNNNNNNNNNNNNNNNNNNNNNNNNNNNNNNNNNNNNNNNNNNNNNNNNNNNNNNNNNNNNNNNNNNNNNNNNNNNNNNNNNNNNNNNNNNNNNNNNNNNNNNNNNNNNNNNNNNNNNNNNNNNNNNNNNNNNNNNNNNNNNNNNNNNNNNNNNNNNNNNNNNNNNNNNNNNNNNNNNNNNNNNNNNNNNNNNNNNNNNNNNNNNNNNNNNNNNNNNNNNNNNNNNNNNNNNNNNNNNNNNNNNNNNNNNNNNNNNNNNNNNNNNNNNNNNNNNNNNNNNNNNNNNNNNNNNNNNNNNNNNNNNNNNNNNNNNNNNNNNNNNNNNNNNNNNNNNNNNNNNNNNNNNNNNNNNNNNNNNNNNNNNNNNNNNNNNNNNNNNNNNNNNNNNNNNNNNNNNNNNNNNNNNNNNNNNNNNNNNNNNNNNNNNNNNNNNNNNNNNNNNNNNNNNNNNNNNNNNNNNNNNNNNNNNNNNNNNNNNNNNNNNNNNNNNNNNNNNNNNNNNNNNNNNNNNNNNNNNNNNNNNNNNNNNNNNNNNNNNNNNNNNNNNNNNNNNNNNNNNNNNNNNNNNNNNNNNNNNNNNNNNNNNNNNNNNNNNNNNNNNNNNNNNNNNNNNNNNNNNNNNNNNNNNNNNNNNNNNNNNNNNNNNNNNNNNNNNNNNNNNNNNNNNNNNNNNNNNNNNNNNNNNNNNNNNNNNNNNNNNNNNNNNNNNNNNNNNNNNNNNNNNNNNNNNNNNNNNNNNNNNNNNNNNNNNNNNNNNNNNNNNNNNNNNNNNNNNNNNNNNNNNNNNNNNNNNNNNNNNNNNNNNNNNNNNNNNNNNNNNNNNNNNNNNNNNNNNNNNNNNNNNNNNNNNNNNNNNNNNNNNNNNNNNNNNNNNNNNNNNNNNNNNNNNNNNNNNNNNNNNNNNNNNNNNNNNNNNNNNNNNNNNNNNNNNNNNNNNNNNNNNNNNNNNNNNNNNNNNNNNNNNNNNNNNNNNNNNNNNNNNNNNNNNNNNNNNNNNNNNNNNNNNNNNNNNNNNNNNNNNNNNNNNNNNNNNNNNNNNNNNNNNNNNNNNNNNNNNNNNNNNNNNNNNNNNNNNNNNNNNNNNNNNNNNNNNNNNNNNNNNNNNNNNNNNNNNNNNNNNNNNNNNNNNNNNNNNNNNNNNNNNNNNNNNNNNNNNNNNNNNNNNNNNNNNNNNNNNNNNNNNNNNNNNNNNNNNNNNNNNNNNNNNNNNNNNNNNNNNNNNNNNNNNNNNNNNNNNNNNNNNNNNNNNNNNNNNNNNNNNNNNNNNNNNNNNNNNNNNNNNNNNNNNNNNNNNNNNNNNNNNNNNNNNNNNNNNNNNNNNNNNNNNNNNNNNNNNNNNNNNNNNNNNNNNNNNNNNNNNNNNNNNNNNNNNNNNNNNNNNNNNNNNNNNNNNNNNNNNNNNNNNNNNNNNNNNNNNNNNNNNNNNNNNNNNNNNNNNNNNNNNNNNNNNNNNNNNNNNNNNNNNNNNNNNNNNNNNNNNNNNNNNNNNNNNNNNNNNNNNNNNNNNNNNNNNNNNNNNNNNNNNNNNNNNNNNNNNNNNNNNNNNNNNNNNNNNNNNNNNNNNNNNNNNNNNNNNNNNNNNNNNNNNNNNNNNNNNNNNNNNNNNNNNNNNNNNNNNNNNNNNNNNNNNNNNNNNNNNNNNNNNNNNNNNNNNNNNNNNNNNNNNNNNNNNNNNNNNNNNNNNNNNNNNNNNNNNNNNNNNNNNNNNNNNNNNNNNNNNNNNNNNNNNNNNNNNNNNNNNNNNNNNNNNNNNNNNNNNNNNNNNNNNNNNNNNNNNNNNNNNNNNTCCTTTATTTGAGTGGAGTTCAAAAAATGTTTTGTGGCTTCCGTTTTAATTTGGTTTATTTGGCGTGAATTTAGGTTTTTATTGCCTTTCGTGAGCTTTTTTACGCCATAATTCTCACCTTTTTTTAAAAAGGAGCGCACAACTGCCTCTGATCTTCCGATTCTTCGCCCAATCTCTCGATTTGAGTAACCTTCGAATTTGATTGTTTTATCTTAAGTAGTTTACGACGGGGCCACGGCTCTTGCTACTGCGATCCCCTGTACCAAATTACAGTTTTATTAGTGCTTAGATGGCATGTTATATTGTAGGTTTTCGATTGCAGTGGTTCGATTACGCCCATCTACGAACTCATCCTCACTGCTTGCCAAGGAACATGTATACCACGTTTCATCATTATTTCGACTATTTTTAGGTGATACAAATAACCGTTAGGTGAACAAAACTATTATACTCTGTAGCAACATGTTGTAAGAGTATACAAATTTGTCAGCGTGTAGAACAACGATTTTATCGTTTTCTTTAGGACAGTGTTACAAAACTGAACAAAAAACGTATAACGGGTGAGTTTGCATCTCTCTTCAACACATCGGTATTTGAAATTGATTATCTATATTTCTTTAGAGCTCACTCTCATGGATTCCGCTAAGACATTGCTGACCATAAATCCATCAAAGGATGAAAATTGTCAGTTATGAGTTTAGATCTATCACAGCTGAAGTGACTGTAAACTTATCATTACTGCAAAAATTATTTTTCACAGTATATGGTATCATATAATTACGTATGTTTTATTTAATAACCCTTAAACGTTTATTCAAAACAAGTTAAAATAATTTACATAAACATATGAAAAGAAATGCATTAAAAAAATGAATGATGTAATGAGAACCATAATTATACAAACTTTTTATTTTCATTGTATCTACCTTTAGGTGAAAACTCATATCTCGGGACCTACTTGACCGATTTAAAATTTGGTAAGTAACGTTATCCAGAAATGCCTACTATATTAGAGTGCGAAATGGATGAAATTGGACTACAGCCACGGCTACTTCCCATATAACACAATTTTAAATTCCATATGATTCTTTCACTTTCCAGTATGCAAATCAATCACCAATCAGTATATCAGGATAAAACTTTAAACGAACAATACCTTTAAAGGGTGCCACCTTGTGACTAGAAATTTTCCGAATCAAACCAAAACTTTTCAAGCTCCTAGGTACCGAATATGTGGACCTTAGTACCTATGGTTGACTTTTCACCGAAAATATCGGTCAATGTGTGAGATGTATACTTAATTCTGAGAAGATAATTTTCTTATAATAGTATGTCTGTGTGTCCAAAAAGGGTTGAATTGGGTCAGTACTTTTCTTAGCCCTCATATACCTAATATAAAGATTTTTGAACTTCCGCGTGACTTTAGACCGCATATATCAGCCAATATGTGAGTTATCTCAATTAAAATGAGAGAGCATGTGTTACTCATAACAAGGTATCTTTGTGCGTAAAATGGATCAAATCGGATGAAAATTCTATCTAGCCTCCATGTAACTAATATCAGGATATTCGAACATTCGTCTGACTTTACTTCGTATGATTGGTGATGGTATGTTAGGTACCTTAATGAAACCCTGGTAGCATTTTATTAGTCTATGCTATGTTAGTGGTATGTGGTTTTGGAAACGAATATGTTGCTCAGTGATTATTATTTATACATAAAATTGGTTCAAAATATGTTTTCAAGTATACCTGAGCGATGTAAAAATTAAAGCAATCAGCCCATCCCTTCCTTTATCCCCAATACACCCCATACAATGATTTCCGTTTTATTACCTGTATTGAAACTATTTAAGTTGGTCAAAATGTGTGATATTTTAATGAAATTAAATGGATAAGTTTTCTTAAAAACTATGTGGTTTAGAGCCGAATTAGAATGGAATTGGTTTAAACCTCATATCCCTAATATAATGAATTCCGATCCTCTGGTTGACATTTTCCACATCAACTCAAATTAATAAAATTTTCCTTTTCGGTCGAGTAATTATATAACATACATATCTCATTTGAAGGTGTTTTTTACATAACTTTAGCTGACGCGAACTCAAATATAGCAATAAAACTAAGTCTAAGTTTATGACCTTAAAAATATAGTAAGTCAAGAAGATACCAACTTTCATTATAATTTGTTCACGATTTCATTTTTCGCAACATTTTTTAATATAAAGTTTTACCAACACCTGCAAGAGTATAAAATGTTCGGTTACACCCGAACTTAGCTCTTCTTTACTTGTTTTTATCTAAACCAGCATTAAGTGGTTATATCCACTTGCAAGTCAAAAAAATGTGTTTTTTCGAAGGAACATTTTATTTAGTAAATAAATGACAAATGTACATTAAGAGAACTTTATGTTCTTTAATAATCGGTGGTTTATTTGAAAAATGATCGTAGCTGATCTCCAGGAGGACCTCCGAACAAAAGTGTCTGGCGGTGACAAAGATATATAGATTTTAAAGTTTCAAATTAAAAAATAAATGTTATTACTATTGATGAGCGCAGGTTATAATCGACGTGCTGGTCAAAATTTGGATTTTTGACAAAATGGCGGCTTTTCAAAAAAAAGCTTATAAAATCGAAATAATTATCAAAAAATGTATTCCTTCGATCATTAGCTAAAAAATTGATGGGTCCTGCCGTGCGGAGAATTTTTCGTTATCGACCCTGAAAACAGCGTTTCGAGAAAAACGTGTAAAAGTTTTAGAAGCTGCTAGCACTAGGTTAAAAATTACTTACAAATACGTACATATCTTCGAAAGTATTTGCCAGATCAACCTTCGGGAAAAAAAACTTTCAAATACATTCGCTATGGTATGAGAAAATTACAAGGGGATGTAACCCTTTAATAGCAAAATAAAAGCCAGGTTTATATATATCCTTTATCTTACAATAAAAATTGTTAAAATTAACCATTCTTTAATGCACCTAATTCTGTTTTTACACGGTTTGAAAATAAATTAAGAGAACATTTATGGCATAACAGCATGCCCTTGTGCCAAAAATGGATAAAATCGAAATAATACTTAGCCCCAAAATACCCAATATAAATATTTTTGAACTTCGGGTTGAGTTAATCACGCCCGGTCAGTATGTAAGAAATCTTAATGAAATTCCGAGAGAGTCTCGATCTAATAAAAGTGTATCTTCTTGCCCGTGACTGTTAATAAGCGATGCAATACTTCTAAATTTTAATCAATATATATACGAAAATCGCGTATATATCTTTATCTTGCGAGAGTGTAAAATGATCGGTTACACCCGAACTTAGACCTTCCCTACTTGTTTTAAACGACTTTTTTACAAAATGAAAATTAGTATCATAAACTTTCATTTTGTGTATACTTATATTAAATGTAAACAATGAATTTAGTAAAAGCTGGCTTTTCCTTACATTATTATGAGACATGTTTAAATTGATCACAATCGTAATATAAACTTATATTGCGCTGAATTAGAAATTGGTTTGCGCCTGGAAACAATGTAGTTTGAATCACATCTATAATGTACTTATACTTAGTGACCATATTTTTTCTGGCAAAATCCGGTACGGTTTTGTTGTAGTCATCGATTTTTTGCATATTACAATTCACTGAAAATCGCGACAGATAATAGGTGAGAGAGTAACACAAATATATTCAAAAAGAATGCAAATAATAAAAGAGAAAGCAAAGTAATATTAAAAATTATTAAAAGATTCAATCGTTTGTATACCAGTTGATGAAGTGGACGGTGTTTCCGGAATTGTTGAAGACGTCTTCGGGCTGACGTATTTCTCTTGTTGACTGATTTTTCTAAGAAGCTCGAGGTGCAATTTTATGTGAGTGAAAAATTCCAAATAAGAAAATTTTTAATTATTCTTCACAAATTAAATCGATTTCACGGTGTTGACTTGTATGCGAGTTTTTTCGTATGTGCACATAATGTTATTGGTGGAAAATATGTGTTTCACTGGTGCCGATGTTCCTGGTAGTGTTAGAGCATATTCAACGATCTCTGAAAGCTCAACGAATGGTATGTTTTGCTTCAAAAGAAAAGTAAAAAATTTGACCCAACGTTTGTCCCCGGATGTCAGCTCTTTGCTCCAAACATCAATTCATTTGTCACTTATATACTGAGAAATATAAGTGAACTGTTCGAACAGTTTATGTGAATTAGTGTATGATGCTTTCAAAATATTATTTTCTGTGAGGAAAATAAACGTTTTTTAAAATTTTTTCCAGAACCCAATCGAATTGTTGTAGCAGCATACTGTTGAGTCCATGCCTCAAGATATTCGTAGCAATCACCTGATTGACATATTGAAGACAATTAAAAATGAGAAAACTAAAGTTGAGCTGTAAAATGAAATATTTACTTCGAAATCGTTTGCAAATTGTTCAGTAAATGTTGCAAGTGTTTGCAACTGCTGGAATATCATCGAATCAATTTTCTTTATTTTTTCTCTGAAAAGCATGGCCTAAAATTAATGAGATAGTAATTAAATAGTTTCCCGATTTTGGAAAAATTTCAGTTAATAAAAATATTTTTTCTCCAGTTCATGAACAAAGCTTCGATATTGGATTACTGATAAAATGGCGGATCCATCTGCCTTTTTTGAGGGGTGAAGGAAAGTCGTCGAGATACGTTTTCAAAGGTTGGAACATTCGAATGACTTACCACAAAGCTTCTCTCAAGCCAATGATCCGTGTTTTGCAGTATTCGTCTTCAGAAATCTCCCAGTTTGACTTTAATACTTCTGTGCGAATGGTGTAGATGTTACAATGTGTGTAGATCTGAACCATAATGTTTTCTATTTCAACATCAATTACATGCGTTACGAAACGCATTATGCACGATATGCGATGCACAACCTACACCAACTATGTTCGATTTTAATTTCTTTATTTTGCAAAAACATTTTCTTTACTTTTCCGATCAACGCGACCGAAATTAATTGGCGTATTGTCACCATAGTAAGCGATCAATTTATCAGTCAAATAAAAATTTTCCAAAATTCTTTTAATCAATGAAAAAATCATATTCGACGTTTCATTCACTCCAGACAATGGAAGAAAAAAACGAATGACGACAGGAAACATTTTGATTGCTTTGTGATTGAAAGCGTCGGTCGACAAACAAATGAATCGGACTTTCTTTAAATCAGACTTGAGGCATTCCAAACATTGGTTTTTATCGCTTCACTTTTTACTCTTGGACACAAAAATTTTTTCATTTGGAAACAGAAAAACTATCGTTGAAAACACATTTCAGACATTTCACAAAGTAATATTTATTCGCAAATATTTATTCTTCAAATTATAAAAAAAATGTGGGCGTGGTCCCGCCTCTAATAGGTTTAAAGTGCATATCTCTTAAACCGCTAATGCAAAATTTTTTAGCATTTCTATTAACGGTGTGAAAATAGTTGAAATCGGGTGGCAACTCCGCCTACTCTTCATATAACGGTACTCTTAAAAACTACTAAAAGCGCGATAAATCAAGCACTAAACAGGCCAGAGACATTAAATTTTATCTCTGGGATGATATGAGATAACTTTATAGGAACCGCGTTCAAAATTAGAAAGTGGGAGTGGTACCACTTTTAGGTGAAAACCCATATCTTGGGATCTGCTTCACCGATTTGAACCAAATTCGGTGCATTACGTTCTTTTCATATTTCAATGTTATAGTGCGAAAATGGGCGAAATCCGACTACAACCACGCCTATTTCCCATATAACACCATTTTCAATTCCATCTGATTGTTTCACTTTCCACTATGCATATCAAGCAACAATGATTATATCGGGGTAAAACTTTGCGTGAATAATACGTTTAAAGTATGCCACCTTGNNNNNNNNNNNNNNNNNNNNNNNNNNNNNNNNNNNNNNNNNNNNNNNNNNNNNNNNNNNNNNNNNNNNNNNNNNNNNNNNNNNNNNNNNNNNNNNNNNNNNNNNNNNNNNNNNNNNNNNNNNNNNNNNNNNNNNNNNNNNNNNNNNNNNNNNNNNNNNNNNNNNNNNNNNNNNNNNNNNNNNNNNNNNNNNNNNNNNNNNNNNNNNNNNNNNNNNNNNNNNNNNNNNNNNNNNNNNNNNNNNNNNNNNNNNNNNNNNNNNNNNNNNNNNNNNNNNNNNNNNNNNNNNNNNNNNNNNNNNNNNNNNNNNNNNNNNNNNNNNNNNNNNNNNNNNNNNNNNNNNNNNNNNNNNNNNNNNNNNNNNNNNNNNNNNNNNNNNNNNNNNNNNNNNNNNNNNNNNNNNNNNNNNNNNNNNNNNNNNNNNNNNNNNNNNNNNNNNNNNNNNNNNNNNNNNNNNNNNNNNNNNNNNNNNNNNNNNNNNNNNNNNNNNNNNNNNNNNNNNNNNNNNNNNNNNNNNNNNNNNNNNNNNNNNNNNNNNNNNNNNNNNNNNNNNNNNNNNNNNNNNNNNNNNNNNNNNNNNNNNNNNNNNNNNNNNNNNNNNNNNNNNNNNNNNNNNNNNNNNNNNNNNNNNNNNNNNNNNNNNNNNNNNNNNNNNNNNNNNNNNNNNNNNNNNNNNNNNNNNNNNNNNNNNNNNNNNNNNNNNNNNNNNNNNNNNNNNNNNNNNNNNNNNNNNNNNNNNNNNNNNNNNNNNNNNNNNNNNNNNNNNNNNNNNNNNNNNNNNNNNNNNNNNNNNNNNNNNNNNNNNNNNNNNNNNNNNNNNNNNNNNNNNNNNNNNNNNNNNNNNNNNNNNNNNNNNNNNNNNNNNNNNNNNNNNNNNNNNNNNNNNNNNNNNNNNNNNNNNNNNNNNNNNNNNNNNNNNNNNNNNNNNNNNNNNNNNNNNNNNNNNNNNNNNNNNNNNNNNNNNNNNNNNNNNNNNNNNNNNNNNNNNNNNNNNNNNNNNNNNNNNNNNNNNNNNNNNNNNNNNNNNNNNNNNNNNNNNNNNNNNNNNNNNNNNNNNNNNNNNNNNNNNNNNNNNNNNNNNNNNNNNNNNNNNNNNNNNNNNNNNNNNNNNNNNNNNNNNNNNNNNNNNNNNNNNNNNNNNNNNNNNNNNNNNNNNNNNNNNNNNNNNNNNNNNNNNNNNNNNNNNNNNNNNNNNNNNNNNNNNNNNNNNNNNNNNNNNNNNNNNNNNNNNNNNNNNNNNNNNNNNNNNNNNNNNNNNNNNNNNNNNNNNNNNNNNNNNNNNNNNNNNNNNNNNNNNNNNNNNNNNNNNNNNNNNNNNNNNNNNNNNNNNNNNNNNNNNNNNNNNNNNNNNNNNNNNNNNNNNNNNNNNNNNNNNNNNNNNNNNNNNNNNNNNNNNNNNNNNNNNNNNNNNNNNNNNNNNNNNNNNNNNNNNNNNNNNNNNNNNNNNNNNNNNNNNNNNNNNNNNNNNNNNNNNNNNNNNNNNNNNNNNNNNNNNNNNNNNNNNNNNNNNNNNNNNNNNNNNNNNNNNNNNNNNNNNNNNNNNNNNNNNNNNNNNNNNNNNNNNNNNNNNNNNNNNNNNNNNNNNNNNNNNNNNNNNNNNNNNNNNNNNNNNNNNNNNNNNNNNNNNNNNNNNNNNNNNNNNNNNNNNNNNNNNNNNNNNNNNNNNNNNNNNNNNNNNNNNNNNNNNNNNNNNNNNNNNNNNNNNNNNNNNNNNNNNNNNNNNNNNNNNNNNNNNNNNNNNNNNNNNNNNNNNNNNNNNNNNNNNNNNNNNNNNNNNNNNNNNNNNNNNNNNNNNNNNNNNNNNNNNNNNNNNNNNNNNNNNNNNNNNNNNNNNNNNNNNNNNNNNNNNNNNNNNNNNNNNNNNNNNNNNNNNNNNNNNNNNNNNNNNNNNNNNNNNNNNNNNNNNNNNNNNNNNNNNNNNNNNNNNNNNNNNNNNNNNNNNNNNNNNNNNNNNNNNNNNNNNNNNNNNNNNNNNNNNNNNNNNNNNNNNNNNNNNNNNNNNNNNNNNNNNNNNNNNNNNNNNNNNNNNNNNNNNNNNNNNNNNNNNNNNNNNNNNNNNNNNNNNNNNNNNNNNNNNNNNNNNNNNNNNNNNNNNNNNNNNNNNNNNNNNNNNNNNNNNNNNNNNNNNNNNNNNNNNNNNNNNNNNNNNNNNNNNNNNNNNNNNNNNNNNNNNNNNNNNNNNNNNNNNNNNNNNNNNNNNNNNNNNNNNNNNNNNNNNNNNNNNNNNNNNNNNNNNNNNNNNNNNNNNNNNNNNNNNNNNNNNNNNNNNNNNNNNNNNNNNNNNNNNNNNNNNNNNNNNNNNNNNNNNNNNNNNNNNNNNNNNNNNNNNNNNNNNNNNNNNNNNNNNNNNNNNNNNNNNNNNNNNNNNNNNNNNNNNNNNNNNNNNNNNNNNNNNNNNNNNNNNNNNNNNNNNNNNNNNNNNNNNNNNNNNNNNNNNNNNNNNNNNNNNNNNNNNNNNNNNNNNNNNNNNNNNNNNNNNNNNNNNNNNNNNNNNNNNNNNNNNNNNNNNNNNNNNNNNNNNNNNNNNNNNNNNNNNNNNNNNNNNNNNNNNNNNNNNNNNNNNNNNNNNNNNNNNNNNNNNNNNNNNNNNNNNNNNNNNNNNNNNNNNNNNNNNNNNNNNNNNNNNNNNNNNNNNNNNNNNNNNNNNNNNNNNNNNNNNNNNNNNNNNNNNNNNNNNNNNNNNNNNNNNNNNNNNNNNNNNNNNNNNNNNNNNNNNNNNNNNNNNNNNNNNNNNNNNNNNNNNNNNNNNNNNNNNNNNNNNNNNNNNNNNNNNNNNNNNNNNNNNNNNNNNNNNNNNNNNNNNNNNNNNNNNNNNNNNNNNNNNNNNNNNNNNNNNNNNNNNNNNNNNNNNNNNNNNNNNNNNNNNNNNNNNNNNNNNNNNNNNNNNNNNNNNNNNNNNNNNNNNNNNNNNNNNNNNNNNNNNNNNNNNNNNNNNNNNNNNNNNNNNNNNNNNNNNNNNNNNNNNNNNNNNNNNNNNNNNNNNNNNNNNNNNNNNNNNNNNNAGGAGACGTTCTTTTCTGAACAGAAGAACTAAGTGTTACTTCATCGGAAGGACGTTTACGCTTAGGAGTAGGTTTAGAGGATTCGTGAGAATCATTCAGGCACTTAAAAGATTTGAACAATTTTTCATAGTGCCTAAACTTTTCAGTGAGGGTTACAAGATCACGACCGATTTCGTTAAAGCCATTGTGTGTCTCCCTATAAACTTTAAATAGATCGATTTCAATAGATCTACAATTTAAACAGGACCAACGCAGTCCCTTACAGTCGAGAATAGAATCTAAGATTCTACCAGTCAGTCCAGCCCATCACAAAGCCAGCATGAAACGTAGCGATCTGACTCGCCTTTAATGTTACAATTGGGGAAGTTACAAGACATAATAAACCACAAGAATGAAGATCAAATAAAAGAGTAAGTAGAACAAAATTTAATAGATAAATAATAAATTAGTGTGTTAATAAAATATTAATAATAATAAATTCAATTAAGAACAATTTTGTTTTATCAAAGTTTAAAACCAAGACAATTTGAAAAAGCAATATAGGGAGCAGTTTTAGAAGCACTGTAACAAATAAAAAGCTAATCGCAACACAGCTGTGAATAAAGAAGTAAATAAGATAAACAAAGAGAGAAAATAGAATAAAAAGTGTAAATGTTTGGAATTGTATGTATTTTTCAATGCTGCATCTTAAAAAAATTAAAACGAAAAATAAAGTGCAAAAAAATTAAGTATTATTTGAAGTGGATCACCCTTAACAAGTATGAGTATGGAAAATATATGATGGCCGATTTTCAGACCTACCCATTAAGCACACAAAAATCGGTCCATCCGTTTCGAAAGAGTTTAATAATATATTGTAACGGATTTCTCGATAAATCGTCTACCATGTAACTCACTCTTTAGTTCGATCAGTGGATTGTTAAATAAAAGTCCCAATTTAATGGCTGTATACTTATCTTTACCTCTAATTCCAACTACTTAACATTTATTGCTCGTTATTCAAGCTTACAACTTCTTGCTTATGCCTCAATTGCTCTTAACATGATAACACTCTAACTAGAACTGTCTCTGCTGCACAATAAAACCAGAGAATGTAAATGAATAGAGCAGGAGCAAATGTTAAAATGTACTAAATTGAGCTTTTCACAAGAGGGAACATCGAAAAATACAACTTCGACTCGTTTGAAATACACTACGCAATGATCGAAACGGGGAAAAGGCTATAAATAGACACAACGAATGTTCTTTAATGAATTATGCGCATACTGATTTACATTTGTATATTACCAAAAATCATAATTTTTGTAATTTCAAATAATTCTTCATATTATATAAGAGGATTATTGGTTAAAGCCCCAGAATTAACAATAAAATAAGTAATTAATAGATAAAATCTACAACCAATTTTTGTACGTTGCAAATATCTAATAGACAAAGGATAGCAATAAAACAACGACTAAGTAGCCGCGATTTTGCTTCGACCGCTGGCAAGAAGGGATCAGGGGCGCACTGCCACTTAATTATTTCAGATATTTTTTTATTAATCAAAATTATTTTAAAAACGTTTAAGTAAGTACGAATTTATGTATATTTATATTTTACCTAAATATTATAATATTACGTTAATAAGCCCTAATAAGCATGCCATGGAAGTAACGACGAGTTCGCACAGAGACAAAAAAACACAGGAGCAAAAAAAATGAGTTCTGACAAAACCTTGAAAAAAACCAAATTACAACTTTGCCGACAAACATACATACATACATACGAGCTCGCATACATATTGACGCCGAATTTTGCGCATCGTCGCGGAGTTGACAAAATTTGTTTGAATCGACAATTTTGCGACAATGCCGGTCTGCTATGTTGTCGCGTTTGTCGTTTTTGCAGTGCTTTGCTATTGAAAATTGACTTATGCTCTTTTGAAATACTACGACTACCGATTGGGCTGCATTTTCATGCCGTTGAATTTAGATAAAATGGGCTAAATCGACAAACTATAACATATTGACAATAAGTTAACATATACAAGTACTATACGCAGTGTGCTTAGAATATATAGGTAGAAGTAGTTAAAGATTTCACATACATGTCAATTTTATAATATAATGTCATATATAATGCATAAATTAAAATAATATTTCAATTCGCTAAGAGGTCGTGTTGCGAATTCTCCATTTTGAAGGGAACATAAGACAAATTCTTCAATTTCTGATTTTTAGCAAATGTTGTGAGGAAGCAGCTTGTGGGCAACATACAAATGCGAAGGGGATGGTAGGATTTTCAGTGATACAAATTGTTAAATTAAAATTTTGCTGATTCTTCAATTTTACTGTAGCCATTCAAATTCAATTTCATTCATTTTTATTTCGCTCATTTGCGGTAGGAATTCCATATGAAAACCAAATTTGGTTGACCAGGCGCACAGGAAAAAGAGCGCAGTACATATTTATAAACGATCGCTCTTCGTTTTGTAGCATACGCCTGTTCCTTATGAATGAATTTGTTGTCGTTGTAATATGAAATACTTAGAAAATATGGTAAGAGTTTGCTCGAATCTTATTGGTCGATGATGGGCGTCTGCAATTTTTTTTGTCGCTTGCGCGAATGTTTGATTATTTTATAAAAGTCATATTGAGGAACATACGTACATATGTACATACATATGTGTACATATATGCAAACATATTTGCACATGCGAATGAAGGAAAGGCAATTTCAAGAATATTCACATACAAATTGATCATTTGAAACTAGTATACGACAATAGCTGTTTAAGTACACCGATTAGACACTACTATTTAATTATTGTCTGTGGTGCTGCTTGTTTAGCACAGCTCGTTTTTGCAAATTCACATCAAATATTTGCCCGAGTTCACATCATAGCACAGATGTAGTTTTATTCCTTTTTTAATTTTTATAAACCATTTATATTAAAATTATTTTAATTTAATTTTAATTTTTTCCTCATTATATAAATGTACTTCAAAATCTATTATTTCTTTTTATACTCTCGCAACCTGTTGCTACAGAGTATAATAGTTTTGTTCACCTAACGGTTGTTTGTATCACTAAAACTAATCGAGTTAGATATATGGTTATATATATATAAATGATTAGGATGAAGAGACGAAGTGAAATCCGGGTGACTGTCTGTCCGTCCGTCCGTCCGCCCGTGCAAGCTCTAACTTCAGTAAAAATTGAGATATCTTTATGAAACTTGGTAGACATGTTTCTTAGTACCGTGAGACGGTTGGTATTGCAGATGGGCGTAATCGGACTACTGCCACGCCCACAAAACGCCATTAATCAAAAACAAATAAATTACCATAACTAAGCTCCGCAATAAGATATAAGACTGTTATTTGGTACACAGGATTATATTAGTGAGGGGCATTTGCAGTTAAAATTTTTTTTTAAAAAGTAGGCGTGGTCACGTCTCTAGTAGGTTTAATGTGCATATCTCCTAAACCGCTAATGCTATAATAACAAAATTCACTGGAAGCAAATGTTTTTATAACCTCTACCTTCAGTGTGAAAATAGTTGAAATCGGGGGGCAACTCCGCCCACTCCCCATATAACGGTACTGTTAAAAACTACTAAAAGCGCGGTAAATCAAGCACGAAACACGCCAGAGACATTAAATTTTATCTCTGGGATGGTATGAAATGACTTTATAGGAACCGCGTTCAAATTAGACAGTGGGCGTGGCGCCGACCACTTTTAGGTGAAAACCCATATCTTGAAATCTGCTTAACCGAAAATGGGCAAAATCGGACTACAACCACGCCTATTTCCCATATAACACCATTTTCAATTCCATCTGATTCTGTCACTTTCCACTATGCATATCAAGCAAAAATGATTGTATCGGGGTAAAACTTTGCGTGAATAATGCGTTGGAAGTATGCCACCTTGTGACCAACAATTGTCTAAATCGAGTCAAAACTGTTCAAGCCCCTAGGTAATGAATATGTGGACCCCAGTGCCTATAGCCTATAGCTGACTTTTTACCGAAAATATCGGTCAATATAGAACAAGGCGGCAAGATCCACAAAGAAATATAAAACGAGTATATTTGACTTTGCGAGAGTATAAAATGTTCGGTTACATCCGAACTTAACTCTTTCTTACTTGTTGTTATTATAATTTTCCCTAACACGCATGCCAAAGAACATCTGCGCATACATATATTAGTCGTTCCTTTATAAGGTGTTGACAATTTACTTGGTTCCTTGTTAAAGTGGTGTAATTTGTTGAGTTCGATTATCATGAGGGGAAGGTACTTTTGATGTGGTGTAATTGAACTTTGTCGATGTTTCCTTTTAATAGTTTACACTTTAGCACAGCTAACATTTGCGCCTTCTCTATTTATTAACATTCTCTGGTATTGTCTTATTGAGTAGTGGAACGCACATCATCTGCGTTGTGCCTTGCATTGGAATCTGCAAAGTCAGCATCACAATTTCTTAAATGAATATTTATGATTCCAACTACATACTGGGAAATTAATTTGTAAAATAAAACTAAACGTTATTAAATTAAATAATACCAAAATCTTACAACAGGGAAAACTGCTGCTGCCATGGTCAATGTTAATTCAAAGAGGTTTTCGCCCTCGCGTCTAATCAGTTCTGTTATTGGAAAGAAGATGATACTTTATTCAAGCCCATAGAACCATAATTTAAAATATTTCTCCATAATCTTATGATAGAATTCTTTGACAGTTTTTCCTAAGAAAACTACAATAGAGATACAGCATCGAAAATATTAATACATTTTAATGATTCTGAGATATTTCTTGTTCTTGTAGCAATAATTAAAATAACAGTTTCTATAACAAAGATTCATAAACCCAATACCGGTTTGATTCATAATTTGAATAAATGGCGTTACATTAGGTGGTATAAAAATAACCTAAGTCAGTTCGTCATCGGTAGCCTTAACCATTTTCCGGCGTTTGACTTGGAGCATTAACTAAGATAAGCAGTGCTTACTTTTAAATTCATACAAAAATTCTATAACCTTTAAAACCCGACTTAGTGAAATTTACTTTTTCGTTCTTTTTTATATACCTCTGGGACAAAGTGATCGAAAAACCCTTTTTTATACTCTCGCAACCTGTTGCTACATAGTATAATAGTTTTGTTCACCTAACGGTTGTTTGTATCACCTAAAACTAATCGAGTTAGATATAGGGTTATATACATATAAATGATTAGGATGAAGAGACGAGTTGAAATCCGGGTGACTGTCTGTCCGTCTGTCCGTCCGTGCAAGCTGTAACTTGAGTAAAAATTGAGATATCTTTATGAAACTTGGTAGACATGTTTCTGGGTACCGTGAGACGGTTGGTATTGCAGATGGGCGTAATCGGACTACTGCCACGCCCACAAAACGCCATTAATCAAAAACAAATAAATTACCATAACTAAGCTCCGCAATAAGATATAAGACTGTTATTTGGTACACAGGATTATATTAGTGAGGGGCATCTGCAGTTAAAATTTTTTTTTAAAAAGTAGGCGTGGTCACGTCTCTAATAGGTTTAATGTGCATATCTCCTAAACCGCTAATGCTATAATAACAAAATTCACTGGAAACAAATGTTTTTAGAACCTCTACCTTCGGTGTGAAAATAGTTGAAATCGGGGGGCAACTCCGCCCACTCCCCATATAACGGTACTGTTAAAAACTACTAAAAGCGCGATAAATCAAGTTCTAAACACGCCAGAGACATTAACTTTTATCTCTGGGATGGTATGAGATGACTTTAAAGGAATCGCGTTTAAAATTAGACAGTGGACGTGGCACAGCCCACTTTTAGGTGAAAACCGATATCTTGAGATCTGCTTCACCGATTTCAACCAAATTCGGTACGTAACATTCTTTTTATATTTCTATGTTATGGTGCGAAAATGGGTGAAATCGGATTACAACCACGCCTACTTCCCATATAACACCATTTTAAATTCCATCTTATTCTTTAACTTTTCACTATGCATATCAAGCAACAATGATTATATCGGGGAAAACTTTGCGTGAATAATACGTTTAAAGTATGCCACCTTGTGACCAAAAATTGTCTAAACTGTTCAAGCCCCTAAGTACTAAATATGTGGACCCCAGTGCCTATAGTTGACCTTCTACCGAAAATATCAGCCAATCCACAAAGAAATCTCAAACGAGTATACCATTTGACTTTGCGAGAGTATAAAATGTTCGGTTACATCCGAACTGAGCCCTTCCTTACTTGTTAAAGATGAAACTATTCATCCAAGAAGACTTCGAGTCCATATAGGTTACAGGTAGCAATTTGTATTTGAAAGGTCTCTGGTTCTGAGATTTTCCAATTACTAAAGTGATAATTTTTTGTTTCTCGAAGCATTGACGTACGCTAATAATTTTAACATTTCTTTGGCATTCTTTCTTCCTGGTGCAATGTTTCTACAGGAAGAACATATATTGTTTAGGAAGTAATTTTCAATAAATACCGCTTTTCTGCATTGAAGGAAAGCTTATTATTTTTGTTACGCTCTCTAGCTTGTTTATAATGGCTTCACGTTAGATGACAGCTTTTCATCATATAATACTAGTATTCTTTAAGAAGACGTACTCAAAAGCGTTTTTTGAATTTAGTCATCCAACCATCACTGGCAAAAAAGATTTCCTTCTACGACGTTGAGTTATATACTATTTGTAGAAGGCCTGCGCCATTAGAAGAAATTCCCTTTGTTCAAGGGACTTACGTACTGATTTCGCGCGATGTATTTTTTGGACGTATTCCTCGATTTTAAATTTATAGTACAAGCAGACGACTTTTGAACTCCATATTTATCGGATATGGCCTTTATTTTCCAATGATAAACGCTTTCAATTTGTTATTGCATTTTCTAAACCAAATAAATAGAACCAACCGCACGGAAAAAGTATTTTGAATTAACTGAATTATGTTTAATTCAAAGTCATTGGAAACTTGAAAAAAAATCATTTATATTTTCACCTTCTCATCAACACCTATTTTTGATTTTGTATATTCAGATACTTTAACTTAAAAAATAATAAAAAGTATATCCGGATATCTTGTTCGACATAGCACAACGTTCATAGAAAACCAGGTTACGACAACTTTGAAATCATATGTTTGATGACGAAGTTGGTTTAAATTGGTTGGTTGCCATAGTCTCTTAAATATGTTTGTGTTATTTTATTCATGAAATATAATAGCTTAAAAATTAGTTATAAAAGCTACTAAATGTCATGTTCTTATTAACAATTGATAAAAATATTTATTACATATGTTATTAAATGGTTTTTCTTTTTAGAATTCAAGAATATTTCAATTTGAAATTAAATTTTAATCAAACAAGTAAGGAAAGGCTAAGTTCGGATGTAACCGAACATGTTATATCGCAAAGTCATATGGTATACTCGTTTTAGATTTCTTTGTGGATTTTGCCCCCTTGTTCTATGTTGACCGATATTTTCGGTAAAAAGTCAACTATAGGCACTGGGGTCCACATATTCAGTACCTTTTGGTCACAAGGCATACTTTAAACGTATTATTCACCCAAAGTGTTACGCCGATAATATTATTGAATTATATCGAAAAACATTCGGAAGAAGCCGATTACCAATATTATAGTGACATAATTAAACGTTCGTTTTTTAGATCTCGAATGTATTTTCAAATTAGATCGCTTAGTAAAGATATATTAGATAATTGTGTGAACAAAAAACCCAAAAATAAAAAAAAAACAGTAACACAAAATTTGGAGATGCCACACCCACCTGCTTGGGTACTAGCGGAAATCGCTTAGATTATGTCTACACAAACACTCTTTTTTTTTGCCCAAAAGGGTTTTTGTAGGTGAGGGGACGACGAGGAGGACCATGTCACCCGTGCTCGGGGTGGAATTCATTTTCATTTGGAAATTTTTTTCATAATTGCAATAGCACTCAGTTTCGAAAATTTAAAATTTATTATCTATTTGTTATATGTAATATGTAAATAAGATATCTATGCAAATATACGTTATATAATAGAAATGTTTTAGAAAAGTATGACAAGGATAAATATTAGGTAATCAAAAATATTAAAATAATATAATATTTGTCGCACTCGTGTTGCTCGTGCCATATGGATATATACTAAATATTCCTTTGAGAACAGTTTTATATGGAGAACAGCAAAGATGGACTTTCCATTTAAGGCATTTATTCCACTGCATAGAAGAAGAGCTATCCCCTTTTGAATTGATATATCAAAGGCTTACCGACGTACACTAATTATAACAATAAATCTTACATCATTTGCCTTTGGAAGATATTCCACCAAATTTAAGAGTAAGACCGAAGCTGATTCAAAACCACAAAAAGGACGGGTGCTTGGCAATATATAGTGTAAAATCGTAAACGAATCTCTTTGTTTCTGCCCGAGAGTTTATCATAGTTCAAACCTTTTTTGGATTGCATTTTGAGTTGTGACAATTTTTAACCATCCAAATGCAACAAAAAATCAATGATGCTTCATATGCTCTCCAGTATATTTAAGATCCATGCCCTGTTCCATCAGCCCCTACAAATTTTGTCATCAAATCAATAACTTCTTTATCAGAACAGGAGCAAAATATTCTATTAGTGCCATCACATAATTGATTTTCAAGCAAGCAGGCCACCCTCAATAGATTGTTTTCCTCCCACCATCCCTTCAAGATTCTTCATCTACCTAACCGAAGTCTGTAATTCTCTCAATATCATCATTTATCCAACCTTTCTCTTTCCGTTGCATATCTATTGTAAGTACAAATATATATAATTATGACTAGCGTTGTTAGAGGCAAGCAACATTAGAACAGTGATAATTACTCCCTTGTTTTTTACTAAAAAGTAGCAAAATTCAATTATAATTTTGTCAAAATAAATATTTGCTTAAAACATTCATTTTAAATTTGATAATTTCTTAAATTTATTGCAGAAATATATCACCCACTTTAATGATACTTCTGAATTTCACAAGAATATTTTCAGCAAACAAGGCATTGATCTCTAAATATGCCTTGTTTTGCGCACTAATGAGCAGATGAAAACCACAATAAAACTTATCACTTGCCGTTAAACAGTTAAAATTACTCAAAGCAACGTTAGAAAGGGTAACGAAATAACTGCAAATATGTAATATGACAATCAGTTATTGGGACTTGTTATGGATCTATTTCAGGTAGGTTAATAGGTAAGGTAGTAAGCATACATACCTAAATGTGTTAAGGTAATTGTACATGTATACGAGTATGTATGTCCAATCATGTCAGAATCGGATTATCTATATTCGGCTTAAAATTGTTGCTGACTCTGCTTTTTACTCGTATAGTAAATTACTACACACTACTTACAACAACTCTGACTACGTTAATCATAGCTCATAATTGGGGCTTTCATGTCAATGGGTATATTTATATTATTTTCAATTAGAAACATAAAAATATTAAAGTTGAGCCAAAGTCGACTTACCTTATACGATCCAAGATTTTTTACAGAGCAGCCCAATTTAACATTTCTTCCAGCAGGTACAGTTACATTTTCGATGTATTCAGTAAATTCGGGTTCTTCAACAACAGCTAACATAGAATAGTAACAAATAATTACCAGTTAAAAACCATTAAATATATTTCATATCAAAAATATTGATAAACAAGTAAGGAAGCTTGAGTTCAGGCGATCATTAATTACTTACGCAGTTTGTAAGGATTAAAGGCAATAGGAATAATTCGAGATGTCTGTAAAACTTTGTTATGAGATATGCTGCATATGAATTCAAATATTTATGAATGGAGGCAGAGTGACATGCATTGGTGGTACTGTTTTTGCACATATCTTTGAATTAAAAATATAAAAGTCAGTATATGTATGTAGTTTATATTATCGTATTTATACTAAAGTACTCTCATCACTGCATGATTAAATTCCTACCATCGAACAAAATTATTTCGTGGTCCATACTTTTCATTTATTAACTTTTTACATCATTAACGGAAGTCTGAAAATCCGCTTATTAACTAAATATATGGGGATGTATTGACCCAATTTTATATATTTTTTACAAAAATACACATTATTATCGGAAAGAGACGTTTTCTGAATTTATTAAAAATATTTCACATACTGACCGATATTTTCAGTAAAAAGTCAGCGAATATGATATTTGTTATATGGGTATTAAACCTATAAGAGGTGGGATAACGCTCACTTAAAATATCCTTACCCAACTGTAGTTTTACATCTTAATTTGCGGCTTAGTTATAGCACTATATACAGTGTTAATTTACGATACTTTGTGGTCGCAGCATTCGTCCGAATTCGTCCATCTGCAATCTATTAAATTCTCAATTTTTTCTTAAGTTATCTACTTCAAAGGTAGACGGATGGACGGAAAGACAGGCGCCCGGATTCAATTCCTCTCCTAATAATTTTGATACAATTAATTATGTATATATTTATAATATAGATGGTATAAGAGGTCTTCATGCAAACGTTTATTGGGTATTTTTGGTACCTCCACCGGCAGTATGAAAATAGGTGAAATCGGATGATAACTTCGCCCGCTCCTCACATTACGTTGAACTAAGTGCGATAACTCAATAAATAAAGTCAGAGACATTAAATTTTGCACCCAAAATATTACGAAAGAACTTCATAGAAGCTACTATCAAAATTTGACAAGCTCTTAGCACCACCCACCTTTCACCCACTTTCTACGAACTTCGATGCGTCATATTATCCTGATTCCTCTATTACGGTATGAAAATTAACGAAATCAAACACCAACCATGCCTACTGCGTCCATTTGAATATGTTAAAATAAATGTTTGCACAAATAGTGCATTTAAGGTAAGCCCCTAGATATCGAAGATGTGGACTATTGTTCCTATGACTGACTTTTTACCAAAAAGTGAGTCAATCTATTAGATATATTATTAAAATTCGGAGAGAGTCAATTTCTTGTAATGATGTACACGTTTATTAAAAATATAAGAATTTGCGTCAGTACTTCGCCTAGCCCTCATATACTTAATATAAAAATTAATCGGTTAGTCTGTGAAATTTTTCAATGAAACTCATAGAGCATTTTTTTCTGATAATATGATGTCGTAACGACAAAAATAGATAAAATCGGATCAATTCTACCCTAACACCAACGATGTCAAACTTCAAGTTGCCTTTATATCGTATATGTACTTCGGTCAATATGTATGATATTTTAGCAAAATTAATCAAACGTATAACATTGGATATATTATAGTTTAGTGCAGAAAATCTGTAAAATTGGTCAACGAATCACCATAGCTAGCATATATATGTTGGTTGTAAAGTTTCTGCGCTCGAAATGAAAAAATACTGTTTTGGTACGAAATATTGCATATTTTTTTATTCAAAATATTCTCCCTTAACTTCAATACACTTATTCCAATGATCCTACAATAAATGTATGCCTTCCCTATAATGACATTCCGGACACTGCGAAATACCCGTCTACGGCTGTAAGAGCTTCTTCATTCGACGAAAAACGCTTTCCACGAAGGAATTGTTTCAGGTTTCTGAAGAGGTAGTAGTCGCTGGGAGCTAAATCTGATGAATACGGTGTATGTTCAAACTTTAATTCGTTAAATTTTGTCATTGTTAAAACACCTTTGTGTGGGTGTATTGTCTTGATGAAACTTTTTTTTACACCCCAAAGCTTTATATGACATTATAAGTTCATTTTTTAAGATTTATGGTTTCCTAAAAAATATTGGACACACTACATTTGATGTTAGTAAGCGTCTGGGTAGTCTGAATATTTACATTATTTACAATCACACTATTATTAGAAAGAGATTATTTCGGAATTTCATTTAGATTTCTTAAAAATTTACCGATAGATGCGGTATAAAGTCAACCGGAAGTTCGAAAATATTTATATGAGACAGAGAGAGAGACAGAGCTAAGGAAAGTATTGACCAGATTTTACCCATTTTTGGCACAAAGATACAAAAATAGTTTCGATATCTTCGATAAAAAAATAGCCGTATGTACTGGTGTCCACATATTTGGTGCCTAGGTCCTTGAAAAGTTATCGTCCGATTTCGACAAATTTCGGGCGTTAAATTAAATATTTTGAGGGTACTATTTGTAGAATTTTACCCTAATAATTGCATTGATGTTTGATTTGTGTACTGTAAGGTAAAAGAATCAGATAGAATTTAAAAGTTTGTTATATGGGAAGTAGAAGTGGTTGTCAATCGATTTCGCCCATTTTGTCAATGTATGATAAAAATGTGTAACCTCACACATCAAATTTGGTTGGTCTAGTAGTTCTTGAGATATAGGATTTCACCTAAAAGTGGGTGGTACCATGCCCATAGTCTAATTTTTACAACGGATCCCATAAAACCCTCCTGGCTGTGAAATTTAATGTTTGTGGCTCCTTTATTCAGTGACTTATCGCATTTTTAGTAATTTTCAACAAATGGGGAGTGGGCGTGGGTATTATTTGATTTTCTCCATGTTCACAGTGTATGAAGGAATGTGAAAAAGGCATCTTCTTAGTTTGGTTGAGATAGCTTTAGTGGTTTGGGAGATATGTACATTTATCCATTTAGAGGGAGCACGTGTACCATGTTTCATCACGACATCTCAATTTTACTCAAGTGATCGTTTGCATGGACAGACGGACAGTCACCCGGGCTGTAACTCGTCTCGTTATTCTGATTATTTTTATATATTACATAACCCCATATCTATCTCGAGTGGTTTAAGGTTATACAAACAACTGTTAGGTGAAAAAAATTATTATACTCTGTACAACATGGGTCATAGCTGATATACAGTATACAGTGCATTAGCACATAGATATGTACAACAGTTACATGCGGAGTCCGCTATTTTCAAGTTGATTTTTATACCTGGAACGAGGTATATTCACGAAGTTTGTAACACCTAGAAGGCAACGTCGGAGACTCTATAAAATATATATAAACAAATAAAGTTTTTAAAATATCAATCTGCATCTTTGCATATGTCCTTTACCCTCCAGAAACTGCTAATTTGTCGAAACCGCCGATATCGGATCACTATAGCTATAGCTGCCACTTAAATTGAACGATCAAAATCATGTCTTCGTTTAAAAACCTTTTTTTTTTTATTTAGATATCTACTCGAAATTTGGATCGGAATATTATCCAAGGCAATATTACAGTCATCGAGACTTTTTGATAGGACCACTATAGCATATATCTGTCATACAAAAATGTATCACACAAGGCTACATATGCCTTACAAACCATACAAACTGACTGATTTAAATCAGGTTTTTATATGGAATGTTATGTAACTGAAGTTCACTTTTTCCTTTTTTTGTTTTTTGGAGACACCCTTCAAGCTAGAGTTTTTGACTTAAAAAATTTTCCAACGTAAATCTTTCTTTTTTCTTGTATATAACAGTGGATTATTTTTATATTTCTCATTAATCGAGTAAGCCTACAACTTTGAAAAAATGATATTCTAATACAAAATTTTCTGCTATACAAAAAAGGCTTATTGATGATCAATGTGTATTCATATTCATTGCGTAAAAAGATAGGGTACAAAATTATTATTGAGTTTGCAGGCGCTAGCTAGAATGAAAACTTAATGATTTTAAAATTGTGTGCATACCTAAATATGTATATATAGTATATTGCGCTAAATTTGAGTACACGAATGCTTGTAAGTTAACGGCACCCTCCACACAGTAGCTTTACGCTAATTATAAACAAAACTGTATATTTGCACTTAGCAATAATACAGCTTCTTAATAAGCATCTTTGCTTATTTAAGTAATCAATATTCGTTTTCATTAAGCTAAGATAAATAATCCAGCCATAACTTAATAATCAAACCACTTAATACATTCCTCCACTACTTTAATTTTTTCGGATTCGGTGCTACATTGGTTTACATATTTTATGGAATGCAGGTATTTACAAGTATATGAACAGTCCTTTGTTGGATTTGAATTCGGTTCCTATGCCCAAAAGTCTGATGATATATTTAATTTTTTTTTTTATATATAATGAAATTATAAAATATCAAGAAAAAGCGGACTGGCCGCTACTTGAGTTGAATAAATTCACCACTATTATGCCTTTTTATTCCCAATTCATTTTGACATACTTTAAACCTTAAATATCCTTTGATAAAGGAGTGGTGTGCTAGTATTGCGTTACATAAATTAATCAAATTTGAATAAAACGAACACTCACATAATTCGACAAAGTCTACATCAACGAGTATGTAGATCTATTATAAAGCAAACAAGGCATCCTTGGAAGACAAACATTTATGCTTACCCAGTCGTAAATATCTTAAGCATTCTCTTGTTGAACTGAAATAGATATTTATTTTAAACAAAGCGATGAACAATAGAGAAACACATCTATCGGTACTCATCTTAATTAATCGTCTGATAAATTTATATTAGAAGCAATCTAAACAATATCTGACAGATTGAGCGATATTTTTGGTATCAAGAAAGCCATAGGCACTGATGTCCTCATATTCGGTGTCTGGGGGCTAGCTATATATTCTAATGGAAAGAACCAAATGGAATTAAAAATTGTATTATATGAGAAGTAGGCGTGGTTGCAGATCCGATTTAGCTTATTTTCGAACTGTAATATTAAGCCTTCTGTCCGTTATTGAGGTCTCATAGAAGCTTGTCGCTGGTCATTCGTAGCGTGATCGATCATACCTAATACCATGTTCCGACTGACACTTAATTACGAGACTTATGCTGTTGAGTAGATTATCTCACTAATCTACTATATTTAGTAAAATTTGGCCACGTAAAAATGACTCTTGTTAATCTCGTAATTTCCCTGTACTAATCTGATTTAGCGCCATCAGTTTGTCAGTAGGGAAATGTATCACAGCTGATTTAGACACTACAAACTGTCATAGTGAAAAAAAAATTAAACAAACAAATAAAATAAAAATTATATCAATATCATGTGTATAAGTAAAAATGCCATAAAATAGTGTTAAACAAGTAAGGAAAGGCTAAGTTCGGGTGTAACATTTCTTACTCTTGCAACTTGCAAGGATTAAAGGCGGGGAAATACCTTCAGGTGTTGGCAAAACTTTATATTAAACAAGTAAGGAAGGGCTAAGTTCGGATGTAACCGAACATTTTATACTCTCGCAAAGTCAAATGGTATACTCGTTTGTGATTTCTTTGTGGATTGGCTGATATTTTCGGTAGAAGGTCAACTATAGGCACTGGGGTCCACATATTTAGTACTTAGGGGCTTGAACAGTTTTGGTTCGATTTAGAGAATTTTTGGTCACAAAGTGGCATACTTTAAACGAATTATTGACGCAAAAGTTTTACCCCGATATAATCACTGTTGCTTGATATGCATAGTGGAAAGTGAAAGAATCAGATGGAATTTCAAATGGTGTTATATGGGAAATAGGCGTGGTTATAGTCCGATTTCGCCCATTTTCGCACTATTATATAGAAATATGAAAAGAACGCTATGTACCGAATGTTGAAATTGGTTGAGCAGATCTCGAGATATTGGTTTTCACCTAAAAGTGGGCTGTGCCAAGCCTACTGTCTAATTTTGAACGCAGTTCCTATAAAGTCATCTCATACCATCCCAGAGATAAAATTGAATGTCTCTGGCGTCTTTAGTGCTTGATTTATCGCGCTTTTAGTGGTTTTAACAGTACCGTTATATGGGGAGTGAGCGGAGTTGCCACCCGATTGCAACTATTTTCACACCGTAGGTAGAGGTTCTAAAAACATTTGCTTCCAGTGAATTTTGTTATTATAACATTAGCGGTTTAGGAGATATGCACATTAAACCTATTAGGGGCGAGACTCCGCCCACTTAAAAAAATCAATATTAAGATGCCCCTCCCTATTTTGATCCTGTATACCAAATAACAGTCTTGTATCTTATTGCGGAGCTTAGTTATGGCAATTTATTTGTTTTTGATTAATGGCGTTTTGTGGGCGTGGCAGGGGTCCGATTACGCCCATCTGCAATACCAACCGTCTGACGATACCGAAAAACATGTCTACCAAGTTTCATAAAGATATCTCAATTCATTTCATGTATATATAAATGATCAGGATGAAGAGAAGAGTTGAAATCCGGGTGACTGTCTGTCCGTCCGTGCAAGCTGTAACTTGAGTAAAAAATGAGAGAGCGTGTTTTACTCATAACAAGATCAAATTGGGTGAAAATTTTCCTTATCCCCCATGTAACTAATATCAGGATTTTCGAACATTCGTCTGACTTTACTCCATTTGATTGGTGATGGTATGTGAGGTACCTTAATGAAACAGTGGGAGCATTTTATTAGTCTGTGGCATGTTAGTAGTATGTGGTATTGGAAAAAATTAATAAAATCGGGTTAATACTGCCCTCAAATTCCATATACTACTTATAATGTTTTTCGTTATTCTAACCAGTTTTATGCCGAATATGTCGGTCAGTGAGTATTAATATTTTTTTTTTATATAAAATTGCTTCAAAATATGTTCTCGAGTATAGCTGAGAAATGTCAAAATTAATATATTTCTCTATCCCCAATATATATATGATTTCCGTCTTTCCACCTGACTTTACACCGTTCCGGTTGACCAGCGTGATATAATATTTTAACGAAATTAAGTGGAAAAGATTTCTTAAAAACTATGTGGTTTGACGCTGAATTAGATATTGAGAGATATAGTATATCTCTCTTCAAGCAATAAAACTGAGACTAAGTGTATGGCCTTTAATATAAGTCAAGAAGATACCAAATTTGATTGTAATTTAATCACGATATCATTTAATAATGGATGTTTAATTCAACATTTTTTAATATACGGTTTGGAGGAATTTTCTAGTCTTTGATTTTCCCAGCTCACATGTACTACTTATGGTATAATTTTTTTCGTCAATTTGATAATTTAATGAAATTAAATGGGCAGTTTTTCTTAAAAATAATGTATATCGCTGCATATGAATGAAATTGGTCTAGACTTTGTTTAAACCTTATAACCGTAATATACTGATTTCCGCTCCTCTGGTACAACAGCAACCTCATATACCCCACATATTAAATCTAACCCCATTGGTTCAGTTTATATCACATATAACATGTTTGAGTTAAATAGCTTCTTTTTATAAAAGCTAACATTTATGAGAAAAAAATAGTATTGACACAAAATAAATCTATGATTAATTACTCGGGTACTAAATTGCACCAAAACACTCACCACTTTCACACGTTATCAATTGAAAAAGAACAAATATGGTTAAAAATGTATAAAGGATTTTCCAATCCGCAATTTTATTCTAGTCTTTGAAACTAAAAAGTTGTTTAAAAAAATGATGTGAAAAACGAGATGAGAATATAGATTTCTGGGCAGCGTTGCTACAACGTTGCTCAGTCCCGTAGAGCGGTGATATTGCGGCCTAGAGTACCGGCGCGTCATCGGTGCTTCGTGTCGGTGGCTCCTTAATCGGGACACAGGAGGGGCTGCTGGTCGCCGGTGCTGTATTGCCCGAGTAGATAGTGGTTGTCTACTTGGAGGGCGGCTGCGCGGGGCAGGCGGCCGACCGATGTCACGTCTCGGGTTGCGATGGAGCAACGTNNNNNNNNNNNNNNNNNNNNNNNNNNNNNNNNNNNNNNNNNNNNNNNNNNNNNNNNNNNNNNNNNNNNNNNNNNNNNNNNNNNNNNNNNNNNNNNNNNNNNNNNNNNNNNNNNNNNNNNNNNNNNNNNNNNNNNNNNNNNNNNNNNNNNNNNNNNNNNNNNNNNNNNNNNNNNNNNNNNNNNNNNNNNNNNNNNNNNNNNNNNNNNNNNNNNNNNNNNNNNNNNNNNNNNNNNNNNNNNNNNNNNNNNNNNNNNNNNNNNNNNNNNNNNNNNNNNNNNNNNNNNNNNNNNNNNNNNNNNNNNNNNNNNNNNNNNNNNNNNNNNNNNNNNNNNNNNNNNNNNNNNNNNNNNNNNNNNNNNNNNNNNNNNNNNNNNNNNNNNNNNNNNNNNNNNNNNNNNNNNNNNNNNNNNNNNNNNNNNNNNNNNNNNNNNNNNNNNNNNNNNNNNNNNNNNNNNNNNNNNNNNNNNNNNNNNNNNNNNNNNNNNNNNNNNNNNNNNNNNNNNNNNNNNNNNNNNNNNNNNNNNNNNNNNNNNNNNNNNNNNNNNNNNNNNNNNNNNNNNNNNNNNNNNNNNNNNNNNNNNNNNNNNNNNNNNNNNNNNNNNNNNNNNNNNNNNNNNNNNNNNNNNNNNNNNNNNNNNNNNNNNNNNNNNNNNNNNNNNNNNNNNNNNNNNNNNNNNNNNNNNNNNNNNNNNNNNNNNNNNNNNNNNNNNNNNNNNNNNNNNNNNNNNNNNNNNNNNNNNNNNNNNNNNNNNNNNNNNNNNNNNNNNNNNNNNNNNNNNNNNNNNNNNNNNNNNNNNNNNNNNNNNNNNNNNNNNNNNNNNNNNNNNNNNNNNNNNNNNNNNNNNNNNNNNNNNNNNNNNNNNNNNNNNNNNNNNNNNNNNNNNNNNNNNNNNNNNNNNNNNNNNNNNNNNNNNNNNNNNNNNNNNNNNNNNNNNNNNNNNNNNNNNNNNNNNNNNNNNNNNNNNNNNNNNNNNNNNNNNNNNNNNNNNNNNNNNNNNNNNNNNNNNNNNNNNNNNNNNNNNNNNNNNNNNNNNNNNNNNNNNNNNNNNNNNNNNNNNNNNNNNNNNNNNNNNNNNNNNNNNNNNNNNNNNNNNNNNNNNNNNNNNNNNNNNNNNNNNNNNNNNNNNNNNNNNNNNNNNNNNNNNNNNNNNNNNNNNNNNNNNNNNNNNNNNNNNNNNNNNNNNNNNNNNNNNNNNNNNNNNNNNNNNNNNNNNNNNNNNNNNNNNNNNNNNNNNNNNNNNNNNNNNNNNNNNNNNNNNNNNNNNNNNNNNNNNNNNNNNNNNNNNNNNNNNNNNNNNNNNNNNNNNNNNNNNNNNNNNNNNNNNNNNNNNNNNNNNNNNNNNNNNNNNNNNNNNNNNNNNNNNNNNNNNNNNNNNNNNNNNNNNNNNNNNNNNNNNNNNNNNNNNNNNNNNNNNNNNNNNNNNNNNNNNNNNNNNNNNNNNNNNNNNNNNNNNNNNNNNNNNNNNNNNNNNNNNNNNNNNNNNNNNNNNNNNNNNNNNNNNNNNNNNNNNNNNNNNNNNNNNNNNNNNNNNNNNNNNNNNNNNNNNNNNNNNNNNNNNNNNNNNNNNNNNNNNNNNNNNNNNNNNNNNNNNNNNNNNNNNNNNNNNNNNNNNNNNNNNNNNNNNNNNNNNNNNNNNNNNNNNNNNNNNNNNNNNNNNNNNNNNNNNNNNNNNNNNNNNNNNNNNNNNNNNNNNNNNNNNNNNNNNNNNNNNNNNNNNNNNNNNNNNNNNNNNNNNNNNNNNNNNNNNNNNNNNNNNNNNNNNNNNNNNNNNNNNNNNNNNNNNNNNNNNNNNNNNNNNNNNNNNNNNNNNNNNNNNNNNNNNNNNNNNNNNNNNNNNNNNNNNNNNNNNNNNNNNNNNNNNNNNNNNNNNNNNNNNNNNNNNNNNNNNNNNNNNNNNNNNNNNNNNNNNNNNNNNNNNNNNNNNNNNNNNNNNNNNNNNNNNNNNNNNNNNNNNNNNNNNNNNNNNNNNNNNNNNNNNNNNNNNNNNNNNNNNNNNNNNNNNNNNNNNNNNNNNNNNNNNNNNNNNNNNNNNNNNNNNNNNNNNNNNNNNNNNNNNNNNNNNNNNNNNNNNNNNNNNNNNNNNNNNNNNNNNNNNNNNNNNNNNNNNNNNNNNNNNNNNNNNNNNNNNNNNNNNNNNNNNNNNNNNNNNNNNNNNNNNNNNNNNNNNNNNNNNNNNNNNNNNNNNNNNNNNNNNNNNNNNNNNNNNNNNNNNNNNNNNNNNNNNNNNNNNNNNNNNNNNNNNNNNNNNNNNNNNNNNNNNNNNNNNNNNNNNNNNNNNNNNNNNNNNNNNNNNNNNNNNNNNNNNNNNNNNNNNNNNNNNNNNNNNNNNNNNNNNNNNNNNNNNNNNNNNNNNNNNNNNNNNNNNNNNNNNNNNNNNNNNNNNNNNNNNNNNNNNNNNNNNNNNNNNNNNNNNNNNNNNNNNNNNNNNNNNNNNNNNNNNNNNNNNNNNNNNNNNNNNNNNNNNNNNNNNNNNNNNNNNNNNNNNNNNNNNNNNNNNNNNNNNNNNNNNNNNNNNNNNNNNNNNNNNNNNNNNNNNNNNNNNNNNNNNNNNNNNNNNNNNNNNNNNNNNNNNNNNNNNNNNNNNNNNNNNNNNNNNNNNNNNNNNNNNNNNNNNNNNNNNNNNNNNNNNNNNNNNNNNNNNNNNNNNNNNNNNNNNNNNNNNNNNNNNNNNNNNNNNNNNNNNNNNNNNNNNNNNNNNNNNNNNNNNNNNNNNNNNNNNNNNNNNNNNNNNNNNNNNNNNNNNNNNNNNNNNNNNNNNNNNNNNNNNNNNNNNNNNNNNNNNNNNNNNNNNNNNNNNNNNNNNNNNNNNNNNNNNNNNNNNNNNNNNNNNNNNNNNNNNNNNNNNNNNNNNNNNNNNNNNNNNNNNNNNNNNNNNNNNNNNNNNNNNNNNNNNNNNNNNNNNNNNNNNNNNNNNNNNNNNNNNNNNNNNNNNNNNNNNNNNNNNNNNNNNNNNNNNNNNNNNNNNNNNNNNNNNNNNNNNNNNNNNNNNNNNNNNNNNNNNNNNNNNNNNNNNNNNNNNNNNNNNNNNNNNNNNNNNNNNNNNNNNNNNNNNNNNNNNNNNNNNNNNNNNNNNNNNNNNNNNNNNNNNNNNNNNNNNNNNNNNNNNNNNNNNNNNNNNNNNNNNNNNNNNNNNNNNNNNNNNNNNNNNNNNNNNNNNNNNNNNNNNNNNNNNNNNNNNNNNNNNNNNNNNNNNNNNNNNNNNNNNNNNNNNNNNNNNNNNNNNNNNNNNNNNNNNNNNNNNNNNNNNNNNNNNNNNNNNNNNNNNNNNNNNNNNNNNNNNNNNNNNNNNNNNNNNNNNNNNNNNNNNNNNNNNNNNNNNNNNNNNNNNNNNNNNNNNNNNNNNNNNNNNNNNNNNNNNNNNNNNNNNNNNNNNNNNNNNNNNNNNNNNNNNNNNNNNNNNNNNNNNNNNNNNNNNNNNNNNNNNNNNNNNNNNNNNNNNNNNNNNNNNNNNNNNNNNNNNNNNNNNNNNNNNNNNNNNNNNNNNNNNNNNNNNNNNNNNNNNNNNNNNNNNNNNNNNNNNNNNNNNNNNNNNNNNNNNNNNNNNNNNNNNNNNNNNNNNNNNNNNNNNNNNNNNNNNNNNNNNNNNNNNNNNNNNNNNNNNNNNNNNNNNNNNNNNNNNNNNNNNNNNNNNNNNNNNNNNNNNNNNNNNNNNNNNNNNNNNNNNNNNNNNNNNNNNNNNNNNNNNNNNNNNNNNNNNNNNNNNNNNNNNNNNNNNNNNNNNNNNNNNNNNNNNNNNNNNNNNNNNNNNNNNNNNNNNNNNNNNNNNNNNNNNNNNNNNNNNNNNNNNNNNNNNNNNNNNNNNNNNNNNNNNNNNNNNNNNNNNNNNNNNNNNNNNNNNNNNNNNNNNNNNNNNNNNNNNNNNNNNNNNNNNNNNNNNNNNNNNNNNNNNNNNNNNNNNNNNNNNNNNNNNNNNNNNNNNNNNNNNNNNNNNNNNNNNNNNNNNNNNNNNNNNNNNNNNNNNNNNNNNNNNNNNNNNNNNNNNNNNNNNNNNNNNNNNNNNNNNNNNNNNNNNNNNNNNNNNNNNNNNNNNNNNNNNNNNNNNNNNNNNNNNNNNNNNNNNNNNNNNNNNNNNNNNNNNNNNNNNNNNNNNNNNNNNNNNNNNNNNNNNNNNNNNNNNNNNNNNNNNNNNNNNNNNNNNNNNNNNNNNNNNNNNNNNNNNNNNNNNNNNNNNNNNNNNNNNNNNNNNNNNNNNNNNNNNNNNNNNNNNNNNNNNNNNNNNNNNNNNNNNNNNNNNNNNNNNNNNNNNNNNNNNNNNNNNNNNNNNNNNNNNNNNNNNNNNNNNNNNNNNNNNNNNNNNNNNNNNNNNNNNNNNNNNNNNNNNNNNNNNNNNNNNNNNNNNNNNNNNNNNNNNNNNNNNNNNNNNNNNNNNNNNNNNNNNNNNNNNNNNNNNNNNNNNNNNNNNNNNNNNNNNNNNNNNNNNNNNNNNNNNNNNNNNNNNNNNNNNNNNNNNNNNNNNNNNNNNNNNNNNNNNNNNNNNNNNNNNNNNNNNNNNNNNNNNNNNNNNNNNNNNNNNNNNNNNNNNNNNNNNNNNNNNNNNNNNNNNNNNNNNNNNNNNNNNNNNNNNNNNNNNNNNNNNNNNNNNNNNNNNNNNNNNNNNNNNNNNNNNNNNNNNNNNNNNNNNNNNNNNNNNNNNNNNNNNNNNNNNNNNNNNNNNNNNNNNNNNNNNNNNNNNNNNNNNNNNNNNNNNNNNNNNNNNNNNNNNNNNNNNNNNNNNNNNNNNNNNNNNNNNNNNNNNNNNNNNNNNNNNNNNNNNNNNNNNNNNNNNNNNNNNNNNNNNNNNNNNNNNNNNNNNNNNNNNNNNNNNNNNNNNNNNNNNNNNNNNNNNNNNNNNNNNNNNNNNNNNNNNNNNNNNNNNNNNNNNNNNNNNNNNNNNNNNNNNNNNNNNNNNNNNNNNNNNNNNNNNNNNNNNNNNNNNNNNNNNNNNNNNNNNNNNNNNNNNNNNNNNNNNNNNNNNNNNNNNNNNNNNNNNNNNNNNNNNNNNNNNNNNNNNNNNNNNNNNNNNNNNNNNNNNNNNNNNNNNNNNNNNNNNNNNNNNNNNNNNNNNNNNNNNNNNNNNNNNNNNNNNNNNNNNNNNNNNNNNNNNNNNNNNNNNNNNNNNNNNNNNNNNNNNNNNNNNNNNNNNNNNNNNNNNNNNNNNNNNNNNNNNNNNNNNNNNNNNNNNNNNNNNNNNNNNNNNNNNNNNNNNNNNNNNNNNNNNNNNNNNNNNNNNNNNNNNNNNNNNNNNNNNNNNNNNNNNNNNNNNNNNNNNNNNNNNNNNNNNNNNNNNNNNNNNNNNNNNNNNNNNNNNNNNNNNNNNNNNNNNNNNNNNNNNNNNNNNNNNNNNNNNNNNNNNNNNNNNNNNNNNNNNNNNNNNNNNNNNNNNNNNNNNNNNNNNNNNNNNNNNNNNNNNNNNNNNNNNNNNNNNNNNNNNNNNNNNNNNNNNNNNNNNNNNNNNNNNNNNNNNNNNNNNNNNNNNNNNNNNNNNNNNNNNNNNNNNNNNNNNNNNNNNNNNNNNNNNNNNNNNNNNNNNNNNNNNNNNNNNNNNNNNNNNNNNNNNNNNNNNNNNNNNNNNNNNNNNNNNNNNNNNNNNNNNNNNNNNNNNNNNNNNNNNNNNNNNNNNNNNNNNNNNNNNNNNNNNNNNNNNNNNNNNNNNNNNNNNNNNNNNNNNNNNNNNNNNNNNNNNNNNNNNNNNNNNNNNNNNNNNNNNNNNNNNNNNNNNNNNNNNNNNNNNNNNNNNNNNNNNNNNNNNNNNNNNNNNNNNNNNNNNNNNNNNNNNNNNNNNNNNNNNNNNNNNNNNNNNNNNNNNNNNNNNNNNNNNNNNNNNNNNNNNNNNNNNNNNNNNNNNNNNNNNNNNNNNNNNNNNNNNNNNNNNNNNNNNNNNNNNNNNNNNNNNNNNNNNNNNNNNNNNNNNNNNNNNNNNNNNNNNNNNNNNNNNNNNNNNNNNNNNNNNNNNNNNNNNNNNNNNNNNNNNNNNNNNNNNNNNNNNNNNNNNNNNNNNNNNNNNNNNNNNNNNNNNNNNNNNNNNNNNNNNNNNNNNNNNNNNNNNNNNNNNNNNNNNNNNNNNNNNNNNNNNNNNNNNNNNNNNNNNNNNNNNNNNNNNNNNNNNNNNNNNNNNNNNNNNNNNNNNNNNNNNNNNNNNNNNNNNNNNNNNNNNNNNNNNNNNNNNNNNNNNNNNNNNNNNNNNNNNNNNNNNNNNNNNNNNNNNNNNNNNNNNNNNNNNNNNNNNNNNNNNNNNNNNNNNNNNNNNNNNNNNNNNNNNNNNNNNNNNNNNNNNNNNNNNNNNNNNNNNNNNNNNNNNNNNNNNNNNNNNNNNNNNNNNNNNNNNNNNNNNNNNNNNNNNNNNNNNNNNNNNNNNNNNNNNNNNNNNNNNNNNNNNNNNNNNNNNNNNNNNNNNNNNNNNNNNNNNNNNNNNNNNNNNNNNNNNNNNNNNNNNNNNNNNNNNNNNNNNNNNNNNNNNNNNNNNNNNNNNNNNNNNNNNNNNNNNNNNNNNNNNNNNNNNNNNNNNNNNNNNNNNNNNNNNNNNNNNNNNNNNNNNNNNNNNNNNNNNNNNNNNNNNNNNNNNNNNNNNNNNNNNNNNNNNNNNNNNNNNNNNNNNNNNNNNNNNNNNNNNNNNNNNNNNNNNNNNNNNNNNNNNNNNNNNNNNNNNNNNNNNNNNNNNNNNNNNNNNNNNNNNNNNNNNNNNNNNNNNNNNNNNNNNNNNNNNNNNNNNNNNNNNNNNNNNNNNNNNNNNNNNNNNNNNNNNNNNNNNNNNNNNNNNNNNNNNNNNNNNNNNNNNNNNNNNNNNNNNNNNNNNNNNNNNNNNNNNNNNNNNNNNNNNNNNNNNNNNNNNNNNNNNNNNNNNNNNNNNNNNNNNNNNNNNNNNNNNNNNNNNNNNNNNNNNNNNNNNNNNNNNNNNNNNNNNNNNNNNNNNNNNNNNNNNNNNNNNNNNNNNNNNNNNNNNNNNNNNNNNNNNNNNNNNNNNNNNNNNNNNNNNNNNNNNNNNNNNNNNNNNNNNNNNNNNNNNNNNNNNNNNNNNNNNNNNNNNNNNNNNNNNNNNNNNNNNNNNNNNNNNNNNNNNNNNNNNNNNNNNNNNNNNNNNNNNNNNNNNNNNNNNNNNNNNNNNNNNNNNNNNNNNNNNNNNNNNNNNNNNNNNNNNNNNNNNNNNNNNNNNNNNNNNNNNNNNNNNNNNNNNNNNNNNNNNNNNNNNNNNNNNNNNNNNNNNNNNNNNNNNNNNNNNNNNNNNNNNNNNNNNNNNNNNNNNNNNNNNNNNNNNNNNNNNNNNNNNNNNNNNNNNNNNNNNNNNNNNNNNNNNNNNNNNNNNNNNNNNNNNNNNNNNNNNNNNNNNNNNNNNNNNNNNNNNNNNNNNNNNNNNNNNNNNNNNNNNNNNNNNNNNNNNNNNNNNNNNNNNNNNNNNNNNNNNNNNNNNNNNNNNNNNNNNNNNNNNNNNNNNNNNNNNNNNNNNNNNNNNNNNNNNNNNNNNNNNNNNNNNNNNNNNNNNNNNNNNNNNNNNNNNNNNNNNNNNNNNNNNNNNNNNNNNNNNNNNNNNNNNNNNNNNNNNNNNNNNNNNNNNNNNNNNNNNNNNNNNNNNNNNNNNNNNNNNNNNNNNNNNNNNNNNNNNNNNNNNNNNNNNNNNNNNNNNNNNNNNNNNNNNNNNNNNNNNNNNNNNNNNNNNNNNNNNNNNNNNNNNNNNNNNNNNNNNNNNNNNNNNNNNNNNNNNNNNNNNNNNNNNNNNNNNNNNNNNNNNNNNNNNNNNNNNNNNNNNNNNNNNNNNNNNNNNNNNNNNNNNNNNNNNNNNNNNNNNNNNNNNNNNNNNNNNNNNNNNNNNNNNNNNNNNNNNNNNNNNNNNNNNNNNNNNNNNNNNNNNNNNNNNNNNNNNNNNNNNNNNNNNNNNNNNNNNNNNNNNNNNNNNNNNNNNNNNNNNNNNNNNNNNNNNNNNNNNNNNNNNNNNNNNNNNNNNNNNNNNNNNNNNNNNNNNNNNNNNNNNNNNNNNNNNNNNNNNNNNNNNNNNNNNNNNNNNNNNNNNNNNNNNNNNNNNNNNNNNNNNNNNNNNNNNNNNNNNNNNNNNNNNNNNNNNNNNNNNNNNNNNNNNNNNNNNNNNNNNNNNNNNNNNNNNNNNNNNNNNNNNNNNNNNNNNNNNNNNNNNNNNNNNNNNNNNNNNNNNNNNNNNNNNNNNNNNNNNNNNNNNNNNNNNNNNNNNNNNNNNNNNNNNNNNNNNNNNNNNNNNNNNNNNNNNNNNNNNNNNNNNNNNNNNNNNNNNNNNNNNNNNNNNNNNNNNNNNNNNNNNNNNNNNNNNNNNNNNNNNNNNNNNNNNNNNNNNNNNNNNNNNNNNNNNNNNNNNNNNNNNNNNNNNNNNNNNNNNNNNNNNNNNNNNNNNNNNNNNNNNNNNNNNNNNNNNNNNNNNNNNNNNNNNNNNNNNNNNNNNNNNNNNNNNNNNNNNNNNNNNNNNNNNNNNNNNNNNNNNNNNNNNNNNNNNNNNNNNNNNNNNNNNNNNNNNNNNNNNNNNNNNNNNNNNNNNNNNNNNNNNNNNNNNNNNNNNNNNNNNNNNNNNNNNNNNNNNNNNNNNNNNNNNNNNNNNNNNNNNNNNNNNNNNNNNNNNNNNNNNNNNNNNNNNNNNNNNNNNNNNNNNNNNNNNNNNNNNNNNNNNNNNNNNNNNNNNNNNNNNNNNNNNNNNNNNNNNNNNNNNNNNNNNNNNNNNNNNNNNNNNNNNNNNNNNNNNNNNNNNNNNNNNNNNNNNNNNNNNNNNNNNNNNNNNNNNNNNNNNNNNNNNNNNNNNNNNNNNNNNNNNNNNNNNNNNNNNNNNNNNNNNNNNNNNNNNNNNNNNNNNNNNNNNNNNNNNNNNNNNNNNNNNNNNNNNNNNNNNNNNNNNNNNNNNNNNNNNNNNNNNNNNNNNNNNNNNNNNNNNNNNNNNNNNNNNNNNNNNNNNNNNNNNNNNNNNNNNNNNNNNNNNNNNNNNNNNNNNNNNNNNNNNNNNNNNNNNNNNNNNNNNNNNNNNNNNNNNNNNNNNNNNNNNNNNNNNNNNNNNNNNNNNNNNNNNNNNNNNNNNNNNNNNNNNNNNNNNNNNNNNNNNNNNNNNNNNNNNNNNNNNNNNNNNNNNNNNNNNNNNNNNNNNNNNNNNNNNNNNNNNNNNNNNNNNNNNNNNNNNNNNNNNNNNNNNNNNNNNNNNNNNNNNNNNNNNNNNNNNNNNNNNNNNNNNNNNNNNNNNNNNNNNNNNNNNNNNNNNNNNNNNNNNNNNNNNNNNNNNNNNNNNNNNNNNNNNNNNNNNNNNNNNNNNNNNNNNNNNNNNNNNNNNNNNNNNNNNNNNNNNNNNNNNNNNNNNNNNNNNNNNNNNNNNNNNNNNNNNNNNNNNNNNNNNNNNNNNNNNNNNNNNNNNNNNNNNNNNNNNNNNNNNNNNNNNNNNNNNNNNNNNNNNNNNNNNNNNNNNNNNNNNNNNNNNNNNNNNNNNNNNNNNNNNNNNNNNNNNNNNNNNNNNNNNNNNNNNNNNNNNNNNNNNNNNNNNNNNNNNNNNNNNNNNNNNNNNNNNNNNNNNNNNNNNNNNNNNNNNNNNNNNNNNNNNNNNNNNNNNNNNNNNNNNNNNNNNNNNNNNNNNNNNNNNNNNNNNNNNNNNNNNNNNNNNNNNNNNNNNNNNNNNNNNNNNNNNNNNNNNNNNNNNNNNNNNNNNNNNNNNNNNNNNNNNNNNNNNNNNNNNNNNNNNNNNNNNNNNNNNNNNNNNNNNNNNNNNNNNNNNNNNNNNNNNNNNNNNNNNNNNNNNNNNNNNNNNNNNNNNNNNNNNNNNNNNNNNNNNNNNNNNNNNNNNNNNNNNNNNNNNNNNNNNNNNNNNNNNNNNNNNNNNNNNNNNNNNNNNNNNNNNNNNNNNNNNNNNNNNNNNNNNNNNNNNNNNNNNNNNNNNNNNNNNNNNNNNNNNNNNNNNNNNNNNNNNNNNNNNNNNNNNNNNNNNNNNNNNNNNNNNNNNNNNNNNNNNNNNNNNNNNNNNNNNNNNNNNNNNNNNNNNNNNNNNNNNNNNNNNNNNNNNNNNNNNNNNNNNNNNNNNNNNNNNNNNNNNNNNNNNNNNNNNNNNNNNNNNNNNNNNNNNNNNNNNNNNNNNNNNNNNNNNNNNNNNNNNNNNNNNNNNNNNNNNNNNNNNNNNNNNNNNNNNNNNNNNNNNNNNNNNNNNNNNNNNNNNNNNNNNNNNNNNNNNNNNNNNNNNNNNNNNNNNNNNNNNNNNNNNNNNNNNNNNNNNNNNNNNNNNNNNNNNNNNNNNNNNNNNNNNNNNNNNNNNNNNNNNNNNNNNNNNNNNNNNNNNNNNNNNNNNNNNNNNNNNNNNNNNNNNNNNNNNNNNNNNNNNNNNNNNNNNNNNNNNNNNNNNNNNNNNNNNNNNNNNNNNNNNNNNNNNNNNNNNNNNNNNNNNNNNNNNNNNNNNNNNNNNNNNNNNNNNNNNNNNNNNNNNNNNNNNNNNNNNNNNNNNNNNNNNNNNNNNNNNNNNNNNNNNNNNNNNNNNNNNNNNNNNNNNNNNNNNNNNNNNNNNNNNNNNNNNNNNNNNNNNNNNNNNNNNNNNNNNNNNNNNNNNNNNNNNNNNNNNNNNNNNNNNNNNNNNNNNNNNNNNNNNNNNNNNNNNNNNNNNNNNNNNNNNNNNNNNNNNNNNNNNNNNNNNNNNNNNNNNNNNNNNNNNNNNNNNNNNNNNNNNNNNNNNNNNNNNNNNNNNNNNNNNNNNNNNNNNNNNNNNNNNNNNNNNNNNNNNNNNNNNNNNNNNNNNNNNNNNNNNNNNNNNNNNNNNNNNNNNNNNNNNNNNNNNNNNNNNNNNNNNNNNNNNNNNNNNNNNNNNNNNNNNNNNNNNNNNNNNNNNNNNNNNNNNNNNNNNNNNNNNNNNNNNNNNNNNNNNNNNNNNNNNNNNNNNNNNNNNNNNNNNNNNNNNNNNNNNNNNNNNNNNNNNNNNNNNNNNNNNNNNNNNNNNNNNNNNNNNNNNNNNNNNNNNNNNNNNNNNNNNNNNNNNNNNNNNNNNNNNNNNNNNNNNNNNNNNNNNNNNNNNNNNNNNNNNNNNNNNNNNNNNNNNNNNNNNNNNNNNNNNNNNNNNNNNNNNNNNNNNNNNNNNNNNNNNNNNNNNNNNNNNNNNNNNNNNNNNNNNNNNNNNNNNNNNNNNNNNNNNNNNNNNNNNNNNNNNNNNNNNNNNNNNNNNNNNNNNNNNNNNNNNNNNNNNNNNNNNNNNNNNNNNNNNNNNNNNNNNNNNNNNNNNNNNNNNNNNNNNNNNNNNNNNNNNNNNNNNNNNNNNNNNNNNNNNNNNNNNNNNNNNNNNNNNNNNNNNNNNNNNNNNNNNNNNNNNNNNNNNNNNNNNNNNNNNNNNNNNNNNNNNNNNNNNNNNNNNNNNNNNNNNNNNNNNNNNNNNNNNNNNNNNNNNNNNNNNNNNNNNNNNNNNNNNNNNNNNNNNNNNNNNNNNNNNNNNNNNNNNNNNNNNNNNNNNNNNNNNNNNNNNNNNNNNNNNNNNNNNNNNNNNNNNNNNNNNNNNNNNNNNNNNNNNNNNNNNNNNNNNNNNNNNNNNNNNNNNNNNNNNNNNNNNNNNNNNNNNNNNNNNNNNNNNNNNNNNNNNNNNNNNNNNNNNNNNNNNNNNNNNNNNNNNNNNNNNNNNNNNNNNNNNNNNNNNNNNNNNNNNNNNNNNNNNNNNNNNNNNNNNNNNNNNNNNNNNNNNNNNNNNNNNNNNNNNNNNNNNNNNNNNNNNNNNNNNNNNNNNNNNNNNNNNNNNNNNNNNNNNNNNNNNNNNNNNNNNNNNNNNNNNNNNNNNNNNNNNNNNNNNNNNNNNNNNNNNNNNNNNNNNNNNNNNNNNNNNNNNNNNNNNNNNNNNNNNNNNNNNNNNNNNNNNNNNNNNNNNNNNNNNNNNNNNNNNNNNNNNNNNNNNNNNNNNNNNNNNNNNNNNNNNNNNNNNNNNNNNNNNNNNNNNNNNNNNNNNNNNNNNNNNNNNNNNNNNNNNNNNNNNNNNNNNNNNNNNNNNNNNNNNNNNNNNNNNNNNNNNNNNNNNNNNNNNNNNNNNNNNNNNNNNNNNNNNNNNNNNNNNNNNNNNNNNNNNNNNNNNNNNNNNNNNNNNNNNNNNNNNNNNNNNNNNNNNNNNNNNNNNNNNNNNNNNNNNNNNNNNNNNNNNNNNNNNNNNNNNNNNNNNNNNNNNNNNNNNNNNNNNNNNNNNNNNNNNNNNNNNNNNNNNNNNNNNNNNNNNNNNNNNNNNNNNNNNNNNNNNNNNNNNNNNNNNNNNNNNNNNNNNNNNNNNNNNNNNNNNNNNNNNNNNNNNNNNNNNNNNNNNNNNNNNNNNNNNNNNNNNNNNNNNNNNNNNNNNNNNNNNNNNNNNNNNNNNNNNNNNNNNNNNNNNNNNNNNNNNNNNNNNNNNNNNNNNNNNNNNNNNNNNNNNNNNNNNNNNNNNNNNNNNNNNNNNNNNNNNNNNNNNNNNNNNNNNNNNNNNNNNNNNNNNNNNNNNNNNNNNNNNNNNNNNNNNNNNNNNNNNNNNNNNNNNNNNNNNNNNNNNNNNNNNNNNNNNNNNNNNNNNNNNNNNNNNNNNNNNNNNNNNNNNNNNNNNNNNNNNNNNNNNNNNNNNNNNNNNNNNNNNNNNNNNNNNNNNNNNNNNNNNNNNNNNNNNNNNNNNNNNNNNNNNNNNNNNNNNNNNNNNNNNNNNNNNNNNNNNNNNNNNNNNNNNNNNNNNNNNNNNNNNNNNNNNNNNNNNNNNNNNNNNNNNNNNNNNNNNNNNNNNNNNNNNNNNNNNNNNNNNNNNNNNNNNNNNNNNNNNNNNNNNNNNNNNNNNNNNNNNNNNNNNNNNNNNNNNNNNNNNNNNNNNNNNNNNNNNNNNNNNNNNNNNNNNNNNNNNNNNNNNNNNNNNNNNNNNNNNNNNNNNNNNNNNNNNNNNNNNNNNNNNNNNNNNNNNNNNNNNNNNNNNNNNNNNNNNNNNNNNNNNNNNNNNNNNNNNNNNNNNNNNNNNNNNNNNNNNNNNNNNNNNNNNNNNNNNNNNNNNNNNNNNNNNNNNNNNNNNNNNNNNNNNNNNNNNNNNNNNNNNNNNNNNNNNNNNNNNNNNNNNNNNNNNNNNNNNNNNNNNNNNNNNNNNNNNNNNNNNNNNNNNNNNNNNNNNNNNNNNNNNNNNNNNNNNNNNNNNNNNNNNNNNNNNNNNNNNNNNNNNNNNNNNNNNNNNNNNNNNNNNNNNNNNNNNNNNNNNNNNNNNNNNNNNNNNNNNNNNNNNNNNNNNNNNNNNNNNNNNNNNNNNNNNNNNNNNNNNNNNNNNNNNNNNNNNNNNNNNNNNNNNNNNNNNNNNNNNNNNNNNNNNNNNNNNNNNNNNNNNNNNNNNNNNNNNNNNNNNNNNNNNNNNNNNNNNNNNNNNNNNNNNNNNNNNNNNNNNNNNNNNNNNNNNNNNNNNNNNNNNNNNNNNNNNNNNNNNNNNNNNNNNNNNNNNNNNNNNNNNNNNNNNNNNNNNNNNNNNNNNNNNNNNNNNNNNNNNNNNNNNNNNNNNNNNNNNNNNNNNNNNNNNNNNNNNNNNNNNNNNNNNNNNNNNNNNNNNNNNNNNNNNNNNNNNNNNNNNNNNNNNNNNNNNNNNNNNNNNNNNNNNNNNNNNNNNNNNNNNNNNNNNNNNNNNNNNNNNNNNNNNNNNNNNNNNNNNNNNNNNNNNNNNNNNNNNNNNNNNNNNNNNNNNNNNNNNNNNNNNNNNNNNNNNNNNNNNNNNNNNNNNNNNNNNNNNNNNNNNNNNNNNNNNNNNNNNNNNNNNNNNNNNNNNNNNNNNNNNNNNNNNNNNNNNNNNNNNNNNNNNNNNNNNNNNNNNNNNNNNNNNNNNNNNNNNNNNNNNNNNNNNNNNNNNNNNNNNNNNNNNNNNNNNNNNNNNNNNNNNNNNNNNNNNNNNNNNNNNNNNNNNNNNNNNNNNNNNNNNNNNNNNNNNNNNNNNNNNNNNNNNNNNNNNNNNNNNNNNNNNNNNNNNNNNNNNNNNNNNNNNNNNNNNNNNNNNNNNNNNNNNNNNNNNNNNNNNNNNNNNNNNNNNNNNNNNNNNNNNNNNNNNNNNNNNNNNNNNNNNNNNNNNNNNNNNNNNNNNNNNNNNNNNNNNNNNNNNNNNNNNNNNNNNNNNNNNNNNNNNNNNNNNNNNNNNNNNNNNNNNNNNNNNNNNNNNNNNNNNNNNNNNNNNNNNNNNNNNNNNNNNNNNNNNNNNNNNNNNNNNNNNNNNNNNNNNNNNNNNNNNNNNNNNNNNNNNNNNNNNNNNNNNNNNNNNNNNNNNNNNNNNNNNNNNNNNNNNNNNNNNNNNNNNNNNNNNNNNNNNNNNNNNNNNNNNNNNNNNNNNNNNNNNNNNNNNNNNNNNNNNNNNNNNNNNNNNNNNNNNNNNNNNNNNNNNNNNNNNNNNNNNNNNNNNNNNNNNNNNNNNNNNNNNNNNNNNNNNNNNNNNNNNNNNNNNNNNNNNNNNNNNNNNNNNNNNNNNNNNNNNNNNNNNNNNNNNNNNNNNNNNNNNNNNNNNNNNNNNNNNNNNNNNNNNNNNNNNNNNNNNNNNNNNNNNNNNNNNNNNNNNNNNNNNNNNNNNNNNNNNNNNNNNNNNNNNNNNNNNNNNNNNNNNNNNNNNNNNNNNNNNNNNNNNNNNNNNNNNNNNNNNNNNNNNNNNNNNNNNNNNNNNNNNNNNNNNNNNNNNNNNNNNNNNNNNNNNNNNNNNNNNNNNNNNNNNNNNNNNNNNNNNNNNNNNNNNNNNNNNNNNNNNNNNNNNNNNNNNNNNNNNNNNNNNNNNNNNNNNNNNNNNNNNNNNNNNNNNNNNNNNNNNNNNNNNNNNNNNNNNNNNNNNNNNNNNNNNNNNNNNNNNNNNNNNNNNNNNNNNNNNNNNNNNNNNNNNNNNNNNNNNNNNNNNNNNNNNNNNNNNNNNNNNNNNNNNNNNNNNNNNNNNNNNNNNNNNNNNNNNNNNNNNNNNNNNNNNNNNNNNNNNNNNNNNNNNNNNNNNNNNNNNNNNNNNNNNNNNNNNNNNNNNNNNNNNNNNNNNNNNNNNNNNNNNNNNNNNNNNNNNNNNNNNNNNNNNNNNNNNNNNNNNNNNNNNNNNNNNNNNNNNNNNNNNNNNNNNNNNNNNNNNNNNNNNNNNNNNNNNNCGTTTAAAGTATGCCACCTTGTGACCAAAAATTGTCTAAATCGTACCTAAACTGTTCAAGCCCCTAAGTACTAAATATGTGGACCCCAGTGCCTATAGTTGACCTTCTACCGAAAATATCAGCCAATCCACAAAGAAATCTCAAACGAGTATACCATTTGACTTTGCGAGAGTATAAAATGTTCGGTTACATCCGAACTTAGCCCTTCCTTACTTGTTCTAATTCGTTTTTCGTCGCCACATCAACATTTTTCCTCATTCGATACGACAGCTCCTTGCGCAGCTATTTCGATCGACATCGTTCCGTATTTCAAACTCTTTTCTTTAATAATTAATTATTTATAAAAAAAAAAAAGATTACCATTTATATTAATTATAATAACGGATGCCAAAAATAAACTTTTGCATACTTATACGAAACACATCGCCTTTTATTTAAAGTATTAACGCGATTTTAAGTGTTAATATCTCGGTAGTGTTCCCCCATATAGAAGACACACATTTATTCAAACAGAAAAAGACCTAGACAGAAAAAAGTTTATATGTGCACTTTAAGTATTTATTTAGTTTTTAGTAATAATATTTTTAATTTTAAACGGAAAATATGCGAGGAACAAAAACAAAAAGAGAAATAAAATAATTTTAAGGTACAGCAATTTTTCTTATTATTATGTTTATACAGCACTTGCGTTCACATATTATATTTAGAGATTCTTGCTTACATTTTTAAGATGTTAATTTGAGAAGTCTTAAATTTTTTTTGGCATATTTAATCTACTTGAAATAACAAGCGATTCAAAAATGCTGCAAAATATGTATGTGCGGCAATGCCAGATTATTTTTTAATGAAAGTTTTTTGTGCAATTAACCGGAATAAATAAAAGGTATATTTTTTTGAATAACACATATTTTTAACTGATTATGCGGGAAAACAAATCAACCGGGTTCAATTACTACCGTAATTTCGTACAACGAATCGCAATAGTAAGGGGTACCTGTGGTTTGAAAATTTGTGAGTGGCCCCGCCCCTAATAGATTTAATGTATATAGATATCTTCGTAACTGTTCTAGCTATATGATAATAATTAGCACAGGACAAATTCTGGTAATAGCTCTAACGAAAGTGTAAATATACTTAGGTGAAACCCATATAACGGTTTTGCTAAAAACTACTTAAAGAGCGATAAATCAATAACTCAATGCGTCAGGGACATTAAGAGCCGGTGTTAAAATTGGACAATAGGTATGGTACCGCCAACTTTTGACTAAATCACATATCTCCGGACCTACTCGACCAATTTCAATTAAATTCGGTGGGTAACATAACCTTACATTCCTGTAATACAGTGCGAAAATGGGTGAAATCGGACTACACTCACCCCACTTCCTAAGTAACACAAATTTATATTCCATCCGATTCTTTCCCCTTCCAGTATATAAATCAAGCACTAAATATATCGGGATATAATTTTGCAAAAATAGTGCCTTTAAGATATGCCATTTCAAGTCTAAAAATTGTCCAAATCGGACCATAAGTGTTCAAGCGCCCTTATACCGAAAATGTGTACTACAGTGCCTACTTTTTACCGAAAATATAGGTCAATGTGTGAGACATATTTTTGAAATTCCAATAGAATCCTTTCCTTATAGCGATATGTCTGTGAGTCGAAAATTGTTAGAATCGAGTCAATACATCACTTAGCGCACATATACCTAATAGGAATATTTTCGGCTATCAAATTGACTTTCAACCACATATATTGGCCAATACTTAAGTTTTCCTAATAAAATTGAGTGGAAGTGTTTTTCTAAAACCGATGCACCTTTTGGCCTAAAATCGAGTCAAATTTTGCTCTAGCCCCCATGTAACTAATATCATGATTATCAAACTACCGGTTCACTTTACTCTCTACATATTGCTGATCGTATGTGAAGTACCTTATTGAAACTCAGAGAACAACTCAGATGCAATATGTAGTAATTCAAAAATTGATAAAATGGGGTCAAAACTACGCCTATTCCCATATACCTAATATAAGATTTTGAAACTTTCGGTTGGCTTTATGCCGTATGTATCGGTCAGTGTGTGAGTTATTTATTTATAAAATTGCATTTATGGATATATTGTATATCATTGGAAAGGAGAGGACGCACAACGTAATTTTTTCGCATGTACGTCAAAGGGAACACTGGTAAAAAACGGTGGCGCGTTTTCATTAGTCGATGTTATTTCACCTTTGCGCGACACACTCAACACAGTCATATACAGAAGTACACGACTGTTCTGTATAAGTTGCAAATACATATATCGGATAATTGTGTACCGTTTACGGCGGATTTGTGGTTGCGATTTTTTTACTGTTAATTACGAAATAGGAGGTGATTGAATTTTTTCCGTTCTTTACATGCGGTTGGTTTGTTGCAACTTTTAACGAAAATTTAATTGACAACATTCATTTCATTTTGCTGAGTTAGAAATTTATAGGTAAATTTCAAGTACATTGTTTGATAGTTAAATTTTTTACCATTTTTTTCCAAGGTTAATAAGTTGGTTGAATCGACATCAACAGCACTTCAATTAGAAAGATAATTTCTTCGTGTGTTTTGACAATATCCCATTACTTCATTTATTATTGATTAATTTATTTTTAAACTCTCGCAACGTGCTGCTACAGAATATAATAGTTTTGTTCACATAACGATTGTTTGTATCACCTAAGAATAATCGAGCTATATAGGGTTATATATATATATATGATGAGGATGACGAGATGAGTTGAAATCCGGGTTCCTGTCTGTTTATCCGTCCATGCGTGCAAGCTGTAATTTGAGTAAAAATAATGATGAGATATGAAAATTGATACACATGTTCATTAGCACCATAAGAAGTATTTTCAGTCGGATCACTGCCAGGGCCACAAAAAGCCAATAATCGAAAACGTATAAAGTGCCGTAACTAAGACGGAAATAATAACTTTTCAAGCCCACGGATATCCAGTAGATGGGCCACAGTGACTACAGCTGATTGTGAGATATTTATGATAATGAAATTCATGAAGTATCTTTCTTTATATCAGTGTGGCCTGGCGGCATAAAGTGGTAACATCGGGTCAACATTCGTACTTTCCCTATAAAACATCCTCATTAAGATGTGAAAATAGATAAACTGTGACTTCGTCTGTTTAAATGCTACAGTCAATTATTTCATTTTTGCGACGTTAAGTCTGAACAAAATTACATTTTAGGTACCTACATACAAATATGTATATGTAAACACATTGATGAATACAATTTCTTTGTGGTTTTTAAAGCGGATTTTACCTAGCGCCGTTGGTATCTCATGATTGGTTAAGGTATTGAAACAAATATTTAGATAATAAAATCCTTATACATACATGATCCACGTATATACATATTTATATGTAACCAGCAGATATTCTTAAAACCTGAGTAGGGGTTTCAGAGTCGGTAGATTCCACTGTTAAACGAAAGCAAATTACGGAAGAGTTTTCCTAGCTGATAATTTCAGAGTTTCAATACAATGAAACAAATCACAAATTTCTAGGGAAACTACATATGTGACTAAATATTATATACAAGTATTGTATTATGGTAAATAATATCTATGTTATATAAACTCGTAGGTAATAAAAAGAACGTATGTTGTGTATACAATAATATAAATATATATACTGTTTTAAAATTTTTAGTTACGCTAGATATCTTAAGCAGTGAAGAACTAATTTTATTCAAACAGTTTTACTATATACTGTTAAATATATATGTATATACAAGAGAACCCCGTCCACGCGTTGCTGTGGCTAAGGTATTTAAAACCAGAAAGTTTCCGAAAATTGAAAATAAAACAGAACAATTTTAATCTTCATCAATATTTATTTTGTCGCCTTCAAAATATGCTCCTTCTCAAGCGATACACATATGCCACCTCGATTACCATTCCATCGAAACATGCGTTGTAGGCGCTGTCCGGAATCGCCTTTAGTTCCCTCTGCGTATTTTCTTTTACGGCCAATCGAGTGGAAACGAAGAGGTAACTTAAGTTTTGGAAACAAAAAAGTCGCCAAGTATTATTTGAGCGTTTCGAGGCGTTTGCGCGAAAACATCCGTCGTAAACGGCCAGAATTGTTGGCCAACAATTTCCGGATAGTTTCTGGTCTTAATTATAAACTACTCAATACAGTAAAATTGTATTTATGAATAAAAACGAAAACGCTTTTTCCGGTGGAAGAATAACCCCTCGGATCACTTTCAAATTTGAAAATGATTGATACTAATCTTCTTCCATTTGTTATTAAGCACAAATAAATATAAATATAATGTGTTGATTTTTTTTATTTTAATAATTTTATATTTAAGTTTGAAACAAATAAGTAATTTTCAAAGTTGTTCGTTGAAAATATTTGAGATAATGAAAAAGTCTAGATCTTAATTTTTACCAATAATATATGTAGTTTTTAATTATAAATATTTTCAAATTTAATTTAATTCTGCCCTATCAGTATCGCGCATTCTTACAGTATCATTGGAAAACGTGGCAAGAGGACCATTTCTTCATTAAATTTTCCAGTCAAAATGGTTGCTGCAATAATATTTCCTGTAATCTGTTTGATTACCAAACGTGTACCGTTGCATAACTGAGGTGAATGAACTTACTCTGAATAATTGAATAAATTCAACCGAAGATTATGTGATGTCATTCCGAGTATATTTAGATAATTTACGTTTTCATTTTCATCAAGTACAATAGCGAATTATTTAAAATAGACGATTCTAAGCTATCTCCACACCAATTTTCAGGCAAATCGGTTAAACAGTTCTTGAGTTATAAATATTGAAATTATCTATAGAAAAGTGTTGTTCTTAGGCTTTTCGAGACAATTTTTTTAAAATTTTTCTCTGCTTAAGAACCATCTTCGTACTTCAAGCAATATTCTAAAGAACAAGAATTAACGAAATCGCTTTAGATGTAGATTTATTAATTTTTTAAATTTGAGATTTAAACTATCCTACGATTTATGTTGAGTCAACCTGGTGTGCTAAATTGTGCTAAATTGTACTAAAATCGGTTCAGTAGTTTAGGAGATAACCCTGGACAAAACGTGACACGTAATTTTTATATATACATATAAATATATAGATATAGATTGATGTCACAAACCACATTAGATTTACGGCTAAAAAGGCTTGTAACCGGACAATGTCAGAACAAAAAAAATACTTCAATAACCCCGACAGCAGAGCAGTATCAGAACGATAACAAGGATTCAAGCAGAGCAGTATTAGAACCATAAAAGTAGAAGTCCGTGGGCGTCGAAAGAGTTACATAAATTGAAAAACAGAAAAACTCGAGCCTTTAAACATTTTAAAAAAACCGGTTCACTTGTCGACTATTCTAAATATTCCGTATTGCATCGACAATATTTTGACCTAAACAAAGAATGTTATAATAATTACTTAAATAAAGTAAAAAAGAATGTTGTAAGTATCATAATAAGTAAAATCGTTTTATGATTTCGTCAACTCCAAACGCAGGATTTCCAAATTTCCGTCCGCAATGAAATACAAATCTATCATTTCAAGTGAAAATGATATTATATCCAATATGTTTGCAGAATTTTTCAAGTCAAACTACTGTAATAATTCTTCCAAAACTTTTTCTTATCAGCACGAGCTGTGTTCGAATACTTTAATTAACGCTCCAAATATTTCTGAAGAAGACGTCCTATTTAATTTAAATAAGTTAAAACCATCTTTTAGTTATGGCCCAGACATGATACCCTCATGCTTCCTAAAAAATAGTGCCAAATATATTTACTTGCGTTTGACAAGGATATTCAATTCCTCTCTTAAACACGGTATATTTCCTTCAATATGGAAACAGTCATTTATAATTCCTTTGCGTAAAAGTGGATTAAGATCCAACATTGAAAACTATAGAGGTATCGCAAAACTATCAGTTATATCTAAACTTCTTGAAGCTATCATCACTGACCATATAACCTTTTCGATTTCTCCGTTAATTTCCTCATCTCAGCATGGATTTCGTAAAGGGAATTCGACTATAACAAACTTACTTGAATTTGTTAACCATGTATCATTGGGTTTTAGGGAACATAAGCATACGGATGTTATATACACAGACTTTCGCAAAGCTTTCGATAAAGTAAATATCTCGATTCTCATACATAAACTTGATATGCTGGCCTTTCAGCCAAGATTCCTTCAATGGGTGTCTTCCTATCTTTATAATACAACACAACGAGTGATATTTGAGGATACACCTTCAGATACAATTAATGTTTCTTCAGGTGTTCAGGTAGTCGCAAGGTAGTCATCTTGGCCCGATTCTGTTCTTGTTGTTTATAACCGATATCTCTTCAGTAATTGAATTCTCAAAAATTGTATTGTATTATACGCTGGCGACGTAGAGCTTTTTAAATCATACACTTCAACTGAGGAAAGGTGTCTGTTGCAAACAGACTTAAACAATATGGTTGCATGGTGTGATAGAAATGATTTGCCATTGAATCTGAATAAATGTAAGACGATGTGCTTTTCCCATAGATCTGTGCACCCCTCTTCTTATATAATAAAACACCATATTCTGGAGCAAGTTTTTAACTATGTTGATTTGTTAGTTAATATGGACCCTAAGCTTAATTTTTGTCTTCATATTGATACCTTGGTCTTGAAAGCAAAAGCTGTCCTCAGTTTTGTTAAACGTTGGTCTAAAGAATTTAGAGATCCGTATATTACTAAAACACTCACTTACCTATATTGGAATATGGCTCCGTTGTAAGGAACCCTAGCTACCAAATCCATTCTGGCAAGTTGGAGTCTGTTCAAAAACAATTTTTACTTTTCGCCTTAGCGTATTTCCGATGGGATTCTAGGGTAAGTCTACCTCCATACACCAGTCGTTTAAAACTTATTAATCTACCTACACTTAGGGAAATGCTTGGCATAATATTCTTAGTGAAAATCTTGAATGGAACAGTATGCAGTTCTTTTCTCCTATTTGAAATTAAATTTAATATCCCGATTCGCTTTTCGAGGCAGTTTAGACCTTTACAGTTAAAATCCTGTAGATCAAATTTTGAACTAAACGAGCCATTCCGCCGTATATGTCATGATTTTAATTCTCATTCCAGCACATTTGACTTATCTGACTCACTTTTCAAAATTAAAAAGACTTTATTGTTTTCTCTTAATGAATGAAAATGTAATAATTTACTATATTGTAACTATAAATCTTAGCTGTTGAAATTTTTGTTTCTGTAGCTGAACAAGTTTAGATCTCAACACTTAAAAACTCTCTTGCCTTCTCTGACTCGGGTAATTCCGCACGTATGCGGATTGCGCCCCTTGCGTCGGTTGGGCGGGAGGAGGCTAATCGTTGGGTTACTATTATTATAACAAAGATCAAATACGAGAGACGACCGTAGGATCATACTTTTAACACCTGGGTGGACGGACCCATAAAATTGTAAATCGGAAAATAATTATTTTAAATATTTTGGTAAGACATTTGTTAATAATTAATAATGCATATGTTAAGTAAAAGTTTTAAAAAAGTTCACTAAGTCGTCTTGAAAATCAAAGACGCATGCGAATTCTTCGGGCAAACTCATTATACAGAGTTAGTGAGCAATCACAAAATACTGAAAGCAAAATAGAAATACTCGAGAAAATAGATCTAGGCGAAAAAATCTTGAAGTAAGGTCTGTTGAGCAAACTGGAAATACTTTTCAACATAGGATTAGGGAAGAAAACCCAGAAGTATGGTCTATTGAACAAGTTATAAATACTGTTCAACATACCACTAGGCGGGAAAATCCACAAATTCGCTCTGAAGAGCAAATTAGAAACATTCGTGGACATAGATCTCGGCGCAAAAATTCCGACATAAGGTCTATTGAGCAAAGTACAAATACTGTTTAACATAGAACTAGGCGGTAAAGTCCAGAGACACAGTCTCTGAAACAAATTATAAATACTATTCAACATAGGACTAGGCGGGAAAATTCTAAGGTGCGGTCTGTTAAACAAAGTTCCCCCTGCAGGTAGGGGTAAGAATTTACCCGCGGTAAGGCATGCCTGTCGTAAAAGGCGACTAAAAGCCAAATGCACTATGACTGTTATTATGTACCTTGCTCAGTAATATCAGCATAGTATAATATGTCAGAAATAGTGCTATAAGACTCAGCTTGAACTGATATTATAGACTTTAAATGAAAAAGCAAATAAAAATACATTTGAAGTTCAAGCGACAAAATTCACCAGTCATTGAGTAATGGGTTGCTCAACTGGCAGTAGTTTCGGCTACGCAGTTTTACCGGAGACTTTTTGGTACCATGGGGAGCAGAAAGCCCTTGGACTTCGGTCCAATTTGCTCATTGGGTTGTGGCCCCTTTGGGGAGATTCGTGGTGGCTGTGGTTGAAACCTAAATGCAGGAAGAACTGAAAATTCAGCCTAACTGTTTTTTTTTCAGTTCAAAATAGAGTTGCAAAAAGCAACTGGGTTCCGTACCCGAAAACGGAAGAGGTTTTAGGTCGGCCTCGAATCATACCAAGATGGTAGTGTGGACCCAGACACACTGCCACTGGTATCCAAATAAATACTTGCAAATAGCTCGTATTGTTTGGGGCTCTTATCAACGCATTGTATTGATAAGTTGTGTTTTGGAACACCGTGAAGTAAGGCCGTCGCCGGCAGGCGGCAAATACCCCAAGTACTCATGAACACAGATCTCAGCGCGAAAATTCCGAGGTAAGGTATATTGAACAAAGTGTAAATACTGTTCAACATAGAACTAGGTGGGAAAACCCTACGGTACGGTCTCTTTAACACATTATATTGTAAATACTGTTCAACATAGGACTAGACTGGAAAATTATCAACTTCGCTATGTAGAGGTAAAGGTGTTAGATCCTCTCCTGCGCACTGGGAAGGAAAAAATGGCAATTGCTATGATTCGCCAATTTGGGCTTCCAACCTTTTTCATTACTTTATCGGCTGAATCTTAGTGGGTTGATCCTTTGGTCACTCTCTCTAAAACTGTTGATTCTAAAGATATTTCGGAAGGGGAAGCCAACAGTTTAACAACCCAAGATAGGTAATGTCCTAATTCAGTCAGATGCGGTTACTTCAACCTTCAAGATCCTCAGACATTCCCTGACATCATTAGTTTCATTGACAATTACATTTATACAAATTGTTTGGTCAGGCACTTAGAAAATTATTTGGGTTATGAAAAGCATAATCACAGTAGGCCTTGTACTAGGGAAATAATATTACAACAGTTTTGTCCTTTTGATATACCTTATCCACCAATGCTTTCAACGCAAATATTGTTACCTCTTACAGAAACAATTCAAAATTTCGAAAGACATAAAGAAAACTTTTCTAAAATTCAAAGTGTTTTAAATTCCAATCTTACTACAGAAGACATTTCTAATTTAAATGATTTTGAACATTTCTGTCTGATAGTAGAATAAATATGTCTTTTTATGACTATTGGTTAGCTCTGAGATCAAGCTTATACAAACCCAACATTTTTCTAAAAAGAATAATACAGGATCGTTTTATAAATGCTCACAATCTTTTGATTTTGCGTGCATGGAGCAAATGTGGATATCCAATATATACTGGATGTATATGTTTGCTGTTCTTATATAATTAATTATATTAACAAGTCTAACACAGGAATTTCTTGGCTCTTAAATGAAACTATATCAGAAGTTATTGCTGAAAATTATGCCCTTACGCAAAAACTAAAACATAACCATCTTTCGGAAGCAAGTAATGCACAAATATTTATAAAAACCTCTCGACCTGAGGAACGTGTTGGAATATTAAAGTCTAGAGCGGAATTTCAGAACCTTCCTTCAGGTTCGACTGAGACGGTCGTAGCCGGTATTTTAGACCGCTATGTTCAAAGACCCAATCAGATAGAAACTCTTTCCGGAAATGGTAATGCTTTACTATCCATGGCGAAACGAACAGCAAGATCTCATTAAAAACGATAATGAGCAGACTTGCATAACACATCGTATTCTAATTGAGGAAAATCAAAGAAAATGATGTTTTGAGCCAAGAAAACTTGACAATGTTTTAGAAAGTCTTAATAATTAAATAGACATAGAAAAAGGTGCACAAAATGAACTACCTATTGTGGCAAATGGGTTCAGAGTGTTGGTACTTCAAGAATTAAATCCAAATATAAATTTGCTGGACTTGCATGGTGAAGATTCACCAGATAATGGCACTGAATCTGATTTCAACATTAGACGTATTAAACTACCCCCTTTAATTCCAGTTGACGAATTATACTCTAGTTCAAAGTCTTAATATAAAGCAAAGAACTTACTTGGCACCTTTGATGCACCAGTTAAAAAGAAATCACCCATTTTATGCGTTCATTGGCGGCGGTGCAGGTGTAGGAAAGAGTCGTTTGATATCTGCAATATTTCAAGCTCTTATCCATCGTTACAATTCTACAACTGGATCCAATCCAAGTTCCTTAAAAGTTCTTCTTTGCGCACCTACGAGAAAAGCAGCATTCGGAATAGATGGAATGACCCTTCATTCAATATTCTCTTTACCTGTTAATCAGTTGAATAGAGAGTTGAGGCCATTAGCAATGACACAGTTAATTCATTGTATTCCAGACTTATCGATTTAAAATTAATCATAATTGATGAAATATCGATGGTAGGTGCTCGTACGTTTAGCTCTGTTGATGAGAAATTAAAACAAATTATCAAAACAGATAGCCCTTTCGGTGGTATACTTCATAGTGTTTGGTGGTTTGATGCAACTCTCACCAGTTGGAGATAGGTGGATAATCTCTTCTAATCCCAATGATGCATACAGTATTTCAGTTGGTTCCCCTTTGTGGGAATTATTCAAATACTTTGAATTAACAGAAATAATGAGGCAACGGGAGAATCAGGCATTTGCTATTGCAAATGCCATATCACTCACTGAAACTCGATTAGTTAATTAGGAGCAACTTCTCGATGATGCCATACATTTATTTTGGTCCAATAAAAGGCAAATAATTTTAATGCCCTTACGCTCAATCGAATCCCAACTGAGGTTATACTTTCAACTGCTAAAGATTCAGTTAAAGGAATAGGTATAAGTGAAAATGAGAATATTTTGGAAAGAGTTAGACTTTTAAAAACTACTGAAAAGCAGGGATTGCCCTATGCATTTAAAACTAAAAACCTCCGCCAAAAATATGATTACAGGGGATAAAAACACTTGTGATGGCTTGGTTAATGGGGCAACTTATGCAATTCATTTCATTTTTATTTTCCAACAACTCTGTAGATTAAATTTTGGAACCTTTTGTTGGTTTGATAGCTCGATTAAAGAAGTCTCGTCCTCTAGAGAGTTCTTGGACACCAATTAAAAATGTTTTGAAATCTTATTATTGTAAAAGTAATGAATTAATCCCGAACATCAGGAAATCAAATTTTGTTTCATAATGTTCAGAGTCTCCACGCTCATGTTAATGATATAAAAAGCGACCGCCTGATACTATTTTCAGATATTTTATATTTTGTAGAAACTTGCAGTTATCCCTGTGAAAATTTTGATATACTCCAATTTACGAGTTGAGAATAGGGGTATAATAATATATGCAAAGCATGGTATTGCTCTATTGAACCAAAGGTTATAAAGAAAATTTATTCAGGCCGTAAAGTTTTAGAAACAGTTTAGTTTAAATGTTTCAATATTAATATTTTGGTTCTATACAGAAATTCTGCTTTTTCTATTAGACATTTAATTGCAGAACTTCAGGAAGTCCTTATTTCTGCTTTGTGCAAAGAAAGTATCATAATTGTTGGAGATTTTAACATTTGTCCGAATTCCACAGGGACTATAATAGTAAATTTTCTCCAAGAAAAAAACTTTAGTTCTCTTCTTGGTGTATAATATTCAACTACACATGCAGGTACACAAATTGATTGGACATTTTCAAACACGGATTCTTCCCATGTTAATGTAGTTATTTATAAGACAGTTCATAGCAATCATGATAGTATTTGTGTCTCAATTTCGAGATATCTTTCACACTTAGCGCAACATTTCTTTCTTCTTCTCAAACATAATGGCATAAGATTGGCGTAGCAATTCTGACAGCAGTTTTTAAGAGAAATGTAATTAAATAAAATATATTCGGTGTAGTAAAAAGAAATCCATTATTTTTGCATGAAATTGAATGCTTTAATTATTACTTTTCGTATTCAGCCTTATTCAAAAGGTTTCAAACGGTTTTTTGTACAATGTTTAGATCCTGAACAATCGTAATCGATGTTTGGACTCGGCGATTTCCATTGTTTGATCGATTTTTTCGATAATTGGTCTTCCAGAGCGCGGTGCATTTTTGACATCGAAATTACCAGAACGGAATCGACGAAACCAAAATTGCGCATGAGTGGGTGCTACAGTATCAGGACCATAAACGCTATTCACATTTTGGTTGCGTTTTCGCCCTTATCGAAGAAAAACTGTAAAATATAGCTAGTTTCTAATGTCCATCTTTGATGAGCTAGTTGCGTCATCAGATGACTCCACCAATCCGAAGGCAAAAAGAAGTATTTTTTAATATGTATCATACCAATGTGTATAGGCACTATACATTGTAATATGCTATTGCAATAGCATAATCAAATTCGATGCTACCGTTGGATATATACAAATATATATATATATTTATATTTCATATTAATTATCATCTACATTCAATATCATATTACCAAATAAGAAATATTCTTATATTATGCCGAGTCGTCGATGTTGAGAAACGTCGAGTCAGCACAACGACTCCAAGTAAATTAAGCGAAATATAATTTTATATTAAGTAGAAAAATTATTAATAAACTAGACGGTAAGTCGCTCAGTATGGTACTTTCCCGTAGTTTTTTTTATCAAAGATTCAAATAAGTAATTGGCGCATTCTCCCAGGCAGCAGTAAGCAATTCAACAACGTAATCTAGCGAAGTCGCTGAAAAGTAAAAGCTTAATAGAACTTTTTCTAAAGTCAACTTTTTTTGGAAAAATCAAAGAACTGAACACAATAGTCTACAAAGTGATATATCTATACACATAATATATAAAAAAAAGCAAAGAAACCAGTGTGATGCCTGAGAACTTCCTGCTGAAAACAGAAAGCAGTAAGGGCAACAACAATAACAACAGCAGCAGCAAAGGCAGCAGCAACAACAACAGCAAGGTACAGACAAACACACTAACAAATACATAAAATAGGCTTGCACAGCCAATAATACAAAAATAGATATTAAACTTTTAAGTAAGTAAACTTAAGTACAATAATATATAAAAATACATACCTATATGTCATAAGTAATGAACATCAAATTCATCATACAAACCCATTTTCCGAAAAACAATAACCTAAAAAAAATAAAATTGTTGCATAATTTTAAGAGTAAAATAAAAAGACCCAGTAAGGACAGGGAATGTAAAAAATTGCCATCCTTTATTGAGGCTATTGACAGAGTACGCCATATTATTTATTAATAGGAAATGATTTCATTTTCAAAAATGTAAAAACAATTGAAGTCGAAAAAATGGTAATAGTTTTGAAAAATGGTGTGAATCTTCCATTCCACATGAAGACGATGCGGGAGCTAGTTTATTCATTGGATACAAGTGAAGTACAAGGTATAATTCAAAAGTTCCAGGACTTTTTAAACAACGCGGCTTCTAGTGGTGCCATCTGTCTAAAATTGTTATCCCTCAATTGTGTATTCTTCAGTGTTGTCGTATAACATTTATATAACAGCTGACTTGTATAAGAGCTGAGATATCGCGCTACATGTGACATTACATTTGTAGTGTCGGTCGGAAAATAAGCATCGAACAAAGAGCCAACATTAAGTTTTGTTTTAAACTTGGTAAAACTTTTACCAAAACTCATCAAATGATGAAACAAGTTTATGGCGATGATTGTCTATCCCGTATCGCCATATTCACGAGTGGTTTAAACGTTTTTAAAGTGGTCGTGAGGACATAAATGAGAATTGAGTCGAAACCCAAAAAATCGCGCCTGGGGAAGTTAAAAGTGAAGACAATGCTGATTTGTTTTTATAATTCCAAGGGTATTGTCCACAAAAAATTTGTTCCACCCGGCCAAAACGTTAATGCGTATTCTACCTTGGAGTTTTGAAGCGTTTGGTGCGCCGTATTCGACGTGTTCGGCCCAAATATCGCGAAGATGGAAGTTGGCGTTTAATAAAAGTCCTGAAACTTTTTAATTGCACCTTGTAAATAACATCAACATTGATCATTTAAAATCGAATGAGAAAGGGAAATTGAAAAATTATTGTTATTATATATATTATATTATATTATAGTTGATTATAGATTAAGTATTCTCTACCAAATATCGAATGAATCTAGGATAAATTGGGCAAATCACAGTAAAGGGGCATCGAGAAAACAGCTTTTGTTACTCCGGCCGGACTATATGAATACCTTCGAATGCCTTTCGGGTTGAAAAATGCCCCAGCTACGTTTCAAAGATTTATGAACGACATATTGAGAAATATGGATAAATTGGGCAAAGCACAGTAAAGGGACATTTTGTTACTCCAGCTGGACTATACCTATGAATACGTTCGAATGCCTTTCGGGTTGAAAAATATTGAGAAAATTCATAAATAAAATATGTGTCGTATATTTAGACGGCATACTAATTTTTTCATCTTCATTAGAAGAGCATATAAGCTCAGTGAGAAACATATTTTTGAAAATACAAGAAACAAATAAAAATACAGGCAGATAAATGTAAAACAATCATTTGTGACAGCAATTGATAAGCTAACCAAATTTGCAGCAGCTTACAGAATAACAGATAAAAACTGGATTGCTCAAAAGACAATAATTATGGATATTTTTCAAAATTCGGTAAACCTAAGAAAATTATTATGGATAATGAATTTAGAGCAGAACAATGAATACAATATTTAAATACCGAAAATATAGAAGTCCAAACTAAAAACCAATTAGTCATTCAGAAAATGCAGATATTGAGAGACTTTACTCAACCTTGTTGGAAAAACTAACAGGAATTTGAGGACCCTAGTCTATCAAGAGATATGGGAATGCAAATTGTTATATGCAACTGACGCCAAAGAAAACATCAAAACAGAGAAGAATACATAAAAAACAGAGAAACAGGGCTGATTAAGAATTACAAAAGAGTAAGATACACTGCAAAATGTTCATCCGGCAAATAAAAAAACACCAATGAAATTGGCAAATATAGAAAACCCAAACGAGAAGGATGAAGATGCATTTAGTTTAAGAGCATTTAATGGGGGTACTGCACTAAAAAAAAAATTTGTTTATAACATGATTTTTGTTCTACCCCAGTGGGTACGGGGTTTTCCAAAAACATACCCATGGTAAGTGATGCCTGTCGTAAGAGGCGACTAAAATCCAACGGAGTAGTAAATAATAAAATATTGAAAACTCTTACGTATAGAGACAATTAATCAAAACCTAAACGGTTATAAATTTTAATTTTTTTTACAGATGACGGGGATAATTAAAATGGATGTTTGGAGTTATGGATGTTGAGAACGGGCAAAACAATGTGGACCATTGAAAATAATAGAAGAAAATGGCCATAATGCCATTAAACTTAAATATATAAATAGTAATTAATGAACATTTTAATAAATCATTAAACCTATTAAAAGATACTATAGAATCAGATAGGAAACAAATAATAGAAACTCGAAACATAATAAACAAAGGAGAATAGAATTGAAAGAAAGTTTTTGTTTAATGAAAAAATTAACAAATTAAAAGTTCATAGAAAATAAAGTTCAAGAAATACTATATGGCGGCAGTTTAATACAATATGGTACATCCAAGTATGTTAACTAAGGAAGAAATTGAAAAATATGAAATTGATTTTTAAAAATTAAAATTGGCAAAAGTAGGAATAGTAGTATACAAAAATGAAACAATAATATTCGAAATTCAGATACCAAGGACTTTCTTTCAAACTTAAATTAAATTAATTACTCCATTGCCAAATAAAAATAAATTACAGGTCAGTAAAAGAGAAAAGTTAGTTGCCACGATTGGCGAAAGCTATTTTGGTTACGAAGAACATAAAGCAATTAAAATTTTAAAATTGAGTAAAAGCTGCATATTTTCACATACTTGTGAATTTATATACAATGAAATGTAATTTCCTTAAATGTTGTTAAGTAAATATATATACGAATATACATAAGGGTGCTTCTTTCGAGGTATGAAACTTTGAGTTGGTATTACTGTTCAAGATGGCGACCGATTTAACAGCTGTCAAGTGATTTATTCTCAGTTTGGTTTGGCAATTCATCATCATCATTGGTCCGTACTTCTTCAAAAAAGATGATGGCCAGAAAATTGCAGTCAATGGTGATCGGTATAGAGCCATGATTACTAACTTTTTCAATCCTGAATTGAACAACCATGATGTCCAGGAGCTGTGATTTCAACAAGACGGCGCAACATGTCACACGGCTCGTGCCACAATCGATTTATTGAAAGACACGTTTGGTGACCGCCTAATTTCACATTTTGGACCTCCACGATCTTGTGAATTAACACCGCTAGATTACTTCCTGTGGGGTTATAAAAAGTCATTGGTCTATGCGCATAAATCACAAACGCTTAACTATTTGGAAGACAACATTCGCCGTGTTATTGCCGATATACGGCCACAAATGTTAAAAGTCATCGAAAATTGGACGTTTAGATTGGACCACATCCATGCCAGCCGTGGCGGTCATGCCAGAAATCATATTTAAAATTTAATGCCACAAGATTATCTTTCGGATAAATAAAATTCATGTCAATCGAATAATCCATCGTTGTTTTATTATAATTTAAAGTTCGATACCTCTAAAAAAAACACATGTTATAAGAATCTCTATAAATTAATATAATAATGTAATTTGTAATGCTGTTATTTATTTATTATTTTTAAGCTAAACATTTATAATAAATATTGATGTAATAAATAAAAAGTTTTAATTCTTCCAAAAAAAAAAACATAATAACTGTGACTGACTTCTGTAATTTAAATAAATACGGAAATCTCATAAGAATATACCATTTTACTTTGTCAGAGTATAAAGTGTTCGGTTACACTTGAAGTTAGCCCTTCCTTACTTTTTTTCTTTGCTTTCAATTTGTAAACAAAATTGTGAACGTAATTTGTATGTTCGGTAGGCGATATTTATTGCCAATAAGTCATTCATTCAATTAATAATATTTTTTATTTTGGAAGTGTAGTATCGTCGATGCGCACATGTTGTTCAAATCCTTCAATAAAATTTAAATTCTATTAACATTGTTAATAAATTGTATTTTCTATTGATCGAATTTCGATCAGTGGGGACCCTAGTACTTGTATGTATTATATAACTAATTATACAATACATACAACAAAATGTGCGCACCGACGACACTACACTTCCAAAAAAAATATAATTCATTATACAGATTTTATTAATGATATGAATGAATAAATATGAGGAAAGTGAATTCTGTAAATACTTTGTGTTGATAGATTTAGACTATCCCCGCAATCTTTTAGATACATTTTCTTGTAATTTAGGAACTGATAGTGAGGAACAAGGAGAGGAGTTTCACCAGGATCTAAAAGTGATGTAGAAAAGAAATCGGGGTTGATAGGATCGGGAGAACACTCATAACACTCATAACATATGTTTTCGACATTGTTCCGATTTTGTAATGTAAATTAAAAATAAAGAGAGCAAATCTTGAAAAATTATTGATAGTTTCATTAGTTGTGAGCACAGATATCTCCTAATCGACCTTATATATAGGACAACATAACCACTGTAGCCCAGTGTTATGAATTAAATTAATTTAGACTTTGATCTAAGCCCCATATCCCTAATATCATGATACCAATCCTCAACAAACATTTTTTTTATTAATATAATATATTTTGGTCATATAAGCAAATATATTTGGAGAAGGACGAATACAAATCGAGAATATTTGCTTTTTAAGCATTAATAGCGATTTGACCATATTTGATTTCCGCGCGCTATTGCTGTCGAACGAGAGCGAAGAGCACGGGAGATATTCTTGCTTGCATCGCTCAATGTGTACCAGTGATGGTAAAGTACGCACAATTGTATATTTTTCGCCTTTTCAACTCTAGTCGGCACTTTACGCACAATCGACTACTTTTTTACACTATTGGGCGAAAGACGGAAATATGTATGTACATGCATATTCTCGTACTTAAAATCTCTTCGAAGTAAAAAATGTTAAAGCTATTACAAGGTGCGTTCCAAAGTAAACAGTAAAAAAGTAACAAAGTAAACTCTAGTGGCGCCATCTATATGTTGACTAGTACGTTAGAATCTGCTATCCTTTATCGACTTCCAGTAAAAATTTCATGACATTTCATCTATTGGAAGTGAAGTTATTGCGTTTTAAGTTTCAGTATGCTTTTGTCATCGGTGCGAAAATGAGCTTCGAACAAAGAGCCAACATTAAATTTGGTTTTAAAATTGGTAAAACTTTTCGAAACGTTTGAATTGTTTTAAAATTGGTAAAACTTTTACCGAAACGTTTGAATTGATGAAACAAATTTGTGGCGATGATTGCCTATCCCGTAGAAGAGTGGTTTCAACGTTTTCAAAGTGGTCGTGAGGACATAAATGAAACCCAAAAAATCGCGCCTGGAGAAGTCAAAAGTGAAGACAATGCTGTTTTGTTTTTATGATTCCAAGGGTATTGTCTACAAAGAATTTGTTCCACCCGGCCAAAACGTTAATGCGGTATTCTACCTTGGAGTTTTGAAGCGTTTGGTGCGCCGTATTCGACGTGTTCGGCCCAAATATCGCGAAGATGGAAGTTGGCGTTTGTTGCACGATATTGCGCCGTCTCATCGATCGACGCTTGTGGCCGATTATTTGACCAAAAATCACATTTTAACAATCAACCACTCCCCGTATTCACCTGATATGGCACCGTGCGACTTATACCTTTTCGGAAAAATGCATTTGCCGATTCAAAAGGCTTGCACCGGCATACTGGCGGCCATACCGGGCAACGAGCTAAAACAATTGTTCGACATGCTTTTGGACCGTGCAAAAAGATGTATTAAAGCAGAAGGAGACTATTTTGAACAAAATTAATTGATTTTGCCAATAAAACCATTTGTTCTGTTTTTTTTTTAAGTCCTGTTTGTGTGATATCACACGATCTTGGTGAAGAATCGACCGGCGCAAAACGTTAAGTTATCTGCTATCCGAAGTTTTCTCTCAATAAACCCATTGATTTATGTGTGGGAAGTGGTGCCGTCTTGTTGAAACCAAATGTCGCAAAGATCATGAGCCTTAATTTCTGGCATCAAATAGTCGGTTAACATCATTGTGAAATATGGACTGATGATTCTACCAGCCCTCAAACCACAATGTTGTTTTTTCTGGATGAAATGGCAACTCTTGAATCTCTTCAAGTTGCTCTTCGTGCCGAATGCGGCAATTTTTCTTGTTTACATACCCATGGAGCCAGAAATGGGCCTCATCGCTGAACAAAATTTGCCTCGAAAACGTTGGATCTTCTTGGAACTTTTCCAGTGGCTTCAGTTCTTCAACAAGCTGTATTTTGTACGCTTTCATTTTAAGATTTAGATGTAAGATGCGCCAAGTTGTCAGTCCGAGTTGCTGCGAACGGCGCTGAATCGACTCCCCACGGTCTTCGTATACACTTTTAGCTACGACCGCTAAATTTTCTTCACTGCGTGCTAGACGAGGTCTATTCGGTGGAATATTATACAATAATGAATGCTGGGTCTCAAGATGGGTGATGGTGTTGCGAATAGTACGCTTAGTAGGCGGATTATGTTGACCATAAGTTGGGCGAAGCGTGCGAAACACATTCTTTACAGAAAGTGACCGTTAAGCCTTGCAAATTTTGCGAGGTTTTAAAATGTTGAATTACATTCGAACTGAGCTTTTCCTCACTCTTTTTATACTTTGAACAGGGTATATTAAGTTTACCACGTTTGTTTGTATCACCTTGAAGGAAACGTCGGAGATCCCATAAAGTATATATTGTATATAAACGACAAGACTGAGTCGGTTAAGCCATGTCCGTCTATCTGTCTGTATATACGCGAACTAAAAAATTTTTAATTTGCCCACGTCTTTTTTTCTCCACGGAGCTACTTATTTGTCGAAATCGCGGAATGTAGCCATTGCTCAATATGATAATTTTTGATAATGTAAAAGATCAAAACCAAAATCCAACTATTAAAAATAGTCTACCTATTAATAAATAATAGTATTCGACTGTGATGTTTAGTTAGTTTAAGAATATTTATAAATATAATCAAGTTTATTTTACAATAAAATATATCGAGATTGGCAATCCTGCGTTGTAAGAGAGCAATATGCTGACTCGTTTTTACGGGGAAAATCCTATTTTCGCGAATATCCACGTACACGGGCGGTAGAAGCAGTGGGAGTGCTCATTTACATTGCGCTATCATAAGATAGGTCGTATCAGCTGATACGGTATACGGTTTTGCGTCGGTCACTAATTGAAGCATGAGCTTTAGGTATATGAGAATGTGCACACTGCCTATTCGGATGTTTACATTCCCAAATTGATGCGTATATTTTTTGCGAATGCGAATATTCGGAAAATACCTAATATATACGAATGATTTAATGTACAGTAAAATTCCCCAATAACGACAGCCCCTATAGCCGAACAAAATTCATGAACACTAATGACCAGACACTATTTTGCCAATATTTCGTTCAAATTATCTCTGATAAACGGGCAAGAGTTCATCAAATGTGTAAAGAAAGTTTCCAATTTTTTGTAATTCTTATTAATTTGTGGAGTTTTGCAACAATTTGTTAAAAAAAAAACGCAAAATGATCACTACAAACATATTGACTTGCGCTGAGGGCGCCTGCTTCCGGGTTACTCATCGGAAACTAATGGGATACTTGTCATTCTTCCACTCCTGGATGACATTAGCTCTCAGTGAATAGTTCAATAGAAATATAGTTCTGAGTTACAGTATTTTTTTTATCATGTTGTAATTTTTGTTGATATTATTGTCGTGTGGGTCCTATACCCTATGTGGTAGCTATACTTTTTGGTCGCCTCTGTTCAAAAGAGTTGCATTATTTTTTAGTTTAGTAAATCGATTCATGAATATGTATTCAACTTAAGTATATTTGTACAAAAATAAGTGTATGAATATAATACACACATTATATATTATATATATATATATATATATATATGTATATTTGCCTTTCCGATATGAAGTGAGCGTTAAGATACAAATGTGTTGGTAGGGAACATTTGTTGTCAAATATATTCAATAACCCTACAGTCATTGAACAAACAACATCATTTGAAAAGTGATGATTTGCCGAAAGCATTAATTTTTTGCTTCCATTTGACGAAAAGTGCTGCAGAGTTGCATCGACAAGCATTCGAAGCATAGTGATAATGCTCTTTTAGAAGAAATATGCAAAAAATGGTTTTAACGGTTCAGAAATAAGGATTTAGATGTGAGAAATGAAAAACGTGGAAGACCACCAAAAAAGTTTGAAATCGGCGAACTGCAAACAGCATTGGATGAAGATGAAATTTTGAGTCAGAAGCAAATGGCAGCCATGTTAAATGTTGCACAACAAAAAATTTCAGACTTTTGAAAGCTATGGGAAAGATGTAAAAGTGTGGAAAATCGGTACCAAATGAATTGAATGAAAATCAAATGGAAAACCGAAAAAACAGTTGTGAAATTTTGCTTCACTGGCGATGAAAAATAGATTTATTTTAAGAAACCTAAACAGGGAAAATCATGAGTTGTTCTATTTTGTTTTCATTTCACCAATGTTTCCATTGTTCTATTTGTATGTACGATTTTTCACACATTTAGTTTTTTAGGTATAATTTTTTATAATGTAAAAGCTCTAAACTAAAATCCAACTATTTTAAATAGTCTACTTATTTATAAGTAAATGTATTCGACTGTGATTTTGAGTTATTTTAAGAAAATTTCAAATGAATTTAAGTTTATTATTTTAATTACTACAAAATATCGATATTGACAATCCTGCGTTGCAAAAGATTTTTCCAGATAAAATTTTCGCGGATATCCTACAGTACGGTCTGTAGAAGCGGACGGTAGAAGCGGTAGTAAGTGTTCATTTACATTGCGCTATCATAAGATAGGTCGTATCAGCAGATTCGGTCCACGGTTTTGCGTCGGTGACTGTTTGAAGCATTACGCCGTGACAACCGTGTGTATACGTATACGATCATTTACCACCATGTATTGATCGAAAAACGAACAGAATGGGCCAGAAGACACGGCCAAGTAATTTGGTTACACGATAATGCACCTGTGCACAATGCAAAATCGATTCAGGATACAATCAAAGCACTTGGCTAGGAGCTGCTACTACACCCACCGTATTCACTAGACTTGGGCCCTTCCGATTACCATTTGTTTTCATTGATAGGGACACGCATTGACTGAGCAGCACTTCGATTCTTACGCAGAAGTTGAAAATTGGTCGTCTGATTGGTCTGAATGGTGGTCAAAATGTGTAAAAAGCAATGGTCAATACTTTAAATATATTTTTTTTTACTTTCCTATTCAAAATTAGTATTTCATTTTCACAAAAAAACGCTCATTTCATACCTGGTACATACATAAATACATAAATGGTTGCAATTATTGCTGCGTTCAAATAGAATTAAAAATGTACTGACGAAAACCATGTCACGCTTGAATTTCCTTAACATAATAACAGTTTGCTGTATTTTGCACTAATTATTATTATTGTTTTGCAGTTTTCGATTCATGATTCACGATCACATTCATATGCATTATATATTAATTGGCGACTGACAAATGTAAGTTTCGTTAAAAGTACATAGGGGCCGTGTGAACCAATATTGTTATTTGCTACACTCATATAATATGTACATTGTCAAAAGCGGGCCGAAAGAACCACATGCACCCCGACATACCAAACACATGTCCTGCATGCAATGAGGCCCCGCATGATACTAACCACCTCTTTGCATGCCCAACAAATCCAACTTATCTAACACCCTTTTCCCTATGGTCCGACCCCGTTGAAACAGCCAGTTTCTTGTGCCTCCCGTTAGATGACCTCGACGACAACCAAACTATCACTTGCCATCCAAGCGGGGACTAGATAGATCATGCTCCAATCTGAATTCTTGTCAATCAGGTCACATCTGCTCATCACTGAAGCTTCAATATTTTCATAATTGCAAGTAATCTCTGGAAAGTGATGCTGACGGGGGCACTGGAAGTCCACATCAGTTAAATTGCCATAAGACCTTATGGTTTGGAGACACTAGTCGAGCAGCAAATAAACTGATTCAGAACTTATATATATGACACTTTAACATTTGCTAAGCTTTAACCTTATGGTATACTCTTAGGTATTAACCTTATGGTATACTCTTAGGTATTCTCCCTTATCCAAGTTTATAACCAACGCCTGCGTCGGACCCTGTATTTGTAAGGTAAAATTGAGGCGCAGATGACATTCTCCTATTTTGGCCCTGCATCTACTACAGGGGTAAGGTCCACTTTCTGTTTATCTTCGATACAAATCGAAGTGACTAATGTATTGTTACAGGTCTAAGTGTTCTTTTACATTGGGACTCTTTTGACCCTCATTTTTGGCAAATTCTCTTTTGGTGTCGCTCTGTGCATTCACACCAGCAACTTAAATCGAGTTTTTCTGTCATTCCTTTTCATAAAATTTACGAAAATATTTGTGCGGTTCGACTGCGCAACACTTAGCGCGTGTTGCATATTTCATTTGTATGTTGGGATGATAGTTTCACATTTTGCTTGCAATGAATTACCATGAATATGGTAGAACAATATGCATAATACCTACCCGCTTAATAGTTTCAAAGAAATACTTAAGACGGGAATTCCCTAATCCACCAGAATGTATTGAATATCCGCTACTAATATTTTCAAGGCCAAATTTATAACAGGAATTTCCTAATCTTTAAGTATTAAAAATTCATAATTTCTTTACTCCATATTTTTGTCTATTTATTATAAAACATCCTTGAATTAATTACAATTCTCATTTTAAATAAAATAATATTCGAACTAACTCTTTTTGCGGTTAAAAGAAATAAATATGAAAGCATCTTAATATTCATGTTAAGTTAAGTTACCATTTTTATTAGAATTCTTTTAACACATTTAATACCACTATATGTTATTAAAAATGTAAGTTGAATATTTTTGAGTATCTTAATTTTCTCCTTATCTACCATTTTTCAAAATATTTCTATTATTCTATGCATACATATTTGCTATTACATACAAAAAATAGATAACATAATTCAAATTTGTGACCGAATTCATTTGAAACCGAGCGCTCTTGCAACTGTTCAAAGAATTTGAAAGTGAAAAGGAATGCTGAAAAGGGTAGCAGCGAGCTGTTATGAACAAGAACACAAAGCGTGCCACCCGTCCACGAGTAGCACAGTTGTTATTTACGCAATTCTGAAATAGTTATGTGTGGATTTAAATATTCGGTATTTGGCAAAGTTGTCAACTCTACGAGTTTGAGCATTGAAATGCCATCAAGATTATTTCATATTTCCCATTATATACAAAGTCTACTCCAAACACATTTTTTCTCAAATGAGTTATAGTAGAAAACGTTATGAACCAAATTTGGTTTAGTTATAAATTCTAAAGCTGTCCAATTTTTTAACTGGTTCACATATTGGACTCCCGATTAATCGTTATCTTAAAATTTGATGTTTCTAGTGTTATTACGATATTCTCAACAACTTTGTTAAATCCAGATTTAGTTATTCGGGAGAAGTAAGATGTTTAAACTATTAGGAAGTGGAGCCACGCTCCCACTCAAACATTTTTAAATCAAATACAGTAGTGCGCAGAAATGAGTACATGTTTGAATGTCGTGTACTTATTGCTGCATAATAAATATATTTAAAAACAAGAAAAAACGTTAACTTCGGTTGCGCCGAAGCTATAATACCCTTTACGAATACAAAGGCCCCTTACAAGAACTTGATTCCGAACGTTCAATTTGTATGGTAGCTATATGATATAGTCATCTGATTTGACCAATTTCTGCGGAGAATAATTTGTTTCCTTAAGCGATAACTCATGCCTAATTTCGTGAAGATACCTCGTCAAATACACATATCTTCCATACAAGCACTTTACTCCGATCGTTCAATTAATATGGCAGCTATATGCTATAGTCATCCGATCTATAGCCTTAAATAATAATCCATGCCAAATTTCGTGAAGATACCTCGTCAAATGAAAGAGTTTTCCATATAAACTCTTGATTCCGATTGTTCAGTTTGTATGGTAGCTATATGCTATAGTGGTCCGACATCGGCCGTTCCGACAAATGAGCAGCTTCTTTATGAGAAAAGGACAAAATTTTAGATCGATAACTTAAAAACTGAGGAACTAGTTCGTATATATACAGACTGACGAACAGACAGACGGACATGGCTAAATCAACTCAGCTCATCATGATGATCATTTATGTATATATTTTATAGGGTCTCCAACGTTTCCTGGGTGTTACAAACTTCGTGGCAAACTTAATATACCCTGATCAGGGTATAAAAACTAAAAAAAAACACGCTTTTAAAGCACTTCAAACTAAAAAGTGAAAAATTATTCCTTATATAAACTGACAGCAACTTTGACCGAAAAATACTTGTATTGTAGTGAGAAAAACGTGGAATACCAATTATATTAATTGCCTCTTAATTTGTATACCGGAAAGTGAACCAATCAGATGGAATTTAAAATTGTGTTATATGGAAAGTAGGCATGGTTGTAGTCCGATTTTTCCCATTTTCCCACTGTAATATAGGAATGTTAGGAGAACGTTACATGCCGAATTTGATTGAAATCAGTCCAGTATGTAGATCCGAGATATGGGTTTTCACTTAAAAGTGGGCGGTGCCACTCCTATTGTCCAATTTTTGTATTAGCTCCGATAAAGCCAACGTATATGCACCATCCTATTTTTAAAATTCAAAGTCTCTGACTTGTTTAATTAATGAGATAATCCACTTGTTTTAATCAAAACCGCCATGTGGGGAATGGTCGGGCTTATAACCCGATTTCACCCATTTTCATATTGCCGGTAGAAGTGCGAAAAAGATTTGTCTTGAGTGAATTTGGTTATTATAGCTTTGGTTAGTTAGAAGATATGCATATTAAAATTATTGTATTGTAGGGCGGGTACGCCCATTTTTTTAAACTGAAGATGCCCCTCCCAGATGCAATTCGTTATACCAAATTACAGTATTATATCTTATTATGGAGCTTAGTTATGGCATATTGACTCACATAAAAGGTTTACATCTGAAAGTCGGAAATTACTCTATCAGGTACATTGGGCCTAGGAGATGGTTTGAACTGATTGCAATAACTTTTGGCATTACTCAGTTATTCTCAAAAAGATGCTTCCCCGTAATTTTGTGAATATAACTTACACACTGATTGACATATACGGCCTAAATAACGAAATTCATTTATGTGGTATATGGGAGCCGGTGTAAGTTGTAGATTGATTTCACACATCTTTGGCCAACCGGAAAACTGTAATTTGTACATTAGGTATATGGGTTCTTGGGTTAGTATTGACCCCATTTCATTCATTTTTGTTATCACGACAATTCACGCAAACTTTCAATGCGATATCTTACAGATTGGCCAATTCATAAGGCATAAAAACAATCGGATGTTTGAGAACTCTTATATTATAGAGGCGAGGAGAAGTGTTCGCCCGATTTAGACATTTTAGGCACAAGGATATGTTATGAGAAAGAGACGCTTTCTGAGCTTGATTTAGACAACCCACATATTGACCGATAAATACGGTATAAAGACAACTTGAGGTTCAAAAATCTTTATATGAGGTATATGGGGATTAGGGTAAGTTTTGACCCGATTCTTACCATTTTCGACACAAGGGCACACTATTATCGATATTTTCTCTAAATTTCATTAATATATTTCAAAAATGTACCTATATTTTAGGTAAAATACTAGTTATAGGCACTGAGGTCAACATATACGATGTATCGGGACTTGGAAAGTTGTGGTCCGATTTCGAAAATTTTTAGACGTAAGATGCCATATACGAAAGACACTCATTGTATAAAATTGTATTCCGATATCTTCTTTAGTAGTTGATTTCTACACTCTAAAGTGTAAGAATCAAATGGAATTTAAAATTGTCATATATGGGAAGTAGGCATTGTCGTTGTCCCATTTCGCCTATATCATCTCATTACCATATAACGTACTAATATCGAATTAATGTCATGCAATGAATTTGGTAAATATAGGTTTTCTCCTAAAGGTGGGCAGTGCCATGCCCATTATCCAGTTTTGATATTGGGAGTAGGCGGAGTTATCATCCGATTATCCACCTATTTGCACACTGTCGATGAAGTGTCGAAAATATTTGTCCTGTACAAAGTTGATTGATATAGCTTGAGTGGGGGGGACGGGGTCGCCTCAAGTTTTTAAATATTTTCAAACCACAATTGCTCCTCCCTAATACAATTCGTTGTACCAAATTACAGTTTTGTATATTAATTTGCGTCTTAGTTATGGTACTGTATAGGTTTTCGATTAATGGCGTTTTGTGGGTGGATACGATTCCTCTCATCTACAATACCGAACTTCTTATGGTGCCACGAAATATGTGTACAGAGTTTTTTCAAGATATCTTAACAGACAGTCACCTGGATTTCAACTTATCATCCTGATCATTTATATATATATAACTCTATATCTATTTCGATTAGTTTTAGATGATACAAACAACCCTTAGGTAAACACAACTGTTTAACTCTGTAACAACATGTTAAAATTAGATATAAATATGTGATACTAGGATGTCTGCAAACGCCCCTGAAGCTTAAATTTTTGGCCCAAAAAAGGATTCAACCTAAACAAGTTCTATAGATCTTCTTTCAACTTAAACGCCACACGAACTAACGCAAAAAAACATGATGGACGGAATTTCCATCTGCGAATCGCTGCTGAATCGCAACAAAATCGACTCGTTTCTGAAGTGGATTGATACTGGCGATGAAAAATGGGTCACTTACGACAACATCGAGCGCAAACGGTCTTGGTCAAAGCTCGGGGAAACAGCCCAGACGGTGGCCAAGACCGGATTGACGGCCAGGAAGGTTTTGCTGTGTGTTTGGTGAGATTGGCAAGAAATCATCTACTACGAGCTGCTTCCCTATGGCCAAACGCTCAATTTGGCCCTCTAGTGCCAACAACTGGACCGCTTGAAGGCAGCATTCATCCAGAAAAGGACATCTTTAATCAACAGAGGCCGAATTGTGTTCCATGAGCACAACGCCAGGCCACACACGTCTTTGGTGACGCGCCAGAAGCTCCGGGAGCCGAACGAACTTTTTCCAATAATATCTCTTTTCCCATTTATATAATATGAGATTTTTTGATATATTGGATTAGGCAATTTAATCTAAAACTTTGAAAAAGTGCTATTCTGATATAAAAGTATCCCCTCTACACAAAAGGTCGTAATGATTTTTTTCATAAAAATATTCCTTAAAAAGTTATTCGCAGTTAAAATATATATCAAATGGGCTAAGCATTCATACATGTGATTTATACATTCTGTGTTGTCATACGCTCATGCATAGCTATAAATGTGTATAACTTTTAAAGAAATATTTTTATGAAAAACAAAAAAATTCCTTAAAATTTTATTTTGTAGAGCGGAAATTTTTTTATTAGAATATCACTTCTTTAAAGATGTAGGTTTATTTATTTGCTTTGGTGATAAAAAATGTATTGCAAAAGAGCAAAAAATCTCATATAAAATATATGGGAAAAGTAAAATCATTTACTGAGCTTGTTTACGATGGATCTTTTTTTAAGGGCAAACACTGACGCTTCAGGGGGCGCAACTGAAGAGGCTAAATATAATATATTGGGTGTCAGATTGGTGAACTAGATACGGAAAATATTATGTTAGGCAAAAAGGCTTCGATCGTGATCATTTAATTCATATTGAGCACTGAACCATATTTTGTTTTAAAACACATATCCACTTAATTTCTTTTAAATATCACACAACATTAACGGTTTAACGTCAGATGAAAAGAAATCACTATATTGGGGCTAAAAGAAGGTCCACATTGCTCAAGTATACTCGGGAACTTGTTTTTACGCAATTTTGTAAAATAACTAACACATTGACTGATATAATATATTCGGTATAAGTATAGTCAGCTAGAATAACGTAGATCAATGTATGAAACCTAGGTTCACTTGATTTTACTAAGACATCTTACATATTGACCGATATATACATTATAAATCCAACCTGAAGTTTGAAATTTGTATTTTGGCATATAAGAGCTAGAGGTAGTATTTAACTGATTTTATCGGCGACGGACAGACAGACAGAAGGTCAGAGGTTTGATTTAAAACAAAAAATCGTTGTTTTTAAACACTTTATAAATTTTTGAAGTAACATTATTTTCACACTTCTGTGTTGTGAAATATTTTTCAAGTACTTACATGGTTTACTGATGCATTAATACGATTAGAATAGTACAATATTTATAATTGTGCATTAATGCTGCATTCTTATACATTGATAGTCATCTATTTGAGTTTTCCAGAATTTGAGAAATGCTTTTAATTACTTTGAACAGTGTTCCCTAAAAATGTAAACTCAGTGTTTTATCTGTGTTCTTAAGTAGACTAGCTTCTGTAGCCTTCCGCAAATAACAATCCTGATTCAGTATCCAACGCATAACGACATCTACAATCCAATTGGGGAATTAAATGTGAATTCGTTCGAACTGCCCAGTTTTAGAGAAGTTTCATACCTCAGCAACTGATTTAAGAATTTGTTGTTTTATTTGCACTATATATTTATATCATAGTTTGGAAATAGGTGAAATCAGGAACAAATTAGCAAATTTGGATGGTTTCAAGGGTCAAGAATACGAATATATTCATTAAAGTATTGAACGTGCTCTTATTTTTATGGTAATTGCTTATTTTCTATTTTGATCAAATGTCGGCTTCTTAGTACTAATAAAATTTAGTTTTCTTCTGGATATTTTTTCGGATAGTTTTGGAAATTATAGTGAATCACAGAGAGAGCATATGATGTCAGATTACTGTTGATCCTTAAAAGCAGGCAAGCTCATAAAAGGTGTTTTATTGAAATATAACAGTTTTGGATATTTGTCTCTCTGTTTACTTGAATGTATTCTTATTTTTTTAAAACAAAATGAGCATTACAAACAAAGATATTATTTTTTCATGTTTTCTGATTTTTGTAATGTAAAGTGGAAACAAATCATTGATAGTTTCATGATTTGTGACCTCAAATATATCTAAAACCAGTAGATTTGTTTTCGGTTAATGGCGTTTTGTAGGCGTGGCATGGGTCCGATCTAGCCCATCTACAATACCAATCGTATTACGGTACCAGGAAACATGTGTATCAAGTTTCATCAAGCTTCTAAATTTTTACTCAAGTTACAGTTTACAGACGGACGGACGAAAGGACAAAGAGTCACCCAGATTTCAACTCGTCTCTTCATACTGATAATTTATGTATAATTCGGTTAACTCGAGTACTTGCCAACTTAATTCCATTAAAGTGTCACACATTTTGATCAACCTAAACTATTTAAATTCCGCAGTAAAGTTGGAAATAACTATACAGGGTATATTAGGGGCAGAAAAAGGGCTGGGCTTATTGTATTAACCTTTGACATTATTAAAGTATACTCCAGAACATATTTTCAAGCAATTTGATAAATAAATAACTCACACACTGACTGACATATTAAGTATAAAGTAAAAATAAAGATACTATTTTATGTACATACAATATATGGGAATTGAGTACTTCGTTTCCTAAATTCGCATTTTTTCGGCGTTAGACTACAGCATAACCAATAAATTACGTTCACTTAAATTTCCAAACGATATCGTACATACAGACCGATATACGCAGAACAAAGCTCTCCAGAAGTTTAAAAATCTTATATAAGGTATATGGGTGATATGGGTAGTATTGATCCGACTTTATCCATTTTTGGCATTACTACATGTTGCTAACATAAAAAATTAGAATGAATGAGTTTCATTCAGGTACCTCACATACCATCAGCAATATATTAATCCGATTTTATCTATTATAGCCAACAGATGCACCGTTATTAGAACTAATTTACATATTGGCCGATATATGCGGTATAAAGTCAGCCGGTAGTACAAAAATCTTTCTAATAGATATATAGGGGCTAAAAGAAATATTGACCCGATCCAACCGATTTTTGACATACATGCTCCGAATTCCAATAACATATCTCAGAGATTTACCGATATTTTCGATAAAATGTTCGCTGTAAGAACTGGGGTCTACATATTCGGTATCTGGGGTTGCACAGTTGTAGTCTGATTTTGACTATTTTTTGTCACAATTTTGCCTACTTTAAGCGCAATATTCTGGCAATTTTCGCTCCGTAATATAAGTATCTCATGATAATGTTACTTACCAAATTTGGTTGACATCAGTCAAGTAGATCACGAGATATGGGTTTTCACCTATAGGTGGGCAGTGTCACGCCCATTGCTCAATTTTTGTATTGGCTCCAATAAAGCTTAATTGTACCATCCTAGTGTAAAATTCAATGTCTCTGACTTGTTTATTTAATGAGTTATCGCACTTTTAGCAGTTTTAATCAACACAGATTGATTAATGGCGTTTGCGTGGCAGTAGTCCGATTACTCCCATCTACAATACCAACCTTCTTACGATACCAGGAAACATGTGTACCAAGTTTAATCAATATATCTTAGTTTTTAGTCAAGTTACAGCTTGCATAGACGGACGGACGGAGAGACATTAATCTTCATCCGAAATTTTTACATATATACGAGTATATAACTCTTTATTTAATTCGATTAGTTTTGGGTACTACAAACAGGCGTTGGGTAAACAAAACTATTACACTCGTTAATTGCAAAATCTTCCCTCTCTCTCTGTTCCAAATTCCATAAGTTTCTACATACAAACATATATATATATATATATATAAGAAAGTCAAGCGATAAGGAAAATAACCAAAAATGTAAACGATAGTATTCTAATCTTGATATAATAATAGAAAATTAAATTGTCTGGATGAACATTCATACATGTACATTTATGTATCTTAATATACACAAATGTGCCATAAGAAATATATTTCTAAAACGTAGCTCTCAGGCCCCTCAGGCCCTATTTAAGAAGGTTTATTTTTAAAACAAGCTTAAAAAACTTTGTTTAATGTGGATAAAATAGTTTTACTTACCATTTAACATAGACGAAGGTCCAGCACCACCTGCCACTATCACACCATTGCCACTGACAACAGTGCCACCTCCAACCCCATTTCTGCTTCCGCTGACACGACTACCGGCTGCGCCGACAACACTTACTGTTGCTGTGGTGTAACCTGCGTTGTCGTTGGCTTGGCTGCTGCTGCTAATACTGCTACTTCGTTGTGGCGCTATAATTTTGCTGGTGGAATCCCCACCTGTTGCTGAGAGCACAATGAGCGCTCCGATTAGAGACCAAAGGCCCATCAGCTTACTTCTTTTTTTATACAGTTCGCACAGTACATTAATTCGTAACAAAGGAGACATTGACGTTTGCACATTATTCACTGCCGATTTAACCGCCCCAATCTTTCAAGTATTCTTCTATGATTTGTCCTCAAATTGTTATTAGCAAAAAATTTGGGAAATAAATCTGTAATAAAAGATATACCTATTGTTCATAAATATTTAAAATGAAGTGGTAAAATTGTTAAAATGCTTATATAATAATTTCAGAATTATTTCTATACAGTTATTATACCCAGGTTGTTATATACAGGTTTGTAATACCAAGAAGCAGTTATTACTTCGTATTTGTGCCTTAATTTCTTTCCAACGAGTATATTCTTGTTCTGAGGGCTGGAAATATCTCATGAGGTAGATCAAAAATACCAATACTACCCGTATCTTCCATACACCTGAGATAAAATTTTCAAACTTCCGGTTAGCTTTTAATATAGGTGCCCCACCCCTAATAGTTTAATTTACATACAAGTATATACCAAACCACTGAAATTAGTCAACCAACCTTGCTGGGAAGAAGCCTTTTTAGCACTTTTTCATATACTCCTCATATAACGGTTATGCTGAAAACTACTAAAAGTGACATAACTCACTAAATACATACGTCACAACCATTAAATTTCAAAACCAAGATTGTAGGGAAGGACTATATAGGAATACGTTTAAAAGTTTGACAATGTAACGCCCATCTTTGGATAAAATCCTTTATCTCACCACTTCACCAATTGCAGCCAAATTTGTTGTGAGGTAACCCAGACATTCCATTCACACACTGTGAAAATTGACGAAATCGGATGACAACCACGTTTACTGATGATGGCTGATTTTTCCGAACAAATCGGTCGATCTGTGAGGTCTAGCCTTGAAGTTCGGGCAATACTTCCCTTATCCCTTATATACCTGATAGCAATTTGTAAACTAAATTTACTCAAATTATGAGAAATCGTTCTTATGCTTTTTGTATACGCTTATAATTGATTTTATATAGAATGCATTACAACTGTATTGAGAAGTAGGAAAAGAAATCGTTTTTGAACAATGAATAACATTTTTTATTTATTATATCGATATTATTATACATGTTTAGCTTAAAAATAATAAATATTAACAACTTTAAAAATGATATAATATTATTATATTAATTTTTATATAATATTTACAATATTAAACATAAATTTTTGTAGAGATTCTTATACATATATCCAAATTATATTTCTTTTTCCCTTATACTATTTAATTTCTATCATATATTTATACAATAATGTCATATATAATAACAAATTATATATATAATTTAAATTTTCTTAATTAGATTATTTACATATTTTTCTTTAAATTGTCTTAAAAACTACTGTCAAAATTCCTATACCATTCCAATTCGATTATATTTGGAAAAAAAAAAAAATGAAGAACTATTGCACTAAGTCTGAAAACTTTAGTTCGAAATAGAGACACAAATACTGTCATGATAGCTGTGTACTGTCTCAAAAGTAATTGCATTTACACGGGAAGGATCCATGTTTGAAAATGCCCAATCAATTTGTGTACCGGCAGGTGTAGTTGAATATTCTGCACCAAGCAGGGAACTAAAGTTTTTTTCTTGGAGCAGATTTCTTATTGCAGTCCCTGTAGACATTAAACAAATGTTATAATCTCCAACAATTAGCACATTTTGATTGCCTAACTCAGAAGTAAGGACTTCCTGAAGTTCTACAATTAATTGTCTGACAGAGAAAGCTGAATTTCTATATAGAACCAGAATATTAATATTGAAACATTTAAACAAAATCGCTTCTAAAACTTTGCGGCCTGAATAAATTTTCTTTACAGCCTTTGATTCTATAGAGCAAGCAATACTATGCTTTGCATATATTATAATGCCCTGTTTATTTCTGTTGGTTGTTTCCGTGCTATCTATCCTCAGCTCGTTAATTGGAGTAAATCCTGGTATATCAAAACTTTCGCAAGGATAACTCCAAGTTTCTACAAAATATAAAATATCTGAAGATAGCATCAAACAGTCGTTTTTTATATCACTAATGTGAGTATGAAGACTCTAAACATTATGGAATAAAATTTGATGTCCTGATGTTCGGGAAATCATAAAATTGAAACTTGTTGTCAAAGCTTTATTTGTGTTCAATTCCCTCAGTTCCCTAAATACGGGATCCGATTCAGAAAATTTGTTAGGAGGAATAAAATTTCCTATGATGAATAGACCTTCTGCAGAAGTAGCTCGACTACAAGCGACATAGGTATATTGAAGCTCTAGGTATTCTGTGTCGAGTCTTTATTATATGTGGCCCCTGACTTTTATGAATAGTTATTCCCTCAGCCGGAACAACTGGAAACTGATTTCTTTCAATTGAAATTTGTTCATTTCTTTTGTATTGAAAAGATTTTAGAACTTTTTCAATTGGTGTCCAAGAACTTTCTAGAGGATGAGGCTTTTTTGATCGTGCTATCAAACCAACAGAAGGTTCCAAAAATTTAATCCACAGAATTGTTAGAAAAGAACAATGGAAATCAATTTGCATAAGTTGTCCAGCTGCCCCATTAACCAAGCTATCACACGTGTTTATGTTCTCTGTAATCATATATTTGGCGGAGGTTTTTAGTGTCAATTCATAGGGCAGTCCCTGCGTTTCAGAAGTTTTGAAAAGTTTAACTCTTTCCAAAATATTATCATTTTCATTTATACCAATTCTTGTAACTGAGTCTTTTGCAGTTGAAAGGAAAGCTTCTGTTGGGATTCGACTGAGCTTAAGGGCATTGAAATTATTTGTCTCTTCATTGGACCAAAATAAATGTATGGCATCATCGGGAACTTCTTCGAAATTAACTACTCGAGTTTCAATGAGTGATATGTCCTCATTTGTCATAGTACCAGATGCCATATAATTTAATGTAATTGCAAAGGCCTGATCCTCCCGTTGTCTCATTATCTCTGTTAATTCAAAGTATTTAAATAACTCCCACAAAGGCGAACCAACTAAAGTGCTGTATGCATCATTGGGATTAGGAGAGAATATCCACCTATCTCCAACAGGTGAGAGTTGCTTCAAATCACCAAACGCTATGATCGGTATACCACCGAAGGGGCTGTCTGTTTTGAAAATTTGTTTTAATCTCGCATCAACAGAGCTAAACATATGAGCACCTACCATCGATATTTCATCAATTATGATTAATTTTAAATCGATTAGTCTGGAATACAATGAATTCACTGTGTCATTGCTAAGTGGCCTCAACGCTCTATTCAACTGATTAACAGGTAAAGAGAATATTGAATGAAGGGTCATTCCCATTCCGAATGCTGCTTTACCCGTAGGTGCGCAAAGAAGAACTTTTAAGGAACTTGAATTGGATCCAGGTGTAGAATTGTAACGATGGTTAAGAGCTTGATATATTGCAGATATCAATCATCGCCGCCAATGAACTCATAAAATGGGAGATTTGTTTTTAGGTGGTGCATCAAATGTGTCAAATAGGTTCTTTGCTTAGTATTTAGACTTTGAACTAAAGAAAATAATTCCTCAACTGGAATTAAAGGGGGTAGTTTAATAAGTCTAATATTGCAATCAGATTCAGTGCTATCATCTGTTGAATCTTCGCCATGCAAGTCCAGCAAAATTATATTTGGGTTTATTTCTGTAAGTACCAACACTCTGAACTCATTTTCCACGATAGGTAGTTCATTTTGAGCACCTTCGTCCAAGTCTATTTCAATATAAAGACTTTCTAGAACATTTTCAAGTTCTCTTTGCCCAAAAACATCATATTTTCTTTAATTTTTCTCAATTATAATACGATGTGTTATGCAAGTCTGGTCATTATCGTTTTCAATGAGATCTTGCTGTTCATTCCGCCAAGGATAGTAAAGCATTAACATTTCGCGGAAATACTCAACTCTGGCCAAATCTGGCTTAAACCTTCTATACCTTCTATACAAGGTTTGGTACGTTTTTTCACAAAACCGCTACCTTCTTTAAGAGGCATTACAACTCCGTTTTCTGGTAAATTATCGTCTTTCCTCTCTTCTTCTTCATGATCACTATCTTGTGCTCTTCTACTAGATTTAAAATATTTATACCTAGATGCAAAATCAGCTAAACAAAGAGTTTCTAACTGATCGGATCTTTGAACATAACGGTCTAAAATACCGGCTACGAATATTTCAATCGAACCTGAAGGAAGGTTCTGAAGTTCCGCTCTAGGTTTTACCATTCGAACACGTTCCTCAGGTCGAGAGGTATTTATAAATATGTCTGCATTACTTGCTTCCGAAAGATGGAGCCCAATGCAGCAATATACTGCTTCTTGTGCAGATATTTATGTGCCTGATATAAATTTGTGACCTATATGTTTAAGTTTTTGCTTAATAGTATAATTTCCAGCATTTACCTCTGATATAGCTTCATTTAAGAGCCTAGAAATTCCCCTGTTAGACTTGTTAATATAATTAATTATATATGAACAGCAAGCATATGCATCCAGTATATATTGGATATTCATATTTGCTCTATGGAGGTCCAAAATCAGAGGATTATAAGCGTTTATAAAACGATCCTGTAATTTTCTTTTTAGAAAAATTTTGGGTTTTGTTAAACTTGACCTAAGGGCTAACAAATAGTCATCAAAAGACATATTTATTCAACTATCAGACAGGAAGTGTTCAAAATCGTTTAAATTAGAAATGTCTTCTGTAGTCATATTTGAATTTAAAAAGTTTTGAATTTTGAAAAAGTTTTCCTTGTGTCTTTCTGAATTTTGACTTGCTTCTGTAAGAGGTAACAGTATTTGCGTTGAAGGCTTTGGTGGATATGGTATACCAAAACGACAAAACTGTTGTCCTCTTATTTCCCTAGTACAAAACCTACTGTGGTTATGCTTTTGATAACCCAAATAATTTTCTAAGTGGCTGATCGAACCATCGGTAGAAATATAATTGTCAATAAAACTCAGGGAATGTCTGAGGATCTGGAAGGTTGATCCTGGGAGAATTATTAAGCCAATACATGCCATGTACATGCGGGGAACCTCTCTGTTGAAACTCCACTCTTCAGTAGAAATTTGTAACAAAATGCTCGCCAAAAATGCCGGCGTTATCTTTAAAAAGCTTTAGAATTTGTCGATAGCGGTAGTCAAAATATCTAGCACAAGTAACCGCGTCTGACCTAATTAAGCGATATCTATCTTGGGTTGTTAAACTGTTGGCTTCCTCTTCCGAAATATCTTAAGAATCAACAGTTTTAGAGAGGATGACCAAAAGCTCAACCCACTGAGATTCTGCAGCCGATAAAAAGATAAAGAAGGTTATAAGCCCAAATTGGCGAATCATAGCGATTGCCTTTTTCTTCTCAGCTTCCCAGTGCGCAGGTGAGGATCTAACGCTTTTCAAAACCTTGCAACCATCATCGTGTTGAATCAAGTTTTGAACAAAGTTTCCGTCTAATAGATTTTGGGCCGTAACTCGGTTGCGACCTGAAAACTTTCTAAGGCAAATAGATGTACTATTCTAAATTTGTAACAGTTCTAATTTTTTGTAATCATAGAACAACTTTGGAATGGTACACGCTCTTCTATCAAAACGGCGAATTTCAGAACGTATTATCTTGCTATACGTTTCAGAGCATGTACGCTTCTGCCCAACGTATATTGTTCCAAATGACAACTCTTCTGAATTATTATATTGAATTATGTCAATTGGTCTTTGTCCTTCACCTGGCGCTATAACTAAACAGTTATAGTCTAAGTTTTCTACAGGAATATTGTCCAAAAGAGTTTCTTGACCGCCTGGATTTAGCCCTGAAGGTAAAAGACCCGTGGGAATATTATTACCTGAGGGATTATCATGAGAAGTTTGTGCTGCATGAAAAGATTGAACCAATCGGGAATTCTCTGCAGATGCAACCAACGGAACTTCTTCTTGGTTATTAAATTCTGAAATCCAGTTTTCATTAATATGTATATTGTGCTCACGATACAGAGGGGTATTCACTAAGAACTGCAAAGCTTCCATAATCTTTGCGGGGCGTATGGTATCGATCATGTAATCATGATTGTATTCCAAACGCCTTCTTAAGTGAATTTGTATAACATGAGCCTCATCAAAGGACCTTGGTAGAGATGTCACAATATTGTTAACAGAAATTGGTATATTAACAACAGCACCTTTGAGCAAACTCTGACCTTGATATCCTAACGGACGGATTGTCATAAAAGGCAATCTAGGTCTATGAGACGTTCTTCAATTGGGGTAAAGCCTTTCAAACAATCCAGTATTTCAGGAAAGTCTAGACCGTTAGCTAAACATATTTTTGGAACGTTCTTTTTAACAATCGTATTTTTGCAAGTAGCACAAAAATTGTAATTCCATTTTCTGAAGGAAATTTTTACATTAAAAAGCAGGCGGATGCAGCATTCGGGTGACCTTGCGCAATAGTTTCGAAATTCAATTTGCGAACTTGGTGTGAAAACCATAAGCCGCCGCAGCAAATACATATTTCAGTAGGGCCCTTATTTATATTTTGGAAATAAATGTTTTTGAAATCTGTTAAATTGCCACTATTATCAGTTTCTATAACATTATTTTCTCTCGTTAATCGGATTCGTTGGGACTGCCTTTGGTTTTCAATTTGTCTATTGAGTGGGTTATCTCTACGAAAGCGAACTTGACCTTGTCTAAGACATTTCTGATTCAAAATTTCTTCCCTCATACCCCTCCTACTAAGCTGTCGACGTTGTGTTTTTCTATCACGCTCCTCTCTCCTTATTTCAGGATTTCTTCTTGCATGTTCCCTTTGCATTTGATCACGAATGCGCTCTAAATTCCTATACTCAGGATTTCTTGCGCGAAGTTCTCTATGATCCCTAGTGTTCCTACTTTGTTCATCATAACGTACCTCAGGATTTTCTTGACGAGATCTTTGAAATCGAGTATTTCTTATTTGCTCTTCAGAGCGAATTTGTGGATCTTGCCGCTTTGTTCTATGTTGAACAGTATTTGCAACTTGCTCAACAGATCGTACCTCAGGGTCTTCACGCCGAGACCTATGACCTCGAGTATCTCTTATTTGCTCTTCAGAGCGAATTTGGGGATCTTGCCGCCTTGTTCTGTGTTGAACAGTATTTGCAACTTGCTCAACAGATCGAACCTCGGGGTCTTCACGCCGAGACCTATAACCTCGAGTATCTCTTATTTGCTTTTCAGAGCGAATTTGCGGATCTTGCCGCCTTGTACTACGTTGAAGAGTATTTGCAATTTGCTCAACAGATCGAACATCGGGGTCTTCACGCCGAGACCTATGACCTCGAGTATCTCTTATTTGCTCTTCAGAGCGAATTTGCGGATTTTCCCTCCTGGTTCTATGTTGATTTGTATTGATAATTTGTTCGGACAGACGTACATCGGAATCTAATCTACGATTAGCGTTACTTACAGTATTTTGTGACTGCTCACTATCTCTATATAAAGAGTTTGCACGAAGAACTCTCATACGTCTTCTATTCTGAAGAGGACTTAGTAATATAGATTTTCTACCTAATCTAGGCATGAATAATTAATAATAAATGGATTAATATATAAAATACTTATAGATAATACTTATATAATTCAGTCCGTCCGGGTGTTAAAAGTTGGATCCTAGGTGCTGCTCTCTTTCACTGTTTCCTTGTAAGTCCTTGCTATGCTATTGCTCGTCACTGTACACTGTACTGTGTAATACACTAAAATTAGTTTGAATAAAGCACTTTGCTTGTAAAGACATCTAGTGAAACTGAAACTACAAACACAGTGTACTGATATTTATTATACTCTTGCAACATGTTGGTACAGCTTACGTACTTTTGTATACCTATATATTACTTAGCTATTACTAACATAATAATACATAATATTTAGTTATATTTATATTTTAGAAATTAGTAGTTTATTTCATTGTATTGAAATTAAGTTCTCGGAAAATCCCTCCGTAAATTACTTTTGTTAAACGCTTTCTAAAACAGGGGGCTCTATGGTACCTATTTTGAAGGGTCTACCCATAAAGGCTAAATTAACAATAACTTACATATAATTAAGTATGTTATACACATATGTAGAGCAGGTATGTAGATTTTCTTCTTTCTGTCTTAATATCTAAACCTTTCATAAGCTGCCAACGGCGCTAGGTAAAAGTGTAATTTTCGTGAGTTTACAGTTCACCTCATGACCTTCATATTAAAATGTGTCGCAAAACTGAAATAATAGACAGTAGCATGTAAACCGATGGTCGCAGTTTATCTATAACCACATAAAAAGGGTCTTTAGCCCTTTTGATACTACATTACTAATATTTATTCCATGAAATTTTTTCTAGAAAGATTTATTTGCTCTATACAAAGTCCAGCACCCTAAAAAACTTTTTTAGCATTGTTGTCCGGTATATTTATACTCTCGCAACCTGTTGCTACAGAGTATAATAGTTTTGTTCACCTAACGTTTGTTTGTATCACCTAAAACTAATCGAGTTAGATATAGGGTTATATATATATAAATGATCAGGATGAAGGGACGAGTTGAAATCCGGTAACTGTCTGTCCGTCCGTCCGTCCGTGCAAGCTGTAACTTGAGTAAAAATTGAGATATCTTCTTGAAACTTGGTAGACATGTTTCTGGGTACCGTGAGACGGTTGGTGTTGCATATGGGCGTAATCGGACCACTGCCACGCCCACAAAACGCCATTAATCAAAAACAAATAAATTACCATATCTAAGCTCCGCAATAAGATATAAGAATGTGATTTGGTACACAGGATCACATTAGGGAGGGGCATCTGCAGTTAAAATTTTTTTTAAAAAGTAGGCGTGGTCCCTCCTCTAATAGGTTTAATGTGCATATCTCCTAAACCGCTATAGTTATAATAACAAAATTCACTGGAAGCAAATTTTTTTAGAACCTCTACCCACAGTGTGAAAATAGTTGAAATCGGGTGGCAACTCCCCACCTCCCCCATATAACGGTACTGTTAAAAACTACTAAAAGCGCGAAAAATCAAGCACTGAACACGCCAGAGACATTAAATTTTATCTCTGGGATGGTATGAGATGAAAACCCATATCTTGAGATCTGCTTAACCGATTTCAACCAAATTCGGTACGTAACATTCTTATTATATTTCTATACTATAGTGCGATGGGCGAAATCGGACTACAACCACGCCTACTTCCCATATAACACCATTTTAAATTCCATCTGATTCTTTCACTTTCCACTATGCATATCAAGCAACAATGATTATATCGGTAAAACTTTGCGTGAATAATACGTTTAAAGTAAAAATTGTCTAAATCGAACCAAAACTGTTCAAGCCCCTAAGTACTAAATATGTGGACCACAGTGCCCATAGTTGACCTTCTACCGAAAATATCAGCCAATCCACAAAGAAATCTCAAACGAGTATACCATTTGACTTTGCGAGTTGGGCTGGGAAAATATACCTAACCACTGATTATCACCAAATATTAGAAGAGATATATGTATATAGAAATCTATATCTATCACTTTAGGTGATGCAAAAAACTCTTTGGTGAACAAAACTATACTCTGTTGCAACATGTTGCGAAAGTATAAAAATGTTGCGAAAGAATTCAACATTCATTACTCGATTATTATTTGGTATCTTATTAACTTATGTTATTGATCATTGGCTAAATGAGCTGTAAGCCTTCCTAGCAAACATCCCTGCACAAGCACCACACACCACTTCACAAGCAACACTGATACATTCCAACACACCACAACAATACCATCCACTCCTGAAAACACCACACACCAATACATACAACTTTACACAATTCACCGAGGGCTACCAACACACACCACACCTCCAACACACCCACGATCTCACCACTCTACCCAACCAACAAAAGGGATCGACGACTGGATACGACTCTTTTTTTCGATCGATCGCCGTCGTATACGCATCATCCGAATCCTGTTCTGCGCCACCCCAGAAATCTATATTCTCATCTCGTTTTTCACATCATTTTTTTAAACAACTTTTTAGTTTCAAAGACTAGAATAAAATTGCGGATTGGAAAATCCTTTATACATTTTTGACCATATTTGTTCTTTTTCAATTGATAACGTGTGAAAGTAGTGAGTGTTTTGGTGCAATTTAGTACCCGAGTAATTATGGTCCTTCAAGCCCTAGTGGACGGCACTATGGGTGTTAAAAAAAAAAAAAAAAAAAAAAAACATTTATAAAAAACAAAAACCTAAAGTGAAAGGCTGTGAAATGGCCAAAAATAAGTGAAAAACAGGAAAAAACAATAAGAAGAAATACAGTGCAGTTACCAAAAAAGAAAAATTACAGTAACGTAACAGTGTACGTGCAGTTACAAAAAAAGGGAAAAAAACAAAAAACGCTTTAGTTTAAAACAAAGTGCTGTTACAAAAGAAAAATACATATGTACATTTATAAGTGCAATAAGTGCAGTGCAGTGCATATACACACATCACTAGAATGCTGTTAAACAAAAAAAAAAAAATAAAATAAAAGTACAATAAATATTAAAAACACATAAAACAATAAAAATAACAAAACGGGCGCGAATCTTAATACTAAAAATAAATCAAATAAGCGGGCGCGATACAAAATACATACCAATCAAAATACATATAAACCAACAGCGGGCGCGATACAAAAAACATATAATCCAACAGCTGGGACAACCAAACCTTATAACATCTACGTTATATCTCCCACAACCCCTGCAGGAAATCAGAGTGAGTTGTATTGCTTCCTCTTAATGAGTATATTTACATGTATATATGCATGGCAAATTACGTTTTTTTTTCATATAAAAAACGAAATTAATATTTAAATATAACGGACACCAAACTGTCTCAATTTTGCAGTTTAATTTACGGAAAAAGCCGAAAGAGTTTGGTACATATTATATATATACCTATCGAAAAATAGGGTGATTTCCTTGTATGCTTACATTAGTGTATTAAAAACACACTTTACGTTTCCAACAACACACCAAAATATTTCAAGTATTCACTTGCAAACTTTTCCAGCAATACCCCTTACGCTTAACAAAGCAATAAGCAGGATTGCGTCAAACCAAGTAAGCTAAGGCAAATTGAGAACCTAACAGAAAAAAAAGCAGAAATTTACATAAATACATATATGCATTTTAATTTACAAACATATATACATACGTACATACAATATACCACATATTCATATGCACATATACATTTTTACATATATACTTAATCTAACAACAACCATATATATATATATTTGAAAATACATTTTATATAATTGCCAAGAGCAATACATATATGTACATACATAAATTAAATTTTGTCTTTTAATATACGTGTACAAGATCATAATTTGATACATATATACATAAGTGCATACGGTGAAATATCGGCACATTACCAATTGCAATTTCTCGCTCTTCCAGCACAGCGTTCATCCATATATACATACATTTTACGAGAATACCTGCGGTCAATTATTCTCCTTTTCGCGGTCTTTTCGCACTGCGTACATATATACACTTGCATTTACATACATACCGGCACAGGTTTACAAACATACATACGTACTTCGCTTCAAAGTCCACATTGGCAAATATTCGCAATACCCCTTGTTCTTTGACCAACAAAAACAAGCAGGATTGCGCAAAGCATAATATAATACATACATACATATGTACAAAGCGCATTGATCTCTAAGACGAGCTCTCTATTGCGCATAACGACAAGTACATATGTATCAGCTGATCCGCTTATAGGTATACCCTATAAGAATCACGGACGCATAATAATACATACAAATAAAATTAAAAATAAAAACATTTGCGTTTATTAATAATCAATTAAATAATATTAAATTAAAAAAAAAAATATGGCGAGTGAATACGAACGGTACGAACTAAATACGCGAATTTTTGCTTAAACTTAATCAAATTAAAAACTCCTACTATCTTAAAAGAGTTCAGTTACTCATACGAGTTAATACGAAGATTAAAAACGTCATTGATTCACTAGGTTTATTCATAAAAAAAAAAAAATAAATAAATATATAAGAAAAATAGAATCTTCTTTTCTTAAAAGAGTTTTCAATATATTTATTACACTGAAAATATTTTAATTTATTTCGGCAAACCTTTTTAAATGAGCTCAGACTCAAAAGAATCAAAAATATCTCAATTGTTAAAAGTACCAAAGATGATTTCAGATGATAAAAGTCCATGTACACCTGCAGAAGCTACACGCTTAAAGCAAGGTGCTACAAAGCAAAAGAGGGGTAAAGACATTTCTTACACTAAATTCATTGCTGAGAGTGACAGTCTAATACGATACTGCACTCGATTTTCATCTTCGCCGATTCAAAAAAATTCTGAATCGGTATTAGAAATCAAAAAAGATAATCTTGACAATTTTTGGAAACGTCTCCAAGCTGCATATGACGCAATCTTCGGCTTACGCCAAATACGAAAACTGCTTAGAACAGTTCGAAGAAACTAAAGCAATGATTTCCGATCAACTAAAGCTAATAAAAGCAATTGCACCTACTCCACATCAGAGAGTAGAGCTGCCACAAGTACAAAATCAAGAGGCAAGTTCAGGCATCCATCTCAAGGTGCCCGCATGTGACACAGAAATATTTCATGGTGGTTATTAACAATGGCCGTCCTTCCGGGACATGTTTACAGCCGTTTACATGAACCACCCAAAATTATCAAATGCACAAAAATTGTATCACCTCCGATACAAAATTAAAGGTCAAGCAGGCGTAATAGTAAAACAGTTCGCATTAAATGACGATAATTTCAATTTGGCTTGGGAAGCTCTTAAATCTAGATATGAAAATGAAAGAATATTGGTCGATAAGCAAGTAACGAGTGAAGAGTTTATAAAACTGCAATCCACTGTTTCTAATTGCTTGTCGGTTCTATCGACACAAAATATTCCCACATACAGCTGGGACCCAATACTGGTAAACATATGTACCTCCGCTTTACCAGAAAAATCGTTACTGTTGTGGGAGCAATCGCTCTCATCTCGAAAAAAATGCCCAACGTGGCAACAGATGAAAGACTTTTTAATAACCCAATACGAAATCGCAGAAAGGGTAGATAAAAAAATGGTCAGAACGGAAACCGTTCAACACGACCTAAATAGAAGCTTCCACAGACCCCAAGCCAGTAGCAACAACAATTTAAATAGAAGCTTTTTCAAAAATCAAACGTTCACATCCGAACAGTACAAACAAACGTCATGCGAACTATGTACAGGGGGGCATAAGCTCAAATCTTGCGAGAGATTCAAAAAATTGAATATTATCGATCGAAATAATTTCGTAAAAACAAAAAGACTTTGTACAAATTGCCTGTCACATGCACATACACTTAAAGAGTGCGAAAGCAAATTTAATTGCGTTTATTGTCATAAACGACATTATTCAATGCTGCATTACAGCACATATTCCAGCTCACCCCCAAACAGCGCAAATATGAAAAGAGCCACGGGTTTAGTTGCAACAGCAAATCCCGAAAATTGCCAAGAAGCACCATGCTGCTCAAAGGCATTAAAAAAACAAACGCTACACAGCGAAAATCAAAGTAGATTACTACTACCCACAGCAGTCGTCTCCATCGAACACCGAGGAGAACTGTTTAAACTTAGGGCCTTAATAGACCAAGGATCACAACGATCTTTCATAGCGTCTAGGGCTCAAATTAGGCTACAACTTCCAACAAAACTAGCCAATTTTGAAATCACGGGAATGGGCGGAAGAGTAGTCCAAAACTCAAATAAAATCTGCCCCATTACCCTAATTTCCCCCCAAGCGGATAAGCACATACAAGCAGAAGCTATAGTCTTACCGCAACTTACAAATATGCTTCCAAGCTATCACATAAATAGCAAGCATTGGCAAAAGGTTTCACACCTAAAGCTAGCAGATCCCAACTGCAACACTCCCGCTCAAATAGACCTTCTATTAGGCAGCGATCTCATACCACAGATAATACTTTAAGGTATTGAGAAAATTTCAAATACACTTCTGGCACAAAATACTATTTTTGGGTGGATCCTAAGTGGACTAGTTTCGGAACCAGTTACCACCATGACCACTCAGGTTCAGGAAATCTCAAACGAATACCTCAATTCACAATTGAAAAAATTTTGGGAGTTAGAAGAACCCCCCCATATCAATCACAACCCCTGAAGATCAGTATTGTGAAGACTTTTACAAAGCCACAACTACTAGATCAGGTAATGGTCGGTATGTCGTACGACTACCACTAAAACAACAATTTCCTAACACACTCGCCCTAGGTCACTCTCGCACCTCTACAATACAGCAGTTTTTAAGTATGGAAAAAAACTTACTTAAAAAAGGTGAGCTTAAGCCAGAATACGATGGCGTGTTAGAAGAATACCTCAATTTAGACCACATGGAGGAAGTAAGCCGATGCGAAAAAATAATAAATGGCAAATATTACTCATTTTACTTGCCTCATCATGCAGTGGTAAAGCCAGACAAAAAAACAACTAAGGTAAGAGTTGTCTTTAATGCATCAAGATCCACCAGCTCGGGGAATTCCCTAAATAATATCCTATTTACGGGACCCACGCTCCAACCAGATTTAATGCTACTCATTTTAAATTGGCGTATATTCAAATATGTATTCAACGGAGACGTCGAAAAAATGTATAGACAAATAGTCGTACATAAAGACGATCAGGATTTTCAGCGAATCATTTTCCGAAAATCCCCCAGCAGTCCACTCCGCGACTATAAATTAAAAACAGTTACCTTTGGCGTCAACTGTGCTCCTTATCTAGCCATTCGAACATTGCACGAATTGGCAGAAAACACCAAGTCAGAATTTCCTCTGGCAACCCAGGTGTTAAAAACACAAACGTATGTAGACGATATCCTGTCTGGAAGTCACAGTCTTCCACAAGCATACGAGTCACTATTACAAGTGGTAAAAGCCCTCAAAACCGCAGGGTTTCCGTTGAAAAAGATAACGGCGAACCACCCTAATATTTTAAAAAATATACCACATGAAAACTTGTTAGATACTAATTTCCTTAAATTCGAAAAGGAAAGTACAACAAAAACTCTGGGGATCCAATGGAATGCGATATCTGACCAGTTTTCATACACTACAGAATCAATATCTGCATTATCCGCCATAACGAAGCGTCAAATTATATCCTCTGTGGCGAAACTTTTCGACCCCGCAGGATGGCTTTCGCCAGTTATGATACAAGCGAAAATTCTAATACAAGAATTATAGCTAGATGGAACCGACTGGGACGAACAAGTAAAACCACTTGGTTTAGAAAAGTGGTCCCAGTTTGCAAACAATCTAAACGATATCTCACAGATACAAATCCCACGATGGGTAAATTATGCCCCAGAGCACACAGTCGAACTACACGGCTTCTGTGACGCTTCTGAAAAGGCATATTGCGCAACTATATATGTTCGCACACAAAACGACTTTGCGACCACAAGCCACTTGCTAGTAGCAAAAGCAAAAGTAGCTCCGTTAAAAACAATAAGTCTGCCACGACTTGAACTATGCGGAGCGCTACTACTAGCCAAACTAGTATCCATGGTGCGAATGCATTTAAATATAGCAAAATACAAATTGTATCTGTGGTCCGATTCTGAAATTGTACTAGCCTGGTTAGAAAAACCACCACATGCATAGAACTCGTATATTTCTAATCGAACGTCTCAAATACTTGACCTAGTAGGATCAGCCACTTGGCGACATGTAGCCAGTGCTGACAATCCTGCTGATCTAGGTACAAGAGGATGCAAACCCCTGCATCTTGCCACCACCACTCTCTGGTGGCGATGGTTAACAGAATCTCCCGATTCTTGGCCACAATCGCCCATGCGCAATATAATTGCCCCAGAAAGTCGAAAAATCGACTCCTTTCACACAGCAGTGGAGGATACTGACATCCTTGAGCGATTTTCATCGTTCTCCCGAGCCCTCAGAGTAATCGCCTATATGTTAAATTTCATAGAGCGACTTAAAATTAAAATTAAGGAAGTTCCCTCAGAGTACCCCCAATGCGATACATTGACGCACCTAGAATTGCAAAAGGCAAAGGTCGCTCTAGTCGCATCAACTCAAACGCGCTACTTCAGCCGCGATATAACACTATTAAGAGAATCAAAACCCATTGACAAAAGGAGTTCACTCTTAGTTCTAAACCCATTCCTCGACACGAAAGGTCTTCTTCGTGTGAATGGTCGGCTTGCCAATTCAAGCCTAACGTATAACGAACGCCATCCCATAATTGTACCAGAGAAGTCTCAACTTGCCACATTACAATCCACATATTAATGCTTCATGCCGAACATCGTCTCATGCAACATATGGTCTGCCAAGAATTTTACATTCCCCGACTTAAGCCCCAAATAAAGAAGTGCATTTTCTTGTGCAAAATCTGTACCACGCACAAGCAAAAGATGCGAACACAGATTATGGCAACACTTTCCCCGGAACGCTGCAACTTTGCTCTGCCTTTCTCTATCACAGGTGTCGATTTTGCTGGGCCTTTTCAAATAAAGGCGTCCATGTTAATGTCTCCCACTCTGATGAAAGGCTATGTGGCTGTCTTTGTCTGTTTTACGACAAAAGCAGTACACCTTGAGCTTTGTACTAATTTGACAAAGGAGGCTTTCCTTGCGGCATTTGCTCGCGGTTTTCCATCGAAGATAATGAGCGACAATGGTAAAACCTTTATCGGCGCTCAAAGAGCCACCGAAAAACAGTTTGTGGACTTTATTCAACAAGTCTCACCTGAGATCGTACAAAAGTACGCACCACAAGGCATTAATTGGCAGTTTATCCCCCCAAGCGCTCCTCATATGGGTGGTTTATGGGAATCAGCTGTAAAGAGCTTCAAATCCCACTTAAAAAAAGTAGCTGGAAATTACAAATTCAATTATGAAGAATTCACTACATTATTAATTCGAATTGAAGCCGTTCTCAATTCACGGCCTCTCACCACAATCTCGCAAGATCCCTCAGATTTCACAGCCTTAACTCCAGGGCACTTTCTCAAAGGAACACCCATTCTGGCCGTACCTGAGCCAGGCGTGGAGTCGCTATCCTTATTAAATCGCTGGGAAAGAATTAAAATTCTCCATCACGATTTCAGCCGCCGATGGAAAGAAGAGTACATAAAGGATCTCCATAAAAGATATCGTTGGAAGACTCCTGAACAAGGGCCAAAGCTTGGAGATTGTGTCATTATTCATGATGATTGTCTACCCCCTACCGAATGGCGGCTTGGTCGCATAGAAAAGCTAGATTATGGCTCCGACGGTCATATAAGAGTAGTTGATCTCCGTACCCAAAGCGGAACGCTAACCAGACCGCTCATGAAGCGGTGCTTTCTACCAACCGCAGATATAAAGGAAAAAGCAAATGATAAACGATAAACCGATCATAATCCCGAAAACGCAATTCATAACCGTTTCAATAAATCGACGAAAAAACGAAAAGACAATAACTCGCAAACTCGACAACAATCCGTATATATAAGTATATAAACTAACGAGTCTATCAATGTGACGACCCTTTCATGCTACCAAGAGTTGTAGAATGCCAATTTCAACTTATATCTTAAAACTTTATAAAGCCCAATAATCTTTTCTACATAGATAACTATGGACGCAGATGCACCTATGCCAATGCCTGCTATTCGGTCGGCTATCAATGTGCCGCGACCTGGGGTTACTCCAGCGCCCCGATCTGTAACTGCAACTGCTCCTCGAAGTAGCGCGCGACCGTCACCAACAGCAAACAGGGAACCGCAGCGCGTCCGATGCATCATTTGCCGCCGCCCTCACCGACTATTGTTTCAATTGCTTGACAGCGGCACATAACACTCAGGAGTGCACGTCCGTCAATCTGTGCCAAATATGCGGCAGGTTGCATCATACGTTGCTCCATCGCAACCCGAGACGTGACATCGGTCGGCCGCCTGCCCCGCGCAGCCGCCCTCCAAGTAGACAACCACTATCTACTCGGGCAATACAGCACCGGCGACCAGCAGCCCCTCCTGTGTCCCGATTAAGGAGCCACCGACACGAAGCACCGATGACGCGCCGGTACTCTAGGCCGCAATATCACCGCTCTACGGGACTGAGCAACGTTGTAGCAACGCTGCCCAGAAATCTATATTCTCATCTCGTTTTTCACATCATTTTTTTAAACAACTTTTTAGTTTCAAAGACTAGAATAAAATTGCGGATTGGAAAATCCTTTATACATTTTTAACCATATTTGTTCTTTTTCAATTGATAACGTGTGAAAGTGGTGAGTGTTTTGGTGCAATTTAGTACCCGAGTAATTAATCATAGATTTATTTTGTGTCAATACTATTTTTTTCTCATAAATGTTAGCTTTTATAAAAAGAAGCTATTTAACTCAAACATGTTATATGTGATATAAACTGAACCAATGGGGTTAGATTTAATATGTGGGGTATATGAGGTTGCTGTTGTACCAGAGGAGCGGAAATCAGTATATTACGGTTATAAGGTTTAAACAAAGTCTAGACCAATTTCATTCATATGCAGCGATATACATTATTTTTAAGAAAAACTGTCCGTTTAATTTCATTAAATTATCAAATTGACGAAAAAAATTATACCATAAGTAGTACATGTGAGCTGGGAAAATCAAAGACTAGAAAATTCCTCCAAACCGTATATTAAAAATGTTGAATTAAACATCCCACATCCAAATTAAACTTAGTCTCAGTTTTATTGCTTGAAGTGAGATAAACATAAGTGTGAATGTGATATTAACTCCACCACAGTGGCTAAATTTTATATTATAAGCTTAGGTGGCAAACGTCAACCAGAGAATCGGAATTTATTATATGAAGGTGTGAGGTTTAGACTTAGTATATACTAATTTCATTCTAATTCAGCGTCAAACCACATAATTTTTAAGAAATCTTTTCCACTTAATTTCGTTAAAATATCACGTTGATCAACCGGAACGGTGTAAAGTCAGGTGGAAAGACGGAAATCATATATATATTGGGGATAGAGAAATATATTAATTTTGACATTGCTCAGCTATACTTCGAGAACATATTTTGAAACAATTTTATATATAAAAAAAAATATTAATACTCACTGACCGACATATTCGGCATAAAACTGGTTAGAATAACGAAAAACATTATAAGTAGTATATGGAATTTGAGGGCAGTATTAACCCGATTTTATTAATTTTTTCCAATACCACATACTACTAACATGCCACAGACTAATAAAATGCTCCCACTGTTTCATTAAGGTACCTCACATACCATCACCAATCAAATGGAGTAAAGTCAGACGAATGTTCGAAAATCCTGATATTAGTGACATGGGGGCTAAAGAAAATTTTTACCCAATTTGATCTTGTTATGAGTAAAACACGCTCTCTCATTTTCATTGAGATAACTCACATATGCGGTATAAAGTCACGCGGAAGTTCAAAAATATTTATGTTAGATATATGAGGGCTACAAGAACTATTGATCCGATTCAACCAATCCAATTTTTGAAACAAAGACATACTATTATCGATAATTTCATTTATTTATTCTATTATATGAATTTCAATTATATATCTTACACAGTGGCCGATATTTACGGTAAAATGTCAACTATAGGTACTGGGGTCCACATATTCAGTACCTAGGGGCTTGAACAGTTTTGGTTCGATTTAGACAATTTTTGGTCACAAGGTGGGATACTTTAAACGTATTATTCACGCAAGGTTTTACCCCGATATAATCATTGTTGCTTGATTTGCATAGTGGAAAGTGAAAGAATCAGATGGAATTTTAAATGGTGTTATATGGGAAATAGGCGTGGTTGTAGTCCGATTTCGCCCATTTTCGCACTATAACATAGAAATATGAGAAGAATGTTACGTACCGAATTTGGATGAAATCGGTTAAGCAGATCTGAAGATATGGGTTTTCACCTAAAAGTGGGCTGTGCCACGCCCACTGTCTAATTTTGAACGCGGTTCCTATAAAGTCATCTCATACCACCCCTGAGATAAAATTTAATGTCTCTGGCGTGTTTAGTGCTTGATTTATCGCGCTTTTAGTAGTTTAAACAGTACCGTTACATGGGGAGTGGGCGGGGTTGTCACCCGATTTCACCCATTTTCACACCGTAGGTAGAGGTGCTAAAAACATTTATTTCCAGTGAATTTTGTTATTATAGCTTTAGCAGTTTAGGAGATATGCACATTAAACCTATTAGGGGCGGGACCACGGGTGATACAAACAACCGTTAGGTGAACAAAACTATTATACTCTGTAGCAACATGTTGCGGGAGTATAAAAAGAAATGTTATTAATTGATGAATGATTTTTGAGAAAATTGCTTATATGTATGTATATAGATTTGTGTATGCATTACTTATTTTGCAAGGTCATACGCATATTTGTACATACATACTTACAAATAGAGCAGTACGCGGACATGTAATTTACATACCAGAGAATGCGAATGAACTCGATATTGATGTACATATGTATGTACATACATAAATTATTAATTCTGTAACAATTCAAATTAAATAATTATTAAAAAGGTAATATATATATTTTTTGCATAATCTTTCGCATTTTATCATGCCGCATTGGTGCAAAAAAATCATATTTTATCAATTTTCATCATAAAAATTGTTTATATGGCAAAAAATAATAATGCATATGTGAAGTGGCATTTGTATTTTTTGTTTAAAGTATTTCATTTTTCTCTTTATGTTGGTACATACCTATTTTATCAGAGAAAGTTGTTATAAATTCTCATTTCTGTTAAATAACAGCAAATACTAATTGCAGAGAATGTTAATAAATAGAGAAGGCGCAAATGTTAGCTGTGCATCGACAATGCGCAAATTCAAAAGTTCAATTACACCACATCAAAAAACTACCTTCCCCTCATGATAATCGAACTCAACAAACTACACCACTTTAACATGGAACTAAGTAAATTGCCACCACCTTCTAAAGGAACGACTAATATATGTATGCGCAGATGTTCTTTGGCATGCGTGTTAGTGAAATTAGAATAACAATCAGAAATAATAGATTTTGAAGAACATTTATATAATGAGGAAAAACTTAAAATTAAATTAAAATACATTTAATACAAAAGGTTTATAAAAATTAAAAATCGAATAAAACTACATCTGTGCTAGGAAGTGAACTCAGGCAAATATTTGATGTGAATTTGCAAAAACGAGTTACGCCAAACAAGCACCACCACAGACAACGATTAAATAGTGGTGTCTAATCGGTGAACTTAAACACATATGCATGTACATATGTACGTATGTTCCTCAATATGACTTTTGTAAAATAATCAAACATTCGCGCAAGCGACAAAAAAAATTGCAGACGCCCATCATCGACCAATAAGATTCGAGCAAACATACGACAATAGCTGTTTAAGTACACCGATTAGACACCACTATTTAATTATTGTCTGTGGTGCTGCTTGTTTAGCACAGCTCGTTTTTGCAAATTCACATCAAATATTTGCCCGAGTTCACATCATAGCACAGATGTAGTTTTATTCCTTTTTTAATTTTTATAAACCATTTATATTAAAATTATTTTAATTTAATTTTAGTTTTTTCCTTATTATATAAATGTTCTTCAAAATCTATTATTTCTTTTTATACTCTCGCAACCTGTTGCTACAGAGTATAATAGTTTTGTTCACCTAACGGTTGTTTGTATCACCTAAAACTAATCGATATGTATATATAAATGATAAGGATGAAGAGACGAGTTAAATTCCGGGTGACTGTCTGTCCGTCCGTCCGTCTGTCCGTCCGTGCAAGCTGTAACTTGAGTAAAAATTGAGATACTCTTGTTGACTTGGTAGACTTTTTTCTCGGTACCGTGAGACGGTTGGTGTTGCAGATGGGCGTAATCGGACCACTGCCACGCCCACAAAACGCCATTAATCAAAAACAAATAAATTGATATAACTAAGCTCCGCAATAAGAATCAAGACTGTTATTTGGTACACAGGATCACATTAGGGAGGGGCATCTGCAGTTAAACTTTTTTTTTTAAGTGGGCGTGGTCCCGCCTCTAATAGGTTTAATGTGCATATCTCCTAAACCACTAATGCTATAATGGCAAAATTCACTGGAAGCAAATGTTTTTAGAACCTCTACCTACTAAAATTGAGATCGGGTGGCAACTCCGCCCACTCCCCATATAACGGTACTGTTAAAAACTACTAAAAGCGCGATAAATCAAGCACTAAATACGCCAGAGACATTAAATTTTATCTCTGGGACGGTATGAGATGACTTTATAGGAACCGCGTTTAAAATTAGACAGTGGGCGTGGCACAGCCCACTTTTAGGTGAAAACCCATATCTTGAGATCTGCTTAACCAATTTCAACAAAATTCGGTACATAACGTTATTTTCATATTTCTATGTTATAGTGCGAAAATGGGCGAAATCGGACTGCAACCACGCCTATTTCCAATATAACACCATTTTCAATTCCACTTGATTCTTTCACTTTCCACTATGCATATCAAGCAACAATGATTATATCGGGGTAAAACTTTGCGTGAATAATACGTTTAAAGTATGCCACCTTGTGGCCAAAAATTGTCTAAATCGTACCTAAACTGTTCAAGCCCCTAAGTACTAAATATGTGGACCCCAGTGCCTATAGTTGACCTTCTACCGAAAATATCAGCCAATCCACAAAGAAATCTCAAACGAGTATACCATTTGACTTTGCGAGAGTATAAAATGTTCGGTTGCATCCGAAATTAGCCCTTCCTTACTTGTTCATTATATATGGCATTAAATTATAAAATTTATATAAAATTGCCATTCATATGAAATCTTTAACTACCTTTACACTCCATATAGTACTTTTATATGTTTACTTATTATCATTATTTTATAGTTTTTCGATTTTGTCAACTCCGCAACGATGCGCAAAATTCGGCGTCAATATGTATGCGAGCTCGTATGTATATATGTATGTTTGTCGACAAAGTCGTCATTTAGTTTTTTTCAACAACACAATGTCCGCGCGAACTCGCCGTTATTTCGTTGGCTTGCCACCATGCACAGAGGCGTGTCAAGTGAGGACCCATAATATATTAATATGTTGCTTAATTTGTATTGAGAAATACTAATTCATTAATGACTTATTTTCGTAATATAATTAATATATACGTAAAAATATAAATACAAATAAATGCATACCTATAATCGTTTTTTTAAATAAATTCGATTAATAAAAATATATCTGAAATAATTATGTGGCAGTGCGCCCCTGTCCCCTTCTTGCCTGTTTGTCCGGGGCAAGAAAAAGCAGGCATCAGCGTACGTGTATTTATGAATGTATGTGTGATTGTCACATTTGTGTAAATACGCATAAATAAGGGAATATGCAATAAACCTAAACATATGAATTTCCTGAATAATTTAAATTATCTCAGGAAATAAAATATGCTATTAAAGTAATTGAATTGAAATGAGCTAAAATCTCAAAGAATAAAATAAAATCAGAAATAAAGATTTATGGTTTACAGGATTCGATCGTAAGCGTTTGTATTCGGAGTGGCTTAACTCCTTCACGCTTACGACCTGAGCCACCGCAAGAGTGGAATCGCAGCCGCTTAGCCACTGTTTGATGTTATCCTTTGCCTATTAGATATTTTTCATGCAACGCACAAAATGTGTTGAAGAATTTATCTATTAATTACTTATTTTGTTGTTAATTCTGCGGCTTTAACCAATAATCCTCTTATATAATTTGAGGTATATATCGCATAATTCATTTAAGAACATTCGTTGTGTCTATTTATAGCCTTTTCCCCGTTTCGATCATTTCGTGGTGTATTTCAATTGAGTCGAAGTTGTATTTGTCGATGTTCCCTCTTGTGAAAAGCTCAATTTAGTACTTTTTAACATTTGCGCCTTCTCTATTTATTAACATTTTCTGCTAATGGTGAACTCCCTGATCGGAATTTTTCAGCTCTGTTAGCCGTCCAATCGAGCATCATACAAAATTCAATTTGCACCTTCTTGTTCTTCTAAGTCCTCTGGTTCTACCATATTCATGGTAATTCCTCGTAAGCAAAATATGAGACCATCATACAAATTAACTAGTCTACACGCGAGTCGTCAAAAACCTTCAAAACTGATTTGGTCGCATTGACCAGCTTCACGCTCGTATTCCACTCTGCGGCGCCTGTGAGAATCGATTTGGTATGAAAATATGCATGCAGCTGATTTATTGCATTCGTCAGCTTGGTGCTCGGCTTAGCTTTGAGGTTCCACTCTACAGAGAACCCAATATGTGAATCGCTTTACAATCCCAGCTGAGAAAAAAATAATAAAAATAAATATTGCTTTCTTTTAGATATCATATAATGTGGCATCTCACGTTTTCCTTCAAGTGAAATCAGTTTTGCAAAAACCTTTAATTAGTTATTGTTGTTTCTGTAATTTTCTCATTAAACATGGGTGCTGCATGTACTTTTGCGAGCTAGATAATTTCTCCACTGGGTCATTGTGTGTTGTATTACTTAGCAATTTTTTATCGACAAATTATCATGTACATATGTATTGAATGATCATCATACATTTGTGTTTGTAAATTTTCGGACGATGATAAAGTTGTTCACTATAATAAAAGGTATTTCGATGCGCGCCAAATTAATATATTTACACGCAATATTTAAAAATGTTTAGAGCACTATATTCAGTTATGAGTAACTACACCTAATTCTGTACGGTGGATTGGTTCCAGAAAATCGTGTGAAAAACCATGTAAAAAACATTGATTGTATGCAAAAATAGGTTATTGGTTCCTTATCTTTAATACCTATTAAAATGAATGAAAAAGAAGATTTTTTGAGAACAATTATTTATGTTTATTTTATTAAATACACAAGCATAGTTATTAAAGAAAAAGAATATATGCACTCTAAGCTTTAAAGTAGCTCTAGGCGCTTTGTACCTAGGAGTTCTGGGCATCACAACGGACAAGCGTCGCTAGCAGTCCAAATGGAATTATGTATTTACCTATGCTTAAAAGTAATGTAAATTAAATGTATGACAAGTTCAATAACTAAAAACAATTATGTAAAGCAGCAATGTTGTTAACATAAATATTAGGTTATTCAACATAGTAAGAAAAAATTAAAATGATACATACATACATTCATGTAAATTTAATTGCTGCCTTCATCAGTTACTCGCATTCGCTTGCTTTGAATGCGTATAAAATAACTATCATCGATGGAATAGTTTTGAACTGGATTTTTTCTTGCTCGTTCGGAATCCACATTTTTAGTAGTGAACTGACCAATAAACTTGCATGTATTCACAAAAAGGGAATTCCTATAAATTTGTGATAGCACATATTATATTTCACAAAGAGAAATAAAATCGTGTAAAAATATATTTTTATTTTAAAACCGTGTAAAAACAGAATTAGGTGTAGAAATGGTAAATATGTACTTAATGACCCCCACTTCGTAGGGGGTTGGGGTTGTAAGGGGTGACACAATTAAGTGTCCTTTTTATGAATTCGACGGAATTACCCGTCGGTCACCCCTTAAAAAAAAGATATGTAGATTACAAATCCGTGAGCGGAAAGTGAATTTTTTCAATAATTTATGTATATTTTTCAATATTTATTTACACACTTTGCACATATCACATATTCAAGTCACTTAGTTGTTGTTGTTGTTGTTGTAGCGGCAACATTCTGTAGAATTCAGATCTCTTAGCTGTAATTACCAGTTCAGTGTGTTAAACATTTTCTTATGAAAAAAATATACTGAAGAAATGTAATAGTCAAAATTTCTTTTGTGCCGCGTTTTTATGGAATGAATGAATATCGGAGATCGTCGAACTCCTTTCTGCACTGGCGGCCTTCGGCCGCGCTTCAAAAAAATAACCCTGGTCGGTCCAAAACCGGGGTGTTCATAATTCAATCGCGTCAAAATCCTTTTCGCTGCTGTTTGTGCAGAAAGGAGTTTGACGCAATTGAATTATGAACACCCCGGTTTTGGACCGACCAGGTTTGAATTTGGGAATATGCTGTTTTCACGAAATTTTAACCCTTCATATAACTTTTTTGAAGGGTGGCCGACGGCTAAATCCACTGAAATTGTATTTCACAGACTCCCTTCACATACCATCTGCAACCCCAACCCCCTCCGAAGTGGGGGTCATTAAGTACATAATTACCGAAATTTCTAAAGAACATGACAAGAAAATTAAAATTGTTAATTTTTAAACATTTGAAGTTTATTTTAAAATGTCTATTGTAAGAATTTATTTTACTATACCTTTATTTAAATTCGAGAAGTACGAAACAATGACTTGAACAAAAATAAGATAAGCGCACACTTTTGACGAATGTAATTCTTTTGTGCGGCAGCACTTTTCCGTTATCTATAGCGTCGTGTGTATGTGTGACATGATTAGTACTAAGAATATAAAATAAAAGAATACGCCACTGACTAACAGTCAGTTTTTTCGGGTTAAGCTGTGACATTTCTTACAAAAACAGATTACATTATTCCGCCATGTTGTGACCTATTTCTTGCGAGTTGAGAAGAAGAAGCACAGAAAAGCATACAAGTTGTAAACAAAAACGTAAACACTTTTGTTATTTCGTGAAATTAACTTCATTTCTTAGTTTTCGGTGAAAAAAGTATAGTGAAATAAGTAGAAGAATGTTGCCTGAATATGTTTGGGTCATTCTAGGATGTGACACTATAAATACAGAAACACCCAGGCAAAGTAAAAAACAAACAGAAACCGTCGAAGTGTGCGGTTGTATTTATTTAAATTTATAAGTATAAAATATATTGATTTTTTACAATGAAATGTGCAGTGGCAAGTTACAATAACTATTATGCAAATAAAATAATGAAAACAAGCTTTTTCAGTTTTCCTTTGGATATAAAAGTTGCTAAAAAATTAATAACTTTTTGTTAGAGAAATGAAAAATTTCATCACAAATCTTCTTTAATTTGCAGGGATCATTTTGTGGATGACGAATGGAACCTCAACCAATTTGAAATGGGTCAGTATGTACCTTAATTGTAAATAAGTTGTATTTATTAAAACTTTTTTAATATATTAGGATTTGCGAAAAGACTTAAGCTGAAGCGCGGGGTGGTACCCACAATTCAGGTTCGGTATTACACTAAATATAATTATACATATATAATTATTGTAACAACTTTCGTTGTTGATTTACGTGAGTACCTGCCGGCGACGGCCTTACCTCACGGTGCTCCAAAGCACAACGTAAATTATTGTAACAATATATTTTCACGATTGGTTCGACGTGATGAATGTAAGAGTATCACGTTTAGATTCCCGAGAGCGTTGTCATGCCTATGGACTCGCTATTGCTGTACAAAGTTTTATTATTGACGAAATGACGGAAATGATAACAAATCCTTTTTTTGGAATTATACGCGCTAAGGATGGCCTACATGATCACCCAGATCAACAAGAGTTTAAATACCGCCTTAGATCATATGCAATAGGATGAAATGAAGGCGTTATATCAAATGCGGCTAATGTGGAAGTCGATGATACGCCCGTCTCGCAGCCATCTTTCACTGGTAATTTCTAAATAAAAGTATTATTAATAGTATTTAGAAAAACATTACAATATGTTTTTAATTTTATCAATGGCGACGGTTTGCTTATTTGTGAAAAATATTTGTAAAAACATAAGGAGGAAACATCTAGAACCGATTGCAGCAATAAAGTAAAAAATTGTTCTTCCGGGTTAGAATGTTTTTTAAAATAAGGAAGTTAAACAAAGAATTTGAAGATCCATCCACAAAAGGAAACGTAAATTTAATAAAATAGTTTTAGTAGTATAGATTTAATAATTTTATTTTCATATTTATATAAAAACTATTACTTATGTAAGAATAACAATTAAGAATATATTTATGTACAATAAAAGAAAGCAGATACACCGTAATCACACCTTGTTTTAATCATTCACTCTGTTTGCAAAAGGTTGACGATAGGTTAAAAATATTTATTTACATACATATGTTACAAATATATCTTCGATATAATTTTACAATCATTTCACTACAATTTCATAGATATATATTAGAACTACATTCTATCATTATTGATCAGAACTATTATTATTATACATATGTATTTGTGTGCAATAAAATAAACTCCTTCTTCATTTCAACCATTCACTTAATTGGAAATTATGCAAATATTTTCACACATCATTATTCTATTAAGTTCACATTTTTTAACCAAAACGAATGAATTAAGTATATTTCACGAATTAAAATATGGTTTACTTTTTTGTTTACAATTTACAGGCTATTTGACTGTTTTTCATGCTTCTTCTTCTCAACTCGAAAGAATTACGTCACAAAATGATGGATGGCGTAATTAGTACCTTTGGCATCTTAGTTTATGGAGAATAATAGTATACTTACGTATTTATGACTTCACCATAACCCACTTACACAAAAGACCAACCGTGGAGGTCTACTTAAGTGAATTTCATCTTAAAAATATTCGATATTGCGCATCCACTCAAATTTCAATCAGTACTTAGCTACTTAGGCAAATACATAGACACATAACACATAGCACATAATTTATATTTTCACATCTGTATGTAAGCATAAACAAATTAGCCAGTCCAATTAAGATTTCTTTTTAACATTTAATTTAGTCTTAGACTCATGACGCCTAGTGTATGCATGGTAAATGATCAGCGTGACGAGCTAAGTCGAATTAGCCATGTCCGTCTGTTTGTCCGACTGTGTAGAAATTGTGCATGAGTTGTTGCTTCAGGCAATGGAACAATCTCCAAGAAGTTATTTTGTTTTCATTTATTTTATTTTTTCATTTTCCCATTTGTTGATCATACGCTCTTCTAAGTGTCTTGACTAGTATACTTTTGAAATCCTTTTTTATTATATCTACTATACGCACATACAATATATAATATGACATACTCCCTATTTACTGTGGCATTAGCGTCCTGCACAAAAAAAATGAAATACAACTTGAGAAGATATTGTAATTAAAAATAATAAAATTAAACCGTAAACTAATTTGAGAAGCAAATGCACCAAGTAAATTTCATAAAAAACTCAAGAAGATTCGTGGTCGTATTTTTGTTTTCTACAGACTTAATGACTTAAAACGACATATGTTTCGAACACTGAAAACAAGTGTTCATATGTATTCATTTAATGGCCAAAGTTTCTACCATGCACTTCCTGTTTCTGGAAAGCGCATTCCATGCCTCCGCTCGCCGTATACTTTCTTTATTTGCCGAATCATCTTCCTTGCTTTGTTGTTGGCCCTCCAGAAATTACAAAATATGCTGAACTAAAATTTGAGAGTAAACATCTTCAGGTTATTCCATAAATATATATGTACCTACATACACATACAAAATTTGTGTTTGTCTCTTACCATAAAATTTGTATTAATTCATACTTTATTCTAATTTTAAAAAGTCGTACAGCTTTGACTTTTTCAATTGACTGAAAAATTCGATATTTTTTTAAATAACCGCTATTATGTTTTTTTCAGTTTCTAATCTTCCCGCCATAATAATCACTGTTGTTTGAGATCGAGAAGAAACGAGTTTCGCATCATATTATCAGAAATGCTCAGTTAACTACTGATTGCAGACTTTAATTTCTCACAATTCTTTTTTTCTTTTTTTAGACCGCTGTGTTTCTTCTTCCATTTTAAATATATAATAGTGGCTCGGTAATTTCGAAAAATGGCCCAGAACGTGCGGTCTCTAGATTATTTTCTCTGAGGGTATGTTAAACAAAGGTTTACACCAATCAATTTGCAACGCTCGAGGAACTCGAAGACAATATTCAGCGCACTACAGCACCGGGTCATCGAAAATTGGCGTAATCGGACGAAGATATCCAAACGGAGTTGTGGTGGCCATGTTGTTCGAATCATAAACGGCATAAAGTCTGCATATTAAAAATGTGTGTGATATTTTATGTCATTCAACAGAATCGCAATAATTCGGGAAACTTGTACTTCAGGTAAAACTTTCTGCAAGTCACATTGCTTAGCAATGTCTTAAAAGGTGACGAAGTTATACTAATACTAATAACTCTCGTCAACAAACTACATCGCTGAAAATGTTCATTTTGAGAGGGTAGTTATGCTCAAAGAGAAGTTCCGTTCATTCAAAATCATTTATGATTGACACTTATGTGAAAACTGTCCTCAATGGCAATTAAAAAGAATTTCTAATAGTTTGAACAACTCGATAATTCAAAAGCGATTCTTATATTGGTACTAATAATGTAATTTCTCTAATTTTTTCTTTGGTATTCACCAAACTTCTATATGCAACACAGGAATGATAAAGCATGATTAATGATATCACGAGAATTATATAGCTCAAATTATACAAACTTTCAACATACAACTATTTCTGTATTTAAATAAATAAATATCCTATTAGTAGCTCGTAGATTATTCCTAATGTGCAAAGAGGTTTTAAGATATCAATGGCTTCGTAAGTTCCATAATGATATTTAATTACTACAGATTACAATTAAAAGACATAGCGGAGTAATTGATTTAATTTTCAAAGTATTTGAAATTAGGTTAGAATTGGCTATAAGCAAATGAGTAAATTATATTTTAAATAATTGCTCCATAGTTGCACAGTCTACTTGTATATTTGCACAAAAACAAGCAAAGAGAAAGTTGGATTCACCAACCTGGACATCTCAATTCGTGAGCCCAATGAAAGTATTTAGAGAAAAAGTACCTTCGCATTGCCATGAAGTATGCAACAAACGTGCATTCGATAGATTCACTCTAATGAAAATGAATGAAAAGCTCAGAGTTTCATTTCGAGCAAATGTGTTGGTAGGGCGCTGACGCAGTGGCCACTTGACATTGCTGAACTTCTTTCAGACTTTCTGTATTTTTTTTTTTTGGCATGTCGTCTTGCATGCAACGAAAGAATTTTAAATTGCTTGAAATGTTTAAATCTCAAAAACGAATTACCTCGCTCCTTCTTTATTCTACTAACATTTCCCCTTGAAGTTGTTTTTCACTTTACTCAGTTCAGCACATTACCGTCGCATAGTAATGGATATAATCGCCTAATAAGTTGGAGGCAGTTCCATTTCGCTACTCATGTAAATATATGCAAACAAAATAATAAAAGAACCAACGGACAACCCGTTTAAGACGATAGCTCCCTCATCCGAAGTGGTGCCATTACCATGGATATTTAAAATTTTAGCAACGTATTTATCTCACCTCATCAGACGACAAAATGACTCACCCCACCACATCCCTTTACTCAGCTATGTAAAACCTAATCTACACTTAGAAGTGCGTTCAATTGTTTGTCGCGCAAGTAAGGATAAAGACAACATGCCATTGCGAAAATAACTGAGGAAAAAAAAAAAAAAACGATGACAATAGCAAACATCTGCCGCCAAAGCTGACGCAAGTGTAAAGCCGCGCCCGCACCTTAGGCGTTCGATGTACTCATCCAAAACATAGATGGCAACTAGCTAAGCAAAAGTTGTGGAACGCTTCGAGGTGTAGAATGGAATTTTAACTACATATACATTAGTATGTATGAACTACTGTATGCACAGTAACTATATATAGCATTACTTCACTTTATTCTTGGTATTATTTTGATGGTTTTGGGGGCTCAATTAGACTCTTTCGGCAAAACGTTTTCTATTTTTTAGGTTTTTGTGTGTTTATGCCACTTTTGTAATATTTAAACTGTGGCTTAGCTGCTCCACTTTTAAAAATGTGCTGGTCATTAAATTGAAAATTGTTCTTATTATTCATCATCATAATTGTTATTGCTATAGACTTTTGATACCACATACCACGCTCGCTTGATAACTTTATGTGAATTATTTGTAATTTGTTAAGTAGGCATGTCAATGTATTTTCGTCTGAAGTTCGTGTGCGGAAATTAAATATTTGGCAACAGAAATTTGAAACCAGTCTTGCTAGAAGGAAAAATTATAATCGTGATCTCGACGACATTTGGTTTCAACAAGACGGTGCAACTTCCATCGCATCAATCAATGGATTTACTGAGAGAACACTTCGGTGAGCAAATAATTTCACGTTTTGGGCCGGTCGATTGGCCACCTAGATTGGGTGATATGACACCGTTAGACTTTTTCCTGTGGGGATATGTAAAGTCTAAAGCCTATGCGGAGCAAAACCTCACGCGTGTCATTCGCCAGTTACCAGTCGAATTGCTCGAACGAGTCTTTGAAAATTGGACTTTACGGATGGAAAATCTAAGACGTAGCCACAGCCAACATTTGAAAGAGATAATATTCAAAATATAAATGCCAAAGATTGTTCTTTCGAATGATAATAAACATTCCCTATTGAATTTAAATGTTCGAGTTTTTTTCTTTAAAAACTAGGAAACATCAAAATGGATCACCGTATATTAGGGATAAGGGGCTTAGACCACGGTCAAGTCCAATTTCATTCATATTTAGCGCTAAACCACATTATGCTTATGAAAACGGCTTAAGGTCAGCTAGAAAATCGGAAATCATTATATTGCATATATTTGGGCCATGAGAAGGTCTGGACTGGTTGTGTAAACATGTAATATTACTCAAGTATATTCAGAAAAATGTTTCCAAGCAGTTTTATGAAGATTATATCTAAGTCTGCAGAAATTAGGAAAATCATTATTGTAGTAAATGGTAGCTAGGGTAATTCGTTATCAACTTTTACTCACTTTCTGCATTAAAGTATAATATATCCAATATAATACGAAAGCTTATTTTTGATATCTTATTTTACGGTATAAAGAAAAATGAAAGTTTACAATCCTTATACTGAGTATATACATAGGTGCTATGGGTAATATTGACTTACTTACTATTATTACTAGAAAAATATATTCTAAAAAGTCAAGTCTAAAATCTATATATTATATATATGGGATAGATAAAGTATTGCCTCGATTTTATGTATTTTTAACATGAGAGTACACTCTTATTAGGAAAAGACTAATATAATATATCTAAGAGATTGACCGGTTTTCGCTGAAAAGTCATAAATATGCACTAAGGTTCACATATTCGGTATCTGAAGGCTTAAACCGTTATGATTCGATGATAACCTATTTTAAACTGAAGATAGCATATCATAAAGGCACAATGTTACTGCAAAGGTGCATCTCAATATGTACTTTGATGCTTGATACAAATAAGGTAAAATGGAGGAATTATATGAAATTTAAAATTGCGTTATACGAGAAGTAGGCGTGATTATGGTCCGAGTAAAGTTATGTATCGAATTTGGTTGGAAGGTCCTGAGATATAGAATTTTACCTAAAAGTGGGAGGTGCCACGCTCATTGTTCAATTTTAATACTAGCTCCTAGGAAGCCCTTCCATATCATCTTGTTTGTAAAATTTAACGCGTCTGACGTATTTTTTTCTTGAGTGATCGCACTTTTACTAATTTTCAACATAACCGTTATATAGCGAGTGGGCGTGGTTCTTATTCGATTTCACCCATTTTCATACTATCGAAGGGTTTATTGATTATTTTATATTATTTTCTGTTATTTGATACTATTGATATTTCTATTATTTGAAATTATTTTCTGAACGAACTTGGCCGATTTAATGTTAACGGTTTGGAAGATACATATCTACATATATGTACATGGCTTAGTCGACTCAGCTCGTCATGGAACAGCTCATGGCTGATCATTTATACAGTTACAAATTGTGTAGTAAACTTAATAAGTATACCCTGTTCAGAATATAAGAATGGAAGAATACTTGTATTATTTGAGCTGCTCAGCAGTTGTTTATTTAAATTTTTCGTCCTTTAATACTTTAACATTTCTGAAAATTTAAACTAGATATACATATATATAGGAATTCCACGATTTCTTTAACGCATGAAATTTCGAAACACACTAATGTCCAAGTACACATACGCATGTACATATAGGTACATTACATAATGGTAGATTTGCAGGCCTTATGTAGCAGGCTGCTAATTTGATCGATGATATGGAGAAAATGGTGGTACACAAACATATGTATACACATATGTGTGTGTGTGTGTATATATAGGTATGTATATACATAAAATTTACTCTTGGGTCATGTTTGGTTGAAAAGGTAATTCATTAAAAGTCAATTATCTTAAATCACACGCTGTATATAATCCTGCATGTAGCGTTATGTTTTTATGAAAATACGTTCATATTATGTAACTATATAGCGGTACTTCTACAACGCCATTTAACAATTGAAACTAATGTAATCAATTTATCAAACATTTTATATATGAAAATTCGTATATAAAGTTATTGTAAATAATAAAATTGAAACGCAATTGATAGTAACACCAATCTTATGAATTCCAGCTCTAGCTAGTTAAAACCGATTTTAAAGTTCATCAAAATATTGAACACATTGAATTTTAATAATTTAATATACTTCTAATATGAAACCAAGTAAGGAAAAACTATATTATTGTGGGCACAAAATAATCTAATTTAATAAAATTAAAAAAATTTTATTTTTCAATGAAGAGTTATAATAATTAATGGCGTCGAAATATTTCCAAGTGCTTTTTATTAATATGGCGTATTAATTATTAATTTTTTATTAGCCAAATTTTTCACACCCTTAATTATTACACACATGTATTCCCCCCGCGGGTAGGGGTAAGAATTTACCCGCAGTAAGGCATGCCTGTCGTAAAAGGCGACTAAAAGCCAAATGCACTATGACTGTTAATTTATTTTGCCCAGAATTATCAGCATAGTAAATGATGTCAGAAATAATGCTATAATACTCAGCTTGAACTGATATTATAGACTTTAAATGAAATCCCAAATAAAAAGACATTTGAAGTTCAAGCGGCACATGTCACCAGTCATTGAGTAATGGGTTGCTCAACTGGCAGTAGTTTCGGCTACACAGTCTTACCGGAGACTTTCTGGTACACCGGGAAGCAGAAAGCCCTTGGACTTCGGTCCAATCTGCTCATTGGGTTAGGGCCCCTTTGGGGAGATTCGTGGTGGATGTGGTTGAAACCTAAATGCAGGAAGAACTGAAAATTTAGCCTAACTGTTTTTTTCAGTTATAAAAAGAAGTTGCAAAAAGCAACTGGGTTTCGTACCCGAAAACGGAAGAGGTTTTAGGTCGGCCTCGAATCTTATCGTATCAACGCATTGAATTGAGACGTTGTGCTTTGGAGCACCGTGAGGTAAGGCCGTCGCCGGCAGGTACTCACTTAAATCAACAACGAAAGTTACACACATGTATCCTTCCTTTATATATATATATTTATTTTATAATCGACACAAAATGCTGTATTCAACCAAAAGAAAGGTAATAACGGGTATACAAAAGCTAAGCAAAAGTGTAAACAGATTTCACCAACTTCTTTTACAAAATTATACTACTCAAAATATGAACGATTAGTAAAGCTTGGACATATTTTTCTCCGTTAAGATATCCTACATACTAACCGCTATACATAAAATACTGAATTAAGCAAGGGCTAAGTACGGGTGTAGTCAGGGCCGGCCCGCCCATATAGACAAGTTAGACAATTGCCTAGGGCGAAACAATTTTAGAGCGTCATTTTGACTAAATTTCAAATTTTATTTATTTAAATCAAATATAAAATGAAAATTTACAAAATTATTTGATTTATTTCATTTGTGTATAATATACAAAAATAATAGTTTTTTATTTTAGCTTTCTAATATAAATTATAAACAACAACGGGAGTATTGTTAATTACCTGAATAATTTTGAAAAATTATACATTTTTTTGTTAAGGCAAAATAGGCTTAGAAGGGGCAAAGAATTTGTCATTTGCCTAGGGCGGTATATTCCTCGGGCCGGTCCTACCGGCCTTCACATTATAAACTGTCTCAGTTTTCAAAAGTGAAAGAAGTGGAATAATTTTCGGATGTCTGTAAATTTTTATATAAAACATGTTTCATATGAGTTCAACATTCATTATTAGATAAAATGCTCAATCGACTGCAATCGTTTTATAACGCTTTTATTAGCTTAACCTGTATGTTTATAAGTTTTTTCTGGGTACGCGATAACTTAAGTATTGATTGAGATATCTTGATTAAAATTGCTACATATGTATGCTTCTTAGCACCCAAGAGAGGTCGGTATTGCAGATGGGTGTAATCGAAGAACTGCCACGCCCACAAAACACCATTAAAAGAAAACCTAAAAAGGGCCATAACTAAGCACTGATAGCAAATTGTAATTAGGTTCAGAGGATAGCAGTAACAAGGAACACCTATTGGCCGAAAGTTTTATAAAAGTGGGAGTAGCTCCGCCCCCTAAATAGTTTAATGAAAATATCTTCCCAACCGCTGAAGCTAACTCAAGCAAGTATTTTAAGCACTCTTCCGTTCGCTGTGAAAATGGGTAAAATCAGATAATAACCGCACCCACTCCCTACTAAAAGTGCGATAACTCACTGAATAAATTCACAAATTTCACAAACGTAGGTTTCATTAGGATATCTCACAAATTGAATGGTATTTTCGGTAAAATCTCTATCGTCACAGCTTCTTACATTCGACATCTGGAGGCTTGAACCAGAGAACTCAGAGTAATGAGATGGTGCAGGTTCGACAGCGAACATTTGTAAAATTTTATCGGAGAGTTCACCACATACGCAATAAAACAAATAACATTTCTCGCTTTTATAACAGCGGTGAATCTTTACAGGTATAGCTCTCTTAACATTCCCAAAAGTGAATATTGAAGAGAATATAATATGTCTGCCAAACTGGGAATATTGATATGCCATTTGAAATATATTCCCTTTTATTAAACTATTATTTATTATTTTTTAAATTATATTATGTTAATTCATTTTTACTTTATTATGAGAAATATATCAAAATATTGTGCTATTAAATTATTACTAATAAAGTATTTTGATATATTTCTTAAATTAATTCATGTACTTGACACCATTATGGAGTCATAAAAGTTGTGTTTAGCCATCGGCATTTGCATATCATGTGTACATGTAAAATATGAAAGAAAATTTTTTGTAAATTTGTCTGCAAACAACATATGTATGTAGATATGTACACTCATTACTTCATGAGAAATCTCCGTTGACACGGTCAACCAATGATCGAAGCTCACGTTTTTTGCTTTTATAAAAATAAAAATATAAAATAAAATAAAATATTTTAGAATTTTAGAATTGTAAAATATTTTAAATCGACAAATGCTTTGTTGCCACTTTTGTCACTTATTTCTGAGTTTTGTGGGCTTGCAGGGTTGTCACATTTCCCTTCTAGAGGGAACATAAAAAAGTTGTTCAATTTATGATTTCTAGCTTTTACCATCGTTGCGCTTGTAAGCAAACGCATGCTCGGGGAGACGAGTAAAGCGTTTGCTTTTATTAATGAAACGACTTAGCTTATTGCAAGTGCGCCAGCGTTCATGAATGAAAATGTTGTTTTTGTGTGATTTACTGCAAATTTAGGATTTGGCTGACATATAGATTTCTGACTCTGCTCGTGCTATTTGAGACAATTGTTGTTTTTGTATAACGATGTTTGTATTTTTCCTATTGGCTGACATATATACATTTGTACGCTTATATGTTTATAGATTTGTGTATGCACTACTTATTTTGCAATCTCATACGCATATTTTTACATACATACTTACATATGAGCAGTGCGCGCACATGTTTTTATTGATAAGTGATAATATCAAAGATTCAATTTCTGAATGGGAATTAGAAAATTATTAAAAAAGTAAAATATATATTTTTTGCATAATCTTTCGCATTTTATCATGCCTCATTTGTGCAAAAAAAATCATATTTTATAAATTTTTATCATAAAAATCGTTTATATGACAAAAAATAGTCATGCATATGTGAAGTGGCATTTGTATTTTTTGTTTAAAGTAGTTCATTTTTCTCTTTATGTTGGTAGATACGTATTTTGTCAGAGATTATAAATTCTCATTTCTGTTAAATAACAGCAAATACTACAAAAAATGGTGAACTCCCTGATCGGAATTTTTCAGCTCTGTTAGCCATCCAAGCGAGCATCATACAAAATTCAATTTGCACCTTCTCGTTCTTCTAAGTTCTCTGGTCTAATAATGTTGATGACTCTTTTGTTGGCGAACCATCGCACTTTCAACATAACAGTAATATGAATGGGCGTGGTTATTTCCTATATTCTTACATTACCAGGTGTATTTTGATGTAAGAAATAATGAACATGGAAGACCACCAAAAAAGTTTGAAATCGGCGAACTGCAAGCAATATTGAAGATGATATTTTTAGTCAAAAGCAAATGGCGGCCGTGTTAAATGTTGCGCAACAAAGTGCAAGCTATGGGAAAGATCCAAAAGTGTGGAAAATGGGTGCTACATGAATTCAATGAAAGATGGAGAAAATCTTGAGTTAATCCGGGACAACCATCAACATCGACTGCAAAAACAGATCGATTCGGTAAGAAGACAATGCTCTGTGCTTGGTGGGATCAGAAGGGTGTGGTATATCATGAGCAGCAATTAAACGACCCTCTTAAAATGACATTGTGTTTGTGCGTTTACTGCGTGACAAAGCGAATCAACGATCAAAAATAATCAAACTGTTTGCAGAAGTCGAATGAACGGGTTTATTATTATTATTTAATGTTGAGTGGCACGTACGCTTTCACGCAAAATCTACTTAACCGATGATCATGAAACTTTGTGTCAGAATGAACATAGGATATTTTTTATTTAATAAAAAACATTATGTTTTAAATAAAATAAAGACAGTTTTTTGTCAGTAAAACCTCTTAATCTGGCTACTTTAACGCCATCTAGCATTCCAGAAATGAGACTTAAGACTGAATACTATAATAGCATCACAATCAATTGAACTATAATTACCATTGAATCTTGCACAGGAAGATTCGCCCATTTGTAATTTCAGTAAAAATAGTTCTAGAGGTAGGATGCTGTGAGAATGTAAGCTTTTAGTGTGGAATGAATGTACAATATCTCACAAGAAGGCTATATAAGCTTTAAACCGGGTCTGCAGGACCTGCGAGGTAGTACAGATATAATGAGAGGAATGGTACTTTTATTGGTTGGTGATTTTTGTCAAACCCTTCCTTAAAATCATCAATCTTACGGTCTAGAGTTGAAGAACTCAGTCTAAAAACGAATATGAGAGTGCATCTTCATAATGACGTGGATTTAGGACTTTATGCTGAAATGTTATTGAAAATTGGTGATGGTTGTTTAGATGTTGATTCTGAAAGTTATGTATCACTTTCAAGAGAATATTGTAATTTAGTAGAAAATGATGTGGATCTCATTGCTCACGTTTTTCCCAAATTGCAACAAAATTTGAGTAATGATCAGTGTCTGTGCGCCAGAGCAATATTAGTAACAAAAAATTAAGTTGTTAATAAAATCAACAATGACATTTTAAAAGAGGTGGAAGGGGAAATGATGGAATATTTATCAATGGATACAGAATTAAGAAACTCATATCCTGTGGAGTTTTTAAATTCCCTTGAACTAACAGAATATGCTTGGCGTCTACTATTTTAACAGGTGTCGGTAAAGGAAAAAGTGTGTTCATACTTCGGATTCCAATTATTCTCACTGACCTTCCATTCCAATTTAAAATAGTTCAGTTTTCCATTAAGGTTAGCTTTGCGTTAACTATAAACAAAGCACAAGGACAGACATTACAGGTAACAGGAGTGCATTTAGCAAAGTCATGCTTTTTTCATGGTCAACTATATGTAGCCTGTTCGCGTGAGTCTAATGCCCGGAAAGCAATAAAATATATTCTTTCTATTGATCCGTTTATACTATAAAGATCTCCAATACTTATTTGATGGATTCAATGCGATCGATGCCGCGAATAAAAGCTAGTTAGATTATAATTAGACATGTTGGTATTTAAAAAAAGACACATTATGATATTTTTTCAAGTAAGAATTAAAAAAATTAATACATAAATTGGGCGCTTCCACCCACACTAACCAATTCAGTCAACTACTGATTGCAGACCATTGTACAAATCTACAAGTAACCAATCCTAAGATTTTCACTAATACACAACCAAAAAAGTCCCACTTGGTACGGGTTGCCAGCCAATATTCTACTACTAAAACGTCCAAAGACACAAATTTGCTATAGTGTGTTGCCGTGTTATGTTTTAAAATTTATAACTTTAAGAATGTTTTTATTACATATTCAAATATTTTTCGCGTTTTTTAATTCCTAAAGATAAAATTTAGATAGTATTGTATTATTTAAATTATTATTTATTGTATTGAAATATTATTAAATGTTTCCAATTTTATCAAATATATTATTGTGTAACGGTAATTTAGAATATTTTGTAAATATTATTTTATATTTATTTTTAGTTTTTTTTTATATTTATTTTTGTTTTTGTTAAAATTAATACAAGTAGATTGTTTTCACTTATATTTGTTCATGAATAAAATTGAATTGTATATGATTTTTATATATTTATTTTCGTTTTTGTTCAAATCAAGTTGAATATTTCAACTTATATTGTTAATGTAATTAATATTCATGACCCTGATTCATGTACCTGTTTTTATGTATATATCTTTTCGAGTTATAATTGTTATGAAAAGAAGATTGTTTTAGAACTGTATATATTATATGGGTGAAGAAAAAATATCGGTAACGCGCTTATATTGCAACCTCGGAGGTGGTGATGAAAAGCAATAAATATATAATAATCTTTTGTTTCGAAAATATTCTTGAAAGTTTTCATTAATATTCTCCATTACAAATACATGTTCACAAACAAGTTGTTAAACTACAATACATTCCTTTTATTTACATCTCTGTGTCAAAAAAAGCAGATTCGATCAGGTGATCACGGCTGTTTCACACACAACAACGAAAACAGCTGATTCGTTGGTTACTAGTAGGCTTATACAATGTTGCAGACTGATTTCACTGTCGCTTTGTCCTATCGTAAGTGCTCGTTTTATGCTTCAAACAGTCATCGACATTCCTCCCTTCCCTACTTACCGCCTGTATCAAACCAAATTTGTCAAAAGATATGCCCGTAGTTGCAACGCAGAAATCAGTTGTTCTCTTTTGTTTTCATTTCACCAATGTTTCCATTGTTCTATTTGTATGCACGATTTTTCACACATTTAGTTTTTTAGTTATGATTTTTCATAATGTAAAAGCTCAAAACTAAAATCCAACTACTTTAAATAGTTTACGTGTTTAAAAATAAATGTATTCGACCGTGATTTTGAGTTATTTTAAGAATATTTCAAATATATTTAAGTTTATTTTTTTAATTACTACAAAATATCGAGATTGGCAACCCTGCGTTGCAAAAGATTTTTCCAGATCCAATTTTCGCGGATATCCTACAGTACGGTCTGTAGAAGCGGACGGTAGAAGGAGTTCATTTACATTGCGTTCTCATAAGATAGGTCGTATCAGATGATTCACGTTTTTGCGTCAGTGACTGTTTGAAGCATTACGCCCTTCGTATGTTTGTGTTAGTGACAATCCGTGTGTATACGTATTCGATCACTTACGCTATTTTGACACATGCTAAGGTTTTGCCCATCCCTGATCATGAGCTTCTAAAACCTGGTTAAGCTATTAATTCTAATCGCTATAGAGAACAACCAAGGCCGGTTCATACAAATAAGCTGATACCATGTAGTACTTAAACTCAAACCCTAAGAATCATAAAATTTCTGTTAAAGAAATTTTGCGTTATCTGACGTTCTAACCGGTAATGTTTTCTTGAAATTTCTGACATTATTAGAGCTTAAAAATAAAAATAAAATACACCACTTGTAAACTTACGTACGCTCAACTAATATGGATTCGACTTGTTATTGATTGTTTCCGAAATAGAAAAATAATAATTTCTTCGAAAGATATCTCATATTTGACGATATTAAGGAATTGTTTTAAGTGTTAAGGCTTAAGCCAATTTAAAACAGAAATTCCAATAAGTAAACTGAATTCACATACATTGGAAGCCTTTTCGAAATCCGAAGCATCATAATCATAAGCCGTCTTTATCTAGAGGCGCTTATACCTACGGTAAATATTAAGTCGAACTTTTCTTCTCAGTCCCATCCCCGCTTTATGTAAATGTCAAACTGATGCATCCTGGGTCTTTGTTTTTTGGCAAAAAAAAAATATTTTTTTTACATTACGACAGAAACTACAAAAATGGATCTCTAGAAAAAATATTAAGTTATAGAATTTGGTTCTAACTCTTTTTCTCTCCTCACTAAGTCATTTTAAACGCATGCCCAAATAAAAAATATGTACCTAATTTTATAGGTGTTTTTATTTATGTCAAAAATCTTTTCAACGATTGAATATGAAACATAATTTTTAGTATATAATATAACGATGCTAAGTTTATATATAGTTATTTAAAAAAAAATTATATATTATAGGAATTCTCTAATAAATAAAAAACAACAAGTATGGAAGTGCTAAAGTGTGTAACTGAATATTTTATACTCTCGCAATTTTCAAAGATCAAAAACGCGGATATATTTGAAGGTATTGGCAATATGTATTAAATATTAAAAAGTGTTCCGTAATAATTCAACATTCATCATTTGACGAAACTGTGATTGGATAATAATCATATGTGGTTGTTAGGTTGTTTTACAGGTAATTCACTAAGTTTCACCTTGCCTCGTGTCCGGTCTATCTATGAGGTTTTTTAATGAAAGTCACAGAGCATTTTTTACAGGTAATAATATGCCGTCATGCCACAAATCACTTTCAATTATGTTAAATTTATTAATTTGGTTGAGTTTATATCTCAGTTAAGTTAATTAGGTTGGTTTTAAACATATATATTGAACATATACATATATTGAATTCACATAAAACTTTTACTTCGTTTTGCGTCATACATTTATTTTGACAGAAAAGTTCGATGTACGCTTTTGTATTAGTACGTTGATACAAAAAGTTTTCGACGCGAATACAAGCAAAATGTTGGGCATCTTTTTACGCTTTGCCAATCGCCGACTGTTGATTGTTATTGTTATTAAAGAGAAACACAGAGAGCAAAGCGTTCATTGTGGCACACCCTTTGGTTTCTTCGCTTCGTTGTTTCAGTATGAACTGTCACACAAAGCGAGGAAAACTGTATGTGAATGGGCCCTCTTAAGACTTTCCAAAAAGCACTCAACATTGGCGGTTTTTGTCAATAAAAAATTCACATCGCTCAATATTATATTTATTAAAAGAAAATATTTTAATGTCATATTTCGTTATAAAACTCGTTTGATTTTAAATAATTTCCATTTACTAGGAAATATGAACCCATATTTTGATTTGGGAAGTCGATTGCCAGGTGAATTCAGATGCATTGCTTTTAATTTTTTTATTTGATTACATTTTTTCTCTTTGTAGTGTCTAAATCATCTGTGAAAATGTGATAAATTTCCTTATTGACAAACAGATGTCAAATCTGTGATTAGGTGTCGGTCGGAACATCGTATAGGTTAAAAATGATTACATTACACCAGATTGTTACGATGAACCGGCACCTACTCATATCTATTCAATTTTATCACGGACTCTTCGTAACAACTCGGTACTTTTAAAACTGTGTTGATGAACCGGCATATGTTCAAAAACGGTGACAGCAAGAATACAAAAACAAAATTTACATGTACTTTTTTCATAAAAGGTTGTATCACGAAAATTAAAATAAAAGTAATTTGCGGCCGAGATCTTTGTACTTGTATGTCTTCCCACAAATATTTTTAACAGTTTCCACAATAGGTTACATGTCCCAGACGTTCACTTTTATAAAATAGATTGTAATATAACCTAAATGTTTGTTCAATATAATTATGGTGGTGCCAACCTAATTTTCAAAGTATACATTGGAGTATGTGTGTAAAAATCGATCGTTGGATCGTATTTGATAGCTAAACATACAAGGCGAGTTGTGACATACGACCATTGAGGTTATTGCAGTTGTTCAGTTTTTGTCAATTCTTTATGGATTATAAACCAAATTTCGTACCAACACTAACCGAGTGGATGTCTTAAATAAAAATAAATGGTAAGTATGTATTTCATGTACCCAAAAATTCACAAAAAGATATTTTAGTAACCGTTAAAAATATCACAATAAAAATATCAGTTCGATATATTACATTTAATAATATTTGACTCTGACGCCACCTAGCGGTAATTTCCCTCTCCTTTCCTTACAAATCGGATGAACAGCATTGCGGCACAATCAAAATGAAAAACAAGGTTAAGGTTGGTAAATTATAATTTAAAAAAGGCGACAAATACTTTTAAATTAATATATTTCTGCCAAGTATATGACATTATTCTTTTATTTGATAATATGCGTTAATTAAAAGCCTATAAAAAGACGATAACCCGGCCTTTGTTGTATGATTGCATATGATTTAAAATTTTCCATAAGAGGCGTGTCAGTATCTACTTTTGCTGCCTTTCAAACTGCCGAAATCTTACTGTATAACTTCCTAATAACCTTCTCTAAACCCATCAAACTGCGTGGTATATATCTGATATGAAAAAAACTTCTGGGAAAATCATACTTTGGACCCTTGTGTTGTCGTACATACACATAACTACAAAGGTAAGGTAAGATAATTTCAAACAACGTTGGTTTAAACCATATACTGTGGCGCCTCCTTTGATATCCTCATTATATTTCGTATTTTTATAATTATCTAATTTAGTGTAGGATAAGCATATAATAATACATTATATTAATTAGGTAAAAGATAATTAAAAAGTTAGTTAATGCAAAATTATATTAATTATATGGTATATTAAGTTTCGTAATATTCACATAAAATGTAGTTACATTTCACGGGTTTCGGTATTAGTATAGTATTTGCCAAATCCTCTACAATGATAATAATAATTAATTGATTAGATCCAAGCGTTGAAGCCCTTAAAGAAAAACATATTATGTGAGCAGTAAGTTCCAAAAATTGGTTAATAAAAGTTTATGTCAATCATACTTTGATTTAACTAACTTTACATAAGTTTTGGATTCGTAATAATTGTGTAAAAGTTCGCCATAATTGTGTTTTATATAATTTTTTTTAAAGCTTTAAGCAATTATTTGTGTTCAGTTAATATAAACAGAAAGATTTTTTTTTAAATTTTGCATGGTTTAAATTAGCGAGCCTAAATTAATTTAAAATTTTTAATAGTTTTACCGTTTTATTTTTTAATTGTTTTTGTATGTGTTTTTACTCCTCTGAACATCTGAACATGCAATTAAAAACAATCACAAACGCATATTTTCTTCTTTAAGGTTTTATGTTCTTCTCACTATATGGTTTATTGTTATTATTATTTTTATTATATTGTATTTAAGTTTGAAATAATTAATTGTAATATTTAGAACAGACCATGTAAACTCAATATTCGGAGTACTACCGAACTAAGCAAGCAAATGTCGAAGCCTAAGCTTCACGCACTAAACACTCGCGTCCAATTCGTGCAGAATCCTTTGTGCAA
>132769:134163_365592	PB.1005.5
[truncated: 8,139,136 more chars]
