# Supplementary material for: Nanopore long-read RNA-seq and absolute quantification delineate transcription dynamics in early embryo development of an insect pest
Source: Sci Rep. 2021 Apr 12;11:7878. doi: 10.1038/s41598-021-86753-7 (PMC8042104; doi:10.1038/s41598-021-86753-7)
Supplement: Supplementary file 7 — Supplementary Information 7. [file 41598_2021_86753_MOESM7_ESM.xlsx]

## Sheet: S1
Supplementary Table S1: B. oleae genes and their Drosophila melanogaster homologs
B.oleae gene ID	data_base(sp=Swiss-Prot, tr= TrEMBL)	Unique and Stable UniProtKB Identifier	UniProtKB Mnemonic Identifier	percentage of identical matches	alignment length	number of mismatches	number of gap openings	start of alignment in query	end of alignment in query	start of alignment in subject	end of alignment in subject	expect value	bit score	Gene name	blasted organism	Flybase gene ID	Protein length	Genome Scaffold ID
gene10	sp	Q9I7F7	PR2_DROME	62.98	1521	354	33	1	1501	1	1332	0	1761	Ack-like	Dmel	FBgn0263998	1506	NW_013581209.1
gene100	tr	M9PCK7	M9PCK7_DROME	59.15	448	176	4	11	454	9	453	7e-156	547	Uba4	Dmel	FBgn0032054	454	NW_013581209.1
gene1001	tr	Q9VI80	Q9VI80_DROME	41.47	1049	409	35	347	1345	244	1137	8e-158	555	thw	Dmel	FBgn0037487	1345	NW_013581214.1
gene10012	tr	Q9VEF5	Q9VEF5_DROME	58.57	461	117	11	1	415	1	433	8e-124	441	CG7379	Dmel	FBgn0038546	415	NW_013581846.1
gene10013	tr	A0A0B4KG41	A0A0B4KG41_DROME	50.26	193	94	1	2	194	5	195	2e-44	176	Arl6IP1	Dmel	FBgn0038453	199	NW_013581846.1
gene10014	tr	Q9VES0	Q9VES0_DROME	51.52	495	204	11	1	483	1	471	5e-124	442	CG10324	Dmel	FBgn0038454	564	NW_013581846.1
gene10015	tr	A4V303	A4V303_DROME	92.65	544	39	1	1	543	1	544	0	1037	CCT3	Dmel	FBgn0015019	543	NW_013581846.1
gene10016	tr	Q9VER8	Q9VER8_DROME	46.44	379	160	9	8	378	11	354	8e-83	304	CG14906	Dmel	FBgn0015351	378	NW_013581846.1
gene10017	tr	Q3YMU0	Q3YMU0_DROME	26.99	289	189	7	63	345	213	485	2e-26	117	ERp60	Dmel	FBgn0033663	347	NW_013581846.1
gene10018	tr	Q7K0L7	Q7K0L7_DROME	70.32	310	86	1	50	353	23	332	6e-127	450	Tpc1	Dmel	FBgn0037852	355	NW_013581846.1
gene10019	tr	Q7K2U6	Q7K2U6_DROME	37.93	232	130	5	2	231	19	238	3e-27	118	CG8701	Dmel	FBgn0033287	234	NW_013581846.1
gene1002	tr	A0A1Z1CGZ4	A0A1Z1CGZ4_DROME	43.8	468	255	1	5	472	7	466	4e-111	399	CG14606	Dmel	FBgn0037485	473	NW_013581214.1
gene10020	tr	Q7KS21	Q7KS21_DROME	37.5	96	51	2	190	285	41	127	2e-11	67	CG33342	Dmel	FBgn0086610	285	NW_013581846.1
gene10021	tr	Q9VC82	Q9VC82_DROME	40.48	210	109	2	25	230	19	216	3e-39	158	CG42812	Dmel	FBgn0261994	233	NW_013581846.1
gene10022	tr	Q9VC82	Q9VC82_DROME	49.53	214	100	4	16	229	10	215	2e-54	208	CG42812	Dmel	FBgn0261994	233	NW_013581846.1
gene10023	tr	Q9VC81	Q9VC81_DROME	39.69	383	169	12	19	398	23	346	3e-62	236	CG13614	Dmel	FBgn0039194	400	NW_013581846.1
gene10024	tr	Q9VC80	Q9VC80_DROME	37.82	550	207	20	111	655	60	479	5e-79	292	CG17782	Dmel	FBgn0039195	655	NW_013581846.1
gene10025	tr	Q9VC79	Q9VC79_DROME	34.52	252	106	8	524	773	233	427	6e-28	123	CG17781	Dmel	FBgn0039196	774	NW_013581846.1
gene10026	tr	Q8SXI0	Q8SXI0_DROME	65.84	161	48	2	132	285	67	227	7e-60	227	CG17780	Dmel	FBgn0039197	285	NW_013581846.1
gene10027	tr	Q7KQN5	Q7KQN5_DROME	65.04	552	101	12	1	490	398	919	0	633	dati	Dmel	FBgn0262636	877	NW_013581847.1
gene10028	tr	Q9VJC6	Q9VJC6_DROME	51.22	246	111	6	1	240	11	253	1e-64	243	Dhc36C	Dmel	FBgn0013810	240	NW_013581848.1
gene10029	sp	Q9VJC7	EFTS_DROME	72.73	143	32	2	1	136	1	143	2e-56	214	mEFTs	Dmel	FBgn0032646	144	NW_013581848.1
gene1003	tr	Q9VQP2	Q9VQP2_DROME	42.86	203	109	1	77	272	264	466	6e-41	164	CG15408	Dmel	FBgn0031523	272	NW_013581214.1
gene10030	sp	Q9VJC7	EFTS_DROME	68.32	303	87	3	1	294	1	303	1e-122	436	mEFTs	Dmel	FBgn0032646	305	NW_013581848.1
gene10031	sp	Q23989	QUAI_DROME	54.95	899	364	11	16	894	11	888	0	974	qua	Dmel	FBgn0003187	894	NW_013581848.1
gene10032	tr	Q9VJD0	Q9VJD0_DROME	70.88	285	67	2	1	272	1	282	9e-123	436	CG5131	Dmel	FBgn0032644	272	NW_013581848.1
gene10033	tr	Q24044	Q24044_DROME	74.25	536	122	6	1	530	1	526	0	831	fzy	Dmel	FBgn0001086	530	NW_013581848.1
gene10034	tr	O61360	O61360_DROME	82.12	772	104	9	410	1150	34	802	0	1246	crol	Dmel	FBgn0020309	1281	NW_013581848.1
gene10035	tr	M9NCV1	M9NCV1_DROME	70.4	733	215	2	7	738	18	749	0	1069	fws	Dmel	FBgn0024689	738	NW_013581848.1
gene10036	tr	Q9V3Y8	Q9V3Y8_DROME	80.53	719	139	1	1	719	1	718	0	1224	IKKepsilon	Dmel	FBgn0086657	728	NW_013581848.1
gene10037	tr	M9NEQ5	M9NEQ5_DROME	82.26	124	22	0	1	124	1	124	2e-58	220	CG5110	Dmel	FBgn0032642	124	NW_013581848.1
gene10038	tr	Q9VJD1	Q9VJD1_DROME	57.14	525	205	8	27	547	25	533	1e-163	573	GCS2beta	Dmel	FBgn0032643	560	NW_013581848.1
gene10039	tr	Q9VJ48	Q9VJ48_DROME	44.58	83	38	3	1	81	1	77	4e-08	53.1	CG17325	Dmel	FBgn0040993	81	NW_013581848.1
gene1004	tr	A0A1Z1CGZ4	A0A1Z1CGZ4_DROME	42.46	464	262	2	3	466	6	464	2e-104	376	CG14606	Dmel	FBgn0037485	469	NW_013581214.1
gene10040	tr	B7YZX3	B7YZX3_DROME	81.82	44	8	0	6	49	5	48	3e-15	77	CG42305	Dmel	FBgn0259201	49	NW_013581848.1
gene10041	tr	E1JHL4	E1JHL4_DROME	60	50	20	0	1	50	1	50	9e-08	52	CG42502	Dmel	FBgn0260228	50	NW_013581848.1
gene10042	tr	Q9VJ49	Q9VJ49_DROME	39.74	78	41	2	1	78	1	72	2e-06	47.4	CG10570	Dmel	FBgn0040992	79	NW_013581848.1
gene10043	tr	Q9VRV6	Q9VRV6_DROME	24.07	216	150	6	450	660	349	555	5e-06	50.8	CG7386	Dmel	FBgn0035691	922	NW_013581849.1
gene10044	tr	A1Z916	A1Z916_DROME	43	621	262	19	1	597	1	553	3e-114	409	achi	Dmel	FBgn0033749	600	NW_013581849.1
gene10045	tr	A1Z917	A1Z917_DROME	34.4	561	329	13	79	619	61	602	4e-86	316	CG13151	Dmel	FBgn0033750	640	NW_013581849.1
gene10046	tr	Q7K2X0	Q7K2X0_DROME	64.22	436	136	5	1	423	1	429	5e-160	561	CG8818	Dmel	FBgn0033751	423	NW_013581849.1
gene10049	tr	Q0E9A0	Q0E9A0_DROME	27.27	99	66	3	41	138	63	156	6e-05	46.2	CG13148	Dmel	FBgn0033767	421	NW_013581849.1
gene1005	tr	Q9VQP0	Q9VQP0_DROME	41.87	461	257	2	5	463	6	457	2e-99	360	CG33282	Dmel	FBgn0053282	466	NW_013581214.1
gene10050	tr	A0A0B4KEJ7	A0A0B4KEJ7_DROME	94.47	398	22	0	1	398	1	398	0	806	coro	Dmel	FBgn0265935	496	NW_013581849.1
gene10051	tr	A1Z7S4	A1Z7S4_DROME	79.3	314	62	1	1	314	1	311	2e-151	531	CG8026	Dmel	FBgn0033391	317	NW_013581849.1
gene10053	tr	Q7JVN6	Q7JVN6_DROME	74.95	487	120	1	3	487	5	491	0	734	CG1213	Dmel	FBgn0037387	488	NW_013581851.1
gene10054	tr	Q7K3T3	Q7K3T3_DROME	79.54	518	105	1	1	518	1	517	0	868	CG1441	Dmel	FBgn0033464	533	NW_013581852.1
gene10055	tr	A1Z814	A1Z814_DROME	74.37	515	115	4	362	875	286	784	0	801	CG1513	Dmel	FBgn0033463	875	NW_013581852.1
gene10056	tr	Q8SXD1	Q8SXD1_DROME	48.95	239	121	1	26	263	20	258	4e-62	234	CG30008	Dmel	FBgn0050008	266	NW_013581852.1
gene10057	tr	A0A0B4K6Q4	A0A0B4K6Q4_DROME	44.74	371	198	3	25	389	17	386	6e-89	324	Spn42De	Dmel	FBgn0033115	389	NW_013581852.1
gene10058	tr	A0A0B4LET2	A0A0B4LET2_DROME	43.78	498	264	6	1	495	1	485	5e-120	428	Cyp6u1	Dmel	FBgn0033121	495	NW_013581852.1
gene10059	tr	A0A0B4LFP9	A0A0B4LFP9_DROME	46.67	225	103	6	6	226	19	230	2e-51	199	CG30157	Dmel	FBgn0050157	230	NW_013581852.1
gene1006	tr	Q9VQP2	Q9VQP2_DROME	37.56	205	127	1	120	323	262	466	2e-37	153	CG15408	Dmel	FBgn0031523	323	NW_013581214.1
gene10060	tr	Q9VRY2	Q9VRY2_DROME	93.24	207	14	0	1	207	1	207	9e-112	399	CG8519	Dmel	FBgn0035711	207	NW_013581853.1
gene10061	tr	Q9VTD2	Q9VTD2_DROME	69.23	26	8	0	241	266	128	153	0.0006	41.6	CG14147	Dmel	FBgn0036112	266	NW_013581854.1
gene10062	tr	Q9VTD3	Q9VTD3_DROME	59.6	396	105	8	450	803	421	803	3e-110	396	klu	Dmel	FBgn0013469	803	NW_013581854.1
gene10063	sp	Q9VKQ3	WDR12_DROME	76.83	423	91	3	1	423	1	416	0	694	CG6724	Dmel	FBgn0032298	429	NW_013581856.1
gene10064	tr	Q9VKQ2	Q9VKQ2_DROME	85.56	90	12	1	6	94	9	98	1e-37	151	CG17127	Dmel	FBgn0032299	95	NW_013581856.1
gene10065	tr	Q9VKQ0	Q9VKQ0_DROME	40.05	402	185	12	93	487	140	492	2e-63	241	CG31869	Dmel	FBgn0051869	849	NW_013581856.1
gene10066	tr	M9NFL1	M9NFL1_DROME	78.86	771	146	4	360	1126	298	1055	0	1176	eIF5B	Dmel	FBgn0026259	1126	NW_013581857.1
gene10067	tr	Q8SWT2	Q8SWT2_DROME	55.94	951	385	9	10	942	4	938	0	1054	Rhau	Dmel	FBgn0032883	945	NW_013581857.1
gene10069	sp	Q6J5K9	ARMI_DROME	48.75	1038	503	12	25	1056	23	1037	0	1018	armi	Dmel	FBgn0041164	1066	NW_013581857.1
gene1007	tr	Q8T3W3	Q8T3W3_DROME	66.78	572	190	0	20	591	25	596	0	783	CG14609	Dmel	FBgn0037483	591	NW_013581214.1
gene10070	tr	Q9VV79	Q9VV79_DROME	34.52	1321	595	48	13	1256	17	1144	7e-162	568	spd-2	Dmel	FBgn0027500	1263	NW_013581857.1
gene10071	tr	Q9VV82	Q9VV82_DROME	50.25	1013	483	8	25	1030	81	1079	0	1002	CG32164	Dmel	FBgn0042177	1030	NW_013581857.1
gene10072	sp	P26802	DDX51_DROME	51.57	667	267	10	1	634	1	644	0	648	Dbp73D	Dmel	FBgn0004556	676	NW_013581857.1
gene10073	tr	Q9VV98	Q9VV98_DROME	75.06	417	99	4	11	424	5	419	0	664	CG9701	Dmel	FBgn0036659	756	NW_013581857.1
gene10074	tr	Q9VV98	Q9VV98_DROME	69.25	361	108	3	11	368	20	380	2e-153	538	CG9701	Dmel	FBgn0036659	371	NW_013581857.1
gene10076	tr	A0A0B4K6X3	A0A0B4K6X3_DROME	89.61	279	29	0	72	350	1	279	3e-154	541	gus	Dmel	FBgn0026238	350	NW_013581859.1
gene10077	tr	M9NDC3	M9NDC3_DROME	81.13	885	166	1	1	885	1	884	0	1520	Fs(2)Ket	Dmel	FBgn0262743	885	NW_013581860.1
gene1008	tr	E1JJ78	E1JJ78_DROME	73.44	847	121	20	1	802	1	788	0	1085	lap	Dmel	FBgn0086372	802	NW_013581214.1
gene10081	tr	A0A0B4K6I1	A0A0B4K6I1_DROME	62.68	1262	292	28	546	1760	627	1756	0	1346	scrib	Dmel	FBgn0263289	3011	NW_013581861.1
gene10082	sp	Q9VZW8	OR63A_DROME	39.52	420	249	4	1	415	1	420	4e-83	305	Or63a	Dmel	FBgn0035382	417	NW_013581862.1
gene10083	tr	Q9VMG7	Q9VMG7_DROME	43.69	103	51	3	8	103	12	114	2e-16	85.5	Muc26B	Dmel	FBgn0040950	714	NW_013581865.1
gene10084	tr	A0A0B4KHA7	A0A0B4KHA7_DROME	78.95	190	34	3	1	188	284	469	5e-76	280	jus	Dmel	FBgn0039647	190	NW_013581866.1
gene10085	tr	Q9VG00	Q9VG00_DROME	69.61	102	31	0	9	110	4	105	4e-35	142	l(3)87Df	Dmel	FBgn0002354	114	NW_013581866.1
gene10086	sp	P29775	ETS4_DROME	47.07	563	170	13	83	593	30	516	3e-119	426	Ets98B	Dmel	FBgn0005659	595	NW_013581866.1
gene10087	tr	Q7KSE9	Q7KSE9_DROME	86.43	361	49	0	30	390	32	392	0	680	Dscam3	Dmel	FBgn0261046	390	NW_013581867.1
gene10088	tr	A1ZBK3	A1ZBK3_DROME	62.3	862	323	1	1	860	1	862	0	1174	CG10062	Dmel	FBgn0034439	860	NW_013581868.1
gene10089	tr	Q058X1	Q058X1_DROME	51.08	877	424	2	2	873	3	879	0	964	CG30047	Dmel	FBgn0050047	873	NW_013581868.1
gene1009	tr	Q8SXK2	Q8SXK2_DROME	57.27	578	223	8	4	566	26	594	0	649	ArgRS-m	Dmel	FBgn0037526	566	NW_013581214.1
gene10090	tr	A1Z8I0	A1Z8I0_DROME	77.7	139	30	1	1	139	1	138	2e-63	237	CG9067	Dmel	FBgn0033605	139	NW_013581868.1
gene10091	tr	A0A0B4KEJ4	A0A0B4KEJ4_DROME	32.59	135	87	3	30	162	26	158	4e-13	71.2	Vhl	Dmel	FBgn0041174	196	NW_013581868.1
gene10092	sp	Q1LZ08	WDR48_DROME	89.85	670	66	2	1	670	1	668	0	1254	CG9062	Dmel	FBgn0033607	671	NW_013581868.1
gene10093	tr	A0A0C4DHD1	A0A0C4DHD1_DROME	85.11	188	28	0	23	210	1	188	3e-83	304	sigmar	Dmel	FBgn0034894	223	NW_013581868.1
gene10094	tr	Q9W1L1	Q9W1L1_DROME	77.72	193	42	1	1	193	1	192	2e-90	328	mRpL43	Dmel	FBgn0034893	193	NW_013581868.1
gene10095	sp	Q8WTC1	RT15_DROME	64.18	268	95	1	1	268	1	267	4e-96	348	bonsai	Dmel	FBgn0026261	272	NW_013581868.1
gene10096	tr	O17432	O17432_DROME	92.77	401	25	1	12	408	4	404	0	764	Cdk9	Dmel	FBgn0019949	408	NW_013581868.1
gene10097	tr	Q9W230	Q9W230_DROME	54.59	218	60	4	1	179	1	218	3e-47	186	CG3732	Dmel	FBgn0034750	370	NW_013581868.1
gene10098	tr	Q7K1R6	Q7K1R6_DROME	43.3	261	129	6	3	255	5	254	3e-53	205	CG10916	Dmel	FBgn0034312	271	NW_013581868.1
gene10099	tr	Q7JRH5	Q7JRH5_DROME	47.86	794	288	22	41	792	57	766	4e-166	582	CG5726	Dmel	FBgn0034313	792	NW_013581868.1
gene101	tr	Q7KND8	Q7KND8_DROME	53.13	751	315	10	1	735	1	730	0	760	Mad1	Dmel	FBgn0026326	735	NW_013581209.1
gene1010	tr	Q8SXF0	Q8SXF0_DROME	72.47	396	107	2	3	397	1	395	5e-175	610	mRpS9	Dmel	FBgn0037529	397	NW_013581214.1
gene10100	tr	A1Z7S3	A1Z7S3_DROME	66.15	384	82	11	727	1097	338	686	2e-136	484	Rab32	Dmel	FBgn0002567	1097	NW_013581868.1
gene10101	sp	Q9VQS5	IFT57_DROME	56.59	258	109	3	1	256	122	378	1e-70	263	IFT57	Dmel	FBgn0031550	258	NW_013581869.1
gene10102	tr	Q9VQS3	Q9VQS3_DROME	35.86	580	299	18	544	1089	109	649	3e-76	284	CG8852	Dmel	FBgn0031548	1101	NW_013581869.1
gene10103	tr	Q9VQS1	Q9VQS1_DROME	51.42	494	180	8	115	571	125	595	2e-123	440	CG8851	Dmel	FBgn0031546	583	NW_013581869.1
gene10104	tr	Q9VQS0	Q9VQS0_DROME	57.94	680	231	11	25	659	7	676	0	652	CG3213	Dmel	FBgn0031545	659	NW_013581869.1
gene10105	tr	Q9VQR9	Q9VQR9_DROME	71.1	474	131	4	9	482	9	476	0	664	CG17593	Dmel	FBgn0031544	482	NW_013581869.1
gene10106	tr	Q9VL75	Q9VL75_DROME	86.39	191	23	1	24	214	13	200	3e-95	344	Bka	Dmel	FBgn0010520	214	NW_013581869.1
gene10108	tr	Q9VM15	Q9VM15_DROME	75.8	562	105	10	283	823	260	811	0	867	chm	Dmel	FBgn0028387	823	NW_013581869.1
gene10109	tr	Q9VJ74	Q9VJ74_DROME	81.98	766	126	3	48	810	66	822	0	1239	CG10333	Dmel	FBgn0032690	810	NW_013581869.1
gene1011	tr	Q9VHY7	Q9VHY7_DROME	89.16	987	100	4	1	981	1	986	0	1810	wtrw	Dmel	FBgn0260005	981	NW_013581214.1
gene10110	tr	Q9VJ73	Q9VJ73_DROME	47.73	838	326	22	3	805	14	774	0	745	Atac2	Dmel	FBgn0032691	806	NW_013581869.1
gene10111	tr	Q9VLR3	Q9VLR3_DROME	64.56	158	56	0	1	158	1	158	4e-55	210	CG8360	Dmel	FBgn0032001	158	NW_013581869.1
gene10112	tr	Q9VLR2	Q9VLR2_DROME	55.28	161	65	3	11	164	10	170	6e-46	179	CG8353	Dmel	FBgn0032002	165	NW_013581869.1
gene10113	tr	Q9VLR0	Q9VLR0_DROME	45.83	288	155	1	1	288	1	287	6e-73	271	CG8292	Dmel	FBgn0032004	288	NW_013581869.1
gene10114	tr	M9NDI3	M9NDI3_DROME	81.88	469	66	3	48	511	1	455	0	776	Snx6	Dmel	FBgn0032005	511	NW_013581869.1
gene10115	tr	M9PD18	M9PD18_DROME	92.18	614	48	0	1	614	1	614	0	1191	Vha68-1	Dmel	FBgn0265262	614	NW_013581869.1
gene10116	tr	Q9VK46	Q9VK46_DROME	68.54	267	71	5	8	268	5	264	3e-96	348	CG12404	Dmel	FBgn0032465	268	NW_013581869.1
gene10117	tr	Q9W3U0	Q9W3U0_DROME	57.88	679	275	5	3	675	4	677	0	787	CG4586	Dmel	FBgn0029924	675	NW_013581869.1
gene10118	sp	Q8MS59	WAT_DROME	31.4	516	304	7	35	541	28	502	1e-75	281	wat	Dmel	FBgn0039620	579	NW_013581869.1
gene10119	tr	M9PFH7	M9PFH7_DROME	75.21	714	146	9	21	724	24	716	0	1042	trn	Dmel	FBgn0010452	748	NW_013581870.1
gene1012	tr	B7Z0V1	B7Z0V1_DROME	53.8	474	174	15	1	458	1	445	3e-112	402	Taf7	Dmel	FBgn0024909	458	NW_013581214.1
gene10120	tr	X2JEB0	X2JEB0_DROME	67.15	971	277	14	6	947	115	1072	0	1258	dtn	Dmel	FBgn0262730	1127	NW_013581872.1
gene10121	tr	M9NGQ9	M9NGQ9_DROME	70.6	364	95	2	6	357	29	392	1e-143	506	Tre1	Dmel	FBgn0046687	357	NW_013581872.1
gene10123	tr	X2JGX8	X2JGX8_DROME	44.69	546	162	19	14	533	3	434	9e-93	338	kni	Dmel	FBgn0001320	533	NW_013581874.1
gene10124	tr	E2QCY9	E2QCY9_DROME	64.68	804	204	26	1	779	293	1041	0	838	Syn	Dmel	FBgn0004575	779	NW_013581875.1
gene10125	tr	Q9VH13	Q9VH13_DROME	57.4	223	85	3	8	220	17	239	4e-58	221	CG12420	Dmel	FBgn0037797	221	NW_013581875.1
gene10126	tr	Q0KI91	Q0KI91_DROME	63.58	162	55	2	1	161	4	162	5e-58	219	CG12817	Dmel	FBgn0037798	162	NW_013581875.1
gene10127	tr	Q0KI89	Q0KI89_DROME	76.32	114	27	0	1	114	1	114	1e-49	191	CG34107	Dmel	FBgn0083943	114	NW_013581875.1
gene10128	tr	A0A0B4LH08	A0A0B4LH08_DROME	42.98	121	50	2	1	110	1	113	4e-16	80.1	CG42795	Dmel	FBgn0261928	131	NW_013581875.1
gene10129	tr	A0A0B4LH38	A0A0B4LH38_DROME	62.54	889	239	22	16	882	117	933	0	1031	CG42795	Dmel	FBgn0261928	3424	NW_013581875.1
gene1013	tr	A0A0B4LGV1	A0A0B4LGV1_DROME	63.57	892	318	2	25	912	20	908	0	1227	EMC1	Dmel	FBgn0037530	912	NW_013581214.1
gene10130	tr	Q9VH09	Q9VH09_DROME	80.56	72	14	0	33	104	19	90	2e-28	120	CG3999	Dmel	FBgn0037801	106	NW_013581875.1
gene10131	tr	E1JGK5	E1JGK5_DROME	57.24	421	116	8	1	415	1	363	1e-113	407	Mapmodulin	Dmel	FBgn0034282	415	NW_013581878.1
gene10132	tr	A1Z7T9	A1Z7T9_DROME	58.42	849	213	32	42	792	65	871	0	679	CG13739	Dmel	FBgn0033403	827	NW_013581878.1
gene10133	tr	R9PY17	R9PY17_DROME	61.39	746	193	16	1	677	1	720	0	746	CG42340	Dmel	FBgn0259242	677	NW_013581882.1
gene10134	tr	Q9W3G6	Q9W3G6_DROME	99	100	1	0	7	106	117	216	4e-59	222	nAChRalpha3	Dmel	FBgn0015519	106	NW_013581884.1
gene10135	tr	Q9VJF7	Q9VJF7_DROME	84	125	20	0	54	178	16	140	3e-56	214	beat-IIIb	Dmel	FBgn0053179	178	NW_013581885.1
gene10136	tr	M9ND19	M9ND19_DROME	85.47	351	50	1	1	351	1	350	0	639	Gale	Dmel	FBgn0035147	351	NW_013581886.1
gene10137	tr	A1ZBJ2	A1ZBJ2_DROME	73.45	580	154	0	46	625	45	624	0	899	CG7461	Dmel	FBgn0034432	627	NW_013581887.1
gene10138	tr	Q7JXZ2	Q7JXZ2_DROME	74.59	303	75	1	2	302	88	390	1e-136	483	Eip55E	Dmel	FBgn0000566	305	NW_013581888.1
gene10139	tr	Q9W4W8	Q9W4W8_DROME	72.24	771	162	4	44	763	41	810	0	1131	CG2658	Dmel	FBgn0024992	768	NW_013581888.1
gene1014	tr	A0A0B4K6L4	A0A0B4K6L4_DROME	81.82	506	88	2	40	542	42	546	0	870	Prat	Dmel	FBgn0004901	542	NW_013581214.1
gene10142	sp	P28166	ZFH1_DROME	51.15	1003	264	33	378	1366	264	1054	0	784	zfh1	Dmel	FBgn0004606	1366	NW_013581889.1
gene10143	tr	Q9VD52	Q9VD52_DROME	82.81	576	99	0	1	576	1	576	0	1041	CG6015	Dmel	FBgn0038927	576	NW_013581889.1
gene10144	tr	Q9VD53	Q9VD53_DROME	84.83	547	76	4	1	540	1	547	0	920	CG13409	Dmel	FBgn0038926	540	NW_013581889.1
gene10148	tr	Q7KN99	Q7KN99_DROME	68.06	310	96	3	1	308	1	309	3e-117	418	Ppcs	Dmel	FBgn0261285	313	NW_013581890.1
gene10149	sp	Q9VE00	C12A4_DROME	54.27	503	222	4	55	556	39	534	3e-168	588	Cyp12a4	Dmel	FBgn0038681	557	NW_013581890.1
gene1015	tr	A0A0B4LHX1	A0A0B4LHX1_DROME	67.12	146	47	1	81	226	1	145	2e-55	212	CG2846	Dmel	FBgn0014930	250	NW_013581214.1
gene10150	sp	Q9VE01	C12A5_DROME	52.99	502	227	4	56	555	40	534	4e-161	565	Cyp12a5	Dmel	FBgn0038680	556	NW_013581890.1
gene10151	sp	Q9VE01	C12A5_DROME	54.93	517	219	7	43	555	28	534	1e-167	586	Cyp12a5	Dmel	FBgn0038680	556	NW_013581890.1
gene10152	sp	Q9VE00	C12A4_DROME	55.43	516	225	3	29	540	20	534	1e-177	620	Cyp12a4	Dmel	FBgn0038681	541	NW_013581890.1
gene10153	tr	Q9VE02	Q9VE02_DROME	67.49	1089	211	22	893	1949	806	1783	0	1384	CG6040	Dmel	FBgn0038679	1957	NW_013581890.1
gene10154	tr	Q8MRQ2	Q8MRQ2_DROME	59.09	418	101	11	1	365	1	401	5e-109	391	Reph	Dmel	FBgn0021800	365	NW_013581891.1
gene10155	sp	M9NDE3	BARK_DROME	70.76	3211	804	35	32	3198	4	3123	0	4610	bark	Dmel	FBgn0031571	3198	NW_013581891.1
gene10156	tr	A4V047	A4V047_DROME	49.56	797	230	20	16	750	17	703	5e-161	565	bowl	Dmel	FBgn0004893	872	NW_013581891.1
gene10158	tr	Q8IMT7	Q8IMT7_DROME	32.74	504	317	8	21	516	23	512	9e-72	268	CG31106	Dmel	FBgn0051106	528	NW_013581892.1
gene10159	sp	Q9VVE2	ROGDI_DROME	70	250	74	1	1	250	4	252	1e-101	366	rogdi	Dmel	FBgn0036697	271	NW_013581892.1
gene1016	tr	A0A0B4KHQ0	A0A0B4KHQ0_DROME	41.82	495	265	8	22	498	2	491	4e-100	362	pll	Dmel	FBgn0010441	510	NW_013581214.1
gene10160	tr	Q9VXI1	Q9VXI1_DROME	82.43	313	55	0	2	314	3	315	6e-154	540	CG9914	Dmel	FBgn0030737	314	NW_013581892.1
gene10161	tr	E1JH10	E1JH10_DROME	36.43	291	182	3	269	558	595	883	1e-58	224	rgr	Dmel	FBgn0267792	576	NW_013581892.1
gene10162	tr	E1JH10	E1JH10_DROME	36.71	346	204	5	34	369	543	883	3e-72	269	rgr	Dmel	FBgn0267792	390	NW_013581892.1
gene10163	tr	Q9VZ34	Q9VZ34_DROME	65.62	352	108	4	1	350	1	341	7e-117	417	CG2076	Dmel	FBgn0030263	350	NW_013581892.1
gene10164	tr	M9PH85	M9PH85_DROME	84.91	285	43	0	6	290	135	419	6e-150	526	CG2061	Dmel	FBgn0027498	290	NW_013581892.1
gene10165	tr	Q9W4H9	Q9W4H9_DROME	92.47	478	36	0	1	478	1	478	0	928	fzr	Dmel	FBgn0262699	478	NW_013581892.1
gene10166	tr	Q9VZ33	Q9VZ33_DROME	65.33	525	180	2	19	543	34	556	0	754	CG42249	Dmel	FBgn0259101	545	NW_013581892.1
gene10167	tr	Q8MRI4	Q8MRI4_DROME	71.34	935	179	11	1	880	1	901	0	1331	CG1578	Dmel	FBgn0030336	880	NW_013581892.1
gene10168	tr	Q9VPE6	Q9VPE6_DROME	36.03	136	50	4	169	303	96	195	1e-10	64.3	CG32428	Dmel	FBgn0052428	303	NW_013581893.1
gene10169	tr	Q9VPE8	Q9VPE8_DROME	90.19	214	21	0	6	219	49	262	3e-116	414	CG5955	Dmel	FBgn0036997	238	NW_013581893.1
gene1017	tr	Q9VB58	Q9VB58_DROME	59.23	726	257	7	1	697	1	716	0	887	TTLL6B	Dmel	FBgn0039501	700	NW_013581214.1
gene10170	sp	Q9VPF0	ATK_DROME	69.75	1296	329	9	43	1321	2	1251	0	1840	atk	Dmel	FBgn0036995	1699	NW_013581893.1
gene10172	tr	Q9XZ09	Q9XZ09_DROME	46.75	584	195	17	1088	1632	713	1219	8e-114	409	Sap130	Dmel	FBgn0262714	1632	NW_013581893.1
gene10173	tr	Q9VU15	Q9VU15_DROME	90.38	208	17	2	3	207	53	260	1e-95	345	Sf3a2	Dmel	FBgn0036314	217	NW_013581893.1
gene10174	tr	Q9VU16	Q9VU16_DROME	33.59	643	377	17	2389	3013	2120	2730	1e-97	357	CG42588	Dmel	FBgn0260965	3014	NW_013581893.1
gene10175	tr	Q9VYR5	Q9VYR5_DROME	51.99	477	213	8	1	469	86	554	4e-115	412	CG18130	Dmel	FBgn0030359	622	NW_013581893.1
gene10176	tr	M9PGF7	M9PGF7_DROME	84.71	2675	311	17	1300	3949	696	3297	0	4771	Ten-m	Dmel	FBgn0004449	3949	NW_013581893.1
gene10177	tr	X2JBI1	X2JBI1_DROME	96.15	882	32	1	1	880	671	1552	0	1763	rad	Dmel	FBgn0265597	881	NW_013581895.1
gene10179	tr	Q9VPY7	Q9VPY7_DROME	42.22	379	193	9	4	377	2	359	1e-76	283	CG5126	Dmel	FBgn0031320	404	NW_013581895.1
gene1018	sp	Q9V9W8	PYGO_DROME	92.78	97	7	0	822	918	719	815	3e-53	207	pygo	Dmel	FBgn0043900	918	NW_013581214.1
gene10180	tr	Q9VHA9	Q9VHA9_DROME	26.81	414	229	14	344	694	187	589	7e-22	103	CG8301	Dmel	FBgn0037717	868	NW_013581895.1
gene10181	tr	Q9V3E0	Q9V3E0_DROME	58.05	441	178	5	7	444	8	444	1e-143	506	CG3706	Dmel	FBgn0040342	444	NW_013581895.1
gene10182	tr	Q9W4X2	Q9W4X2_DROME	46	200	69	6	32	204	12	199	8e-29	124	HLH3B	Dmel	FBgn0011276	211	NW_013581895.1
gene10183	tr	Q9W4X2	Q9W4X2_DROME	33.73	169	76	8	2	154	210	358	1e-10	63.2	HLH3B	Dmel	FBgn0011276	176	NW_013581895.1
gene10184	tr	M9PGT2	M9PGT2_DROME	71.05	38	10	1	76	112	456	493	2e-09	57.8	CG43740	Dmel	FBgn0263997	115	NW_013581895.1
gene10185	tr	M9PGT2	M9PGT2_DROME	94.35	124	6	1	9	132	205	327	4e-65	243	CG43740	Dmel	FBgn0263997	132	NW_013581895.1
gene10186	tr	Q7KN85	Q7KN85_DROME	87.61	1114	130	5	1	1108	1	1112	0	2040	ATPCL	Dmel	FBgn0020236	1108	NW_013581896.1
gene10187	tr	M9PEI9	M9PEI9_DROME	85.59	222	32	0	1	222	3	224	9e-115	409	CG11134	Dmel	FBgn0030518	222	NW_013581896.1
gene10188	tr	Q9NDR1	Q9NDR1_DROME	56.09	599	207	11	178	765	189	742	0	631	EDTP	Dmel	FBgn0027506	766	NW_013581896.1
gene10189	tr	Q95RV3	Q95RV3_DROME	29.78	319	199	7	26	341	35	331	3e-35	146	Lhr	Dmel	FBgn0034217	341	NW_013581896.1
gene1019	tr	Q9VG77	Q9VG77_DROME	51.99	352	146	6	1	333	2	349	7e-93	337	Scgbeta	Dmel	FBgn0038042	334	NW_013581214.1
gene10190	tr	A1ZAY5	A1ZAY5_DROME	66.67	285	83	4	14	296	7	281	7e-100	360	CG34195	Dmel	FBgn0085224	296	NW_013581896.1
gene10191	tr	Q7K1C5	Q7K1C5_DROME	69.42	569	128	12	1	560	1	532	0	708	CG6406	Dmel	FBgn0034269	569	NW_013581896.1
gene10192	sp	Q95SK3	CK5P3_DROME	69.53	512	149	4	263	772	3	509	0	741	CG30291	Dmel	FBgn0050291	772	NW_013581896.1
gene10193	tr	Q9W1N4	Q9W1N4_DROME	88.92	325	36	0	3	327	4	328	9e-178	619	wmd	Dmel	FBgn0034876	327	NW_013581896.1
gene10194	tr	Q8MKK1	Q8MKK1_DROME	68.16	179	56	1	1	178	1	179	2e-71	265	AIMP3	Dmel	FBgn0050185	178	NW_013581896.1
gene10195	sp	Q9W1N5	GR59F_DROME	47.3	74	39	0	3	76	321	394	6e-16	79	Gr59f	Dmel	FBgn0041234	89	NW_013581896.1
gene10196	tr	Q8MLR6	Q8MLR6_DROME	72.78	371	100	1	3	373	106	475	2e-170	595	ppk3	Dmel	FBgn0050181	458	NW_013581896.1
gene10197	tr	A0A0B4LHB3	A0A0B4LHB3_DROME	71.26	661	187	2	8	665	15	675	0	1017	bw	Dmel	FBgn0000241	665	NW_013581896.1
gene10198	sp	P15370	EGON_DROME	44.65	486	144	16	1	474	1	373	4e-83	305	eg	Dmel	FBgn0000560	474	NW_013581897.1
gene10199	tr	Q9V3S6	Q9V3S6_DROME	59.01	161	60	4	1	158	1	158	5e-47	183	Tom	Dmel	FBgn0026320	158	NW_013581897.1
gene102	sp	Q9V564	COG6_DROME	78.47	627	134	1	1	626	1	627	0	1043	CG1968	Dmel	FBgn0033401	628	NW_013581209.1
gene1020	tr	Q9VG78	Q9VG78_DROME	37.13	878	346	33	455	1294	484	1193	3e-125	448	pps	Dmel	FBgn0082831	2338	NW_013581214.1
gene10200	tr	M9PBK3	M9PBK3_DROME	75.33	454	96	5	114	553	97	548	0	682	FMRFaR	Dmel	FBgn0035385	554	NW_013581898.1
gene10201	sp	Q9VL96	PESC_DROME	67.87	607	163	5	1	584	1	598	0	830	CG4364	Dmel	FBgn0032138	589	NW_013581899.1
gene10203	tr	Q9V397	Q9V397_DROME	67.18	786	247	3	1	778	1	783	0	1063	Mtpalpha	Dmel	FBgn0028479	778	NW_013581899.1
gene10204	tr	Q9VKV6	Q9VKV6_DROME	67.32	713	204	7	1	695	1	702	0	967	TBC1D16	Dmel	FBgn0032249	695	NW_013581899.1
gene10205	tr	Q9VMB6	Q9VMB6_DROME	58	100	39	3	1	99	256	353	4e-26	115	Ent2	Dmel	FBgn0263916	300	NW_013581900.1
gene10206	tr	Q8IMS5	Q8IMS5_DROME	50.25	197	94	1	564	760	486	678	1e-60	231	CG5071	Dmel	FBgn0039347	761	NW_013581901.1
gene10207	sp	Q9VBP9	NPL4_DROME	76.21	433	96	2	11	441	35	462	0	709	Npl4	Dmel	FBgn0039348	446	NW_013581901.1
gene10208	tr	Q9VC32	Q9VC32_DROME	60.37	270	94	3	244	512	340	597	4e-93	339	niki	Dmel	FBgn0045980	512	NW_013581902.1
gene10209	tr	Q9VC31	Q9VC31_DROME	93.46	214	13	1	1	214	1	213	7e-116	412	RabX4	Dmel	FBgn0051118	214	NW_013581902.1
gene1021	tr	Q9VH45	Q9VH45_DROME	48.91	137	68	2	18	154	39	173	1e-34	142	CG5359	Dmel	FBgn0037773	154	NW_013581214.1
gene10210	tr	Q9VHC3	Q9VHC3_DROME	57.86	401	123	7	540	937	363	720	2e-122	437	by	Dmel	FBgn0000244	937	NW_013581902.1
gene10211	sp	Q9VBQ9	MED28_DROME	81.3	123	21	1	1	123	1	121	9e-54	206	MED28	Dmel	FBgn0039337	178	NW_013581902.1
gene10212	tr	Q9Y0Z1	Q9Y0Z1_DROME	39.43	672	272	23	536	1191	508	1060	2e-109	395	CG11970	Dmel	FBgn0027503	2041	NW_013581902.1
gene10213	sp	Q9GQN5	ATRX_DROME	62.56	1266	353	15	80	1271	93	1311	0	1502	XNP	Dmel	FBgn0039338	1271	NW_013581902.1
gene10214	tr	Q9VHJ3	Q9VHJ3_DROME	30.55	599	331	17	9	545	13	588	2e-67	253	E(var)3-9	Dmel	FBgn0260243	546	NW_013581902.1
gene10215	sp	P92177	1433E_DROME	94.27	262	9	1	1	256	1	262	1e-142	502	14-3-3epsilon	Dmel	FBgn0020238	256	NW_013581902.1
gene10217	tr	Q9VHC2	Q9VHC2_DROME	74.89	223	44	5	1400	1615	912	1129	4e-91	334	mura	Dmel	FBgn0037705	1661	NW_013581902.1
gene10218	tr	A1Z8K2	A1Z8K2_DROME	33.33	93	58	1	11	103	20	108	4e-11	65.9	CG13204	Dmel	FBgn0033627	292	NW_013581902.1
gene1022	tr	O61602	O61602_DROME	33.33	105	68	2	3	105	28	132	1e-05	47.4	apt	Dmel	FBgn0015903	317	NW_013581214.1
gene10220	tr	Q9VHK8	Q9VHK8_DROME	52.67	150	42	5	183	327	160	285	2e-31	133	CG9821	Dmel	FBgn0037636	327	NW_013581902.1
gene10221	tr	Q9V4C7	Q9V4C7_DROME	91.92	1065	77	3	1	1057	1	1064	0	1998	PMCA	Dmel	FBgn0259214	1057	NW_013581903.1
gene10222	tr	A4V134	A4V134_DROME	98.09	366	7	0	1	366	1	366	0	756	CaMKII	Dmel	FBgn0264607	541	NW_013581904.1
gene10223	tr	Q9VR43	Q9VR43_DROME	41.25	320	179	4	13	323	5	324	4e-63	238	CG15625	Dmel	FBgn0031644	357	NW_013581905.1
gene10224	tr	Q9VR43	Q9VR43_DROME	45.16	341	166	7	1	326	1	335	5e-74	275	CG15625	Dmel	FBgn0031644	336	NW_013581905.1
gene10225	sp	Q9VGZ0	C12E1_DROME	47.04	355	187	1	33	387	21	374	8e-99	357	Cyp12e1	Dmel	FBgn0037817	395	NW_013581905.1
gene10226	tr	A0A0B4KHN8	A0A0B4KHN8_DROME	62.68	343	86	12	1	317	1	327	3e-81	300	Hmx	Dmel	FBgn0264005	566	NW_013581906.1
gene10227	tr	D5A7L2	D5A7L2_DROME	53.47	245	88	9	50	289	37	260	2e-66	250	comm	Dmel	FBgn0010105	387	NW_013581907.1
gene1023	tr	Q9VH46	Q9VH46_DROME	57.84	370	102	8	344	668	280	640	1e-112	404	Spn85F	Dmel	FBgn0037772	668	NW_013581214.1
gene10230	sp	Q9VL63	U430_DROME	78.95	152	32	0	78	229	138	289	6e-48	187	CG31712	Dmel	FBgn0051712	230	NW_013581909.1
gene10231	tr	Q9VTR6	Q9VTR6_DROME	51.56	64	26	1	40	98	945	1008	7e-05	45.1	prc	Dmel	FBgn0028573	292	NW_013581910.1
gene10232	tr	Q9VIE7	Q9VIE7_DROME	77.81	658	145	1	4	660	3	660	0	1094	bur	Dmel	FBgn0000239	690	NW_013581911.1
gene10234	tr	Q9VUV6	Q9VUV6_DROME	80.72	83	15	1	1	82	1	83	5e-35	142	GXIVsPLA2	Dmel	FBgn0036545	84	NW_013581914.1
gene10235	tr	Q9VUV6	Q9VUV6_DROME	80.72	83	15	1	1	82	1	83	5e-35	142	GXIVsPLA2	Dmel	FBgn0036545	84	NW_013581914.1
gene10236	sp	P16912	KDC2_DROME	91.98	324	26	0	133	456	260	583	0	647	Pka-C3	Dmel	FBgn0000489	456	NW_013581914.1
gene10237	tr	M9NGR8	M9NGR8_DROME	97.82	229	5	0	1	229	149	377	1e-116	415	shakB	Dmel	FBgn0085387	229	NW_013581915.1
gene10238	tr	Q9VYS2	Q9VYS2_DROME	76.66	951	157	18	25	937	32	955	0	1296	pot	Dmel	FBgn0250871	945	NW_013581915.1
gene10239	tr	M9PCM8	M9PCM8_DROME	80.58	7044	1301	6	19	6999	904	7943	0	11840	Msp300	Dmel	FBgn0261836	16597	NW_013581916.1
gene1024	tr	A0A0B4KFN3	A0A0B4KFN3_DROME	45.37	637	240	23	84	691	184	741	6e-102	369	Glut4EF	Dmel	FBgn0267336	691	NW_013581214.1
gene10240	tr	Q9VEW7	Q9VEW7_DROME	34.62	439	282	2	4	437	56	494	5e-70	262	CG17930	Dmel	FBgn0038416	445	NW_013581918.1
gene10241	tr	Q9VEW7	Q9VEW7_DROME	28.63	454	266	7	7	404	51	502	5e-46	182	CG17930	Dmel	FBgn0038416	404	NW_013581918.1
gene10242	tr	Q9VEW7	Q9VEW7_DROME	32.59	448	289	4	10	450	52	493	3e-70	263	CG17930	Dmel	FBgn0038416	459	NW_013581918.1
gene10243	tr	Q9VEW7	Q9VEW7_DROME	41.82	440	252	3	37	473	58	496	8e-90	328	CG17930	Dmel	FBgn0038416	479	NW_013581918.1
gene10244	tr	A0A0B4KI71	A0A0B4KI71_DROME	31.19	452	215	25	260	672	714	1108	2e-08	58.5	Map205	Dmel	FBgn0002645	682	NW_013581919.1
gene10245	tr	A0A0B4K7G4	A0A0B4K7G4_DROME	30.54	442	248	12	148	566	136	541	6e-44	176	mod	Dmel	FBgn0002780	568	NW_013581919.1
gene10246	tr	Q9V393	Q9V393_DROME	86.43	442	54	2	18	458	34	470	0	769	krz	Dmel	FBgn0040206	458	NW_013581919.1
gene1025	tr	F0JAI1	F0JAI1_DROME	83.43	507	81	3	62	567	26	530	0	901	Art4	Dmel	FBgn0037770	568	NW_013581214.1
gene10250	tr	Q9VKW1	Q9VKW1_DROME	78.43	408	88	0	1	408	1	408	0	696	Wdfy2	Dmel	FBgn0032246	408	NW_013581921.1
gene10251	tr	X2J8E9	X2J8E9_DROME	56.18	3206	1155	53	1	3137	526	3550	0	3197	ds	Dmel	FBgn0284247	3151	NW_013581922.1
gene10252	sp	P22807	SLOU_DROME	75.86	377	66	9	339	706	299	659	4e-118	422	slou	Dmel	FBgn0002941	706	NW_013581923.1
gene10253	tr	Q9W227	Q9W227_DROME	84.88	205	31	0	1	205	1	205	2e-93	338	CG2852	Dmel	FBgn0034753	205	NW_013581924.1
gene10254	tr	A0A0B4K814	A0A0B4K814_DROME	75.29	2882	438	36	1	2836	133	2786	0	3904	NaCP60E	Dmel	FBgn0085434	2906	NW_013581924.1
gene10256	tr	E1JI03	E1JI03_DROME	86.15	491	64	2	1	487	1	491	0	893	bmm	Dmel	FBgn0036449	487	NW_013581925.1
gene10258	tr	Q8IRD0	Q8IRD0_DROME	50	46	22	1	1	45	1	46	2e-06	47	CG32267	Dmel	FBgn0052267	47	NW_013581925.1
gene10259	tr	Q9VAL5	Q9VAL5_DROME	88.37	301	33	1	1	299	40	340	3e-155	544	Ptp99A	Dmel	FBgn0004369	299	NW_013581927.1
gene1026	tr	A0A0B4KFN3	A0A0B4KFN3_DROME	61.83	186	62	2	1	180	1	183	2e-54	209	Glut4EF	Dmel	FBgn0267336	233	NW_013581214.1
gene10260	tr	M9PD26	M9PD26_DROME	54.78	429	192	1	7	433	4	432	3e-146	515	Cyt-b5-r	Dmel	FBgn0000406	442	NW_013581928.1
gene10261	tr	Q9VKD9	Q9VKD9_DROME	51.04	288	137	3	8	291	168	455	4e-84	308	CG16965	Dmel	FBgn0032387	293	NW_013581929.1
gene10262	tr	Q9W057	Q9W057_DROME	41.35	104	51	3	63	164	58	153	5e-13	70.9	CG11815	Dmel	FBgn0035299	165	NW_013581929.1
gene10263	tr	Q9VZF9	Q9VZF9_DROME	69.57	69	21	0	59	127	136	204	8e-26	115	Cpr64Ad	Dmel	FBgn0035513	503	NW_013581929.1
gene10264	sp	P81915	OR33B_DROME	33.42	380	244	4	1	374	1	377	4e-63	240	Or33b	Dmel	FBgn0026391	712	NW_013581929.1
gene10265	sp	P81915	OR33B_DROME	40.37	374	221	1	11	384	8	379	1e-87	320	Or33b	Dmel	FBgn0026391	384	NW_013581929.1
gene10266	tr	Q9VSG7	Q9VSG7_DROME	61.07	280	89	4	59	324	56	329	2e-99	359	CG7201	Dmel	FBgn0035865	358	NW_013581930.1
gene10267	tr	O18339	O18339_DROME	84.93	219	33	0	1	219	1	219	7e-112	399	Rab19	Dmel	FBgn0015793	219	NW_013581930.1
gene10268	sp	Q9VS48	SLX4_DROME	41.24	274	130	5	798	1050	877	1140	1e-59	229	mus312	Dmel	FBgn0002909	1051	NW_013581930.1
gene10269	sp	Q24297	RUXF_DROME	84.27	89	13	1	1	89	1	88	3e-39	156	SmF	Dmel	FBgn0000426	89	NW_013581931.1
gene1027	tr	A0A0B4KGN9	A0A0B4KGN9_DROME	91.4	279	24	0	1	279	1	279	1e-144	509	Teh1	Dmel	FBgn0037766	279	NW_013581214.1
gene10270	sp	Q5EAK6	ATM_DROME	39.43	2830	1603	43	1	2782	1	2767	0	1967	tefu	Dmel	FBgn0045035	2782	NW_013581931.1
gene10272	tr	Q95U71	Q95U71_DROME	63.67	600	155	14	1	576	1	561	0	641	p130CAS	Dmel	FBgn0035101	577	NW_013581932.1
gene10273	tr	Q9NGL1	Q9NGL1_DROME	56.22	201	81	2	1	194	1	201	2e-57	218	Mkp	Dmel	FBgn0083992	200	NW_013581932.1
gene10274	tr	Q0E8K6	Q0E8K6_DROME	64.17	307	109	1	1	307	1	306	5e-119	424	CG34140	Dmel	FBgn0083976	324	NW_013581932.1
gene10275	tr	Q9V3Y4	Q9V3Y4_DROME	70.42	311	87	2	16	326	11	316	2e-134	475	Mtch	Dmel	FBgn0027786	326	NW_013581932.1
gene10276	tr	Q9W0J0	Q9W0J0_DROME	59.21	787	218	24	1	751	1	720	0	752	CG9194	Dmel	FBgn0035192	757	NW_013581932.1
gene10277	tr	Q9W0I9	Q9W0I9_DROME	39.49	276	108	19	7	258	5	245	9e-14	74.7	CG9192	Dmel	FBgn0035193	330	NW_013581932.1
gene10278	sp	P46863	KL61_DROME	55.53	1095	425	12	7	1071	4	1066	0	1139	Klp61F	Dmel	FBgn0004378	1071	NW_013581932.1
gene10279	tr	Q9W068	Q9W068_DROME	85.07	268	28	2	1	262	1	262	1e-133	472	Tmhs	Dmel	FBgn0262624	279	NW_013581932.1
gene1028	sp	P18169	DEC11_DROME	32.04	412	162	15	892	1286	835	1145	8e-35	147	2020-12-01	Dmel	FBgn0000427	1320	NW_013581214.1
gene10280	tr	A8JNI3	A8JNI3_DROME	78.22	528	108	3	90	610	76	603	0	855	dsb	Dmel	FBgn0035290	614	NW_013581932.1
gene10281	tr	Q9VKQ5	Q9VKQ5_DROME	96.77	124	4	0	1	124	1	124	4e-67	249	CG17124	Dmel	FBgn0032297	124	NW_013581934.1
gene10282	sp	Q9V466	NU107_DROME	56.77	798	321	8	89	874	59	844	0	924	Nup107	Dmel	FBgn0027868	875	NW_013581934.1
gene10283	tr	M9PBB5	M9PBB5_DROME	71.24	452	124	4	174	624	196	642	0	677	vas	Dmel	FBgn0283442	628	NW_013581935.1
gene10284	tr	Q9V426	Q9V426_DROME	47.81	502	171	17	1	423	1	490	1e-87	320	vig	Dmel	FBgn0024183	423	NW_013581935.1
gene10286	tr	Q9VCM6	Q9VCM6_DROME	56.85	1467	445	38	1	1427	1	1319	0	1360	CG4393	Dmel	FBgn0039075	1437	NW_013581936.1
gene10287	tr	Q9VCM4	Q9VCM4_DROME	50.88	340	166	1	169	507	192	531	2e-102	370	Ir94e	Dmel	FBgn0259194	508	NW_013581936.1
gene10288	tr	Q9VCM2	Q9VCM2_DROME	44.93	670	204	23	325	974	248	772	8e-116	415	CG4374	Dmel	FBgn0039078	974	NW_013581936.1
gene10289	tr	Q59DQ2	Q59DQ2_DROME	53.09	695	184	19	1	686	1	562	2e-170	597	ey	Dmel	FBgn0005558	1110	NW_013581938.1
gene1029	tr	X2JDA8	X2JDA8_DROME	32.43	74	49	1	717	790	1063	1135	6e-05	47.4	su(sable)	Dmel	FBgn0003575	972	NW_013581214.1
gene10291	sp	P08841	TBB3_DROME	99.2	376	3	0	1	376	79	454	0	788	betaTub60D	Dmel	FBgn0003888	376	NW_013581941.1
gene10292	tr	Q86PB3	Q86PB3_DROME	37.23	274	149	12	129	390	68	330	5e-38	155	grass	Dmel	FBgn0039494	417	NW_013581941.1
gene10294	tr	Q7KGU6	Q7KGU6_DROME	62.24	437	115	10	1	392	1	432	1e-130	463	CG14767	Dmel	FBgn0040777	392	NW_013581941.1
gene10295	sp	Q9U9P7	PITC1_DROME	78.12	256	55	1	1	256	1	255	2e-116	415	rdgBbeta	Dmel	FBgn0027872	256	NW_013581941.1
gene10296	sp	Q8SXT3	HFW2_DROME	61.9	441	161	4	55	488	59	499	3e-161	565	swi2	Dmel	FBgn0034262	488	NW_013581941.1
gene10297	tr	A1ZAX6	A1ZAX6_DROME	64.86	902	226	21	2	882	3	834	0	1120	HPS4	Dmel	FBgn0034261	882	NW_013581941.1
gene10298	tr	Q7KK54	Q7KK54_DROME	62.5	808	242	15	22	818	13	770	0	1005	Sema1b	Dmel	FBgn0016059	818	NW_013581941.1
gene10299	tr	E2QD98	E2QD98_DROME	80.78	822	117	9	472	1255	1202	2020	0	1242	sdt	Dmel	FBgn0261873	1255	NW_013581942.1
gene103	tr	Q7K0K1	Q7K0K1_DROME	59.33	327	114	6	4	315	3	325	9e-86	313	CG2063	Dmel	FBgn0033400	315	NW_013581209.1
gene1030	sp	P49735	MCM2_DROME	90.47	871	80	2	15	882	14	884	0	1639	Mcm2	Dmel	FBgn0014861	884	NW_013581214.1
gene10300	tr	Q9VXZ8	Q9VXZ8_DROME	58.98	568	223	4	27	586	31	596	0	687	pdgy	Dmel	FBgn0027601	587	NW_013581942.1
gene10301	tr	Q9BMG9	Q9BMG9_DROME	73.72	312	62	5	1	307	63	359	3e-132	468	beat-IIa	Dmel	FBgn0038498	440	NW_013581943.1
gene10303	tr	Q9W2G9	Q9W2G9_DROME	60.56	677	266	1	1	676	1	677	0	874	Acox57D-p	Dmel	FBgn0034628	676	NW_013581945.1
gene10304	tr	Q9W2G8	Q9W2G8_DROME	65.73	677	230	1	1	675	1	677	0	936	Acox57D-d	Dmel	FBgn0034629	675	NW_013581945.1
gene10305	tr	Q9VMV7	Q9VMV7_DROME	79.87	154	28	1	1	154	1	151	5e-62	233	CG31917	Dmel	FBgn0031668	154	NW_013581945.1
gene10306	tr	B7Z018	B7Z018_DROME	93.15	73	5	0	1	73	1	73	6e-34	139	Tfb5	Dmel	FBgn0265968	73	NW_013581945.1
gene10307	tr	Q9W2G8	Q9W2G8_DROME	55.07	670	298	2	3	669	8	677	0	762	Acox57D-d	Dmel	FBgn0034629	669	NW_013581945.1
gene10308	tr	B7YZM9	B7YZM9_DROME	78.4	125	23	3	426	548	276	398	8e-49	192	Sdc	Dmel	FBgn0010415	548	NW_013581945.1
gene1031	sp	Q9VHU1	DDX55_DROME	68.52	610	182	4	1	601	1	609	0	870	CG9630	Dmel	FBgn0037561	602	NW_013581214.1
gene10310	tr	Q9VXZ3	Q9VXZ3_DROME	31.38	443	277	9	13	450	95	515	9e-58	222	be	Dmel	FBgn0052594	846	NW_013581947.1
gene10311	tr	Q9VXZ2	Q9VXZ2_DROME	50.68	444	193	5	96	525	32	463	5e-121	431	CG5541	Dmel	FBgn0030603	525	NW_013581947.1
gene10312	tr	X2JF19	X2JF19_DROME	65.2	2845	766	37	1	2682	1	2784	0	3644	hiw	Dmel	FBgn0030600	2682	NW_013581947.1
gene10313	sp	P24785	MLE_DROME	70.34	1207	337	11	3	1195	2	1201	0	1748	mle	Dmel	FBgn0002774	1228	NW_013581947.1
gene10314	tr	B5RIV2	B5RIV2_DROME	61.26	844	178	18	1	830	1	709	0	949	CG9801	Dmel	FBgn0037623	830	NW_013581947.1
gene10315	tr	Q9VFE7	Q9VFE7_DROME	49.76	818	380	10	1	809	1	796	0	820	Nup93-2	Dmel	FBgn0038274	809	NW_013581947.1
gene10316	tr	M9MSC9	M9MSC9_DROME	61.04	711	163	16	53	730	89	718	0	755	jub	Dmel	FBgn0030530	730	NW_013581947.1
gene10317	sp	Q8IMP6	SPT2_DROME	53.81	617	221	16	1	594	1	576	6e-125	445	CG5815	Dmel	FBgn0027574	597	NW_013581947.1
gene10318	tr	Q9VWT1	Q9VWT1_DROME	79.06	487	94	2	95	573	31	517	0	798	HisRS	Dmel	FBgn0027087	576	NW_013581947.1
gene10319	tr	Q8IMB7	Q8IMB7_DROME	23.85	260	136	6	115	312	84	343	4e-17	85.9	Rad23	Dmel	FBgn0026777	315	NW_013581947.1
gene1032	tr	Q2M1E6	Q2M1E6_DROME	81.46	1165	172	9	1	1124	1	1162	0	1904	Cdep	Dmel	FBgn0265082	1127	NW_013581214.1
gene10321	tr	Q9VXH4	Q9VXH4_DROME	69	100	30	1	2	100	3	102	4e-37	149	CG9921	Dmel	FBgn0030743	100	NW_013581948.1
gene10323	tr	Q8SYK4	Q8SYK4_DROME	34.65	101	62	3	20	119	10	107	2e-05	44.7	CG14545	Dmel	FBgn0040602	135	NW_013581948.1
gene10324	tr	Q9VHE0	Q9VHE0_DROME	31.62	253	153	6	151	402	2	235	1e-28	125	Task7	Dmel	FBgn0037690	482	NW_013581948.1
gene10325	tr	Q9VPC4	Q9VPC4_DROME	43.87	253	125	4	15	253	10	259	4e-54	209	CG13252	Dmel	FBgn0037016	485	NW_013581949.1
gene10326	tr	Q9VPC4	Q9VPC4_DROME	43.87	253	125	4	30	268	10	259	4e-54	209	CG13252	Dmel	FBgn0037016	500	NW_013581949.1
gene10327	tr	Q9VQA8	Q9VQA8_DROME	59.11	269	76	4	79	343	1	239	2e-83	306	CG9967	Dmel	FBgn0031413	421	NW_013581953.1
gene10328	sp	P22809	BAGP_DROME	45.91	416	109	18	1	398	4	321	2e-76	283	bap	Dmel	FBgn0004862	516	NW_013581955.1
gene10329	tr	A0A0B4KH37	A0A0B4KH37_DROME	87.23	94	11	1	1	94	236	328	2e-42	169	lbl	Dmel	FBgn0008651	280	NW_013581955.1
gene1033	tr	A0A0B4K5Z5	A0A0B4K5Z5_DROME	100	151	0	0	1	151	1	151	3e-87	316	Ubc6	Dmel	FBgn0004436	151	NW_013581214.1
gene10330	tr	Q8SX78	Q8SX78_DROME	67.06	343	112	1	72	413	51	393	6e-143	504	CG44243	Dmel	FBgn0265178	415	NW_013581956.1
gene10331	tr	A0A0B4JD68	A0A0B4JD68_DROME	59.57	47	19	0	6	52	13	59	2e-10	60.8	CG42837	Dmel	FBgn0262026	65	NW_013581956.1
gene10332	tr	A0A0B4KHC0	A0A0B4KHC0_DROME	78.66	478	72	10	66	519	56	527	0	663	fkh	Dmel	FBgn0000659	690	NW_013581957.1
gene10333	sp	P20009	DLL_DROME	77.19	228	46	4	1	226	104	327	3e-77	285	Dll	Dmel	FBgn0000157	226	NW_013581959.1
gene10334	tr	Q8MLP9	Q8MLP9_DROME	75.53	94	22	1	15	108	17	109	6e-37	149	CG30172	Dmel	FBgn0050172	111	NW_013581960.1
gene10335	tr	A4UZ51	A4UZ51_DROME	86.38	448	52	2	4	442	198	645	0	832	EcR	Dmel	FBgn0000546	565	NW_013581963.1
gene10336	tr	Q9W293	Q9W293_DROME	57.39	737	266	12	1	717	1	709	0	828	CG6613	Dmel	FBgn0034694	747	NW_013581963.1
gene10337	tr	Q9VM80	Q9VM80_DROME	66.49	185	62	0	74	258	148	332	5e-75	277	CG11236	Dmel	FBgn0031860	272	NW_013581963.1
gene10338	tr	A0A0B4LGK1	A0A0B4LGK1_DROME	90.57	106	8	2	1	106	752	855	2e-51	199	lov	Dmel	FBgn0266129	304	NW_013581963.1
gene10339	sp	P08155	KRH1_DROME	60.54	441	110	8	1	402	55	470	2e-149	526	Kr-h1	Dmel	FBgn0266450	872	NW_013581964.1
gene1034	tr	Q9VEF6	Q9VEF6_DROME	82.25	169	30	0	1	169	1	169	3e-75	277	pasi1	Dmel	FBgn0038545	170	NW_013581214.1
gene10340	sp	P13582	EAST_DROME	46.41	362	173	6	89	431	33	392	9e-90	327	ea	Dmel	FBgn0000533	431	NW_013581964.1
gene10341	tr	A8DY81	A8DY81_DROME	67.28	2552	709	34	2	2482	5	2501	0	3372	Not1	Dmel	FBgn0085436	2483	NW_013581965.1
gene10342	sp	Q9V8K2	EXOC3_DROME	87.13	738	94	1	1	737	1	738	0	1336	Sec6	Dmel	FBgn0266671	737	NW_013581965.1
gene10343	tr	A1Z7W1	A1Z7W1_DROME	34.83	692	391	10	73	715	69	749	1e-119	427	Smyd4-1	Dmel	FBgn0033427	715	NW_013581965.1
gene10344	tr	Q7JVP4	Q7JVP4_DROME	62.06	1526	423	23	1	1466	1	1430	0	1757	Br140	Dmel	FBgn0033155	1466	NW_013581965.1
gene10348	tr	A1Z6W6	A1Z6W6_DROME	33.15	359	182	14	1	329	1	331	3e-28	124	CG1850	Dmel	FBgn0033154	662	NW_013581965.1
gene10349	tr	A0A0B4KGH0	A0A0B4KGH0_DROME	87.35	759	75	5	1	749	2361	3108	0	1379	Dys	Dmel	FBgn0260003	806	NW_013581966.1
gene1035	tr	A0A0B4LIC0	A0A0B4LIC0_DROME	61.58	1900	491	44	1320	3151	147	1875	0	2105	CG43102	Dmel	FBgn0262562	3151	NW_013581214.1
gene10351	tr	Q9W1X6	Q9W1X6_DROME	35.31	371	190	15	13	352	7	358	2e-44	176	CG3700	Dmel	FBgn0034796	356	NW_013581966.1
gene10352	tr	Q9VF56	Q9VF56_DROME	73	2189	565	11	1	2171	1	2181	0	3308	obe	Dmel	FBgn0038344	2172	NW_013581966.1
gene10353	tr	Q9W5C2	Q9W5C2_DROME	68.45	374	105	5	1	367	1	368	2e-150	529	TRAM	Dmel	FBgn0040340	367	NW_013581966.1
gene10354	tr	Q9VI23	Q9VI23_DROME	43.43	868	287	26	127	973	101	785	1e-152	538	CG9727	Dmel	FBgn0037445	1694	NW_013581966.1
gene10355	sp	Q8INR6	DOT1L_DROME	62.08	1171	304	20	1	1158	1	1044	0	1284	gpp	Dmel	FBgn0264495	2509	NW_013581966.1
gene10356	tr	Q4V5L4	Q4V5L4_DROME	47.18	142	70	2	14	152	7	146	1e-29	125	CG14854	Dmel	FBgn0038238	157	NW_013581967.1
gene10357	tr	Q9W370	Q9W370_DROME	45.6	125	65	1	1	125	1	122	2e-24	107	CG15369	Dmel	FBgn0030105	125	NW_013581967.1
gene10358	tr	Q29R10	Q29R10_DROME	48.81	1383	492	37	38	1304	1	1283	0	1137	CG7987	Dmel	FBgn0038244	1304	NW_013581967.1
gene10359	sp	P08953	TOLL_DROME	38.19	487	259	12	49	508	525	996	7e-86	315	Tl	Dmel	FBgn0262473	540	NW_013581968.1
gene1036	tr	Q9VEG1	Q9VEG1_DROME	55.19	540	144	7	55	503	98	630	5e-161	565	TyrR	Dmel	FBgn0038542	504	NW_013581214.1
gene10360	tr	Q9VJX9	Q9VJX9_DROME	36.57	566	295	16	17	571	267	779	3e-84	310	Tehao	Dmel	FBgn0026760	590	NW_013581968.1
gene10361	tr	M9NET6	M9NET6_DROME	62.13	647	193	15	163	777	112	738	0	761	Pdfr	Dmel	FBgn0260753	777	NW_013581969.1
gene10362	tr	Q9W4Y6	Q9W4Y6_DROME	56.11	1048	318	25	23	991	14	998	0	1070	boi	Dmel	FBgn0040388	991	NW_013581969.1
gene10363	tr	Q7JWU2	Q7JWU2_DROME	62.5	128	47	1	13	139	12	139	8e-44	172	CG13186	Dmel	FBgn0033680	147	NW_013581969.1
gene10364	tr	Q7YU84	Q7YU84_DROME	49.69	326	123	7	33	330	29	341	2e-69	260	z	Dmel	FBgn0004050	507	NW_013581969.1
gene10365	tr	Q9VAV2	Q9VAV2_DROME	71.61	715	182	5	6	718	1	696	0	1035	mIF2	Dmel	FBgn0039588	718	NW_013581971.1
gene10366	tr	D6W4U9	D6W4U9_DROME	65.93	408	83	7	187	570	61	436	1e-140	497	Mob2	Dmel	FBgn0259481	668	NW_013581972.1
gene10367	sp	Q9VTI8	CHRB_DROME	68.92	148	44	1	223	368	152	299	2e-55	213	chrb	Dmel	FBgn0036165	368	NW_013581972.1
gene10368	tr	Q9VP96	Q9VP96_DROME	32.52	246	164	2	4	248	3	247	4e-27	119	CG10589	Dmel	FBgn0037035	333	NW_013581973.1
gene10369	tr	Q9VP96	Q9VP96_DROME	28.65	342	233	2	4	338	3	340	4e-39	159	CG10589	Dmel	FBgn0037035	379	NW_013581973.1
gene1037	tr	A8JUR0	A8JUR0_DROME	59.89	531	182	5	7	525	31	542	3e-176	615	CG8028	Dmel	FBgn0031010	525	NW_013581214.1
gene10371	tr	Q9VP96	Q9VP96_DROME	37.38	305	191	0	1	305	1	305	5e-53	205	CG10589	Dmel	FBgn0037035	385	NW_013581973.1
gene10372	tr	Q9VP96	Q9VP96_DROME	33.82	272	177	2	9	279	7	276	4e-30	129	CG10589	Dmel	FBgn0037035	349	NW_013581973.1
gene10373	tr	X2JBJ9	X2JBJ9_DROME	39.76	508	292	5	1	499	3	505	9e-109	390	CG12096	Dmel	FBgn0030457	499	NW_013581977.1
gene10374	sp	Q9VYG2	BAP60_DROME	84.26	521	56	6	1	501	1	515	0	848	Bap60	Dmel	FBgn0025463	501	NW_013581977.1
gene10375	tr	Q9VQL5	Q9VQL5_DROME	34.12	85	55	1	1	85	1	84	1e-12	69.7	CG17261	Dmel	FBgn0031501	195	NW_013581978.1
gene10376	tr	B7Z001	B7Z001_DROME	71.86	2438	655	9	1	2407	103	2540	0	3682	FASN1	Dmel	FBgn0283427	2407	NW_013581978.1
gene10379	sp	Q9VLA1	B3G2S_DROME	47.62	126	61	3	51	173	63	186	1e-28	122	GlcAT-S	Dmel	FBgn0032135	179	NW_013581978.1
gene1038	tr	Q9VEG1	Q9VEG1_DROME	67.71	545	132	8	1	525	111	631	0	687	TyrR	Dmel	FBgn0038542	525	NW_013581214.1
gene10380	tr	Q9VVQ1	Q9VVQ1_DROME	77.1	345	76	2	141	482	65	409	1e-150	530	AstC-R1	Dmel	FBgn0036790	520	NW_013581979.1
gene10381	tr	A0A0S0WMT8	A0A0S0WMT8_DROME	62.25	355	119	4	60	407	135	481	2e-120	429	AstC-R2	Dmel	FBgn0036789	516	NW_013581979.1
gene10383	tr	Q86P36	Q86P36_DROME	75.9	1216	228	20	1	1198	1	1169	0	1786	Ptr	Dmel	FBgn0262867	1199	NW_013581980.1
gene10385	tr	Q8IRH8	Q8IRH8_DROME	40.91	132	68	4	57	180	245	374	1e-23	105	tfc	Dmel	FBgn0035199	194	NW_013581980.1
gene1039	tr	Q9VEG2	Q9VEG2_DROME	61.43	573	164	9	178	711	32	586	0	674	TyrRII	Dmel	FBgn0038541	711	NW_013581214.1
gene10394	tr	Q7KTE8	Q7KTE8_DROME	79.58	191	32	2	1	184	1	191	2e-85	311	Ca-beta	Dmel	FBgn0259822	198	NW_013581982.1
gene10395	sp	Q23979	MY61F_DROME	77.14	1028	232	2	10	1035	9	1035	0	1669	Myo61F	Dmel	FBgn0010246	1035	NW_013581984.1
gene10396	tr	M9PDU4	M9PDU4_DROME	65.97	191	52	6	1	188	1	181	6e-62	233	ND-ACP	Dmel	FBgn0011361	188	NW_013581984.1
gene10397	sp	Q9W0G7	MSD1_DROME	36.15	130	73	4	9	137	5	125	2e-12	68.6	msd1	Dmel	FBgn0035209	156	NW_013581984.1
gene10398	sp	Q9W0G6	MSD5_DROME	37.21	258	135	6	8	253	5	247	5e-40	161	msd5	Dmel	FBgn0035210	254	NW_013581984.1
gene10399	tr	Q9W0G4	Q9W0G4_DROME	59.39	660	177	11	5	588	4	648	0	726	l(3)02640	Dmel	FBgn0010786	589	NW_013581984.1
gene104	tr	A8DY76	A8DY76_DROME	69.64	797	188	14	70	845	83	846	0	987	Pkn	Dmel	FBgn0020621	1637	NW_013581209.1
gene1040	tr	Q9VEG4	Q9VEG4_DROME	61.05	860	255	13	55	908	46	831	0	992	Lgr1	Dmel	FBgn0016650	908	NW_013581214.1
gene10400	tr	Q8MSC8	Q8MSC8_DROME	67.87	333	104	3	1	333	1	330	2e-135	478	CG2211	Dmel	FBgn0035211	333	NW_013581984.1
gene10401	tr	Q9VYX2	Q9VYX2_DROME	26.17	214	135	6	445	643	383	588	7e-09	59.7	CG11696	Dmel	FBgn0030314	646	NW_013581984.1
gene10402	tr	M9PGG2	M9PGG2_DROME	36.15	130	74	5	94	223	316	436	6e-15	77.8	jim	Dmel	FBgn0027339	226	NW_013581984.1
gene10403	tr	Q9VTX7	Q9VTX7_DROME	53.76	452	108	12	1	356	1	447	6e-102	369	eyg	Dmel	FBgn0000625	683	NW_013581984.1
gene10404	tr	Q9VIK6	Q9VIK6_DROME	46.2	868	362	15	36	893	17	789	0	666	Cen	Dmel	FBgn0032876	905	NW_013581985.1
gene10406	tr	M9PAZ2	M9PAZ2_DROME	35.71	98	57	2	1	92	87	184	1e-10	62	Gr21a	Dmel	FBgn0041250	129	NW_013581986.1
gene10407	tr	Q9VGV8	Q9VGV8_DROME	88.29	205	24	0	1	205	1	205	1e-107	385	CG4511	Dmel	FBgn0037843	216	NW_013581987.1
gene10408	tr	A4V392	A4V392_DROME	81.17	446	73	3	4	441	2	444	0	748	AdipoR	Dmel	FBgn0038984	441	NW_013581987.1
gene1041	sp	Q9VEG6	PERC_DROME	63.9	759	270	1	77	831	50	808	0	1049	Pxt	Dmel	FBgn0261987	833	NW_013581214.1
gene10410	tr	Q9VCZ0	Q9VCZ0_DROME	82.96	270	37	2	3	272	2	262	4e-131	464	CG5326	Dmel	FBgn0038983	289	NW_013581987.1
gene10411	tr	Q9VG51	Q9VG51_DROME	99.4	167	1	0	1	167	1	167	5e-96	346	Snx3	Dmel	FBgn0038065	167	NW_013581987.1
gene10412	tr	A0A126GUU0	A0A126GUU0_DROME	49.69	644	272	12	8	617	2	627	3e-169	592	Not10	Dmel	FBgn0260444	620	NW_013581987.1
gene10414	tr	Q9VPE9	Q9VPE9_DROME	63.16	399	133	3	33	430	12	397	2e-148	522	mag	Dmel	FBgn0036996	432	NW_013581987.1
gene10415	tr	Q9VQQ5	Q9VQQ5_DROME	59.85	411	159	1	7	411	5	415	5e-148	521	CG2772	Dmel	FBgn0031533	411	NW_013581987.1
gene10416	tr	Q9VG46	Q9VG46_DROME	67.21	369	110	4	8	373	24	384	2e-148	522	CG6753	Dmel	FBgn0038070	375	NW_013581987.1
gene10417	tr	Q8IQC7	Q8IQC7_DROME	37.22	309	150	7	33	324	22	303	1e-51	200	CG32040	Dmel	FBgn0052040	343	NW_013581988.1
gene10418	tr	A5XCL5	A5XCL5_DROME	89.44	502	53	0	7	508	10	511	0	937	UGP	Dmel	FBgn0035978	508	NW_013581988.1
gene10419	tr	Q9VVE7	Q9VVE7_DROME	20.66	305	223	10	58	348	3	302	7e-13	72	CG7707	Dmel	FBgn0036703	386	NW_013581988.1
gene1042	tr	Q9VN82	Q9VN82_DROME	65.66	2225	466	38	1	2101	1	2051	0	2588	cno	Dmel	FBgn0259212	2101	NW_013581214.1
gene10420	tr	Q0E8F2	Q0E8F2_DROME	52.4	208	91	2	1	200	376	583	2e-55	211	CG32103	Dmel	FBgn0052103	200	NW_013581988.1
gene10421	tr	Q0E8F2	Q0E8F2_DROME	50.88	57	27	1	3	59	267	322	1e-13	71.2	CG32103	Dmel	FBgn0052103	71	NW_013581988.1
gene10422	tr	Q9VSK4	Q9VSK4_DROME	53.66	164	71	3	12	170	14	177	8e-45	176	CG6983	Dmel	FBgn0035896	173	NW_013581988.1
gene10423	tr	A0A0B4KF15	A0A0B4KF15_DROME	82.01	1067	151	11	424	1466	301	1350	0	1774	mtt	Dmel	FBgn0050361	1534	NW_013581990.1
gene10424	tr	A1Z7F2	A1Z7F2_DROME	71.58	584	152	4	22	592	8	590	0	876	Mal-A7	Dmel	FBgn0033296	597	NW_013581990.1
gene10425	tr	A1Z7F1	A1Z7F1_DROME	71.91	591	163	3	4	591	11	601	0	905	Mal-A6	Dmel	FBgn0050360	591	NW_013581990.1
gene10426	tr	Q5U124	Q5U124_DROME	63.7	617	208	5	1	616	1	602	0	830	Mal-A5	Dmel	FBgn0050359	624	NW_013581990.1
gene10427	sp	P07191	MAL2_DROME	58.77	553	220	2	15	559	15	567	0	694	Mal-A2	Dmel	FBgn0002569	559	NW_013581990.1
gene10428	sp	P07192	MAL3_DROME	69.2	552	168	1	25	574	22	573	0	835	Mal-A3	Dmel	FBgn0002571	576	NW_013581990.1
gene10429	sp	P07191	MAL2_DROME	68.01	544	174	0	21	564	21	564	0	803	Mal-A2	Dmel	FBgn0002569	570	NW_013581990.1
gene10430	sp	P07190	MAL1_DROME	56.11	581	245	5	2	581	6	577	0	697	Mal-A1	Dmel	FBgn0002570	584	NW_013581990.1
gene10431	sp	P07190	MAL1_DROME	76.25	581	131	2	2	582	4	577	0	947	Mal-A1	Dmel	FBgn0002570	582	NW_013581990.1
gene10432	tr	A0A0B4LFT2	A0A0B4LFT2_DROME	60.91	527	202	3	2	526	1	525	0	671	Cyp4e2	Dmel	FBgn0014469	527	NW_013581990.1
gene10434	sp	Q9V4T5	CP4E1_DROME	43.95	471	244	8	7	463	62	526	3e-104	375	Cyp4e1	Dmel	FBgn0015034	464	NW_013581990.1
gene10435	tr	A0A0B4KEG7	A0A0B4KEG7_DROME	54.9	102	46	0	28	129	24	125	1e-31	132	Lcp2	Dmel	FBgn0002533	149	NW_013581990.1
gene10436	tr	A0A0B4KEG7	A0A0B4KEG7_DROME	54.24	118	54	0	1	118	1	118	2e-34	140	Lcp2	Dmel	FBgn0002533	124	NW_013581990.1
gene10438	tr	Q7JQL5	Q7JQL5_DROME	58.11	826	286	11	19	810	46	845	0	962	Atg9	Dmel	FBgn0034110	810	NW_013581992.1
gene1044	tr	Q9VN77	Q9VN77_DROME	52.18	527	200	9	1	489	1	513	8e-135	477	CG12007	Dmel	FBgn0037293	489	NW_013581214.1
gene10441	tr	A8JNS2	A8JNS2_DROME	59.09	220	76	4	28	235	11	228	9e-66	246	CG34428	Dmel	FBgn0085457	243	NW_013581994.1
gene10442	tr	Q9VU47	Q9VU47_DROME	48.74	199	81	4	26	205	20	216	6e-46	180	CG14115	Dmel	FBgn0036343	208	NW_013581994.1
gene10444	tr	Q7KTA0	Q7KTA0_DROME	69.32	1343	296	20	283	1582	90	1359	0	1769	rk	Dmel	FBgn0003255	1582	NW_013581995.1
gene10446	tr	Q9VB78	Q9VB78_DROME	42.96	270	152	2	12	279	290	559	7e-55	211	eater	Dmel	FBgn0243514	305	NW_013581995.1
gene10447	tr	Q86BL2	Q86BL2_DROME	46.26	748	331	12	20	756	14	701	3e-178	622	NimC2	Dmel	FBgn0028939	760	NW_013581995.1
gene10449	tr	M9PBB4	M9PBB4_DROME	36.91	382	214	8	5	386	94	448	2e-60	231	NimC1	Dmel	FBgn0259896	571	NW_013581995.1
gene1045	tr	A0A0B4LGR6	A0A0B4LGR6_DROME	93.65	63	4	0	166	228	139	201	3e-33	140	corto	Dmel	FBgn0010313	669	NW_013581214.1
gene10450	tr	B7Z079	B7Z079_DROME	56.85	489	159	12	142	622	327	771	1e-136	484	tey	Dmel	FBgn0036899	648	NW_013581996.1
gene10451	sp	Q9VW26	OAT_DROME	75.41	431	100	2	1	425	1	431	0	697	Oat	Dmel	FBgn0022774	425	NW_013581996.1
gene10452	tr	M9MS41	M9MS41_DROME	47.81	640	268	18	6	629	10	599	3e-155	545	Hr78	Dmel	FBgn0015239	630	NW_013581996.1
gene10453	sp	Q9VUR3	AIMP2_DROME	61.18	340	123	4	1	337	1	334	2e-118	422	AIMP2	Dmel	FBgn0036515	337	NW_013581996.1
gene10454	tr	Q9VUR2	Q9VUR2_DROME	54.04	805	323	16	1	797	1	766	0	751	CG12301	Dmel	FBgn0036514	799	NW_013581996.1
gene10455	tr	Q9VUL2	Q9VUL2_DROME	48.53	645	300	10	6	637	9	634	4e-174	608	CG13458	Dmel	FBgn0036479	637	NW_013581996.1
gene10456	tr	Q9VD33	Q9VD33_DROME	50.82	122	57	2	51	170	53	173	5e-27	117	CG5391	Dmel	FBgn0038943	170	NW_013581998.1
gene10457	tr	Q9VD35	Q9VD35_DROME	34.4	125	70	4	252	374	220	334	7e-12	68.9	CG7080	Dmel	FBgn0038941	374	NW_013581998.1
gene10459	tr	A0A0B4KGJ9	A0A0B4KGJ9_DROME	75.19	399	68	4	1	393	80	453	7e-176	613	CG34377	Dmel	FBgn0263117	393	NW_013581998.1
gene1046	tr	Q9VN75	Q9VN75_DROME	73.02	189	50	1	1	188	1	189	3e-83	304	plh	Dmel	FBgn0037292	193	NW_013581214.1
gene10460	tr	Q9VD40	Q9VD40_DROME	69.17	480	144	3	4	480	119	597	0	705	CG7084	Dmel	FBgn0038938	480	NW_013581998.1
gene10461	tr	Q9VJY3	Q9VJY3_DROME	42.12	717	328	19	1	669	147	824	2e-129	460	CG7110	Dmel	FBgn0032521	672	NW_013581999.1
gene10462	tr	Q9VP25	Q9VP25_DROME	42.45	556	307	6	1	553	9	554	1e-135	480	Est-Q	Dmel	FBgn0037090	558	NW_013582001.1
gene10464	tr	M9PIG4	M9PIG4_DROME	65.89	1111	359	6	8	1109	8	1107	0	1519	Glg1	Dmel	FBgn0264561	1109	NW_013582001.1
gene10465	tr	Q9VUV7	Q9VUV7_DROME	89.21	315	34	0	1	315	1	315	7e-170	593	elgi	Dmel	FBgn0283649	315	NW_013582001.1
gene10466	tr	Q9VUV8	Q9VUV8_DROME	55.56	90	37	2	112	201	226	312	7e-15	77.4	CG17032	Dmel	FBgn0036547	202	NW_013582001.1
gene10467	sp	Q9VUV9	U520_DROME	90.59	1849	153	5	1	1829	1	1848	0	3467	l(3)72Ab	Dmel	FBgn0263599	1981	NW_013582001.1
gene10468	tr	Q0E8E8	Q0E8E8_DROME	83.05	354	56	2	1	350	1	354	2e-160	562	Mpcp2	Dmel	FBgn0026409	353	NW_013582001.1
gene10469	tr	Q9VUF3	Q9VUF3_DROME	63.5	411	106	11	1	394	1	384	3e-138	488	Gbs-70E	Dmel	FBgn0036428	404	NW_013582001.1
gene10470	sp	P00334	ADH_DROME	39.11	248	146	3	26	271	8	252	4e-48	189	Adh	Dmel	FBgn0000055	364	NW_013582003.1
gene10471	sp	P00334	ADH_DROME	39.2	250	150	1	12	261	5	252	2e-51	199	Adh	Dmel	FBgn0000055	292	NW_013582003.1
gene10474	tr	Q7JYA0	Q7JYA0_DROME	47.17	318	156	8	36	345	27	340	1e-78	290	CG6337	Dmel	FBgn0033873	346	NW_013582004.1
gene10475	tr	Q7K188	Q7K188_DROME	68.12	138	43	1	1	138	1	137	1e-53	205	CG6329	Dmel	FBgn0033872	168	NW_013582004.1
gene10476	sp	Q95029	CATL_DROME	79.19	322	67	0	18	339	50	371	3e-161	564	Cp1	Dmel	FBgn0013770	339	NW_013582004.1
gene10477	sp	Q9V7W1	PIGV_DROME	52.67	469	194	6	1	461	1	449	5e-142	501	PIG-V	Dmel	FBgn0265174	461	NW_013582004.1
gene10478	sp	O16129	SYFM_DROME	72.25	454	118	2	22	472	5	453	0	689	PheRS-m	Dmel	FBgn0275436	472	NW_013582004.1
gene10479	tr	Q9VB66	Q9VB66_DROME	36.19	268	147	10	3	260	127	380	1e-38	157	CG5909	Dmel	FBgn0039495	262	NW_013582004.1
gene1048	tr	E1JJ83	E1JJ83_DROME	47.37	57	27	2	75	129	85	140	1e-08	55.5	Os-C	Dmel	FBgn0010401	138	NW_013581214.1
gene10480	tr	Q9VB66	Q9VB66_DROME	37.91	277	147	11	104	369	112	374	7e-42	168	CG5909	Dmel	FBgn0039495	373	NW_013582004.1
gene10481	tr	Q4V6Y7	Q4V6Y7_DROME	46.96	411	179	7	6	395	11	403	6e-93	338	CG30431	Dmel	FBgn0050431	414	NW_013582004.1
gene10482	tr	Q7KSE9	Q7KSE9_DROME	83.46	1723	238	13	3	1707	394	2087	0	2900	Dscam3	Dmel	FBgn0261046	1707	NW_013582005.1
gene10483	tr	E1JIN2	E1JIN2_DROME	66.55	278	81	3	270	544	88	356	2e-96	350	beat-IIb	Dmel	FBgn0038494	570	NW_013582006.1
gene10484	tr	Q7K3W4	Q7K3W4_DROME	69.25	400	94	8	1	387	26	409	2e-156	548	qsm	Dmel	FBgn0028622	394	NW_013582007.1
gene10485	tr	Q60GL7	Q60GL7_DROME	64.88	484	143	5	1	483	1	458	0	655	Mgat1	Dmel	FBgn0034521	483	NW_013582007.1
gene10486	tr	Q8MZ02	Q8MZ02_DROME	50.79	441	133	13	1	425	1	373	5e-106	381	lms	Dmel	FBgn0034520	426	NW_013582007.1
gene10487	tr	Q7KYD6	Q7KYD6_DROME	42.22	90	42	2	21	110	33	112	4e-13	69.7	Kaz1-ORFB	Dmel	FBgn0063923	114	NW_013582008.1
gene10488	tr	Q9W0T9	Q9W0T9_DROME	45.05	313	144	5	1	312	1	286	4e-76	281	CG13876	Dmel	FBgn0035109	313	NW_013582008.1
gene1049	tr	Q9VJP9	Q9VJP9_DROME	52.76	127	59	1	9	135	27	152	2e-31	131	l(2)35Cc	Dmel	FBgn0259982	144	NW_013581214.1
gene10490	tr	Q9Y145	Q9Y145_DROME	60.34	986	282	24	3	959	2	907	0	967	CG7028	Dmel	FBgn0027587	959	NW_013582008.1
gene10491	tr	Q9W0U0	Q9W0U0_DROME	69.23	520	159	1	4	523	17	535	0	768	Gk1	Dmel	FBgn0025592	523	NW_013582008.1
gene10492	sp	O76464	NFT1_DROME	62.5	432	155	2	35	466	32	456	9e-167	583	NitFhit	Dmel	FBgn0024945	469	NW_013582008.1
gene10493	tr	Q0E8K5	Q0E8K5_DROME	75.71	424	75	8	31	447	25	427	3e-172	602	mri	Dmel	FBgn0035107	455	NW_013582008.1
gene10494	sp	Q7YZH1	RNO_DROME	70.52	787	163	11	1	752	1	753	0	1155	rno	Dmel	FBgn0035106	4058	NW_013582008.1
gene10495	sp	Q9W0K0	JIP1_DROME	78.86	525	69	12	1	518	1	490	0	764	Aplip1	Dmel	FBgn0040281	518	NW_013582008.1
gene10496	tr	Q9W0K2	Q9W0K2_DROME	82.58	488	76	3	33	516	68	550	0	837	Trh	Dmel	FBgn0035187	522	NW_013582008.1
gene10497	tr	Q9W0K3	Q9W0K3_DROME	36.02	161	55	5	23	135	1	161	3e-18	87.4	CG13912	Dmel	FBgn0035186	137	NW_013582008.1
gene10498	tr	Q9VIV6	Q9VIV6_DROME	41.09	348	199	4	12	355	1	346	2e-80	296	CG10194	Dmel	FBgn0032790	359	NW_013582010.1
gene10499	tr	B7Z0A9	B7Z0A9_DROME	49.1	279	106	7	5	265	4	264	2e-50	196	sowah	Dmel	FBgn0036302	325	NW_013582013.1
gene105	tr	Q0E9E6	Q0E9E6_DROME	45.27	941	293	35	52	974	17	753	2e-167	587	CG34141	Dmel	FBgn0083977	975	NW_013581209.1
gene1050	tr	A0A0B4KFS4	A0A0B4KFS4_DROME	88.98	118	13	0	1	118	1	118	2e-52	203	dsx	Dmel	FBgn0000504	400	NW_013581214.1
gene10501	tr	Q9VCU1	Q9VCU1_DROME	34.99	683	393	12	22	673	24	686	4e-121	432	CG4721	Dmel	FBgn0039024	673	NW_013582016.1
gene10502	tr	Q9VCT6	Q9VCT6_DROME	54.29	175	67	2	635	798	279	451	5e-43	173	CG13840	Dmel	FBgn0039028	840	NW_013582016.1
gene10503	tr	M9PFC0	M9PFC0_DROME	51.81	83	40	0	1	83	1	83	6e-16	79	mex1	Dmel	FBgn0004228	83	NW_013582017.1
gene10505	sp	P08761	MSRA_DROME	74.35	230	59	0	62	291	17	246	2e-104	375	Eip71CD	Dmel	FBgn0000565	291	NW_013582017.1
gene10506	tr	M9PFK4	M9PFK4_DROME	62.69	193	72	0	10	202	2	194	1e-69	259	gdl	Dmel	FBgn0001099	202	NW_013582017.1
gene10507	tr	Q9VUP0	Q9VUP0_DROME	54.86	175	59	7	1	164	1	166	5e-42	166	CG7841	Dmel	FBgn0036502	170	NW_013582017.1
gene10508	tr	A8JNT1	A8JNT1_DROME	75.56	180	43	1	1	180	1	179	2e-78	288	CG12355	Dmel	FBgn0040805	197	NW_013582017.1
gene10509	tr	Q9VCS4	Q9VCS4_DROME	60.14	143	56	1	11	153	75	216	2e-50	198	CG6688	Dmel	FBgn0039038	988	NW_013582018.1
gene1051	sp	P34739	TTF2_DROME	59.53	902	328	10	215	1086	167	1061	0	1059	lds	Dmel	FBgn0002542	1086	NW_013581214.1
gene10510	tr	Q962I0	Q962I0_DROME	79	200	32	1	739	938	436	625	2e-96	352	lmd	Dmel	FBgn0039039	1469	NW_013582018.1
gene10511	sp	Q9VGZ0	C12E1_DROME	52.02	496	235	3	36	530	27	520	3e-155	545	Cyp12e1	Dmel	FBgn0037817	532	NW_013582019.1
gene10512	sp	Q9VGZ0	C12E1_DROME	49.4	500	249	4	36	533	25	522	4e-147	518	Cyp12e1	Dmel	FBgn0037817	533	NW_013582019.1
gene10513	sp	Q9VGZ0	C12E1_DROME	53.14	493	228	3	39	530	30	520	1e-157	553	Cyp12e1	Dmel	FBgn0037817	532	NW_013582019.1
gene10515	sp	Q9VGZ0	C12E1_DROME	50.5	497	243	3	39	533	27	522	7e-152	534	Cyp12e1	Dmel	FBgn0037817	533	NW_013582019.1
gene10516	sp	Q8I9B4	MT4_DROME	62.5	40	15	0	1	40	1	40	8e-07	48.9	MtnD	Dmel	FBgn0053192	42	NW_013582019.1
gene10518	tr	Q9VBX8	Q9VBX8_DROME	90.45	157	15	0	1	157	1	157	3e-76	280	CG33096	Dmel	FBgn0053096	175	NW_013582022.1
gene10519	sp	P81917	OR43A_DROME	26.25	381	263	7	5	375	4	376	3e-36	149	Or43a	Dmel	FBgn0026389	375	NW_013582023.1
gene1052	sp	Q9VGP6	PFD3_DROME	89.67	184	18	1	1	184	1	183	3e-94	340	mgr	Dmel	FBgn0264694	194	NW_013581214.1
gene10520	sp	P81917	OR43A_DROME	24.73	376	231	9	5	331	4	376	2e-26	116	Or43a	Dmel	FBgn0026389	331	NW_013582023.1
gene10521	tr	Q9VQA2	Q9VQA2_DROME	46.76	139	73	1	377	515	31	168	6e-34	142	CG4270	Dmel	FBgn0031407	517	NW_013582023.1
gene10522	tr	A8JV32	A8JV32_DROME	78.48	525	84	2	4	499	172	696	0	791	CG33181	Dmel	FBgn0053181	499	NW_013582024.1
gene10523	tr	Q9VYB1	Q9VYB1_DROME	30.3	726	374	16	4	673	6	655	3e-68	256	Ndc80	Dmel	FBgn0030500	678	NW_013582024.1
gene10524	tr	Q9VYB2	Q9VYB2_DROME	64.99	777	183	15	3	760	1	707	0	957	CG11178	Dmel	FBgn0030499	760	NW_013582024.1
gene10525	tr	M9PHZ6	M9PHZ6_DROME	60.22	279	96	8	36	307	57	327	2e-72	269	CrebB	Dmel	FBgn0265784	307	NW_013582024.1
gene10526	tr	A0A0B4KFL0	A0A0B4KFL0_DROME	62.4	601	191	13	459	1050	29	603	0	759	RanBPM	Dmel	FBgn0262114	1050	NW_013582027.1
gene10527	sp	P16378	GNAO_DROME	90.26	154	15	0	1	154	1	154	3e-73	270	Galphao	Dmel	FBgn0001122	154	NW_013582027.1
gene10528	tr	A0A0B4K7M1	A0A0B4K7M1_DROME	77.37	411	87	2	1	405	179	589	0	654	Cyp49a1	Dmel	FBgn0033524	405	NW_013582027.1
gene1053	tr	Q9VGP7	Q9VGP7_DROME	68.72	195	59	2	1	194	1	194	1e-70	262	mRpL40	Dmel	FBgn0037892	194	NW_013581214.1
gene10530	tr	Q9VHR5	Q9VHR5_DROME	34.04	188	117	4	318	500	457	642	1e-24	111	CG9684	Dmel	FBgn0037583	503	NW_013582029.1
gene10531	tr	Q9VZZ7	Q9VZZ7_DROME	21.44	695	475	24	14	672	31	690	2e-25	115	CG12182	Dmel	FBgn0028504	674	NW_013582029.1
gene10532	tr	Q9W4A0	Q9W4A0_DROME	69.8	202	54	2	1	200	1	197	2e-79	291	Rab18	Dmel	FBgn0015794	200	NW_013582029.1
gene10533	tr	X2JAI8	X2JAI8_DROME	56.59	463	96	11	1	379	1	442	9e-117	417	SK	Dmel	FBgn0029761	379	NW_013582030.1
gene10534	tr	Q9VXE9	Q9VXE9_DROME	86.08	1200	167	0	1	1200	1	1200	0	2113	SMC3	Dmel	FBgn0015615	1200	NW_013582031.1
gene10535	tr	Q9VJ95	Q9VJ95_DROME	86.36	660	86	2	18	673	21	680	0	1187	Ptp36E	Dmel	FBgn0267486	675	NW_013582032.1
gene10536	tr	Q8IGQ3	Q8IGQ3_DROME	61.31	336	130	0	1	336	1	336	6e-128	454	CG13284	Dmel	FBgn0032614	336	NW_013582033.1
gene10539	sp	P05205	HP1_DROME	85.45	55	7	1	24	78	24	77	4e-22	99.8	Su(var)205	Dmel	FBgn0003607	82	NW_013582033.1
gene1054	tr	A0A0B4K6Q6	A0A0B4K6Q6_DROME	73.65	611	128	10	1122	1719	1084	1674	0	824	pros	Dmel	FBgn0004595	1719	NW_013581214.1
gene10540	tr	Q9VK43	Q9VK43_DROME	41.69	343	136	9	151	481	86	376	2e-52	204	A16	Dmel	FBgn0028965	481	NW_013582033.1
gene10541	tr	Q9VR38	Q9VR38_DROME	67.89	545	158	5	1	545	1	528	0	744	Mon1	Dmel	FBgn0031640	545	NW_013582033.1
gene10542	sp	Q9VR35	MXT_DROME	60.84	641	177	14	3	595	5	619	0	700	mxt	Dmel	FBgn0031637	1013	NW_013582033.1
gene10543	tr	Q9VR36	Q9VR36_DROME	45.69	116	56	1	271	379	285	400	4e-21	99.8	CG11927	Dmel	FBgn0031638	433	NW_013582033.1
gene10544	tr	Q8MSS7	Q8MSS7_DROME	79.76	252	47	2	1	252	1	248	5e-120	427	mRpS2	Dmel	FBgn0031639	262	NW_013582033.1
gene10545	tr	A1ZA01	A1ZA01_DROME	77.11	498	110	4	44	538	86	582	0	733	Hr51	Dmel	FBgn0034012	538	NW_013582034.1
gene10546	tr	Q9VJW9	Q9VJW9_DROME	73.95	810	138	7	403	1178	336	1106	0	1207	kuz	Dmel	FBgn0259984	1291	NW_013582035.1
gene10547	tr	Q9V428	Q9V428_DROME	85.29	272	39	1	1	271	12	283	3e-123	437	ics	Dmel	FBgn0028546	271	NW_013582035.1
gene10549	tr	Q9V3W9	Q9V3W9_DROME	33.33	315	164	9	1	291	1	293	4e-34	142	Rad23	Dmel	FBgn0026777	311	NW_013582037.1
gene10550	tr	X2JFY0	X2JFY0_DROME	67.18	393	128	1	2	393	22	414	5e-162	567	CG17065	Dmel	FBgn0031099	414	NW_013582038.1
gene10551	tr	Q9VWL4	Q9VWL4_DROME	70.59	510	136	2	12	516	22	522	0	688	CG7556	Dmel	FBgn0030990	516	NW_013582038.1
gene10552	tr	Q9W395	Q9W395_DROME	53.26	766	338	9	1	750	1	762	0	754	APC4	Dmel	FBgn0052707	756	NW_013582038.1
gene10553	tr	M9PH32	M9PH32_DROME	77.29	480	68	9	794	1243	738	1206	0	740	mei-P26	Dmel	FBgn0026206	1243	NW_013582038.1
gene10554	tr	Q9V416	Q9V416_DROME	70.69	1283	241	19	1	1213	80	1297	0	1622	CG15270	Dmel	FBgn0028879	1260	NW_013582039.1
gene10555	tr	Q9VMB6	Q9VMB6_DROME	64.39	205	70	2	4	205	51	255	6e-76	280	Ent2	Dmel	FBgn0263916	205	NW_013582040.1
gene10556	tr	Q9VNW7	Q9VNW7_DROME	77.35	468	103	1	1	465	597	1064	0	772	Chs2	Dmel	FBgn0029091	604	NW_013582041.1
gene10557	tr	Q9VNW7	Q9VNW7_DROME	73.52	525	129	4	71	591	575	1093	0	803	Chs2	Dmel	FBgn0029091	591	NW_013582041.1
gene1056	tr	Q7KT77	Q7KT77_DROME	29.41	272	163	10	77	328	598	860	4e-23	105	CG33310	Dmel	FBgn0053310	328	NW_013581214.1
gene10560	tr	Q8IR16	Q8IR16_DROME	74.57	409	95	4	241	648	269	669	1e-175	613	nonA	Dmel	FBgn0004227	703	NW_013582042.1
gene10561	tr	X2JFR1	X2JFR1_DROME	42.05	88	29	3	11	79	10	94	0.0009	39.3	nonA	Dmel	FBgn0004227	128	NW_013582042.1
gene10562	tr	A1Z8C9	A1Z8C9_DROME	52.68	112	50	1	50	158	2	113	2e-29	125	CG30016	Dmel	FBgn0050016	158	NW_013582042.1
gene10569	tr	Q95TL8	Q95TL8_DROME	80.77	390	56	4	8	397	42	412	0	645	CG9911	Dmel	FBgn0030734	397	NW_013582042.1
gene10570	tr	Q9VPR7	Q9VPR7_DROME	76.15	130	30	1	1	129	1	130	3e-56	214	cold	Dmel	FBgn0031268	152	NW_013582042.1
gene10571	tr	Q9VZE9	Q9VZE9_DROME	68.24	85	27	0	1	85	1	85	8e-31	128	VhaM9.7-a	Dmel	FBgn0035521	85	NW_013582042.1
gene10572	tr	Q9VKB3	Q9VKB3_DROME	55.75	348	116	6	1	316	1	342	5e-110	394	Mt2	Dmel	FBgn0028707	318	NW_013582042.1
gene10573	sp	P04052	RPB1_DROME	95.93	516	21	0	5	520	6	521	0	1067	RpII215	Dmel	FBgn0003277	895	NW_013582042.1
gene10576	tr	A0A0B4K767	A0A0B4K767_DROME	93.23	1668	108	3	1	1668	1	1663	0	3207	unc-104	Dmel	FBgn0267002	1680	NW_013582045.1
gene10578	sp	Q7K2D2	DCTN2_DROME	77.23	382	84	2	1	381	1	380	5e-167	583	DCTN2-p50	Dmel	FBgn0021825	381	NW_013582045.1
gene10579	tr	Q9VIB5	Q9VIB5_DROME	68.09	257	82	0	1	257	1	257	1e-111	400	alpha-Est7	Dmel	FBgn0015575	413	NW_013582046.1
gene1058	tr	Q9VGQ1	Q9VGQ1_DROME	85.48	248	36	0	237	484	221	468	7e-127	451	CG5214	Dmel	FBgn0037891	484	NW_013581214.1
gene10581	sp	P36241	RL19_DROME	94.55	202	11	0	1	202	1	202	2e-102	368	RpL19	Dmel	FBgn0285950	205	NW_013582047.1
gene10582	tr	Q9W0X3	Q9W0X3_DROME	64.71	221	74	2	28	245	42	261	2e-85	311	CG3776	Dmel	FBgn0035088	246	NW_013582047.1
gene10583	tr	Q9W0X2	Q9W0X2_DROME	68.07	119	36	1	10	126	1	119	8e-46	178	Phk-3	Dmel	FBgn0035089	129	NW_013582047.1
gene10584	tr	Q9V4B2	Q9V4B2_DROME	57.89	342	105	8	1	335	1	310	3e-95	345	Arl4	Dmel	FBgn0039889	337	NW_013582050.1
gene10585	tr	Q7K3S3	Q7K3S3_DROME	73.63	201	53	0	48	248	82	282	8e-91	330	fusl	Dmel	FBgn0031702	260	NW_013582052.1
gene10586	tr	A1Z7G6	A1Z7G6_DROME	50	198	92	4	108	300	217	412	2e-49	192	CG8642	Dmel	FBgn0033312	313	NW_013582053.1
gene10589	tr	X2JDU0	X2JDU0_DROME	92.59	189	14	0	1	189	1	189	9e-101	362	RpL9	Dmel	FBgn0015756	190	NW_013582056.1
gene1059	sp	O96553	C1TC_DROME	74.1	969	249	2	1	968	1	968	0	1463	pug	Dmel	FBgn0020385	968	NW_013581214.1
gene10590	tr	M9PFP1	M9PFP1_DROME	99.06	426	4	0	1	426	1	426	0	887	Shal	Dmel	FBgn0005564	426	NW_013582057.1
gene10591	tr	Q9VME6	Q9VME6_DROME	35.56	585	324	10	225	802	114	652	3e-98	357	CG9505	Dmel	FBgn0031805	802	NW_013582059.1
gene10592	tr	Q9VME9	Q9VME9_DROME	41.06	526	289	7	46	554	33	554	9e-118	421	ppk7	Dmel	FBgn0031802	569	NW_013582059.1
gene10593	tr	Q9VME9	Q9VME9_DROME	42.55	235	124	3	31	255	34	267	7e-53	204	ppk7	Dmel	FBgn0031802	372	NW_013582059.1
gene10594	tr	Q9VME9	Q9VME9_DROME	56.54	428	183	2	11	435	80	507	4e-151	531	ppk7	Dmel	FBgn0031802	459	NW_013582059.1
gene10595	tr	Q9VME9	Q9VME9_DROME	42.07	290	157	4	1	280	183	471	1e-63	240	ppk7	Dmel	FBgn0031802	443	NW_013582059.1
gene10596	sp	Q9W2H1	TM2D1_DROME	82.21	163	28	1	17	178	16	178	3e-79	290	CG10795	Dmel	FBgn0034626	178	NW_013582060.1
gene10597	tr	Q9W2H0	Q9W2H0_DROME	58.13	523	207	5	1	523	1	511	1e-178	623	eEFSec	Dmel	FBgn0034627	523	NW_013582060.1
gene10598	sp	Q9NHD5	SAN_DROME	83.24	173	25	1	1	169	1	173	2e-83	304	san	Dmel	FBgn0024188	186	NW_013582060.1
gene10599	sp	P58961	GR47B_DROME	30.4	375	252	4	17	387	10	379	2e-52	203	Gr47b	Dmel	FBgn0041241	414	NW_013582060.1
gene1060	sp	Q9VGY5	MET15_DROME	64.9	339	115	3	21	356	18	355	3e-127	451	CG14683	Dmel	FBgn0037822	356	NW_013581214.1
gene10601	tr	A1ZA55	A1ZA55_DROME	30.66	349	225	8	10	347	11	353	2e-37	153	CG12970	Dmel	FBgn0034047	373	NW_013582060.1
gene10602	tr	A1Z8K2	A1Z8K2_DROME	47.37	646	236	17	1	593	4	598	2e-131	466	CG13204	Dmel	FBgn0033627	594	NW_013582060.1
gene10603	tr	Q7KLX3	Q7KLX3_DROME	65.48	168	55	1	1	168	1	165	6e-61	229	Tapdelta	Dmel	FBgn0021795	169	NW_013582060.1
gene10604	tr	A1Z8K5	A1Z8K5_DROME	49.44	358	128	11	346	667	199	539	9e-78	288	CG13203	Dmel	FBgn0033628	668	NW_013582060.1
gene10605	tr	A1Z838	A1Z838_DROME	49.12	906	399	13	1	882	1	868	0	802	PIG-N	Dmel	FBgn0033479	890	NW_013582060.1
gene10606	tr	Q0E9E0	Q0E9E0_DROME	43.68	673	268	20	1	649	28	613	2e-142	503	magu	Dmel	FBgn0262169	649	NW_013582060.1
gene10607	tr	A0A0B4KFP5	A0A0B4KFP5_DROME	48.97	1546	489	55	26	1453	1193	2556	0	969	CG43143	Dmel	FBgn0262617	1453	NW_013582061.1
gene10608	tr	Q0KI87	Q0KI87_DROME	67.74	902	211	14	1	879	1	845	0	1107	CG43143	Dmel	FBgn0262617	1639	NW_013582061.1
gene1061	tr	Q9VGY2	Q9VGY2_DROME	63.6	239	86	1	1	239	1	238	6e-86	313	CG31278	Dmel	FBgn0051278	239	NW_013581214.1
gene10610	tr	Q9VII1	Q9VII1_DROME	62.63	99	36	1	4	101	50	148	2e-36	147	CG9336	Dmel	FBgn0032897	101	NW_013582063.1
gene10611	tr	Q9VIH6	Q9VIH6_DROME	88.51	592	66	2	1	590	1	592	0	1112	sky	Dmel	FBgn0032901	590	NW_013582063.1
gene10613	tr	A0A0B4KGG6	A0A0B4KGG6_DROME	73.07	661	137	9	1	650	1	631	0	949	CG1090	Dmel	FBgn0037238	650	NW_013582064.1
gene10614	tr	Q9VN13	Q9VN13_DROME	70.72	321	94	0	7	327	1	321	4e-143	504	Sfxn1-3	Dmel	FBgn0037239	327	NW_013582064.1
gene10615	sp	Q9VAY3	MFRN_DROME	63.86	404	113	6	1	396	1	379	4e-140	494	mfrn	Dmel	FBgn0039561	397	NW_013582064.1
gene10616	tr	Q8IMM6	Q8IMM6_DROME	42.6	385	125	15	13	385	8	308	2e-61	235	BOD1	Dmel	FBgn0039560	1038	NW_013582064.1
gene10617	sp	P22711	TIN_DROME	70.37	54	14	2	1	52	1	54	7e-13	71.6	tin	Dmel	FBgn0004110	311	NW_013582064.1
gene10618	sp	P22711	TIN_DROME	58.33	156	42	5	10	145	241	393	2e-39	158	tin	Dmel	FBgn0004110	167	NW_013582064.1
gene10619	tr	M9PG27	M9PG27_DROME	63.41	1782	461	33	8	1688	3	1694	0	2116	Ac78C	Dmel	FBgn0024150	1688	NW_013582065.1
gene1062	sp	P30974	TLR1_DROME	77.94	494	98	6	1	483	1	494	0	792	TkR86C	Dmel	FBgn0004841	498	NW_013581214.1
gene10620	tr	M9PE65	M9PE65_DROME	87.93	1408	156	4	150	1549	116	1517	0	2619	axo	Dmel	FBgn0262870	1549	NW_013582066.1
gene10621	tr	Q9VZ91	Q9VZ91_DROME	44	75	38	2	21	95	9	79	4e-08	54.3	CG13713	Dmel	FBgn0042199	158	NW_013582066.1
gene10623	tr	M9PCA1	M9PCA1_DROME	51.56	64	24	2	70	126	72	135	1e-09	58.5	Vm26Aa	Dmel	FBgn0003979	138	NW_013582067.1
gene10625	sp	Q9VGW6	MCM5_DROME	88.42	734	84	1	1	734	1	733	0	1372	Mcm5	Dmel	FBgn0017577	734	NW_013582068.1
gene10627	tr	Q9VPB2	Q9VPB2_DROME	41.94	62	34	1	33	92	31	92	8e-06	47	Spc105R	Dmel	FBgn0037025	188	NW_013582068.1
gene10629	tr	Q7K0S6	Q7K0S6_DROME	70.45	335	89	5	23	349	20	352	7e-139	490	CG6347	Dmel	FBgn0033874	349	NW_013582071.1
gene1063	tr	Q9VGX6	Q9VGX6_DROME	58.54	521	214	2	17	536	43	562	0	630	CG31272	Dmel	FBgn0051272	537	NW_013581214.1
gene10630	sp	Q95029	CATL_DROME	38.1	63	39	0	37	99	57	119	7e-11	62.4	Cp1	Dmel	FBgn0013770	117	NW_013582071.1
gene10631	sp	Q7JYV2	SNG_DROME	79.92	244	44	4	1	242	1	241	4e-102	367	Syngr	Dmel	FBgn0033876	242	NW_013582071.1
gene10632	tr	Q7JR58	Q7JR58_DROME	88.11	143	17	0	1	143	152	294	3e-72	266	Echs1	Dmel	FBgn0033879	144	NW_013582071.1
gene10633	tr	A1Z9I5	A1Z9I5_DROME	60.44	642	221	10	5	637	2	619	0	756	tum	Dmel	FBgn0086356	642	NW_013582071.1
gene10634	tr	H8F4T6	H8F4T6_DROME	71.95	353	99	0	11	363	3	355	2e-152	535	CG16935	Dmel	FBgn0033883	365	NW_013582071.1
gene10635	tr	A0AQH0	A0AQH0_DROME	82.61	207	36	0	6	212	4	210	2e-99	358	Prosbeta1	Dmel	FBgn0010590	219	NW_013582071.1
gene10636	tr	Q29QP4	Q29QP4_DROME	64.75	244	78	1	24	267	1	236	4e-93	338	OSCP1	Dmel	FBgn0033685	383	NW_013582071.1
gene10637	tr	Q7KMH5	Q7KMH5_DROME	74.04	574	148	1	1	574	1	573	0	908	Smyd4-4	Dmel	FBgn0027495	574	NW_013582071.1
gene10638	tr	Q7KMH5	Q7KMH5_DROME	75.93	295	71	0	1	295	1	295	8e-135	476	Smyd4-4	Dmel	FBgn0027495	315	NW_013582071.1
gene10639	sp	Q9NI63	PMYT1_DROME	49.71	517	220	11	11	507	6	502	6e-130	461	Myt1	Dmel	FBgn0040298	557	NW_013582072.1
gene1064	tr	Q9V3J5	Q9V3J5_DROME	45.42	535	269	6	3	515	7	540	6e-129	458	CG3690	Dmel	FBgn0040350	526	NW_013581214.1
gene10640	tr	Q9W0H8	Q9W0H8_DROME	63.17	334	118	1	1	334	1	329	1e-121	433	scf	Dmel	FBgn0025682	334	NW_013582072.1
gene10641	tr	M9PBH7	M9PBH7_DROME	98.44	192	3	0	1	192	1	192	3e-110	394	Rac1	Dmel	FBgn0010333	192	NW_013582072.1
gene10642	sp	Q9VSU7	USE1_DROME	61.04	249	85	3	1	237	1	249	9e-83	303	Use1	Dmel	FBgn0035965	238	NW_013582072.1
gene10643	tr	M9PHM6	M9PHM6_DROME	87.23	188	24	0	1	188	1	188	2e-96	347	RpL18	Dmel	FBgn0035753	188	NW_013582072.1
gene10644	tr	Q9VS33	Q9VS33_DROME	73.39	466	112	7	1	460	1	460	0	701	BHD	Dmel	FBgn0261111	460	NW_013582072.1
gene10645	tr	A1ZAB1	A1ZAB1_DROME	26.98	430	256	13	62	477	290	675	2e-20	99	lbk	Dmel	FBgn0034083	850	NW_013582072.1
gene10646	tr	M9PEE7	M9PEE7_DROME	56.28	462	182	6	1	455	1	449	9e-139	492	CG7546	Dmel	FBgn0035793	1237	NW_013582072.1
gene10647	tr	Q8IMF5	Q8IMF5_DROME	31.98	691	284	27	3	669	4	532	2e-42	171	Map205	Dmel	FBgn0002645	699	NW_013582073.1
gene10648	tr	Q9VJG2	Q9VJG2_DROME	56.51	292	101	6	141	407	145	435	7e-80	295	CG12288	Dmel	FBgn0032620	407	NW_013582073.1
gene10649	tr	A0A0B4KFI0	A0A0B4KFI0_DROME	45.7	151	79	2	14	164	1	148	1e-37	152	CG11755	Dmel	FBgn0037611	168	NW_013582073.1
gene1065	sp	Q9GYV9	MED7_DROME	72.27	220	56	2	1	215	1	220	5e-80	293	MED7	Dmel	FBgn0051390	215	NW_013581214.1
gene10650	tr	Q9VHN4	Q9VHN4_DROME	49.53	321	145	6	36	351	36	344	4e-88	322	CG8043	Dmel	FBgn0037610	354	NW_013582073.1
gene10651	tr	Q9VG81	Q9VG81_DROME	67.13	429	139	2	2	428	3	431	4e-170	594	CG5167	Dmel	FBgn0038038	428	NW_013582073.1
gene10653	tr	Q9VF77	Q9VF77_DROME	60.13	311	105	6	1	305	1	298	1e-99	359	Trax	Dmel	FBgn0038327	305	NW_013582073.1
gene10654	sp	Q9VF78	COG2_DROME	55.74	723	297	9	1	716	1	707	0	793	ldlCp	Dmel	FBgn0026634	720	NW_013582073.1
gene10655	tr	Q960K8	Q960K8_DROME	72.21	385	105	2	1	383	1	385	7e-166	580	CG5044	Dmel	FBgn0038326	383	NW_013582073.1
gene10656	tr	Q9VKM3	Q9VKM3_DROME	85.86	99	14	0	1	99	1	99	5e-47	182	ATPsynG	Dmel	FBgn0010612	99	NW_013582073.1
gene10657	tr	Q8SXS0	Q8SXS0_DROME	44.7	302	150	5	1	285	1	302	8e-68	253	CG7071	Dmel	FBgn0260467	285	NW_013582073.1
gene10658	tr	A0A0B4KHW1	A0A0B4KHW1_DROME	79.74	385	77	1	1	385	1	384	7e-173	603	PSR	Dmel	FBgn0038948	401	NW_013582073.1
gene10659	tr	Q9VD29	Q9VD29_DROME	97.41	193	5	0	1	193	1	193	9e-108	385	Sar1	Dmel	FBgn0038947	193	NW_013582073.1
gene1066	tr	A0A0C4DHE3	A0A0C4DHE3_DROME	25.35	1081	589	33	21	1031	15	947	4e-64	243	Cap-H2	Dmel	FBgn0037831	1037	NW_013581214.1
gene10660	tr	Q9VD30	Q9VD30_DROME	69.46	239	73	0	10	248	10	248	9e-97	349	rdhB	Dmel	FBgn0038946	249	NW_013582073.1
gene10662	sp	Q9XZT1	MED18_DROME	65.22	138	48	0	1	138	1	138	8e-52	199	MED18	Dmel	FBgn0026873	148	NW_013582075.1
gene10663	tr	Q9XTN4	Q9XTN4_DROME	82.67	75	11	1	25	99	27	99	1e-30	132	brk	Dmel	FBgn0024250	664	NW_013582075.1
gene10664	sp	Q9W3R7	ATG5_DROME	71.64	268	74	2	1	267	1	267	4e-117	417	Atg5	Dmel	FBgn0029943	270	NW_013582075.1
gene10665	tr	Q9VEY1	Q9VEY1_DROME	59.25	292	86	4	1	290	409	669	4e-96	348	CG8925	Dmel	FBgn0038404	292	NW_013582077.1
gene10666	tr	Q9VEY0	Q9VEY0_DROME	53.45	333	111	17	1	322	1	300	2e-48	190	CG8927	Dmel	FBgn0038405	397	NW_013582077.1
gene10667	tr	A0A126GUU7	A0A126GUU7_DROME	89.33	150	15	1	1	149	1	150	9e-79	288	Bin1	Dmel	FBgn0024491	149	NW_013582077.1
gene10668	tr	A0A0B4LHI3	A0A0B4LHI3_DROME	84.84	244	30	4	35	277	55	292	1e-108	389	sra	Dmel	FBgn0086370	277	NW_013582077.1
gene1067	sp	P41900	T2FB_DROME	83.39	271	37	2	5	273	13	277	5e-126	447	TfIIFbeta	Dmel	FBgn0010421	273	NW_013581214.1
gene10670	sp	Q9I7K0	JUPIT_DROME	63.64	143	36	5	89	218	22	161	7e-36	148	Jupiter	Dmel	FBgn0051363	440	NW_013582079.1
gene10671	sp	Q9VGP0	DTD_DROME	74.32	148	37	1	1	148	1	147	6e-61	229	Dtd	Dmel	FBgn0037898	180	NW_013582079.1
gene10672	tr	A1A6X9	A1A6X9_DROME	51.97	254	115	4	5	252	10	262	5e-65	244	CG34316	Dmel	FBgn0085345	254	NW_013582079.1
gene10673	sp	Q9VFB2	RT10_DROME	67.46	169	52	1	10	178	8	173	1e-62	235	mRpS10	Dmel	FBgn0038307	178	NW_013582079.1
gene10674	tr	Q9VFB3	Q9VFB3_DROME	52.18	481	208	5	41	518	52	513	1e-153	540	Art3	Dmel	FBgn0038306	521	NW_013582079.1
gene10675	tr	E1JIL4	E1JIL4_DROME	99.07	429	4	0	1	429	1	429	0	884	Caf1-55	Dmel	FBgn0263979	429	NW_013582079.1
gene10676	tr	Q9V3E7	Q9V3E7_DROME	58.42	279	83	10	1	259	1	266	7e-71	264	Ref1	Dmel	FBgn0010774	259	NW_013582079.1
gene10677	tr	Q9VI57	Q9VI57_DROME	64.91	228	80	0	1	228	1	228	1e-88	322	Dpck	Dmel	FBgn0037469	230	NW_013582079.1
gene10678	tr	A0A0B4LHY5	A0A0B4LHY5_DROME	57.46	771	211	23	1	697	1	728	0	733	Lnk	Dmel	FBgn0028717	697	NW_013582079.1
gene10679	tr	Q9VBL1	Q9VBL1_DROME	93.08	318	22	0	15	332	100	417	3e-172	601	SppL	Dmel	FBgn0039381	332	NW_013582079.1
gene1068	tr	Q9VBV8	Q9VBV8_DROME	72.07	623	159	4	1	611	1	620	0	948	CG11851	Dmel	FBgn0039293	611	NW_013581214.1
gene10680	tr	Q9VYV6	Q9VYV6_DROME	34.09	88	56	2	22	108	25	111	8e-08	52	CG2444	Dmel	FBgn0030326	108	NW_013582080.1
gene10681	tr	Q9VYV6	Q9VYV6_DROME	37.93	87	52	2	22	107	25	110	3e-11	63.5	CG2444	Dmel	FBgn0030326	108	NW_013582080.1
gene10683	tr	A8DYV0	A8DYV0_DROME	38.75	80	47	2	30	108	29	107	1e-12	68.9	CG34177	Dmel	FBgn0085206	136	NW_013582080.1
gene10685	sp	Q8T4E1	GPI8_DROME	80.51	354	64	2	7	358	5	355	4e-171	597	PIG-K	Dmel	FBgn0023545	358	NW_013582080.1
gene10686	tr	Q9VYV6	Q9VYV6_DROME	53.26	92	43	0	21	112	23	114	7e-25	108	CG2444	Dmel	FBgn0030326	112	NW_013582080.1
gene10687	tr	M9PDJ5	M9PDJ5_DROME	77.12	354	40	3	1229	1582	1207	1519	4e-155	546	Hr4	Dmel	FBgn0264562	1582	NW_013582080.1
gene10689	tr	M9PB99	M9PB99_DROME	86.11	72	10	0	378	449	819	890	3e-35	146	ab	Dmel	FBgn0264442	467	NW_013582083.1
gene1069	tr	A0A0B4LHM7	A0A0B4LHM7_DROME	72.62	778	201	5	32	806	21	789	0	1146	Cad96Cb	Dmel	FBgn0039294	806	NW_013581214.1
gene10690	tr	E1JIJ8	E1JIJ8_DROME	84.33	217	34	0	7	223	407	623	2e-111	398	Ace	Dmel	FBgn0000024	259	NW_013582085.1
gene10691	tr	A1ZBJ8	A1ZBJ8_DROME	63.94	502	129	10	16	484	31	513	3e-156	548	fest	Dmel	FBgn0034435	484	NW_013582087.1
gene10692	tr	D1YSG4	D1YSG4_DROME	88.29	205	23	1	1	204	32	236	1e-113	408	fuss	Dmel	FBgn0039932	897	NW_013582089.1
gene10699	tr	Q9VWZ7	Q9VWZ7_DROME	37.37	99	54	3	28	121	315	410	0.0003	41.2	CG6867	Dmel	FBgn0030887	158	NW_013582090.1
gene107	tr	A0A0B4K7V3	A0A0B4K7V3_DROME	36.19	105	61	4	7	111	4	102	1e-10	61.2	CG30343	Dmel	FBgn0050343	114	NW_013581209.1
gene1070	sp	P05084	HUNB_DROME	51.42	848	302	24	1	828	1	758	0	636	hb	Dmel	FBgn0001180	828	NW_013581214.1
gene10701	tr	Q8SYP9	Q8SYP9_DROME	57.58	389	155	5	18	400	23	407	3e-128	455	mRpS5	Dmel	FBgn0044510	407	NW_013582092.1
gene10702	tr	Q9VBC8	Q9VBC8_DROME	31.94	216	108	9	6	203	5	199	6e-11	64.7	TwdlQ	Dmel	FBgn0039448	247	NW_013582093.1
gene10703	tr	Q8SZ78	Q8SZ78_DROME	53.29	760	324	11	147	902	61	793	0	785	CG11318	Dmel	FBgn0039818	936	NW_013582093.1
gene10704	tr	Q9VFV1	Q9VFV1_DROME	53.87	401	183	1	28	428	18	416	4e-133	472	yellow-e	Dmel	FBgn0041711	503	NW_013582093.1
gene10705	tr	Q9VA09	Q9VA09_DROME	72.21	698	108	8	1	683	1	627	0	975	Gycbeta100B	Dmel	FBgn0013973	683	NW_013582093.1
gene10706	tr	Q9VZF6	Q9VZF6_DROME	65.43	431	149	0	22	452	26	456	3e-170	595	CG14997	Dmel	FBgn0035515	452	NW_013582094.1
gene10707	tr	Q9VZF5	Q9VZF5_DROME	73.26	905	218	9	1	899	1	887	0	1323	pav	Dmel	FBgn0011692	899	NW_013582094.1
gene10708	sp	Q9VZF4	FBXW7_DROME	62.02	982	303	20	472	1432	394	1326	0	1130	ago	Dmel	FBgn0041171	1432	NW_013582094.1
gene10709	tr	M9PEU5	M9PEU5_DROME	68.7	524	162	1	1	522	1	524	0	795	APP-BP1	Dmel	FBgn0261112	522	NW_013582094.1
gene1071	tr	Q9VN86	Q9VN86_DROME	40.75	427	240	7	30	444	3	428	2e-97	353	CG2604	Dmel	FBgn0037298	446	NW_013581214.1
gene10710	tr	Q9VRX0	Q9VRX0_DROME	56.44	264	114	1	219	481	167	430	9e-90	327	CG10147	Dmel	FBgn0035702	505	NW_013582094.1
gene10711	tr	Q9VRW9	Q9VRW9_DROME	69.96	253	54	8	1	237	158	404	2e-77	285	CG42747	Dmel	FBgn0261801	237	NW_013582094.1
gene10712	tr	M9PCF1	M9PCF1_DROME	99.49	195	1	0	1	195	1301	1495	1e-117	418	Duox	Dmel	FBgn0283531	195	NW_013582096.1
gene10713	tr	L0MPQ0	L0MPQ0_DROME	57.33	389	103	12	858	1203	713	1081	9e-105	379	onecut	Dmel	FBgn0028996	1203	NW_013582097.1
gene10715	sp	M9NE38	JV_DROME	37.45	988	377	38	1340	2313	1006	1766	6e-125	447	jv	Dmel	FBgn0263973	2597	NW_013582098.1
gene10716	tr	Q9VMS1	Q9VMS1_DROME	71.79	78	21	1	1	78	1	77	1e-27	118	cype	Dmel	FBgn0015031	78	NW_013582099.1
gene10717	tr	Q9VMR9	Q9VMR9_DROME	71.29	101	29	0	31	131	1	101	2e-40	160	CG14022	Dmel	FBgn0031700	131	NW_013582099.1
gene10718	tr	Q9VNE3	Q9VNE3_DROME	56.87	473	198	3	3	474	1	468	8e-160	560	CG1427	Dmel	FBgn0037347	475	NW_013582100.1
gene10719	tr	Q9VNE4	Q9VNE4_DROME	47.66	1005	458	11	1	983	6	964	0	843	asl	Dmel	FBgn0261004	1005	NW_013582100.1
gene1072	sp	Q9VBV5	SIL1_DROME	44.84	455	208	9	3	448	9	429	4e-105	379	CG10420	Dmel	FBgn0039296	448	NW_013581214.1
gene10720	tr	A0A0B4LHS9	A0A0B4LHS9_DROME	69.4	268	52	3	230	469	314	579	2e-103	373	Rga	Dmel	FBgn0017550	469	NW_013582100.1
gene10721	tr	A0A0B4LGS4	A0A0B4LGS4_DROME	81.86	226	41	0	1	226	1	226	1e-105	379	Vha26	Dmel	FBgn0283535	226	NW_013582100.1
gene10722	tr	A0A0B4JDE8	A0A0B4JDE8_DROME	65.46	249	85	1	1	248	5	253	2e-92	335	CG6136	Dmel	FBgn0038332	260	NW_013582100.1
gene10723	sp	P32748	PYRD_DROME	57.07	410	171	1	1	410	1	405	1e-136	483	Dhod	Dmel	FBgn0000447	410	NW_013582100.1
gene10724	tr	Q9VEZ4	Q9VEZ4_DROME	70.21	235	57	1	40	274	16	237	5e-97	350	CG5013	Dmel	FBgn0038396	276	NW_013582100.1
gene10725	tr	Q9VHP3	Q9VHP3_DROME	73.81	84	22	0	2	85	3	86	7e-32	131	SLIRP2	Dmel	FBgn0037602	86	NW_013582100.1
gene10726	sp	Q9VF26	SPNE_DROME	48.49	1454	714	16	3	1447	4	1431	0	1326	spn-E	Dmel	FBgn0003483	1451	NW_013582100.1
gene10727	tr	Q9VF25	Q9VF25_DROME	32.86	353	186	9	1	326	1	329	6e-44	175	Pbp45	Dmel	FBgn0038371	411	NW_013582100.1
gene10728	tr	Q9VF24	Q9VF24_DROME	66.1	764	249	6	640	1396	688	1448	0	1046	cv-d	Dmel	FBgn0265048	1397	NW_013582100.1
gene10729	tr	Q9VF23	Q9VF23_DROME	75.55	454	110	1	1	453	1	454	0	730	CG4546	Dmel	FBgn0038373	456	NW_013582100.1
gene1073	tr	Q9VHK6	Q9VHK6_DROME	87.42	151	18	1	1	150	1	151	2e-74	274	IscU	Dmel	FBgn0037637	151	NW_013581214.1
gene10730	tr	Q9VF20	Q9VF20_DROME	77.6	875	162	5	1	851	1	865	0	1402	Hmt-1	Dmel	FBgn0038376	852	NW_013582100.1
gene10731	tr	Q9VF17	Q9VF17_DROME	68.53	1071	238	15	1	994	295	1343	0	1405	CG31183	Dmel	FBgn0051183	1160	NW_013582100.1
gene10734	sp	Q9V3N1	SP27A_DROME	58.57	321	131	2	7	326	125	444	1e-104	376	Spn27A	Dmel	FBgn0028990	327	NW_013582101.1
gene10735	tr	Q9VZP0	Q9VZP0_DROME	85.19	108	16	0	11	118	45	152	4e-50	192	CG42324	Dmel	FBgn0259224	118	NW_013582103.1
gene10736	sp	A8DYP0	OBSCN_DROME	35.29	102	50	2	1	100	1	88	3e-11	64.7	Unc-89	Dmel	FBgn0053519	167	NW_013582106.1
gene10738	sp	Q9VPT1	GR21A_DROME	78.89	450	92	2	1	450	8	454	0	763	Gr21a	Dmel	FBgn0041250	456	NW_013582108.1
gene10739	tr	Q9VR43	Q9VR43_DROME	46.72	122	62	2	1	122	1	119	9e-26	112	CG15625	Dmel	FBgn0031644	122	NW_013582109.1
gene1074	tr	A0A1Z1CN86	A0A1Z1CN86_DROME	48.81	84	38	2	11	89	1	84	7e-17	82	CG8369	Dmel	FBgn0040532	89	NW_013581214.1
gene10740	tr	Q9VR43	Q9VR43_DROME	50.29	173	82	2	2	170	48	220	7e-45	176	CG15625	Dmel	FBgn0031644	171	NW_013582109.1
gene10741	sp	P10035	HMH2_DROME	65.19	135	40	2	354	488	286	413	1e-43	174	H2.0	Dmel	FBgn0001170	488	NW_013582109.1
gene10742	tr	Q9VMJ4	Q9VMJ4_DROME	77.07	375	83	2	685	1059	568	939	2e-173	607	CG9098	Dmel	FBgn0031762	1066	NW_013582109.1
gene10743	tr	Q9VMJ5	Q9VMJ5_DROME	58.74	446	168	9	9	444	19	458	2e-144	509	Gal	Dmel	FBgn0001089	462	NW_013582109.1
gene10744	tr	Q9VP08	Q9VP08_DROME	81.95	205	31	1	1	205	256	454	1e-97	352	CG7166	Dmel	FBgn0037107	213	NW_013582110.1
gene10745	tr	B5RJJ4	B5RJJ4_DROME	66.67	168	47	1	39	206	25	183	1e-64	242	CG11307	Dmel	FBgn0037106	207	NW_013582110.1
gene10747	sp	A8DYP0	OBSCN_DROME	77.36	1228	276	2	1	1228	2993	4218	0	2071	Unc-89	Dmel	FBgn0053519	1228	NW_013582112.1
gene10748	sp	A8DYP0	OBSCN_DROME	79.37	383	79	0	2	384	2926	3308	0	665	Unc-89	Dmel	FBgn0053519	384	NW_013582112.1
gene1075	tr	Q9VHK5	Q9VHK5_DROME	84.23	685	108	0	1	685	1	685	0	1199	CG8379	Dmel	FBgn0037638	685	NW_013581214.1
gene10752	tr	Q9VNZ7	Q9VNZ7_DROME	35.64	491	282	6	54	537	9	472	3e-72	271	CG11248	Dmel	FBgn0037117	1343	NW_013582114.1
gene10753	sp	Q9VNZ8	ALS2_DROME	47.59	1555	671	32	1	1491	10	1484	0	1341	Als2	Dmel	FBgn0037116	1492	NW_013582114.1
gene10754	tr	Q9VNZ9	Q9VNZ9_DROME	38.92	609	358	6	15	616	25	626	2e-130	463	CG11249	Dmel	FBgn0037115	656	NW_013582114.1
gene10755	tr	Q9VFL8	Q9VFL8_DROME	28.62	297	196	4	5	301	9	289	2e-36	150	CG9624	Dmel	FBgn0038213	306	NW_013582114.1
gene10757	tr	Q9VNZ2	Q9VNZ2_DROME	37.02	235	65	9	7	215	8	185	4e-20	95.5	CG14570	Dmel	FBgn0037122	237	NW_013582114.1
gene10758	tr	Q9VNZ1	Q9VNZ1_DROME	46.26	214	69	12	33	245	25	193	1e-29	127	CG14569	Dmel	FBgn0037123	276	NW_013582114.1
gene10759	tr	Q9VNY3	Q9VNY3_DROME	39.34	61	32	1	1	61	1	56	2e-05	45.4	CG14564	Dmel	FBgn0037131	150	NW_013582114.1
gene1076	tr	A0A0B4K6Y7	A0A0B4K6Y7_DROME	67.9	2218	544	57	419	2531	241	2395	0	2659	pyd	Dmel	FBgn0262614	2531	NW_013581214.1
gene10760	tr	Q9VNZ0	Q9VNZ0_DROME	44.25	174	73	8	2	156	3	171	2e-18	89	CG14568	Dmel	FBgn0037124	177	NW_013582114.1
gene10761	tr	Q9VNZ0	Q9VNZ0_DROME	44.25	174	73	8	2	156	3	171	2e-18	89	CG14568	Dmel	FBgn0037124	177	NW_013582114.1
gene10762	tr	M9MRF0	M9MRF0_DROME	54.67	75	28	4	54	127	38	107	2e-10	63.2	CG42819	Dmel	FBgn0262001	252	NW_013582114.1
gene10763	tr	Q9VNY8	Q9VNY8_DROME	48.48	198	78	9	14	202	6	188	2e-35	145	CG14567	Dmel	FBgn0037126	203	NW_013582114.1
gene10764	sp	P48593	E631_DROME	67.82	174	23	2	1	141	13	186	6e-57	216	Eip63F-1	Dmel	FBgn0004910	141	NW_013582115.1
gene10765	tr	Q9VCR4	Q9VCR4_DROME	63.7	832	224	16	71	895	32	792	0	1051	CG17111	Dmel	FBgn0039048	895	NW_013582116.1
gene10766	tr	Q9VG61	Q9VG61_DROME	54.07	442	159	11	47	463	20	442	8e-131	464	CG5961	Dmel	FBgn0038056	463	NW_013582116.1
gene10767	tr	Q9XZ16	Q9XZ16_DROME	74.84	310	75	3	25	333	12	319	2e-136	481	Ublcp1	Dmel	FBgn0027526	334	NW_013582116.1
gene10768	tr	Q9VG62	Q9VG62_DROME	59.07	281	100	5	1	280	218	484	4e-87	318	trus	Dmel	FBgn0038055	281	NW_013582116.1
gene10769	sp	Q9VF87	CYFIP_DROME	93.92	806	40	4	8	810	1	800	0	1562	Sra-1	Dmel	FBgn0038320	1203	NW_013582116.1
gene1077	sp	P25158	OSKA_DROME	40.95	525	238	10	1	510	139	606	1e-100	363	osk	Dmel	FBgn0003015	510	NW_013581214.1
gene10770	tr	Q9VF86	Q9VF86_DROME	66.38	345	113	1	1	342	1	345	1e-138	489	CG6218	Dmel	FBgn0038321	360	NW_013582116.1
gene10771	tr	Q9VNI9	Q9VNI9_DROME	82.38	227	40	0	1	227	1	227	9e-99	356	CG2023	Dmel	FBgn0037383	227	NW_013582116.1
gene10772	tr	Q9VHT2	Q9VHT2_DROME	78.5	321	68	1	1	321	1	320	1e-154	542	tex	Dmel	FBgn0037569	321	NW_013582116.1
gene10773	tr	Q9W3E0	Q9W3E0_DROME	24.76	206	121	8	16	215	17	194	9e-05	44.3	CG12112	Dmel	FBgn0030048	227	NW_013582117.1
gene10774	tr	E2QCY9	E2QCY9_DROME	81.73	301	43	3	18	314	1	293	2e-125	445	Syn	Dmel	FBgn0004575	314	NW_013582117.1
gene10775	sp	Q9VH14	TIMP_DROME	55.24	210	94	0	1	210	1	210	3e-68	254	Timp	Dmel	FBgn0025879	210	NW_013582117.1
gene10776	tr	B7Z0B3	B7Z0B3_DROME	43.65	449	208	13	25	454	37	459	2e-89	326	CG10359	Dmel	FBgn0035452	454	NW_013582118.1
gene10777	tr	Q9VZN6	Q9VZN6_DROME	57.33	307	122	4	47	352	23	321	1e-98	357	CG10357	Dmel	FBgn0035453	352	NW_013582118.1
gene10778	tr	Q9VS10	Q9VS10_DROME	84.67	261	38	2	1	259	174	434	2e-132	468	CG8641	Dmel	FBgn0035733	259	NW_013582118.1
gene10779	tr	Q9V9X5	Q9V9X5_DROME	67.36	337	106	1	29	361	24	360	4e-138	488	Loxl1	Dmel	FBgn0039848	361	NW_013582120.1
gene1078	sp	P20348	JANA_DROME	59.52	126	49	2	22	146	11	135	8e-39	155	janA	Dmel	FBgn0001280	146	NW_013581214.1
gene10780	tr	A0A0B4KI38	A0A0B4KI38_DROME	84.25	362	49	1	1	354	1	362	2e-177	619	CG11334	Dmel	FBgn0039849	356	NW_013582120.1
gene10781	tr	Q8T051	Q8T051_DROME	35.38	715	358	23	2	693	3	636	6e-103	372	CG31365	Dmel	FBgn0051365	715	NW_013582120.1
gene10782	tr	Q9VCQ6	Q9VCQ6_DROME	77.5	871	128	9	1	846	1	828	0	1365	CenB1A	Dmel	FBgn0039056	846	NW_013582120.1
gene10783	tr	Q9VCQ7	Q9VCQ7_DROME	70.11	853	193	14	1	838	1	806	0	1118	Rassf	Dmel	FBgn0039055	838	NW_013582120.1
gene10784	tr	Q9VVH2	Q9VVH2_DROME	42.18	1579	590	45	1	1513	1	1322	0	985	CG18265	Dmel	FBgn0036725	1513	NW_013582121.1
gene10785	tr	Q9VVG9	Q9VVG9_DROME	46.91	648	242	19	3	628	5	572	2e-104	377	CG32176	Dmel	FBgn0052176	629	NW_013582121.1
gene10786	tr	Q9VVH0	Q9VVH0_DROME	54.93	537	240	2	27	562	35	570	0	639	CG12229	Dmel	FBgn0036723	562	NW_013582121.1
gene10787	tr	B7Z066	B7Z066_DROME	77.87	357	72	3	7	357	18	373	5e-160	560	frc	Dmel	FBgn0042641	357	NW_013582121.1
gene10789	tr	Q7K540	Q7K540_DROME	26.92	130	89	1	183	306	88	217	4e-15	79.3	yuri	Dmel	FBgn0045842	370	NW_013582124.1
gene1079	tr	Q4V6X9	Q4V6X9_DROME	30.49	164	110	2	221	381	18	180	9e-16	81.6	CG17385	Dmel	FBgn0033934	397	NW_013581214.1
gene10790	tr	Q8IP45	Q8IP45_DROME	90.51	780	69	2	97	875	159	934	0	1476	Cul3	Dmel	FBgn0261268	875	NW_013582124.1
gene10791	tr	A1A6X2	A1A6X2_DROME	47.27	55	27	1	1	55	1	53	8e-13	68.9	CG34242	Dmel	FBgn0085271	69	NW_013582124.1
gene10792	tr	Q9V9X0	Q9V9X0_DROME	80.88	68	13	0	247	314	112	179	2e-30	130	nyo	Dmel	FBgn0039852	314	NW_013582125.1
gene10793	sp	O46339	HTH_DROME	94.06	101	6	0	16	116	142	242	9e-52	198	hth	Dmel	FBgn0001235	141	NW_013582126.1
gene10794	tr	A0A0S0WGX2	A0A0S0WGX2_DROME	56.84	234	94	2	10	237	307	539	6e-70	260	CG45782	Dmel	FBgn0267429	237	NW_013582127.1
gene10795	sp	Q9V333	KDM4A_DROME	70.71	495	132	3	1	482	1	495	0	714	Kdm4A	Dmel	FBgn0033233	482	NW_013582128.1
gene10796	sp	Q24311	CUL1_DROME	72.68	765	197	6	59	813	12	774	0	1120	Cul1	Dmel	FBgn0015509	813	NW_013582128.1
gene10797	tr	A1Z765	A1Z765_DROME	65.06	83	27	1	132	214	122	202	1e-27	119	CG12159	Dmel	FBgn0033232	214	NW_013582128.1
gene10798	tr	A1Z763	A1Z763_DROME	48.08	755	251	21	525	1270	275	897	1e-158	558	CG30377	Dmel	FBgn0050377	1270	NW_013582128.1
gene10799	sp	P54622	SSBP_DROME	76.6	141	30	1	4	141	2	142	3e-59	223	mtSSB	Dmel	FBgn0010438	144	NW_013582129.1
gene108	tr	Q9VV26	Q9VV26_DROME	41.58	101	50	2	1	101	1	92	2e-14	74.7	CG13042	Dmel	FBgn0036602	129	NW_013581209.1
gene1080	tr	Q8IMJ7	Q8IMJ7_DROME	75	752	152	10	3	734	4	739	0	1044	Axn	Dmel	FBgn0026597	734	NW_013581214.1
gene10800	tr	Q8INB8	Q8INB8_DROME	23.16	177	124	3	18	190	8	176	5e-05	45.1	CG31287	Dmel	FBgn0051287	236	NW_013582129.1
gene10801	tr	Q961R9	Q961R9_DROME	82.67	554	92	1	1	550	1	554	0	962	CG6126	Dmel	FBgn0038407	550	NW_013582129.1
gene10802	tr	M9PI45	M9PI45_DROME	60.94	192	33	6	156	345	66	217	8e-52	201	mirr	Dmel	FBgn0014343	345	NW_013582130.1
gene10805	tr	M9PDA4	M9PDA4_DROME	80.05	431	83	1	2	429	171	601	0	731	olf413	Dmel	FBgn0037153	429	NW_013582134.1
gene10808	tr	X2J9F6	X2J9F6_DROME	51.13	485	196	9	17	484	17	477	2e-139	493	Cyp6a16	Dmel	FBgn0031726	490	NW_013582138.1
gene10809	tr	Q9VYM8	Q9VYM8_DROME	85.88	255	36	0	3	257	1	255	4e-129	457	Rab40	Dmel	FBgn0030391	257	NW_013582139.1
gene1081	tr	A8JQY7	A8JQY7_DROME	85.16	128	18	1	31	158	12	138	7e-58	219	NijC	Dmel	FBgn0038079	158	NW_013581214.1
gene10810	tr	Q8IQV9	Q8IQV9_DROME	52.11	190	90	1	18	207	28	216	2e-55	211	Nup205	Dmel	FBgn0031078	208	NW_013582139.1
gene10812	sp	Q24270	CAC1D_DROME	78.86	1859	352	14	625	2458	543	2385	0	2910	Ca-alpha1D	Dmel	FBgn0001991	2465	NW_013582141.1
gene10813	sp	A8DYP0	OBSCN_DROME	60.82	365	143	0	5	369	91	455	2e-131	467	Unc-89	Dmel	FBgn0053519	760	NW_013582142.1
gene10814	tr	Q9VMN9	Q9VMN9_DROME	81.98	333	57	2	1	332	74	404	2e-163	572	DIP-eta	Dmel	FBgn0031725	364	NW_013582143.1
gene10815	tr	A0A0B4KEH0	A0A0B4KEH0_DROME	90.54	148	14	0	6	153	101	248	2e-78	287	14-3-3zeta	Dmel	FBgn0004907	153	NW_013582144.1
gene10816	sp	P52034	PFKA_DROME	84.93	783	114	1	3	781	6	788	0	1351	Pfk	Dmel	FBgn0003071	781	NW_013582144.1
gene10817	tr	A1Z7R6	A1Z7R6_DROME	39.89	544	285	6	1	539	1	507	7e-109	391	CG8046	Dmel	FBgn0033388	550	NW_013582144.1
gene10818	tr	B7YZU3	B7YZU3_DROME	57.87	591	216	6	1	583	1	566	0	701	CG8008	Dmel	FBgn0033387	583	NW_013582144.1
gene10819	tr	Q961H2	Q961H2_DROME	65.13	499	168	1	39	537	15	507	0	686	CG30344	Dmel	FBgn0050344	537	NW_013582144.1
gene1082	sp	P45889	ACTZ_DROME	93.62	376	22	1	1	374	1	376	0	731	Arp1	Dmel	FBgn0011745	374	NW_013581214.1
gene10820	tr	Q1EC10	Q1EC10_DROME	39.75	483	280	2	47	518	1	483	2e-106	384	CG30345	Dmel	FBgn0050345	538	NW_013582144.1
gene10821	sp	Q5LJP9	ASND1_DROME	45.86	580	283	12	1	568	1	561	2e-133	473	CG17486	Dmel	FBgn0032997	571	NW_013582145.1
gene10822	tr	E1JII1	E1JII1_DROME	36.19	268	135	8	1	237	98	360	2e-33	139	CG42633	Dmel	FBgn0261356	245	NW_013582146.1
gene10823	tr	A0A0B4LGC4	A0A0B4LGC4_DROME	36.36	572	243	21	51	565	158	665	1e-71	267	Sox14	Dmel	FBgn0005612	566	NW_013582147.1
gene10824	tr	Q9W1E5	Q9W1E5_DROME	24.73	182	114	3	2	160	3	184	8e-09	57	mr	Dmel	FBgn0002791	177	NW_013582147.1
gene10825	tr	Q9VIH1	Q9VIH1_DROME	53.71	229	97	2	18	237	17	245	2e-70	262	RPA2	Dmel	FBgn0032906	238	NW_013582148.1
gene10827	tr	Q9VYV9	Q9VYV9_DROME	66.52	224	48	2	1	197	1	224	2e-81	298	Vlet	Dmel	FBgn0030323	206	NW_013582149.1
gene10828	tr	O76896	O76896_DROME	64.07	437	122	4	1	417	1	422	6e-154	540	CG4293	Dmel	FBgn0024983	447	NW_013582149.1
gene10829	tr	O96689	O96689_DROME	60.43	738	254	17	1	723	1	715	0	837	vtd	Dmel	FBgn0260987	723	NW_013582149.1
gene1083	tr	Q8INI3	Q8INI3_DROME	44	125	69	1	1	125	1	124	2e-27	117	CG31347	Dmel	FBgn0051347	136	NW_013581214.1
gene10830	tr	O76895	O76895_DROME	66.47	334	109	2	19	350	16	348	1e-127	452	arg	Dmel	FBgn0023535	355	NW_013582149.1
gene10831	tr	M9NFP7	M9NFP7_DROME	92.68	355	25	1	92	445	129	483	0	664	elav	Dmel	FBgn0260400	445	NW_013582149.1
gene10832	tr	Q9V3H5	Q9V3H5_DROME	49.76	414	156	12	1	368	1	408	2e-87	320	Cdk5alpha	Dmel	FBgn0027491	405	NW_013582150.1
gene10834	sp	Q9VVN2	RT26_DROME	60.55	218	84	1	1	216	1	218	1e-66	249	mRpS26	Dmel	FBgn0036774	234	NW_013582151.1
gene10835	tr	Q8SYM9	Q8SYM9_DROME	41.71	398	203	10	2	393	29	403	4e-69	259	CG5147	Dmel	FBgn0036775	401	NW_013582151.1
gene10836	tr	Q9VJT4	Q9VJT4_DROME	33.17	1390	806	31	1	1328	198	1526	0	687	ms(2)34Fe	Dmel	FBgn0261529	1407	NW_013582151.1
gene10837	sp	P31264	HMPB_DROME	62.37	396	83	10	8	394	190	528	5e-103	372	pb	Dmel	FBgn0051481	707	NW_013582152.1
gene10839	tr	O97061	O97061_DROME	62.5	208	55	7	1	194	1	199	3e-48	187	Ccp84Ad	Dmel	FBgn0004780	194	NW_013582152.1
gene1084	tr	Q9VG38	Q9VG38_DROME	67.17	460	145	2	4	457	2	461	0	639	Su(fu)	Dmel	FBgn0005355	457	NW_013581214.1
gene10840	tr	O97061	O97061_DROME	63.46	208	60	7	1	201	1	199	9e-49	189	Ccp84Ad	Dmel	FBgn0004780	201	NW_013582152.1
gene10841	tr	O97061	O97061_DROME	70.43	186	46	7	21	199	16	199	2e-51	198	Ccp84Ad	Dmel	FBgn0004780	199	NW_013582152.1
gene10842	tr	O97061	O97061_DROME	62.02	208	47	7	1	185	1	199	3e-50	194	Ccp84Ad	Dmel	FBgn0004780	185	NW_013582152.1
gene10843	tr	O97061	O97061_DROME	64.21	190	37	6	18	184	16	197	9e-49	191	Ccp84Ad	Dmel	FBgn0004780	384	NW_013582152.1
gene10845	tr	B7YZV3	B7YZV3_DROME	48.14	1051	384	22	14	999	6	960	0	845	Pde1c	Dmel	FBgn0264815	1001	NW_013582153.1
gene10846	sp	Q24338	ESC_DROME	71.73	421	113	2	4	420	1	419	0	633	esc	Dmel	FBgn0000588	428	NW_013582153.1
gene10847	tr	M9PBA3	M9PBA3_DROME	47.83	46	24	0	40	85	34	79	9e-08	53.1	CG44008	Dmel	FBgn0264750	161	NW_013582153.1
gene10848	tr	M9PBA3	M9PBA3_DROME	67.39	46	15	0	41	86	34	79	7e-14	72.4	CG44008	Dmel	FBgn0264750	88	NW_013582153.1
gene10849	tr	Q9VKE7	Q9VKE7_DROME	68.97	58	17	1	21	77	17	74	1e-19	91.3	CG14933	Dmel	FBgn0040968	81	NW_013582153.1
gene1085	tr	C8VV48	C8VV48_DROME	61.1	635	198	12	1	609	1	612	0	681	kar	Dmel	FBgn0001296	609	NW_013581214.1
gene10851	tr	Q9VQR3	Q9VQR3_DROME	28.18	440	238	16	248	679	222	591	5e-27	120	Pif1	Dmel	FBgn0031540	806	NW_013582154.1
gene10852	tr	Q9VYK9	Q9VYK9_DROME	19.53	215	164	6	15	222	9	221	6e-06	48.5	CG15728	Dmel	FBgn0030409	294	NW_013582155.1
gene10853	sp	O18413	PRS8_DROME	90.57	403	35	3	1	402	1	401	0	721	Rpt6	Dmel	FBgn0020369	408	NW_013582155.1
gene10854	tr	Q9VRG6	Q9VRG6_DROME	47.72	241	117	3	9	249	2	233	3e-61	232	CG33713	Dmel	FBgn0064116	249	NW_013582155.1
gene10855	tr	Q9VRG5	Q9VRG5_DROME	37.69	918	496	13	301	1156	724	1627	9e-180	628	CG1801	Dmel	FBgn0031171	1158	NW_013582155.1
gene10856	tr	Q0KHQ1	Q0KHQ1_DROME	74.44	90	20	1	1	87	1	90	2e-36	147	SLIRP1	Dmel	FBgn0064117	87	NW_013582155.1
gene10857	tr	Q9VRD6	Q9VRD6_DROME	80.77	130	25	0	1	130	1	130	8e-60	225	Ntf-2	Dmel	FBgn0031145	130	NW_013582155.1
gene10858	tr	Q9VPR6	Q9VPR6_DROME	47.87	328	131	7	26	338	7	309	3e-81	298	Ipk2	Dmel	FBgn0031267	338	NW_013582155.1
gene10859	tr	Q9VPR5	Q9VPR5_DROME	92.77	1342	77	8	1	1324	1	1340	0	2518	Sf3b1	Dmel	FBgn0031266	1324	NW_013582155.1
gene1086	sp	Q9VG40	CP134_DROME	56.76	488	206	4	8	492	9	494	2e-165	578	Cyp313a4	Dmel	FBgn0038076	501	NW_013581214.1
gene10860	sp	Q24319	OST48_DROME	76.11	452	100	2	9	456	2	449	0	714	Ost48	Dmel	FBgn0014868	456	NW_013582155.1
gene10861	tr	O15971	O15971_DROME	93.14	204	14	0	1	204	1	204	3e-111	397	Rab10	Dmel	FBgn0015789	204	NW_013582155.1
gene10862	tr	Q9VWS1	Q9VWS1_DROME	80.79	229	40	2	1	229	1	225	4e-103	370	CG6617	Dmel	FBgn0030944	229	NW_013582155.1
gene10863	tr	Q9VWS2	Q9VWS2_DROME	41.55	373	147	10	1	344	1	331	4e-65	245	Nup35	Dmel	FBgn0030943	344	NW_013582155.1
gene10864	tr	Q9VXW5	Q9VXW5_DROME	26.46	650	411	17	8	637	5	607	6e-50	196	CG9114	Dmel	FBgn0030628	638	NW_013582155.1
gene10865	tr	Q7KJA9	Q7KJA9_DROME	22.45	196	126	4	228	416	312	488	3e-06	50.4	sxc	Dmel	FBgn0261403	440	NW_013582155.1
gene10866	tr	O76861	O76861_DROME	55.91	567	213	11	1	545	1	552	4e-121	432	CG2685	Dmel	FBgn0024998	545	NW_013582155.1
gene10867	tr	Q9W554	Q9W554_DROME	44.7	434	202	8	866	1276	609	1027	6e-103	373	CG14814	Dmel	FBgn0023515	1279	NW_013582155.1
gene10869	sp	Q9Y123	RFT1_DROME	67.51	554	162	3	1	536	1	554	0	738	CG3149	Dmel	FBgn0027564	538	NW_013582155.1
gene1087	sp	Q9VG40	CP134_DROME	31.46	499	323	9	20	511	8	494	4e-79	292	Cyp313a4	Dmel	FBgn0038076	518	NW_013581214.1
gene10870	tr	Q9W4W7	Q9W4W7_DROME	28.83	222	130	8	15	231	46	244	5e-20	96.3	CG2662	Dmel	FBgn0024993	443	NW_013582155.1
gene10871	tr	Q9W4W6	Q9W4W6_DROME	77.47	364	62	3	53	405	3	357	1e-162	569	Ugalt	Dmel	FBgn0024994	405	NW_013582155.1
gene10872	tr	O76912	O76912_DROME	48.17	737	348	11	17	739	19	735	0	661	CG2701	Dmel	FBgn0024973	739	NW_013582155.1
gene10874	sp	Q9VV72	MINP1_DROME	56.1	451	195	3	19	467	15	464	2e-148	523	Mipp1	Dmel	FBgn0026061	467	NW_013582157.1
gene10875	tr	Q8T0P4	Q8T0P4_DROME	26.79	209	127	6	163	360	115	308	3e-09	60.1	CG31706	Dmel	FBgn0051706	373	NW_013582158.1
gene10877	tr	Q9VKG4	Q9VKG4_DROME	42.51	167	67	6	31	195	543	682	4e-24	107	CG31705	Dmel	FBgn0028490	195	NW_013582158.1
gene10878	sp	Q9VT92	OR67D_DROME	27.06	218	104	3	4	166	172	389	3e-20	94.7	Or67d	Dmel	FBgn0036080	168	NW_013582159.1
gene10879	tr	Q9VB81	Q9VB81_DROME	60.48	248	52	4	30	264	21	235	7e-73	270	Cpr97Eb	Dmel	FBgn0039481	265	NW_013582159.1
gene1088	sp	Q9VG40	CP134_DROME	49.68	475	234	1	19	488	19	493	5e-144	508	Cyp313a4	Dmel	FBgn0038076	490	NW_013581214.1
gene10880	tr	Q9VK95	Q9VK95_DROME	46.4	500	250	5	138	630	427	915	9e-124	441	Pkd2	Dmel	FBgn0041195	651	NW_013582159.1
gene10881	tr	Q9VB80	Q9VB80_DROME	36.18	246	157	0	23	268	12	257	3e-45	179	CG14258	Dmel	FBgn0039482	269	NW_013582159.1
gene10882	tr	Q9VB80	Q9VB80_DROME	42.8	250	140	2	10	256	8	257	8e-51	197	CG14258	Dmel	FBgn0039482	257	NW_013582159.1
gene10883	tr	Q9VB79	Q9VB79_DROME	69.68	155	40	1	19	166	16	170	1e-61	232	CG14259	Dmel	FBgn0039483	166	NW_013582159.1
gene10884	tr	M9PD81	M9PD81_DROME	63.69	727	208	14	398	1090	280	984	0	874	Wnk	Dmel	FBgn0037098	2731	NW_013582160.1
gene10885	sp	Q8MS59	WAT_DROME	42.68	471	264	2	13	483	30	494	3e-121	432	wat	Dmel	FBgn0039620	506	NW_013582160.1
gene10886	tr	G2J5Z0	G2J5Z0_DROME	75	28	7	0	48	75	50	77	4e-07	50.1	CG44242	Dmel	FBgn0265177	77	NW_013582161.1
gene10887	tr	A0A0B4K812	A0A0B4K812_DROME	86.76	136	18	0	1	136	276	411	8e-65	241	Lis-1	Dmel	FBgn0015754	136	NW_013582161.1
gene10888	tr	Q7KTG2	Q7KTG2_DROME	49.73	368	180	3	1	364	1189	1555	1e-106	383	Apoltp	Dmel	FBgn0032136	364	NW_013582162.1
gene10889	tr	Q7KTG2	Q7KTG2_DROME	52.49	503	231	2	1	501	270	766	1e-159	560	Apoltp	Dmel	FBgn0032136	505	NW_013582162.1
gene1089	tr	Q9VG42	Q9VG42_DROME	81.82	286	52	0	1	286	1	286	2e-141	498	Gnmt	Dmel	FBgn0038074	287	NW_013581214.1
gene10890	tr	M9NCZ5	M9NCZ5_DROME	71.14	492	142	0	586	1077	602	1093	0	722	dia	Dmel	FBgn0011202	1086	NW_013582163.1
gene10893	tr	A8DYM6	A8DYM6_DROME	54.55	77	35	0	1	77	1	77	3e-21	96.7	CG42566	Dmel	FBgn0260768	77	NW_013582165.1
gene10894	tr	Q8MME9	Q8MME9_DROME	55.91	127	52	1	99	221	2	128	1e-36	150	CG30273	Dmel	FBgn0050273	223	NW_013582165.1
gene10895	tr	Q9W217	Q9W217_DROME	64.34	143	34	4	11	138	4	144	9e-45	175	CG30269	Dmel	FBgn0050269	138	NW_013582165.1
gene10896	tr	Q2PE16	Q2PE16_DROME	70.13	77	23	0	148	224	88	164	6e-29	124	CG13516	Dmel	FBgn0040658	228	NW_013582165.1
gene10897	tr	Q9VP06	Q9VP06_DROME	70.42	453	133	1	19	471	21	472	0	698	Alg11	Dmel	FBgn0037108	474	NW_013582166.1
gene10899	tr	B5RJJ4	B5RJJ4_DROME	56.07	214	74	5	5	208	179	382	2e-55	212	CG11307	Dmel	FBgn0037106	229	NW_013582166.1
gene1090	tr	A0A0B4KFQ7	A0A0B4KFQ7_DROME	58.3	1096	351	29	1	1027	1	1059	0	1014	CG14395	Dmel	FBgn0038073	1027	NW_013581214.1
gene10900	tr	Q0KI33	Q0KI33_DROME	72.65	1181	272	12	1	1169	1	1142	0	1749	CG7956	Dmel	FBgn0038890	1169	NW_013582167.1
gene10901	tr	Q9Y141	Q9Y141_DROME	54.85	536	238	2	17	548	14	549	0	633	CG4757	Dmel	FBgn0027584	549	NW_013582167.1
gene10902	tr	Q9XYW6	Q9XYW6_DROME	78.4	287	62	0	2	288	3	289	4e-135	477	STUB1	Dmel	FBgn0027052	288	NW_013582168.1
gene10903	tr	X2J8E9	X2J8E9_DROME	82.59	563	95	2	79	641	73	632	0	946	ds	Dmel	FBgn0284247	641	NW_013582169.1
gene10904	tr	B7Z0S4	B7Z0S4_DROME	91	200	11	5	1	193	310	509	5e-92	333	Ptx1	Dmel	FBgn0020912	193	NW_013582170.1
gene10905	sp	A8DYP0	OBSCN_DROME	61.56	1639	622	4	1	1632	1071	2708	0	2090	Unc-89	Dmel	FBgn0053519	1632	NW_013582171.1
gene10906	tr	Q9VJH8	Q9VJH8_DROME	48.83	512	248	8	26	530	28	532	1e-138	490	Ugt36Bc	Dmel	FBgn0040260	540	NW_013582172.1
gene10907	tr	Q9VJI0	Q9VJI0_DROME	52	150	54	2	2	133	292	441	3e-38	154	Ugt36Ba	Dmel	FBgn0040262	137	NW_013582172.1
gene10908	tr	Q9VM22	Q9VM22_DROME	54.32	405	179	2	1	400	44	447	3e-131	465	CG5149	Dmel	FBgn0031904	401	NW_013582176.1
gene10909	tr	Q961K6	Q961K6_DROME	62.69	402	149	1	73	473	79	480	4e-161	564	CG3829	Dmel	FBgn0035091	473	NW_013582177.1
gene1091	sp	P09040	DSK_DROME	41.54	130	69	5	14	138	14	141	3e-20	94	Dsk	Dmel	FBgn0000500	140	NW_013581214.1
gene10910	tr	Q8IR23	Q8IR23_DROME	89.73	954	93	2	1	949	1	954	0	1750	vap	Dmel	FBgn0003969	949	NW_013582180.1
gene10911	tr	Q9W5A0	Q9W5A0_DROME	45.33	578	176	16	3	476	1	542	4e-100	362	CG32813	Dmel	FBgn0052813	488	NW_013582180.1
gene10912	tr	X2JIQ5	X2JIQ5_DROME	91.94	186	15	0	1	186	1	186	1e-95	345	RpL17	Dmel	FBgn0029897	186	NW_013582180.1
gene10913	tr	Q9VB79	Q9VB79_DROME	77.48	111	25	0	1	111	172	282	6e-47	181	CG14259	Dmel	FBgn0039483	116	NW_013582181.1
gene10914	tr	Q9VB79	Q9VB79_DROME	64.15	159	57	0	38	196	121	279	8e-60	226	CG14259	Dmel	FBgn0039483	202	NW_013582181.1
gene10915	tr	Q9VB76	Q9VB76_DROME	71.43	294	83	1	28	321	18	310	4e-131	464	caix	Dmel	FBgn0039486	322	NW_013582181.1
gene10917	tr	Q9VB75	Q9VB75_DROME	81.03	522	93	2	1	521	1	517	0	863	gb	Dmel	FBgn0039487	521	NW_013582181.1
gene10918	sp	Q9VB74	NKAP_DROME	88.71	124	14	0	313	436	340	463	3e-60	229	CG6066	Dmel	FBgn0039488	436	NW_013582181.1
gene10919	tr	A0A0B4KHL2	A0A0B4KHL2_DROME	88.95	878	96	1	1	877	1	878	0	1630	gammaCOP	Dmel	FBgn0028968	877	NW_013582181.1
gene1092	tr	Q9VMY3	Q9VMY3_DROME	70.43	690	160	22	1	671	1	665	0	866	CG12581	Dmel	FBgn0037213	671	NW_013581214.1
gene10920	tr	Q9VB59	Q9VB59_DROME	57.56	271	104	5	1	261	1	270	8e-83	303	CG5984	Dmel	FBgn0039500	262	NW_013582181.1
gene10921	tr	Q9VIU5	Q9VIU5_DROME	68.01	672	162	10	1	667	15	638	0	867	CG10137	Dmel	FBgn0032800	675	NW_013582182.1
gene10922	tr	Q9VIU4	Q9VIU4_DROME	67.59	361	106	2	1	350	60	420	8e-142	500	CG33116	Dmel	FBgn0053116	350	NW_013582182.1
gene10923	tr	Q9VIU3	Q9VIU3_DROME	35.35	413	148	16	132	534	74	377	2e-45	180	CG13082	Dmel	FBgn0032803	534	NW_013582182.1
gene10924	sp	Q9W5G6	OR1A_DROME	24.54	383	280	4	8	387	15	391	2e-35	146	Or1a	Dmel	FBgn0029521	388	NW_013582182.1
gene10925	sp	Q9V568	OR45A_DROME	28.36	335	217	6	1	325	52	373	1e-32	137	Or45a	Dmel	FBgn0033404	334	NW_013582182.1
gene10926	sp	Q9V568	OR45A_DROME	28.61	339	233	5	27	362	46	378	3e-43	172	Or45a	Dmel	FBgn0033404	365	NW_013582182.1
gene10927	sp	Q9V568	OR45A_DROME	36.17	188	113	4	7	193	197	378	3e-30	128	Or45a	Dmel	FBgn0033404	196	NW_013582182.1
gene10928	tr	Q9VIU2	Q9VIU2_DROME	39.76	83	44	2	1	77	1	83	1e-08	56.6	CG13081	Dmel	FBgn0032804	204	NW_013582182.1
gene10929	sp	C0HK94	Y5078_DROME	70.55	163	46	1	1	161	1	163	2e-65	244	CG45078	Dmel	FBgn0266448	161	NW_013582183.1
gene1093	tr	Q9V9R6	Q9V9R6_DROME	65.83	837	252	13	19	846	29	840	0	1062	nompB	Dmel	FBgn0016919	846	NW_013581214.1
gene10930	tr	M9PD37	M9PD37_DROME	32.93	82	54	1	57	138	34	114	1e-06	49.3	CG13250	Dmel	FBgn0037013	157	NW_013582185.1
gene10931	tr	A8JNW3	A8JNW3_DROME	62.11	95	33	2	9	103	163	254	7e-30	125	cmpy	Dmel	FBgn0037015	117	NW_013582185.1
gene10932	tr	E1JHQ6	E1JHQ6_DROME	85	180	22	1	1	180	3	177	2e-83	304	Eaat2	Dmel	FBgn0026438	180	NW_013582186.1
gene10933	tr	Q8IMB9	Q8IMB9_DROME	41.79	67	38	1	226	291	300	366	4e-05	46.2	CG1674	Dmel	FBgn0039897	332	NW_013582187.1
gene10934	tr	Q59DX6	Q59DX6_DROME	97.49	199	5	0	28	226	29	227	3e-115	410	dpr4	Dmel	FBgn0053512	243	NW_013582190.1
gene10935	tr	Q8IMT3	Q8IMT3_DROME	44.05	420	229	5	1	416	1	418	5e-99	358	CG31436	Dmel	FBgn0051436	418	NW_013582190.1
gene10936	tr	Q8IMT6	Q8IMT6_DROME	40.87	416	238	6	5	416	7	418	6e-91	331	CG31300	Dmel	FBgn0051300	419	NW_013582190.1
gene10937	tr	Q9VEJ3	Q9VEJ3_DROME	66.05	271	92	0	1	271	1	271	1e-104	376	P5cr-2	Dmel	FBgn0038516	271	NW_013582192.1
gene10938	tr	Q9VEJ4	Q9VEJ4_DROME	63.8	279	74	3	2	253	5	283	5e-96	347	CG5823	Dmel	FBgn0038515	253	NW_013582192.1
gene10939	tr	Q9VEJ4	Q9VEJ4_DROME	65.12	281	75	4	2	260	4	283	4e-102	367	CG5823	Dmel	FBgn0038515	260	NW_013582192.1
gene10942	tr	Q9VBD7	Q9VBD7_DROME	44.03	268	98	6	1	237	1	247	2e-42	169	TwdlK	Dmel	FBgn0039439	270	NW_013582193.1
gene10943	tr	Q9U1L2	Q9U1L2_DROME	54.44	248	109	2	1	248	1	244	5e-72	267	CG3699	Dmel	FBgn0040349	255	NW_013582193.1
gene10944	tr	Q9VBD7	Q9VBD7_DROME	54.92	244	91	3	1	226	1	243	4e-64	241	TwdlK	Dmel	FBgn0039439	227	NW_013582193.1
gene10945	tr	Q8MQS2	Q8MQS2_DROME	80.15	136	27	0	170	305	149	284	2e-66	249	jus	Dmel	FBgn0039647	306	NW_013582195.1
gene10946	tr	Q9VAN1	Q9VAN1_DROME	85.52	145	20	1	20	163	21	165	3e-71	263	CG14515	Dmel	FBgn0039648	165	NW_013582195.1
gene10947	sp	Q9VAN0	SERC_DROME	80.44	363	71	0	1	363	1	363	6e-180	627	CG11899	Dmel	FBgn0014427	366	NW_013582195.1
gene10948	sp	O62619	KPYK_DROME	83.18	535	88	1	1	535	1	533	0	913	PyK	Dmel	FBgn0267385	535	NW_013582195.1
gene10949	tr	Q9VB07	Q9VB07_DROME	42.12	273	113	3	74	302	58	329	3e-57	219	CG12880	Dmel	FBgn0046258	303	NW_013582195.1
gene1095	tr	Q7PLC7	Q7PLC7_DROME	88.92	695	76	1	1	695	1	694	0	1294	Gfat1	Dmel	FBgn0027341	695	NW_013581214.1
gene10950	tr	Q9VB06	Q9VB06_DROME	41.75	400	218	8	12	405	4	394	1e-88	323	HSPBAP1	Dmel	FBgn0263025	405	NW_013582195.1
gene10951	tr	Q9VB05	Q9VB05_DROME	81.19	840	152	4	1	838	1	836	0	1422	ALiX	Dmel	FBgn0086346	838	NW_013582195.1
gene10952	tr	Q0KI27	Q0KI27_DROME	52.53	297	115	9	1	285	1	283	3e-74	275	CG34149	Dmel	FBgn0083985	344	NW_013582195.1
gene10953	tr	Q8SXF2	Q8SXF2_DROME	42.43	304	158	6	24	311	27	329	1e-60	230	CG5612	Dmel	FBgn0039529	386	NW_013582195.1
gene10954	tr	M9PFC8	M9PFC8_DROME	33.25	394	190	16	1	361	134	487	4e-32	135	gcm	Dmel	FBgn0014179	363	NW_013582197.1
gene10955	tr	M9MSL3	M9MSL3_DROME	71.4	853	216	7	1	842	1	836	0	1227	Hsc70Cb	Dmel	FBgn0026418	842	NW_013582198.1
gene10956	tr	Q9VYH9	Q9VYH9_DROME	97.56	41	1	0	169	209	119	159	5e-21	97.8	hec	Dmel	FBgn0030437	209	NW_013582199.1
gene10957	tr	A8DY94	A8DY94_DROME	87.45	741	71	7	380	1103	1039	1774	0	1270	SLO2	Dmel	FBgn0261698	1103	NW_013582200.1
gene10958	tr	A1Z877	A1Z877_DROME	57.39	1347	453	11	13	1247	8	1345	0	1571	Ndg	Dmel	FBgn0026403	1254	NW_013582200.1
gene10959	tr	A1A6P9	A1A6P9_DROME	54.72	53	22	1	55	107	33	83	2e-13	71.2	CG34222	Dmel	FBgn0250822	123	NW_013582200.1
gene1096	tr	B8BPV3	B8BPV3_DROME	54.19	764	280	20	1	721	1	737	0	739	CG42402	Dmel	FBgn0259821	721	NW_013581214.1
gene10961	tr	Q9W0Q3	Q9W0Q3_DROME	51.13	311	115	10	3	285	1	302	3e-69	258	CG17180	Dmel	FBgn0035140	285	NW_013582201.1
gene10962	tr	Q9W0Q2	Q9W0Q2_DROME	92.07	164	13	0	14	177	12	175	8e-91	329	Cypl	Dmel	FBgn0035141	178	NW_013582201.1
gene10963	tr	D5A7M1	D5A7M1_DROME	80.73	109	21	0	19	127	18	126	6e-49	189	EbpIII	Dmel	FBgn0011695	127	NW_013582202.1
gene10964	tr	Q9VBZ0	Q9VBZ0_DROME	55.74	61	24	2	7	67	124	181	2e-12	67.4	CG11791	Dmel	FBgn0039266	67	NW_013582203.1
gene10967	tr	Q9VBX8	Q9VBX8_DROME	93.94	66	4	0	1	66	194	259	8e-33	135	CG33096	Dmel	FBgn0053096	73	NW_013582203.1
gene10968	tr	E6EK15	E6EK15_DROME	95.88	97	4	0	18	114	1098	1194	3e-50	192	PMCA	Dmel	FBgn0259214	114	NW_013582204.1
gene10969	sp	Q24174	ABRU_DROME	47.6	271	115	9	1	255	569	828	5e-43	171	ab	Dmel	FBgn0264442	325	NW_013582205.1
gene1097	sp	Q9VFJ0	CA131_DROME	42.86	203	115	1	82	283	247	449	3e-46	182	Cyp313a1	Dmel	FBgn0038236	285	NW_013581214.1
gene10970	tr	Q9W423	Q9W423_DROME	77.88	321	70	1	15	334	53	373	2e-147	518	schlank	Dmel	FBgn0040918	339	NW_013582207.1
gene10971	tr	Q9VEQ1	Q9VEQ1_DROME	62.86	315	84	2	1	315	1	282	2e-114	409	CG17556	Dmel	FBgn0038462	315	NW_013582208.1
gene10973	sp	Q9XYU1	MCM3_DROME	79.59	823	161	3	3	825	4	819	0	1351	Mcm3	Dmel	FBgn0284442	825	NW_013582208.1
gene10974	tr	Q7KTB0	Q7KTB0_DROME	58.46	597	159	7	6	598	3	514	0	663	CG18507	Dmel	FBgn0028527	598	NW_013582209.1
gene10975	sp	Q9XYZ5	DDB1_DROME	82.22	1142	201	2	1	1142	1	1140	0	1953	pic	Dmel	FBgn0260962	1142	NW_013582211.1
gene10976	sp	Q9VNG1	GGNB2_DROME	72.27	375	95	4	1	371	1	370	1e-154	543	CG2182	Dmel	FBgn0037360	714	NW_013582211.1
gene10977	sp	Q9VNG0	MED27_DROME	76.87	294	66	2	1	293	1	293	7e-133	470	MED27	Dmel	FBgn0037359	293	NW_013582211.1
gene10978	tr	Q9VNF9	Q9VNF9_DROME	89.95	189	19	0	1	189	1	189	9e-98	352	elm	Dmel	FBgn0037358	189	NW_013582211.1
gene10979	tr	A0A0B4K6T4	A0A0B4K6T4_DROME	92.85	783	53	2	1	783	1	780	0	1507	Sec23	Dmel	FBgn0262125	783	NW_013582211.1
gene1098	tr	Q9VEP3	Q9VEP3_DROME	54.67	589	251	4	80	668	77	649	0	656	CG4009	Dmel	FBgn0038469	670	NW_013581214.1
gene10980	tr	A0A0B4KG70	A0A0B4KG70_DROME	64.21	964	206	16	1	909	1	880	0	1153	MTA1-like	Dmel	FBgn0027951	909	NW_013582211.1
gene10981	tr	Q9VNF5	Q9VNF5_DROME	76.37	419	95	2	32	450	23	437	0	678	CG12170	Dmel	FBgn0037356	452	NW_013582211.1
gene10982	tr	Q9VC06	Q9VC06_DROME	67	700	224	4	26	721	31	727	0	1004	CG11771	Dmel	FBgn0039252	724	NW_013582211.1
gene10983	tr	Q9VC05	Q9VC05_DROME	67	794	221	6	21	797	15	784	0	1050	Osbp	Dmel	FBgn0020626	797	NW_013582211.1
gene10984	tr	D3PFH9	D3PFH9_DROME	52.11	1305	302	34	17	1277	1	1026	0	1088	ssh	Dmel	FBgn0029157	1546	NW_013582211.1
gene10985	tr	Q9VC03	Q9VC03_DROME	54.23	378	107	9	1	332	32	389	3e-104	375	Nmnat	Dmel	FBgn0039254	332	NW_013582211.1
gene10986	tr	M9NGE9	M9NGE9_DROME	21.47	177	120	3	8	165	167	343	4e-05	45.8	CG43088	Dmel	FBgn0262534	258	NW_013582213.1
gene10988	tr	Q7KTG2	Q7KTG2_DROME	38.78	1016	600	11	1	1004	1843	2848	0	765	Apoltp	Dmel	FBgn0032136	1004	NW_013582213.1
gene10989	tr	Q9V3E9	Q9V3E9_DROME	52.92	240	86	3	1	240	1	213	1e-62	236	spag	Dmel	FBgn0015544	241	NW_013582214.1
gene1099	tr	A0A0B4KHM9	A0A0B4KHM9_DROME	72.87	682	158	5	27	700	25	687	0	1040	Pxd	Dmel	FBgn0004577	700	NW_013581214.1
gene10997	412\ORF3	P10394	POL4_DROME	26.52	132	95	2	223	352	908	1039	5e-08	59.7	Dmel	FBgn0043847	P10394	444	NW_013582217.1
gene10999	tr	Q9VIK1	Q9VIK1_DROME	82.79	616	103	3	19	633	46	659	0	1058	TM9SF2	Dmel	FBgn0032880	633	NW_013582219.1
gene11	tr	Q9W232	Q9W232_DROME	56.36	637	228	12	7	633	13	609	0	709	CG17807	Dmel	FBgn0034748	634	NW_013581209.1
gene110	tr	A1Z9Q8	A1Z9Q8_DROME	75.44	509	105	4	19	517	6	504	0	781	Dh44-R1	Dmel	FBgn0033932	517	NW_013581209.1
gene1100	tr	Q9VEP6	Q9VEP6_DROME	84.07	477	76	0	7	483	5	481	0	833	AdSL	Dmel	FBgn0038467	483	NW_013581214.1
gene11000	tr	Q9VW36	Q9VW36_DROME	48.8	250	112	6	1	245	1	239	1e-62	236	ms(3)76Ca	Dmel	FBgn0036905	274	NW_013582222.1
gene11000	tr	Q9VW36	Q9VW36_DROME	48.8	250	112	6	1	245	1	239	1e-62	236	CG42529	Dmel	FBgn0260434	274	NW_013582222.1
gene11001	tr	A4V243	A4V243_DROME	68.11	1659	374	27	1	1638	1	1525	0	2160	CG42637	Dmel	FBgn0261360	1638	NW_013582222.1
gene11002	tr	Q9VW35	Q9VW35_DROME	72.53	648	168	3	44	684	8	652	0	967	Trpml	Dmel	FBgn0262516	684	NW_013582222.1
gene11002	tr	Q9VW35	Q9VW35_DROME	72.53	648	168	3	44	684	8	652	0	967	CG42638	Dmel	FBgn0261361	684	NW_013582222.1
gene11004	tr	M9PB90	M9PB90_DROME	70.03	931	260	3	1	916	322	1248	0	1253	Cand1	Dmel	FBgn0027568	916	NW_013582224.1
gene11005	tr	Q9I7H4	Q9I7H4_DROME	56.04	364	158	2	18	380	15	377	2e-113	405	CG9717	Dmel	FBgn0039789	380	NW_013582225.1
gene11006	tr	Q9I7H4	Q9I7H4_DROME	66.46	635	209	3	6	637	1	634	0	819	CG9717	Dmel	FBgn0039789	640	NW_013582225.1
gene11007	tr	A0A0B4KHF5	A0A0B4KHF5_DROME	89.64	357	37	0	1	357	21	377	0	665	CG2246	Dmel	FBgn0039790	357	NW_013582225.1
gene11008	tr	A0A0B4KI64	A0A0B4KI64_DROME	73.29	644	144	7	1	625	1	635	0	942	CG31019	Dmel	FBgn0051019	625	NW_013582225.1
gene11009	tr	Q95U34	Q95U34_DROME	25.7	467	236	21	21	398	41	485	4e-20	96.3	Galk	Dmel	FBgn0263199	403	NW_013582226.1
gene1101	tr	Q95TJ6	Q95TJ6_DROME	60.79	732	249	9	2	715	1	712	0	823	CG8907	Dmel	FBgn0038466	715	NW_013581214.1
gene11010	tr	Q7JZC9	Q7JZC9_DROME	28.18	181	127	2	29	208	3	181	6e-14	74.7	Nnf1a	Dmel	FBgn0034523	223	NW_013582227.1
gene11012	sp	Q24118	PIGE_DROME	68.37	939	256	15	1	927	1	910	0	1266	pigeon	Dmel	FBgn0010309	932	NW_013582228.1
gene11013	tr	Q4V6M1	Q4V6M1_DROME	68.66	134	42	0	4	137	3	136	1e-53	204	Apf	Dmel	FBgn0051713	140	NW_013582228.1
gene11014	tr	Q7KTG0	Q7KTG0_DROME	40.91	550	300	11	26	569	18	548	3e-113	406	CG4619	Dmel	FBgn0032166	589	NW_013582228.1
gene11015	tr	Q9VW03	Q9VW03_DROME	47.37	190	60	7	17	170	13	198	5e-32	134	Cpr76Bb	Dmel	FBgn0036879	170	NW_013582229.1
gene11016	sp	Q9VW87	SSK_DROME	59.88	162	56	1	10	171	9	161	1e-51	198	Ssk	Dmel	FBgn0036945	175	NW_013582229.1
gene11017	sp	Q9VW87	SSK_DROME	51.88	160	77	0	6	165	1	160	1e-45	179	Ssk	Dmel	FBgn0036945	174	NW_013582229.1
gene11018	sp	Q9VW87	SSK_DROME	75.31	162	39	1	1	162	1	161	2e-66	247	Ssk	Dmel	FBgn0036945	166	NW_013582229.1
gene11019	tr	M9PFQ9	M9PFQ9_DROME	50.63	397	133	15	114	467	123	499	6e-84	308	CG42674	Dmel	FBgn0261556	496	NW_013582229.1
gene1102	tr	Q9VEP8	Q9VEP8_DROME	43.4	705	363	16	17	700	3	692	4e-160	562	Irc	Dmel	FBgn0038465	728	NW_013581214.1
gene11020	tr	Q9VW89	Q9VW89_DROME	34.15	328	169	6	32	358	42	323	4e-53	205	obst-F	Dmel	FBgn0036947	359	NW_013582229.1
gene11021	tr	Q9VW94	Q9VW94_DROME	34.64	358	197	9	4	336	12	357	3e-52	202	CG6933	Dmel	FBgn0036952	337	NW_013582229.1
gene11022	tr	Q9VW93	Q9VW93_DROME	43.84	333	172	7	25	345	28	357	7e-69	258	CG7017	Dmel	FBgn0036951	347	NW_013582229.1
gene11023	tr	Q9VW93	Q9VW93_DROME	43.34	353	189	7	14	359	11	359	8e-77	284	CG7017	Dmel	FBgn0036951	359	NW_013582229.1
gene11024	tr	Q9VW92	Q9VW92_DROME	52.92	325	147	3	9	332	12	331	2e-98	356	CG6996	Dmel	FBgn0036950	335	NW_013582229.1
gene11025	tr	Q9VW91	Q9VW91_DROME	42.98	349	188	8	4	346	3	346	9e-73	270	CG7290	Dmel	FBgn0036949	355	NW_013582229.1
gene11026	tr	Q9VRU1	Q9VRU1_DROME	50.94	371	171	5	1	369	1	362	7e-109	390	CG10467	Dmel	FBgn0035679	379	NW_013582231.1
gene11028	sp	Q8MS59	WAT_DROME	78.27	474	103	0	1	474	29	502	0	795	wat	Dmel	FBgn0039620	490	NW_013582232.1
gene11029	tr	Q9VTB4	Q9VTB4_DROME	74.79	119	30	0	4	122	6	124	3e-50	192	ND-13B	Dmel	FBgn0047038	122	NW_013582233.1
gene1103	tr	Q9VEP9	Q9VEP9_DROME	74.94	786	168	10	17	788	14	784	0	1085	Sf3a1	Dmel	FBgn0266917	788	NW_013581214.1
gene11030	tr	A0A0B4LEE5	A0A0B4LEE5_DROME	61.1	455	147	4	1	427	1	453	6e-159	557	Gr43a	Dmel	FBgn0041243	427	NW_013582234.1
gene11031	tr	Q7K3M5	Q7K3M5_DROME	90.55	730	67	2	1	729	1	729	0	1379	Dhx15	Dmel	FBgn0033160	729	NW_013582234.1
gene11032	tr	A0A0B4KED9	A0A0B4KED9_DROME	57.14	1295	412	29	7	1252	1	1201	0	1315	cos	Dmel	FBgn0000352	1252	NW_013582234.1
gene11033	tr	Q9VA34	Q9VA34_DROME	49.33	373	95	9	415	779	154	440	6e-71	266	CG15544	Dmel	FBgn0039804	1180	NW_013582235.1
gene11034	tr	Q95RI2	Q95RI2_DROME	34.47	293	186	5	11	299	13	303	7e-40	161	CG10973	Dmel	FBgn0036306	322	NW_013582236.1
gene11036	tr	M9PBB5	M9PBB5_DROME	65.12	258	84	3	88	342	320	574	4e-95	345	vas	Dmel	FBgn0283442	347	NW_013582237.1
gene11037	tr	Q9VZ44	Q9VZ44_DROME	57.56	450	170	4	10	442	7	452	4e-151	531	C901	Dmel	FBgn0021742	619	NW_013582238.1
gene11038	tr	A0A0U1QT60	A0A0U1QT60_DROME	34.01	294	184	3	187	470	127	420	2e-37	153	yuri	Dmel	FBgn0045842	493	NW_013582240.1
gene11039	tr	Q0KIE7	Q0KIE7_DROME	65.81	1448	437	15	1	1437	145	1545	0	1871	Ank	Dmel	FBgn0011747	1704	NW_013582241.1
gene1104	tr	Q9VEQ0	Q9VEQ0_DROME	65.95	555	174	2	9	562	8	548	0	771	CG3534	Dmel	FBgn0038463	564	NW_013581214.1
gene11040	tr	Q8IRK1	Q8IRK1_DROME	34.51	255	156	5	22	268	18	269	1e-36	150	CG43775	Dmel	FBgn0264297	270	NW_013582242.1
gene11042	tr	B7Z0Q1	B7Z0Q1_DROME	53.11	241	83	2	3	213	10	250	2e-73	271	5PtaseI	Dmel	FBgn0259178	213	NW_013582243.1
gene11043	sp	Q9VS50	ECO_DROME	49.46	370	155	5	591	954	707	1050	8e-105	379	eco	Dmel	FBgn0035766	955	NW_013582244.1
gene11044	tr	Q9VNX4	Q9VNX4_DROME	31.51	73	50	0	32	104	46	118	2e-05	44.3	P5CDh1	Dmel	FBgn0037138	104	NW_013582244.1
gene11046	sp	Q94901	LARK_DROME	88.35	352	27	3	1	338	1	352	1e-166	582	lark	Dmel	FBgn0011640	338	NW_013582244.1
gene11048	tr	B7Z0B0	B7Z0B0_DROME	47.47	297	103	12	213	492	510	770	4e-52	202	sowah	Dmel	FBgn0036302	505	NW_013582246.1
gene11049	tr	Q9VTZ7	Q9VTZ7_DROME	65.81	468	154	4	17	484	17	478	0	655	CG4069	Dmel	FBgn0036301	521	NW_013582246.1
gene1105	tr	Q9VEN9	Q9VEN9_DROME	59.67	719	237	17	320	1021	286	968	0	739	Patr-1	Dmel	FBgn0266053	1021	NW_013581214.1
gene11050	sp	Q9VTZ6	PMM_DROME	77.95	254	56	0	1	254	1	254	7e-118	420	Pmm2	Dmel	FBgn0036300	257	NW_013582246.1
gene11051	tr	Q9VTZ5	Q9VTZ5_DROME	75.82	823	169	6	20	842	20	812	0	1335	Tsf2	Dmel	FBgn0036299	850	NW_013582246.1
gene11052	tr	Q9VTZ4	Q9VTZ4_DROME	76.95	551	122	3	1	548	1	549	0	882	nst	Dmel	FBgn0036298	548	NW_013582246.1
gene11053	sp	P41375	IF2B_DROME	82.19	320	48	3	1	319	1	312	4e-127	451	eIF2beta	Dmel	FBgn0004926	319	NW_013582246.1
gene11054	tr	Q9VTZ2	Q9VTZ2_DROME	29.12	182	117	4	12	190	29	201	4e-13	71.6	ver	Dmel	FBgn0262524	197	NW_013582246.1
gene11055	tr	Q9VTZ1	Q9VTZ1_DROME	80.12	815	145	5	1	800	1	813	0	1341	Gcn5	Dmel	FBgn0020388	800	NW_013582246.1
gene11056	tr	Q9VV48	Q9VV48_DROME	70.39	510	107	7	1	504	1	472	0	690	roq	Dmel	FBgn0036621	1206	NW_013582246.1
gene11057	tr	A2VEF9	A2VEF9_DROME	31.12	196	127	3	865	1058	1073	1262	7e-22	103	mu2	Dmel	FBgn0002872	1069	NW_013582246.1
gene11058	tr	Q9VZL1	Q9VZL1_DROME	65.28	144	45	2	10	151	8	148	6e-48	186	mge	Dmel	FBgn0035473	151	NW_013582246.1
gene11059	sp	P48593	E631_DROME	84.25	127	16	2	1	126	63	186	2e-55	211	Eip63F-1	Dmel	FBgn0004910	175	NW_013582246.1
gene1106	tr	Q5U110	Q5U110_DROME	38	400	198	11	161	517	174	566	4e-62	236	Dad	Dmel	FBgn0020493	518	NW_013581214.1
gene11060	sp	Q9VZW8	OR63A_DROME	41.53	419	240	4	1	414	1	419	4e-90	328	Or63a	Dmel	FBgn0035382	415	NW_013582247.1
gene11061	412\ORF3	P10394	POL4_DROME	32.98	94	58	2	8	101	559	647	0.0001	45.1	Dmel	FBgn0043847	P10394	105	NW_013582250.1
gene11062	sp	Q24145	SHARK_DROME	48.28	988	399	20	1	925	1	939	0	873	Shark	Dmel	FBgn0015295	926	NW_013582250.1
gene11063	tr	Q7KT79	Q7KT79_DROME	53.07	618	187	15	1	569	1	564	2e-160	563	CG15269	Dmel	FBgn0028878	651	NW_013582252.1
gene11065	tr	Q59DZ1	Q59DZ1_DROME	67.86	56	18	0	298	353	1009	1064	9e-15	78.2	side-II	Dmel	FBgn0259213	353	NW_013582253.1
gene11066	tr	Q6IDE2	Q6IDE2_DROME	45.45	231	108	5	1	227	1	217	4e-51	198	CG3907	Dmel	FBgn0034958	231	NW_013582254.1
gene11067	sp	Q9U915	KAD2_DROME	83.76	234	37	1	1	233	1	234	8e-115	409	Adk2	Dmel	FBgn0283494	239	NW_013582254.1
gene11068	tr	Q7KV24	Q7KV24_DROME	42.64	1827	807	47	21	1684	40	1788	0	1282	CG15744	Dmel	FBgn0030466	1687	NW_013582255.1
gene11069	sp	Q9U5L1	SRPRA_DROME	67.77	633	160	6	1	608	1	614	0	866	Gtp-bp	Dmel	FBgn0010391	608	NW_013582255.1
gene1107	tr	Q7PLB8	Q7PLB8_DROME	70.79	2393	697	2	20	2411	3	2394	0	3647	FASN3	Dmel	FBgn0040001	2412	NW_013581214.1
gene11070	sp	Q00963	SPTCB_DROME	93.94	2292	138	1	1	2292	1	2291	0	4417	beta-Spec	Dmel	FBgn0250788	2292	NW_013582255.1
gene11071	sp	Q9VX31	INT2_DROME	69.11	1117	327	4	1	1115	5	1105	0	1595	IntS2	Dmel	FBgn0030858	1115	NW_013582255.1
gene11072	tr	A4V1N9	A4V1N9_DROME	89.81	363	37	0	453	815	278	640	3e-179	626	Prm	Dmel	FBgn0003149	815	NW_013582256.1
gene11073	tr	M9NDM6	M9NDM6_DROME	75.97	308	70	2	1	305	1	307	6e-125	444	Prm	Dmel	FBgn0003149	306	NW_013582256.1
gene11074	sp	P22977	CH16_DROME	56.25	96	37	2	46	136	43	138	8e-19	89.4	Cp16	Dmel	FBgn0000356	136	NW_013582256.1
gene11075	sp	P07186	CH19_DROME	49.09	55	28	0	652	706	101	155	2e-07	55.5	Cp19	Dmel	FBgn0000358	724	NW_013582256.1
gene11078	tr	Q8IMT0	Q8IMT0_DROME	31.55	168	79	8	44	203	53	192	1e-12	70.5	CG31437	Dmel	FBgn0051437	277	NW_013582256.1
gene11080	tr	Q9VZL3	Q9VZL3_DROME	75.17	302	74	1	1	301	1	302	3e-139	491	Sc2	Dmel	FBgn0035471	301	NW_013582256.1
gene11081	sp	Q9W062	MFAP1_DROME	78.21	468	85	3	8	458	11	478	7e-173	603	Mfap1	Dmel	FBgn0035294	458	NW_013582256.1
gene11082	tr	Q8INX1	Q8INX1_DROME	75	116	25	1	8	123	1	112	1e-44	174	CG31800	Dmel	FBgn0051800	124	NW_013582256.1
gene11083	tr	Q9W4F9	Q9W4F9_DROME	73.22	295	49	4	1	275	236	520	6e-106	380	CG32772	Dmel	FBgn0052772	275	NW_013582257.1
gene11084	sp	P22808	VND_DROME	66.67	333	73	9	271	578	361	680	1e-106	384	vnd	Dmel	FBgn0261930	611	NW_013582257.1
gene11085	tr	M9PC41	M9PC41_DROME	23.1	788	471	31	158	882	5271	5986	1e-14	79.3	dpy	Dmel	FBgn0053196	915	NW_013582259.1
gene11087	tr	Q9VF15	Q9VF15_DROME	58.94	151	61	1	3	153	1	150	1e-49	191	glob1	Dmel	FBgn0027657	155	NW_013582260.1
gene11089	tr	Q9VFB5	Q9VFB5_DROME	97.69	173	4	0	1	173	1	173	5e-96	346	Rpb7	Dmel	FBgn0051155	173	NW_013582263.1
gene1109	tr	D2A6L3	D2A6L3_DROME	72.36	199	54	1	33	231	27	224	2e-87	320	CG42598	Dmel	FBgn0260997	365	NW_013581214.1
gene11090	tr	Q95RS6	Q95RS6_DROME	59.23	417	165	3	8	423	9	421	2e-149	525	CG40160	Dmel	FBgn0058160	424	NW_013582263.1
gene11091	tr	Q95U32	Q95U32_DROME	62.2	381	141	2	2	379	23	403	5e-145	511	CG31344	Dmel	FBgn0051344	379	NW_013582263.1
gene11092	tr	D1Z367	D1Z367_DROME	68.91	817	185	15	169	983	40	789	0	1112	Sulf1	Dmel	FBgn0040271	1663	NW_013582263.1
gene11093	tr	M9PD26	M9PD26_DROME	71.66	434	121	1	1	432	1	434	0	684	Cyt-b5-r	Dmel	FBgn0000406	434	NW_013582264.1
gene11094	tr	M9ND95	M9ND95_DROME	96.24	1942	73	0	1	1942	1	1942	0	3628	Mhc	Dmel	FBgn0264695	1962	NW_013582264.1
gene11095	tr	Q9VV32	Q9VV32_DROME	56.93	137	36	7	1	123	1	128	4e-15	77.4	CG13040	Dmel	FBgn0036608	153	NW_013582265.1
gene11096	tr	Q9VV31	Q9VV31_DROME	62.66	158	41	7	1	144	1	154	4e-30	127	CG13059	Dmel	FBgn0036607	144	NW_013582265.1
gene11097	tr	Q9VV30	Q9VV30_DROME	63.04	138	35	5	1	129	1	131	4e-26	113	CG13060	Dmel	FBgn0036606	129	NW_013582265.1
gene11098	tr	Q9VV30	Q9VV30_DROME	64.93	134	35	4	1	125	1	131	2e-28	120	CG13060	Dmel	FBgn0036606	125	NW_013582265.1
gene11099	tr	Q9VV27	Q9VV27_DROME	62.86	105	26	6	13	108	1	101	8e-21	95.5	CG13062	Dmel	FBgn0036603	126	NW_013582265.1
gene111	tr	A1Z9Q6	A1Z9Q6_DROME	46.15	221	87	2	1	221	6	194	4e-59	224	Obp50e	Dmel	FBgn0033931	223	NW_013581209.1
gene1110	sp	Q9W5P1	MED21_DROME	76.47	136	32	0	1	136	1	136	6e-57	216	MED21	Dmel	FBgn0040020	144	NW_013581214.1
gene11100	tr	Q7K2X1	Q7K2X1_DROME	31.06	132	75	6	1	121	1	127	1e-11	68.9	nopo	Dmel	FBgn0034314	601	NW_013582266.1
gene11101	tr	M9PDK4	M9PDK4_DROME	72.84	394	99	4	17	403	27	419	4e-169	592	moody	Dmel	FBgn0025631	556	NW_013582266.1
gene11102	tr	E2QCL8	E2QCL8_DROME	68.49	146	41	1	52	197	40	180	2e-57	218	Phm	Dmel	FBgn0283509	197	NW_013582269.1
gene11104	tr	Q59DP4	Q59DP4_DROME	48.67	678	291	17	122	787	31	663	2e-162	570	CG33521	Dmel	FBgn0250819	787	NW_013582270.1
gene11105	tr	Q8SXX1	Q8SXX1_DROME	93.32	404	26	1	1	403	1	404	0	768	PIP4K	Dmel	FBgn0039924	403	NW_013582270.1
gene11106	tr	Q9VTB3	Q9VTB3_DROME	68.02	197	63	0	10	206	34	230	1e-78	289	CG11811	Dmel	FBgn0036099	209	NW_013582270.1
gene11107	tr	A1Z743	A1Z743_DROME	53.51	114	44	2	343	453	223	330	2e-19	94	CG30497	Dmel	FBgn0050497	453	NW_013582271.1
gene11108	sp	A1Z746	KMO_DROME	71.59	433	120	3	23	455	31	460	0	649	cn	Dmel	FBgn0000337	459	NW_013582271.1
gene11109	tr	A1Z7R8	A1Z7R8_DROME	32.64	337	205	8	53	384	16	335	2e-33	140	Rad51D	Dmel	FBgn0033389	400	NW_013582271.1
gene1111	sp	Q5LJZ2	SET1_DROME	73.94	376	94	2	1376	1747	1266	1641	3e-168	590	Set1	Dmel	FBgn0040022	1747	NW_013581214.1
gene11110	tr	Q8MLW2	Q8MLW2_DROME	62.41	1027	256	22	205	1191	129	1065	0	1150	dom	Dmel	FBgn0020306	1192	NW_013582271.1
gene11111	sp	Q0KI50	DMDD_DROME	92.57	202	14	1	1	201	871	1072	1e-106	382	Dys	Dmel	FBgn0260003	201	NW_013582275.1
gene11112	tr	Q8IMQ2	Q8IMQ2_DROME	63.49	849	291	9	156	987	36	882	0	1102	Nep5	Dmel	FBgn0039478	987	NW_013582277.1
gene11113	sp	P48607	SPZ_DROME	26.92	312	150	10	51	296	25	324	4e-24	108	spz	Dmel	FBgn0003495	300	NW_013582277.1
gene11114	tr	Q9W2J2	Q9W2J2_DROME	91.46	199	17	0	1	199	24	222	3e-87	321	ASPP	Dmel	FBgn0034606	1179	NW_013582278.1
gene11116	tr	Q9W2J3	Q9W2J3_DROME	56.73	513	221	1	13	525	17	528	0	638	CG15661	Dmel	FBgn0034605	527	NW_013582278.1
gene11117	tr	Q9W2J3	Q9W2J3_DROME	63.23	514	182	2	20	532	22	529	0	692	CG15661	Dmel	FBgn0034605	533	NW_013582278.1
gene11118	tr	Q9W2J5	Q9W2J5_DROME	72.01	443	105	6	1	431	1	436	4e-148	521	CG44245	Dmel	FBgn0265180	431	NW_013582278.1
gene11119	tr	Q9VLL1	Q9VLL1_DROME	44.67	488	221	11	8	477	9	465	2e-100	364	D12	Dmel	FBgn0027490	1221	NW_013582287.1
gene1112	tr	Q8SYG3	Q8SYG3_DROME	98.81	168	2	0	1	168	1	168	2e-95	344	CG40045	Dmel	FBgn0058045	168	NW_013581214.1
gene11120	sp	Q9VLL0	ACSF4_DROME	32.95	1047	600	29	3	999	18	1012	6e-155	545	Aasdh	Dmel	FBgn0027780	1000	NW_013582287.1
gene11121	tr	Q4U2Q5	Q4U2Q5_DROME	47.27	1282	541	26	1	1198	1	1231	0	1044	mus201	Dmel	FBgn0002887	1213	NW_013582287.1
gene11123	tr	Q9VMN6	Q9VMN6_DROME	89.6	125	13	0	1	125	105	229	3e-63	236	DIP-theta	Dmel	FBgn0051646	125	NW_013582290.1
gene11124	tr	Q0KI14	Q0KI14_DROME	80.59	917	142	8	1	887	1	911	0	1496	CG31121	Dmel	FBgn0051121	888	NW_013582291.1
gene11125	tr	Q9VC18	Q9VC18_DROME	84.07	590	94	0	1	590	1	590	0	1048	CG11089	Dmel	FBgn0039241	590	NW_013582291.1
gene11126	tr	Q9VBC5	Q9VBC5_DROME	61.07	411	117	5	1	386	1	393	4e-136	481	CG5484	Dmel	FBgn0039450	391	NW_013582291.1
gene11127	tr	Q9VBC4	Q9VBC4_DROME	63.75	938	271	19	1	898	1	909	0	1042	CG6420	Dmel	FBgn0039451	898	NW_013582291.1
gene11128	tr	Q9VBC1	Q9VBC1_DROME	42.53	87	36	1	7	79	7	93	1e-17	84.3	CG14246	Dmel	FBgn0040608	82	NW_013582291.1
gene11129	tr	Q9VBC1	Q9VBC1_DROME	38.89	90	41	1	21	96	2	91	2e-13	72.8	CG14246	Dmel	FBgn0040608	231	NW_013582291.1
gene1113	tr	Q5LJP6	Q5LJP6_DROME	66.36	434	141	3	20	448	213	646	4e-168	588	CG17698	Dmel	FBgn0040056	484	NW_013581214.1
gene11130	tr	Q9VBC0	Q9VBC0_DROME	52.82	142	59	5	17	155	14	150	4e-34	140	CG6403	Dmel	FBgn0039453	162	NW_013582291.1
gene11131	tr	Q4V5R2	Q4V5R2_DROME	41.51	159	68	4	46	204	53	186	8e-30	127	CG14247	Dmel	FBgn0039454	204	NW_013582291.1
gene11132	tr	Q7K4G8	Q7K4G8_DROME	41.6	399	169	10	160	536	231	587	4e-70	262	CG12391	Dmel	FBgn0033581	536	NW_013582294.1
gene11133	tr	A1Z8F3	A1Z8F3_DROME	38.89	72	41	3	1	71	1	70	3e-05	43.5	CG13230	Dmel	FBgn0040764	71	NW_013582294.1
gene11134	tr	Q9VAY8	Q9VAY8_DROME	26.63	323	186	10	63	360	37	333	5e-24	108	CG33213	Dmel	FBgn0053213	375	NW_013582295.1
gene11135	sp	Q9VH07	RUVB1_DROME	93.86	456	28	0	1	456	1	456	0	851	pont	Dmel	FBgn0040078	456	NW_013582295.1
gene11136	tr	Q9VH09	Q9VH09_DROME	85.54	899	129	1	1	898	87	985	0	1605	CG3999	Dmel	FBgn0037801	898	NW_013582295.1
gene11137	sp	O15943	CADN_DROME	94.45	1605	89	0	1	1605	1483	3087	0	3199	CadN	Dmel	FBgn0015609	1616	NW_013582297.1
gene11138	tr	X2JAM0	X2JAM0_DROME	76.29	97	23	0	11	107	265	361	3e-40	159	CG14445	Dmel	FBgn0029851	110	NW_013582298.1
gene11139	tr	Q9W2V2	Q9W2V2_DROME	59.91	429	111	9	38	448	248	633	2e-126	450	CG32683	Dmel	FBgn0052683	523	NW_013582299.1
gene1114	tr	Q7PLK1	Q7PLK1_DROME	40.84	311	174	3	51	356	47	352	1e-58	224	CG40298	Dmel	FBgn0058298	359	NW_013581214.1
gene11140	tr	Q9VIG6	Q9VIG6_DROME	75.58	344	68	3	39	381	71	399	4e-144	508	CG9265	Dmel	FBgn0032910	381	NW_013582301.1
gene11142	tr	Q9VJX8	Q9VJX8_DROME	62.4	359	135	0	8	366	4	362	1e-140	496	Hacd2	Dmel	FBgn0032524	369	NW_013582302.1
gene11143	tr	Q8MRN5	Q8MRN5_DROME	53.89	952	421	8	1	948	1	938	0	1022	CG31233	Dmel	FBgn0051233	964	NW_013582303.1
gene11144	tr	Q8MRN5	Q8MRN5_DROME	50.22	890	433	8	61	946	55	938	0	889	CG31233	Dmel	FBgn0051233	962	NW_013582303.1
gene11145	tr	Q9VD87	Q9VD87_DROME	53.86	880	376	10	2	872	60	918	0	953	CG5849	Dmel	FBgn0038897	913	NW_013582303.1
gene11146	tr	E1JIS4	E1JIS4_DROME	35.48	62	24	2	179	240	90	135	0.0001	43.5	CG34034	Dmel	FBgn0054034	240	NW_013582303.1
gene11148	tr	Q9VD85	Q9VD85_DROME	45.87	909	472	11	12	911	11	908	0	801	CG42335	Dmel	FBgn0259237	924	NW_013582304.1
gene1115	tr	Q9VBZ5	Q9VBZ5_DROME	50.2	741	283	24	7	707	5	699	2e-146	516	Ythdf	Dmel	FBgn0039261	709	NW_013581214.1
gene11151	tr	A4V3L8	A4V3L8_DROME	79.67	359	65	3	1	356	1	354	2e-166	582	Zip99C	Dmel	FBgn0039714	357	NW_013582304.1
gene11152	sp	Q9VD83	BURS_DROME	84.76	164	25	0	22	185	10	173	5e-81	296	Burs	Dmel	FBgn0038901	185	NW_013582304.1
gene11153	tr	Q9VAF2	Q9VAF2_DROME	80	35	7	0	195	229	270	304	5e-09	58.2	CG15514	Dmel	FBgn0039712	235	NW_013582304.1
gene11154	tr	Q0E8Q6	Q0E8Q6_DROME	31.4	86	52	2	109	188	2	86	0.0005	43.5	CG16863	Dmel	FBgn0028931	586	NW_013582304.1
gene11155	tr	A0A0B4LGV6	A0A0B4LGV6_DROME	36	100	57	4	269	361	137	236	3e-06	49.7	Ibf1	Dmel	FBgn0037670	374	NW_013582304.1
gene11156	tr	Q9Y166	Q9Y166_DROME	33.09	272	181	1	8	279	7	277	2e-50	196	Dic1	Dmel	FBgn0027610	282	NW_013582304.1
gene11158	tr	Q9VHG8	Q9VHG8_DROME	40.42	240	142	1	77	316	203	441	2e-49	192	CG16734	Dmel	FBgn0037667	321	NW_013582304.1
gene11159	tr	Q9VHG4	Q9VHG4_DROME	35.83	321	161	7	1	277	1	320	1e-44	176	ATP6AP2	Dmel	FBgn0037671	277	NW_013582304.1
gene1116	sp	Q9VBY8	UN13B_DROME	63.2	1155	404	9	1	1139	1	1150	0	1513	stac	Dmel	FBgn0266719	1140	NW_013581214.1
gene11160	tr	Q9VFF3	Q9VFF3_DROME	51.59	911	377	16	31	913	26	900	0	864	Rrp6	Dmel	FBgn0038269	913	NW_013582304.1
gene11161	sp	Q95T10	XYLK_DROME	79.57	421	85	1	4	424	2	421	0	719	CG3631	Dmel	FBgn0038268	424	NW_013582304.1
gene11163	tr	Q9VSU8	Q9VSU8_DROME	77.26	1082	152	18	1	1002	1	1068	0	1583	nwk	Dmel	FBgn0263456	1002	NW_013582306.1
gene11164	tr	A1Z6R7	A1Z6R7_DROME	68.94	132	25	2	1	116	149	280	2e-33	137	CG30158	Dmel	FBgn0050158	116	NW_013582308.1
gene11167	tr	Q9VZA7	Q9VZA7_DROME	34.6	708	447	7	17	715	52	752	2e-132	470	CG11353	Dmel	FBgn0035557	717	NW_013582310.1
gene11168	tr	Q9W1C6	Q9W1C6_DROME	72.65	223	58	3	59	279	3	224	2e-85	312	Not11	Dmel	FBgn0034963	295	NW_013582312.1
gene11169	tr	Q9I7J1	Q9I7J1_DROME	27.63	257	173	4	185	432	606	858	1e-25	114	CG4733	Dmel	FBgn0038744	438	NW_013582313.1
gene1117	tr	Q53YH3	Q53YH3_DROME	79.09	373	78	0	6	378	4	376	0	634	Calr	Dmel	FBgn0005585	402	NW_013581214.1
gene11170	tr	A0A0B4K7J4	A0A0B4K7J4_DROME	63.11	534	134	11	417	923	450	947	5e-169	592	Gfrl	Dmel	FBgn0262869	1087	NW_013582313.1
gene11171	tr	Q9VID4	Q9VID4_DROME	51.71	644	213	22	590	1222	562	1118	3e-137	487	Mondo	Dmel	FBgn0032940	1223	NW_013582314.1
gene11172	tr	Q9VID3	Q9VID3_DROME	44.71	85	40	3	16	93	9	93	2e-12	67.8	crc	Dmel	FBgn0000370	134	NW_013582314.1
gene11173	tr	Q9W531	Q9W531_DROME	54.51	288	95	13	312	573	398	675	3e-65	246	CG4281	Dmel	FBgn0025626	583	NW_013582315.1
gene11174	tr	Q9VEA4	Q9VEA4_DROME	40.08	499	211	16	1	451	1	459	3e-86	316	Tgs1	Dmel	FBgn0266195	455	NW_013582315.1
gene11176	tr	A4V110	A4V110_DROME	88.41	69	8	0	1	69	268	336	9e-33	136	CaMKI	Dmel	FBgn0016126	163	NW_013582316.1
gene11177	tr	Q2PDQ0	Q2PDQ0_DROME	42.35	85	48	1	47	131	25	108	9e-16	79.3	CG34027	Dmel	FBgn0054027	144	NW_013582317.1
gene11179	tr	Q7JWF1	Q7JWF1_DROME	86.59	604	81	0	1	604	1	604	0	1112	Etf-QO	Dmel	FBgn0033465	604	NW_013582319.1
gene1118	tr	A8Y592	A8Y592_DROME	53.83	548	223	7	1	521	8	552	6e-164	574	spok	Dmel	FBgn0086917	525	NW_013581214.1
gene11180	sp	P40791	MEF2_DROME	69.94	469	113	10	1	445	29	493	9e-162	566	Mef2	Dmel	FBgn0011656	482	NW_013582319.1
gene11181	tr	Q9Y1A7	Q9Y1A7_DROME	81.46	507	86	1	1	507	1	499	0	834	mnd	Dmel	FBgn0002778	507	NW_013582320.1
gene11182	tr	A4IJ72	A4IJ72_DROME	56.3	595	201	15	27	610	24	570	2e-176	616	Zip71B	Dmel	FBgn0036461	610	NW_013582320.1
gene11183	sp	Q9VUJ0	RM39_DROME	74.75	297	75	0	37	333	33	329	5e-140	494	mRpL39	Dmel	FBgn0036462	336	NW_013582320.1
gene11184	tr	Q9VUJ1	Q9VUJ1_DROME	76.67	270	56	1	1	263	1	270	1e-117	419	Prosbeta2	Dmel	FBgn0023174	282	NW_013582320.1
gene11185	tr	Q9V3U6	Q9V3U6_DROME	82.89	532	90	1	25	556	19	549	0	951	26-29-p	Dmel	FBgn0250848	556	NW_013582320.1
gene11186	tr	Q9VUJ2	Q9VUJ2_DROME	51.25	958	416	19	1	923	129	1070	0	960	Reck	Dmel	FBgn0036463	932	NW_013582320.1
gene11189	tr	E1JGY2	E1JGY2_DROME	56.57	99	28	5	2	86	1	98	3e-13	72	EcR	Dmel	FBgn0000546	209	NW_013582324.1
gene1119	tr	Q9VHA1	Q9VHA1_DROME	72.79	283	75	1	3	285	2	282	1e-126	449	SpdS	Dmel	FBgn0037723	291	NW_013581214.1
gene11190	sp	Q9W367	GR08A_DROME	30.82	279	184	5	1	277	1	272	1e-34	144	Gr8a	Dmel	FBgn0030108	316	NW_013582327.1
gene11191	sp	Q9W367	GR08A_DROME	37.69	390	229	6	1	384	1	382	8e-72	268	Gr8a	Dmel	FBgn0030108	385	NW_013582327.1
gene11192	tr	Q9W366	Q9W366_DROME	66.8	494	133	7	167	651	267	738	0	631	CG12121	Dmel	FBgn0030109	651	NW_013582327.1
gene11193	tr	E1JJM9	E1JJM9_DROME	99.23	130	1	0	1	130	1	130	1e-72	268	RpS15Aa	Dmel	FBgn0010198	130	NW_013582327.1
gene11194	tr	X2JF59	X2JF59_DROME	81.44	194	36	0	1	194	1	194	6e-96	346	Jafrac1	Dmel	FBgn0040309	194	NW_013582327.1
gene11195	tr	Q8IQ31	Q8IQ31_DROME	74.54	1249	218	17	1	1206	1	1192	0	1763	CG1695	Dmel	FBgn0031116	1206	NW_013582327.1
gene11196	tr	Q9VKZ1	Q9VKZ1_DROME	71.26	334	82	3	62	390	39	363	1e-136	483	CG5037	Dmel	FBgn0032222	418	NW_013582329.1
gene11197	sp	Q9VA27	CP4C3_DROME	83.81	457	69	2	1	454	80	534	0	795	Cyp4c3	Dmel	FBgn0015032	455	NW_013582330.1
gene112	tr	A8DYD6	A8DYD6_DROME	46.64	223	106	3	29	249	27	238	2e-49	192	CG34443	Dmel	FBgn0085472	249	NW_013581209.1
gene11200	tr	Q9VVE8	Q9VVE8_DROME	40.61	197	113	3	14	209	14	207	3e-36	148	CG6497	Dmel	FBgn0036704	210	NW_013582333.1
gene11201	tr	Q9VVF1	Q9VVF1_DROME	39.75	239	76	5	167	378	335	532	2e-36	150	CG13724	Dmel	FBgn0036707	448	NW_013582333.1
gene11202	tr	Q8IQQ8	Q8IQQ8_DROME	44.53	539	278	8	106	636	8	533	8e-121	431	CG6479	Dmel	FBgn0036710	645	NW_013582333.1
gene11203	sp	Q9VVF7	MIP_DROME	44.24	165	71	4	52	216	63	206	4e-26	114	Mip	Dmel	FBgn0036713	218	NW_013582333.1
gene11204	tr	Q9VXD7	Q9VXD7_DROME	28.14	263	164	8	66	318	141	388	3e-17	86.3	CG32573	Dmel	FBgn0052573	319	NW_013582334.1
gene11205	tr	Q9VVG5	Q9VVG5_DROME	40.66	91	48	2	1	90	1	86	1e-12	68.2	CG7630	Dmel	FBgn0040793	96	NW_013582334.1
gene11206	tr	Q9W287	Q9W287_DROME	47.71	153	27	7	24	131	73	217	7e-12	66.2	CG34205	Dmel	FBgn0085234	131	NW_013582334.1
gene11207	sp	P53624	MA1A1_DROME	70.19	104	30	1	1	103	1	104	2e-37	153	alpha-Man-Ia	Dmel	FBgn0259170	356	NW_013582335.1
gene11209	tr	Q9VRA1	Q9VRA1_DROME	55.39	538	202	9	6	534	1	509	5e-163	571	CG11710	Dmel	FBgn0031115	538	NW_013582335.1
gene1121	tr	Q9VH85	Q9VH85_DROME	51.35	927	404	11	20	905	19	939	0	932	side-VII	Dmel	FBgn0037736	905	NW_013581214.1
gene11210	tr	Q8MRL2	Q8MRL2_DROME	41.91	241	135	4	54	292	41	278	3e-50	195	CG3795	Dmel	FBgn0025378	322	NW_013582336.1
gene11211	tr	Q8MRL2	Q8MRL2_DROME	37.4	246	147	5	62	304	42	283	1e-44	177	CG3795	Dmel	FBgn0025378	327	NW_013582336.1
gene11212	tr	Q8MRL2	Q8MRL2_DROME	32.5	280	168	6	28	305	18	278	9e-42	167	CG3795	Dmel	FBgn0025378	333	NW_013582336.1
gene11214	sp	Q9VKJ1	MPND_DROME	46.81	1286	490	34	1	1112	134	1399	0	979	CG4751	Dmel	FBgn0032348	1115	NW_013582338.1
gene11217	tr	E2QD98	E2QD98_DROME	89.09	110	10	2	1	109	1	109	1e-50	194	sdt	Dmel	FBgn0261873	109	NW_013582339.1
gene11218	tr	M9MSN2	M9MSN2_DROME	73.85	413	100	5	83	493	44	450	0	636	slpr	Dmel	FBgn0030018	1218	NW_013582339.1
gene11219	sp	Q95UN8	M3KSL_DROME	41.78	146	57	6	34	174	832	954	9e-14	74.3	slpr	Dmel	FBgn0030018	272	NW_013582339.1
gene1122	tr	A0A0B4KEE4	A0A0B4KEE4_DROME	51.61	1087	360	23	2	1048	4	964	0	975	koi	Dmel	FBgn0265003	1049	NW_013581215.1
gene11223	tr	Q9V3W7	Q9V3W7_DROME	85.43	199	23	2	2	200	3	195	4e-86	314	SF2	Dmel	FBgn0283477	243	NW_013582343.1
gene11224	tr	Q9V3W7	Q9V3W7_DROME	85.94	192	23	1	2	193	3	190	7e-84	306	SF2	Dmel	FBgn0283477	241	NW_013582343.1
gene11225	tr	Q9VUB7	Q9VUB7_DROME	67.41	632	163	6	1864	2486	1684	2281	0	871	Ptip	Dmel	FBgn0052133	2496	NW_013582343.1
gene11226	tr	Q9VEW6	Q9VEW6_DROME	37.7	305	131	7	700	995	566	820	6e-49	193	pad	Dmel	FBgn0038418	1220	NW_013582343.1
gene11227	tr	Q9VEW5	Q9VEW5_DROME	31.11	180	116	5	1	176	4	179	4e-19	90.9	CG14879	Dmel	FBgn0038419	176	NW_013582343.1
gene11228	tr	Q9VF53	Q9VF53_DROME	61.62	1274	475	6	1	1261	1	1273	0	1677	AOX1	Dmel	FBgn0267408	1263	NW_013582343.1
gene11229	tr	Q9VF51	Q9VF51_DROME	65.22	1265	424	7	1	1261	1	1253	0	1765	AOX3	Dmel	FBgn0038349	1262	NW_013582343.1
gene1123	tr	Q9VDU0	Q9VDU0_DROME	29.41	204	143	1	27	229	160	363	2e-19	92.4	CG11453	Dmel	FBgn0038734	229	NW_013581215.1
gene11230	tr	Q9VW80	Q9VW80_DROME	59.09	66	27	0	23	88	20	85	2e-16	80.5	CG7365	Dmel	FBgn0036939	91	NW_013582345.1
gene11231	sp	Q8IPK4	GLT25_DROME	61.95	573	208	3	54	625	28	591	0	750	CG31915	Dmel	FBgn0051915	665	NW_013582345.1
gene11232	tr	Q9VMQ6	Q9VMQ6_DROME	74.06	239	51	3	1	228	1	239	2e-101	365	CG31648	Dmel	FBgn0051648	228	NW_013582345.1
gene11233	tr	Q9VTN6	Q9VTN6_DROME	45.63	1030	405	27	1	1007	1	898	0	688	CG5964	Dmel	FBgn0036206	1038	NW_013582345.1
gene11235	tr	Q9VW79	Q9VW79_DROME	50	116	36	4	9	120	15	112	7e-22	99.4	CG14187	Dmel	FBgn0036938	129	NW_013582345.1
gene11236	tr	M9PFW3	M9PFW3_DROME	54.21	107	24	2	30	136	725	806	6e-14	73.2	fz2	Dmel	FBgn0016797	136	NW_013582345.1
gene11237	tr	B7Z072	B7Z072_DROME	86.28	678	85	3	36	707	19	694	0	1145	fz2	Dmel	FBgn0016797	707	NW_013582345.1
gene11239	tr	M9PC95	M9PC95_DROME	73.83	665	171	2	1	662	279	943	0	1013	Ndae1	Dmel	FBgn0259111	662	NW_013582347.1
gene1124	tr	A1Z8Z9	A1Z8Z9_DROME	55.38	195	87	0	209	403	333	527	2e-63	239	CG8834	Dmel	FBgn0033733	406	NW_013581215.1
gene11240	tr	Q9W3G9	Q9W3G9_DROME	32.19	146	86	4	46	186	6	143	1e-13	73.6	Corp	Dmel	FBgn0030028	240	NW_013582348.1
gene11241	tr	Q9W3H0	Q9W3H0_DROME	63.9	1036	295	16	1	1005	10	997	0	1302	CG1632	Dmel	FBgn0030027	1015	NW_013582348.1
gene11244	sp	Q8MT06	GNL3_DROME	69.13	583	171	4	1	576	1	581	0	795	Ns1	Dmel	FBgn0038473	576	NW_013582349.1
gene11245	tr	Q9VKW5	Q9VKW5_DROME	69.19	714	216	3	14	723	43	756	0	1066	CG5355	Dmel	FBgn0032242	723	NW_013582350.1
gene11246	sp	Q9VKH6	PPT2_DROME	60.67	239	82	1	236	462	50	288	7e-87	318	Ppt2	Dmel	FBgn0032358	462	NW_013582350.1
gene11247	tr	Q9VJV2	Q9VJV2_DROME	56.34	71	31	0	8	78	540	610	2e-20	94	Ance-2	Dmel	FBgn0032535	85	NW_013582351.1
gene11248	tr	Q8SXX2	Q8SXX2_DROME	67.52	662	153	11	29	677	21	633	0	874	Ance-3	Dmel	FBgn0032536	724	NW_013582351.1
gene11249	tr	Q9V3G8	Q9V3G8_DROME	61.25	240	85	2	140	371	89	328	1e-47	187	CG16886	Dmel	FBgn0028938	431	NW_013582351.1
gene1125	tr	A1Z8Z9	A1Z8Z9_DROME	55.37	177	75	1	148	320	333	509	1e-54	211	CG8834	Dmel	FBgn0033733	419	NW_013581215.1
gene11250	tr	E1JJ98	E1JJ98_DROME	70.07	1086	226	13	442	1433	513	1593	0	1486	sol	Dmel	FBgn0003464	1433	NW_013582354.1
gene11251	tr	Q9V3Y5	Q9V3Y5_DROME	65.31	271	70	3	1	251	1	267	3e-100	363	CG4119	Dmel	FBgn0028474	890	NW_013582354.1
gene11252	tr	Q9VZV2	Q9VZV2_DROME	88.72	984	93	6	169	1145	41	1013	0	1822	Cht7	Dmel	FBgn0035398	1145	NW_013582355.1
gene11253	tr	M9PH44	M9PH44_DROME	40.48	289	152	4	5	273	725	1013	1e-48	190	prominin-like	Dmel	FBgn0026189	273	NW_013582355.1
gene11254	tr	Q9VDV6	Q9VDV6_DROME	64.31	538	191	1	6	543	1	537	0	743	CG16727	Dmel	FBgn0038719	547	NW_013582356.1
gene11255	tr	O61722	O61722_DROME	41.61	161	92	1	14	172	16	176	1e-36	149	PRL-1	Dmel	FBgn0024734	172	NW_013582357.1
gene11256	tr	Q9W4E5	Q9W4E5_DROME	82.09	67	12	0	1	67	1	67	3e-23	106	CG15465	Dmel	FBgn0029746	421	NW_013582357.1
gene11257	tr	Q9VNW6	Q9VNW6_DROME	85.94	683	89	3	1	682	99	775	0	1198	CG7470	Dmel	FBgn0037146	682	NW_013582360.1
gene11258	tr	Q9VT76	Q9VT76_DROME	84.33	268	30	2	5	263	14	278	1e-132	469	dpr6	Dmel	FBgn0040823	323	NW_013582361.1
gene11259	tr	Q9VCY6	Q9VCY6_DROME	41.91	241	126	5	21	256	21	252	4e-43	171	sit	Dmel	FBgn0038986	300	NW_013582362.1
gene11260	tr	Q8IQ30	Q8IQ30_DROME	75.79	1202	202	17	25	1193	10	1155	0	1716	CG32506	Dmel	FBgn0052506	1193	NW_013582362.1
gene11261	tr	Q94515	Q94515_DROME	88.79	321	36	0	4	324	1	321	6e-176	613	ifc	Dmel	FBgn0001941	324	NW_013582363.1
gene11262	tr	C9QP42	C9QP42_DROME	96.03	403	16	0	1	403	1	403	0	772	eIF4A	Dmel	FBgn0001942	403	NW_013582363.1
gene11263	sp	Q9VGZ1	CK5P1_DROME	69.26	553	165	4	42	591	29	579	0	795	CG6345	Dmel	FBgn0037816	593	NW_013582364.1
gene11264	tr	Q9VGZ2	Q9VGZ2_DROME	52.05	219	105	0	23	241	13	231	9e-70	260	Rrp46	Dmel	FBgn0037815	255	NW_013582364.1
gene11265	tr	Q9VAD5	Q9VAD5_DROME	45.83	120	56	3	42	159	30	142	3e-21	98.2	CG42557	Dmel	FBgn0260759	183	NW_013582364.1
gene11266	tr	Q0KHZ2	Q0KHZ2_DROME	54.84	93	35	2	1	86	1	93	3e-20	93.6	CG42558	Dmel	FBgn0260760	114	NW_013582364.1
gene11267	tr	Q9VAD4	Q9VAD4_DROME	86.1	295	40	1	14	307	12	306	3e-150	528	eIF2Balpha	Dmel	FBgn0039726	307	NW_013582364.1
gene11268	tr	B9A0N7	B9A0N7_DROME	80.72	306	58	1	49	353	30	335	5e-147	517	CG14647	Dmel	FBgn0037244	353	NW_013582364.1
gene11269	tr	Q9VN21	Q9VN21_DROME	66.67	297	98	1	90	385	31	327	2e-101	366	lost	Dmel	FBgn0263594	442	NW_013582364.1
gene1127	tr	Q0E9N0	Q0E9N0_DROME	57.03	128	52	3	32	157	45	171	9e-38	155	CG15236	Dmel	FBgn0033108	802	NW_013581215.1
gene11270	tr	Q0KID3	Q0KID3_DROME	85.43	398	58	0	1	398	1	398	0	741	CG32944	Dmel	FBgn0052944	537	NW_013582364.1
gene11271	tr	Q8SZN1	Q8SZN1_DROME	39.5	119	64	3	6	121	8	121	2e-17	84.3	CG31313	Dmel	FBgn0051313	121	NW_013582364.1
gene11272	tr	Q0E8V7	Q0E8V7_DROME	75.58	86	18	1	3	88	2	84	5e-33	135	CG34132	Dmel	FBgn0083968	88	NW_013582368.1
gene11274	sp	Q9I7T7	Y1505_DROME	49.43	615	233	26	143	721	142	714	8e-128	456	Larp4B	Dmel	FBgn0035424	1817	NW_013582369.1
gene11275	tr	Q9VZS1	Q9VZS1_DROME	83.89	298	47	1	1	298	1	297	3e-155	545	CG17746	Dmel	FBgn0035425	325	NW_013582369.1
gene11276	tr	Q9VTC8	Q9VTC8_DROME	61.29	124	46	1	1	124	1	122	1e-38	154	Cpr67Fb	Dmel	FBgn0036110	126	NW_013582369.1
gene11277	sp	Q7K5N4	CALYP_DROME	74.93	351	74	4	1	351	37	373	9e-153	536	calypso	Dmel	FBgn0262166	353	NW_013582370.1
gene11278	sp	Q9V576	WUN_DROME	50.72	278	135	2	85	361	66	342	9e-85	310	wun	Dmel	FBgn0016078	366	NW_013582372.1
gene11279	tr	A1Z7U5	A1Z7U5_DROME	40.68	59	33	1	15	71	268	326	0.0006	39.3	CG13955	Dmel	FBgn0033412	71	NW_013582372.1
gene1128	tr	Q95SM8	Q95SM8_DROME	47.06	221	96	7	39	249	65	274	7e-46	181	CG30281	Dmel	FBgn0050281	259	NW_013581215.1
gene11280	tr	A1Z7U5	A1Z7U5_DROME	39.29	168	86	3	1	153	1	167	2e-22	102	CG13955	Dmel	FBgn0033412	186	NW_013582372.1
gene11281	tr	C8VV60	C8VV60_DROME	38.43	281	132	5	1	241	193	472	8e-51	197	CG10616	Dmel	FBgn0036286	259	NW_013582373.1
gene11283	tr	Q9W452	Q9W452_DROME	35.89	326	166	9	73	387	1	294	8e-43	171	CG6067	Dmel	FBgn0029828	401	NW_013582376.1
gene11284	sp	Q9VS78	CP316_DROME	40.04	517	273	10	1	513	1	484	6e-95	345	Cyp316a1	Dmel	FBgn0035790	515	NW_013582377.1
gene11285	sp	Q9VS79	CP4D8_DROME	58.74	446	178	3	65	510	22	461	5e-155	545	Cyp4d8	Dmel	FBgn0015033	510	NW_013582377.1
gene11286	tr	Q9VX57	Q9VX57_DROME	32.52	206	127	5	1	204	1	196	5e-21	97.8	CG8661	Dmel	FBgn0030837	206	NW_013582377.1
gene11287	tr	Q9VS76	Q9VS76_DROME	49.47	281	84	12	1	229	1	275	3e-51	198	CG8541	Dmel	FBgn0035788	229	NW_013582377.1
gene11289	tr	A0A0B4KF12	A0A0B4KF12_DROME	61.36	132	44	2	85	210	21	151	9e-47	183	Dh31-R	Dmel	FBgn0052843	226	NW_013582378.1
gene11291	tr	Q7K173	Q7K173_DROME	62.5	632	230	3	56	686	26	651	0	863	CG15117	Dmel	FBgn0034417	702	NW_013582379.1
gene11292	tr	A1ZA28	A1ZA28_DROME	49.24	132	66	1	3	133	4	135	1e-29	125	CG8204	Dmel	FBgn0034033	133	NW_013582379.1
gene11294	tr	X2JF19	X2JF19_DROME	65.59	2136	472	33	520	2591	3297	5233	0	2675	hiw	Dmel	FBgn0030600	2591	NW_013582380.1
gene11295	tr	M9NH88	M9NH88_DROME	97.63	169	4	0	67	235	4	172	2e-77	286	wupA	Dmel	FBgn0283471	271	NW_013582380.1
gene11296	sp	P29555	ABDA_DROME	78.54	205	33	3	5	198	380	584	9e-67	249	abd-A	Dmel	FBgn0000014	217	NW_013582382.1
gene11297	tr	Q8SYU5	Q8SYU5_DROME	55.7	474	178	5	9	458	4	469	2e-147	519	CG10086	Dmel	FBgn0037517	458	NW_013582384.1
gene11298	tr	Q9I7L0	Q9I7L0_DROME	39.47	494	181	10	1	437	1	433	9e-89	324	CG18745	Dmel	FBgn0042102	437	NW_013582384.1
gene11299	tr	Q9I7L1	Q9I7L1_DROME	48.86	438	191	7	1	427	1	416	4e-117	418	CG18747	Dmel	FBgn0042104	432	NW_013582384.1
gene113	tr	A0A0B4K726	A0A0B4K726_DROME	71.05	601	157	4	1	600	1	585	0	891	Tfb1	Dmel	FBgn0033929	600	NW_013581209.1
gene11300	tr	Q9W5U8	Q9W5U8_DROME	36.36	209	114	5	26	216	44	251	6e-33	137	CG17571	Dmel	FBgn0259998	220	NW_013582384.1
gene11301	sp	Q9V4C8	HCF_DROME	49.33	1190	405	39	1	1163	1	1019	0	973	Hcf	Dmel	FBgn0039904	1253	NW_013582386.1
gene11302	tr	Q0E8P1	Q0E8P1_DROME	38.99	277	105	5	1	228	1	262	7e-24	107	CG17549	Dmel	FBgn0032774	228	NW_013582387.1
gene11303	tr	Q9VIX4	Q9VIX4_DROME	73	689	184	2	6	692	5	693	0	1075	CG17544	Dmel	FBgn0032775	692	NW_013582387.1
gene11304	tr	Q2PDT4	Q2PDT4_DROME	96.86	255	8	0	1	255	327	581	1e-154	542	Pax	Dmel	FBgn0041789	255	NW_013582387.1
gene11305	sp	Q9VJ71	CP310_DROME	48.1	501	236	8	1	490	1	488	9e-141	497	Cyp310a1	Dmel	FBgn0032693	492	NW_013582388.1
gene11306	tr	Q9VJ70	Q9VJ70_DROME	69.34	287	70	4	23	306	10	281	2e-110	395	MESR3	Dmel	FBgn0032694	306	NW_013582388.1
gene11307	tr	Q7K4Y8	Q7K4Y8_DROME	73.97	634	128	10	1	625	1	606	0	912	CG1909	Dmel	FBgn0039911	625	NW_013582389.1
gene11308	tr	A0A126GUN6	A0A126GUN6_DROME	79.91	438	72	4	1	429	1	431	0	707	Zasp52	Dmel	FBgn0265991	2457	NW_013582390.1
gene11309	tr	Q9VIQ2	Q9VIQ2_DROME	59.48	306	76	10	7	311	212	470	5e-76	281	CG43861	Dmel	FBgn0264443	311	NW_013582392.1
gene1131	sp	P21520	SCA_DROME	59.97	702	215	8	169	864	123	764	0	839	sca	Dmel	FBgn0003326	917	NW_013581215.1
gene11311	tr	Q9VB83	Q9VB83_DROME	62.4	508	157	14	12	508	17	501	9e-141	498	CG14257	Dmel	FBgn0039479	628	NW_013582393.1
gene11312	tr	Q9VB82	Q9VB82_DROME	61.74	379	97	8	4	353	7	366	2e-96	349	Cpr97Ea	Dmel	FBgn0039480	353	NW_013582393.1
gene11313	sp	Q9VKK2	WDR59_DROME	68.11	947	266	14	21	956	24	945	0	1279	Wdr59	Dmel	FBgn0032339	956	NW_013582394.1
gene11314	tr	Q9VQK8	Q9VQK8_DROME	45.65	333	145	6	1	323	1	307	1e-75	280	CG17219	Dmel	FBgn0031494	323	NW_013582394.1
gene11315	tr	Q9VLW8	Q9VLW8_DROME	46.95	311	147	5	1	293	1	311	4e-77	285	r2d2	Dmel	FBgn0031951	293	NW_013582394.1
gene11316	tr	B7Z140	B7Z140_DROME	67.54	1266	317	15	457	1655	1	1239	0	1626	CG34408	Dmel	FBgn0085437	1655	NW_013582394.1
gene11317	tr	Q9VF85	Q9VF85_DROME	60.93	151	56	3	1	149	264	413	2e-46	181	SerRS-m	Dmel	FBgn0021750	151	NW_013582395.1
gene11319	tr	Q9VGV9	Q9VGV9_DROME	59.47	227	87	2	11	234	11	235	2e-77	285	CG6567	Dmel	FBgn0037842	234	NW_013582397.1
gene1132	tr	A0A0B4LF90	A0A0B4LF90_DROME	41.14	158	63	7	9	147	9	155	5e-15	77	CG17574	Dmel	FBgn0033777	150	NW_013581215.1
gene11321	sp	Q9VS60	SMSR1_DROME	52.97	589	216	11	35	608	57	599	2e-166	583	SMSr	Dmel	FBgn0052380	609	NW_013582398.1
gene11323	tr	E3CTN7	E3CTN7_DROME	54.2	1572	524	41	1	1479	1	1469	0	1439	CG3764	Dmel	FBgn0036684	1479	NW_013582398.1
gene11324	tr	Q8IMA2	Q8IMA2_DROME	72.54	142	34	2	156	294	110	249	4e-59	226	CG32006	Dmel	FBgn0052006	652	NW_013582400.1
gene11325	tr	L0MPR2	L0MPR2_DROME	93.43	624	39	1	7	628	2088	2711	0	1229	unc-13	Dmel	FBgn0025726	628	NW_013582400.1
gene11326	tr	A0A0B4KI48	A0A0B4KI48_DROME	77.16	1922	418	3	289	2191	1889	3808	0	3113	Dhc98D	Dmel	FBgn0013813	2741	NW_013582402.1
gene11327	tr	M9PG09	M9PG09_DROME	56.67	150	41	9	249	379	197	341	2e-30	130	CG11370	Dmel	FBgn0037181	379	NW_013582403.1
gene11328	tr	A8JNX0	A8JNX0_DROME	61.28	594	171	18	1	576	1	553	0	655	ArfGAP3	Dmel	FBgn0037182	576	NW_013582403.1
gene11329	tr	Q9VNR9	Q9VNR9_DROME	47.08	359	154	7	55	406	37	366	4e-81	298	CG14450	Dmel	FBgn0037184	413	NW_013582403.1
gene1133	tr	Q9W135	Q9W135_DROME	48.92	278	115	7	351	620	236	494	2e-69	261	CG42360	Dmel	FBgn0259742	623	NW_013581215.1
gene11330	tr	Q9VNR8	Q9VNR8_DROME	59.49	274	97	3	206	465	89	362	4e-89	325	CG11367	Dmel	FBgn0037185	465	NW_013582403.1
gene11331	tr	A8E6R2	A8E6R2_DROME	71.48	519	142	3	1	518	1	514	0	789	CG11241	Dmel	FBgn0037186	519	NW_013582403.1
gene11332	tr	Q9VNR6	Q9VNR6_DROME	36.29	642	228	22	216	829	96	584	5e-70	263	l(3)04053	Dmel	FBgn0010830	845	NW_013582403.1
gene11333	tr	Q9VZU1	Q9VZU1_DROME	27.51	418	229	17	7	390	7	384	1e-20	97.8	Asciz	Dmel	FBgn0035407	390	NW_013582403.1
gene11334	tr	Q7KTU3	Q7KTU3_DROME	79.19	149	25	2	426	573	375	518	7e-65	245	CG7369	Dmel	FBgn0037188	630	NW_013582403.1
gene11335	sp	Q9VMT5	C28D1_DROME	51.91	497	232	2	8	502	7	498	2e-159	559	Cyp28d1	Dmel	FBgn0031689	508	NW_013582404.1
gene11336	tr	Q9VA48	Q9VA48_DROME	49.85	676	275	12	3	645	4	648	2e-172	603	Spn100A	Dmel	FBgn0039795	645	NW_013582405.1
gene11337	tr	Q9VA47	Q9VA47_DROME	60.91	353	137	1	7	359	5	356	7e-129	457	CG12069	Dmel	FBgn0039796	359	NW_013582405.1
gene11338	tr	Q8IMH6	Q8IMH6_DROME	29.01	131	82	3	169	295	131	254	4e-09	59.3	CG31010	Dmel	FBgn0051010	297	NW_013582405.1
gene1134	tr	Q9W136	Q9W136_DROME	51.71	205	98	1	1	204	1	205	2e-57	218	CG42361	Dmel	FBgn0259707	205	NW_013581215.1
gene11340	tr	E8Z4Z6	E8Z4Z6_DROME	34.58	107	57	6	43	139	372	475	1e-08	56.6	CG41520	Dmel	FBgn0087011	192	NW_013582409.1
gene11341	tr	Q9W301	Q9W301_DROME	25.88	255	177	7	27	276	36	283	6e-16	81.6	CG1889	Dmel	FBgn0030164	278	NW_013582409.1
gene11342	tr	E1JGS1	E1JGS1_DROME	34.15	205	119	7	285	487	30	220	2e-20	97.4	CG30280	Dmel	FBgn0050280	487	NW_013582409.1
gene11343	tr	R9PY37	R9PY37_DROME	85.84	233	33	0	1	233	112	344	2e-125	445	smal	Dmel	FBgn0085409	237	NW_013582409.1
gene11344	tr	A8JR05	A8JR05_DROME	73.25	1230	229	25	103	1295	1185	2351	0	1706	cv-c	Dmel	FBgn0285955	1295	NW_013582411.1
gene11346	sp	P12370	KAPC_DROME	99.43	353	2	0	1	353	1	353	0	729	Pka-C1	Dmel	FBgn0000273	353	NW_013582413.1
gene11348	tr	Q9W3R6	Q9W3R6_DROME	46.11	668	266	19	5	624	1	622	2e-134	476	Dok	Dmel	FBgn0029944	624	NW_013582415.1
gene11350	tr	Q9VLG9	Q9VLG9_DROME	70.27	333	96	2	4	336	10	339	1e-140	496	CG9510	Dmel	FBgn0032076	336	NW_013582417.1
gene11351	tr	Q86BM0	Q86BM0_DROME	66.83	205	68	0	1	205	1	205	6e-80	293	CG9515	Dmel	FBgn0032077	219	NW_013582417.1
gene11352	tr	M9PHV5	M9PHV5_DROME	86.91	573	74	1	1	573	63	634	0	1015	GluRIB	Dmel	FBgn0264000	573	NW_013582420.1
gene11354	tr	Q0E8R1	Q0E8R1_DROME	38.41	138	70	4	204	327	295	431	2e-11	67	vir-1	Dmel	FBgn0043841	330	NW_013582421.1
gene11355	tr	Q0E8R3	Q0E8R3_DROME	76.4	161	26	2	309	457	733	893	6e-65	245	bru2	Dmel	FBgn0262475	457	NW_013582421.1
gene11356	tr	Q9W121	Q9W121_DROME	75.58	389	91	2	108	492	63	451	0	650	SiaT	Dmel	FBgn0035050	492	NW_013582422.1
gene11357	tr	C5WLN1	C5WLN1_DROME	86.33	629	85	1	48	675	4	632	0	1166	Nadsyn	Dmel	FBgn0030512	675	NW_013582424.1
gene11358	tr	X2JBR4	X2JBR4_DROME	91.67	60	5	0	5	64	32	91	2e-29	124	Nna1	Dmel	FBgn0265726	64	NW_013582424.1
gene1136	tr	Q9W133	Q9W133_DROME	79.3	517	105	1	1	515	2	518	0	876	Adck	Dmel	FBgn0035039	515	NW_013581215.1
gene11360	tr	Q9VDG4	Q9VDG4_DROME	64.12	485	174	0	1	485	37	521	0	663	CG10827	Dmel	FBgn0038845	489	NW_013582426.1
gene11361	tr	Q9VDG4	Q9VDG4_DROME	63.15	521	192	0	1	521	1	521	0	717	CG10827	Dmel	FBgn0038845	526	NW_013582426.1
gene11362	tr	A1Z9I6	A1Z9I6_DROME	57.64	406	138	5	44	447	1	374	1e-118	423	CG13344	Dmel	FBgn0033884	447	NW_013582427.1
gene11363	tr	A8DYF7	A8DYF7_DROME	61.36	352	108	9	1	330	1	346	6e-105	377	mrj	Dmel	FBgn0034091	337	NW_013582427.1
gene11365	tr	E1JJN0	E1JJN0_DROME	79.34	305	54	1	2	306	3	298	4e-146	514	CG1998	Dmel	FBgn0030485	306	NW_013582431.1
gene11367	tr	Q9VWL3	Q9VWL3_DROME	45.86	157	72	4	184	335	156	304	9e-25	111	CG7453	Dmel	FBgn0030991	335	NW_013582431.1
gene11368	tr	Q8MZ13	Q8MZ13_DROME	93.61	266	17	0	38	303	55	320	1e-136	482	CG33253	Dmel	FBgn0030992	322	NW_013582431.1
gene11369	tr	Q9VYD8	Q9VYD8_DROME	100	81	0	0	1	81	1	81	1e-45	180	Rbp1-like	Dmel	FBgn0030479	360	NW_013582431.1
gene1137	tr	E1JH26	E1JH26_DROME	72.9	262	68	2	1	259	1	262	6e-104	373	Ccs	Dmel	FBgn0010531	259	NW_013581215.1
gene11370	sp	O18405	SURF4_DROME	90	270	27	0	1	270	1	270	3e-143	504	Surf4	Dmel	FBgn0019925	270	NW_013582431.1
gene11371	sp	O01666	ATPG_DROME	85.14	296	44	0	1	296	1	296	1e-152	535	ATPsyngamma	Dmel	FBgn0020235	297	NW_013582431.1
gene11372	sp	Q9VJQ5	NC2B_DROME	82.56	172	30	0	1	172	1	172	1e-70	262	NC2beta	Dmel	FBgn0028926	186	NW_013582431.1
gene11373	tr	M9MSI6	M9MSI6_DROME	68.04	291	87	4	31	320	1	286	2e-117	418	THG	Dmel	FBgn0283659	320	NW_013582431.1
gene11374	tr	Q9VWK8	Q9VWK8_DROME	39.94	313	164	8	2	310	11	303	6e-62	234	CG7914	Dmel	FBgn0030995	323	NW_013582431.1
gene11375	tr	Q4V665	Q4V665_DROME	58.76	97	35	3	1	93	1	96	2e-25	110	CG15237	Dmel	FBgn0033104	122	NW_013582431.1
gene11376	sp	Q9V998	UBL5_DROME	95.89	73	3	0	1	73	1	73	7e-36	145	ubl	Dmel	FBgn0022224	73	NW_013582431.1
gene11377	tr	A0A0S0WIE7	A0A0S0WIE7_DROME	70.75	424	84	6	20	404	673	1095	3e-162	568	GluRIB	Dmel	FBgn0264000	404	NW_013582432.1
gene11378	tr	Q8IMC1	Q8IMC1_DROME	88.51	261	30	0	48	308	138	398	3e-137	484	Gat	Dmel	FBgn0039915	309	NW_013582433.1
gene1138	tr	A1Z7Z8	A1Z7Z8_DROME	43.24	377	208	3	5	378	13	386	2e-82	303	CG30001	Dmel	FBgn0050001	387	NW_013581215.1
gene11380	tr	Q4V4V0	Q4V4V0_DROME	57.93	290	120	2	7	294	12	301	3e-100	362	CG34457	Dmel	FBgn0085486	294	NW_013582434.1
gene11381	tr	A8DYG0	A8DYG0_DROME	70.97	248	69	1	5	249	10	257	1e-105	379	CG34458	Dmel	FBgn0085487	249	NW_013582434.1
gene11382	sp	Q8MRC9	GALT9_DROME	65.48	336	111	2	1	331	159	494	2e-129	458	CG30463	Dmel	FBgn0050463	331	NW_013582434.1
gene11385	tr	A0A0B4K6Q4	A0A0B4K6Q4_DROME	31.68	382	245	5	10	377	6	385	2e-47	187	Spn42De	Dmel	FBgn0033115	384	NW_013582442.1
gene11386	tr	E1JHZ0	E1JHZ0_DROME	51.95	539	177	12	1	523	1	473	6e-120	429	ara	Dmel	FBgn0015904	788	NW_013582443.1
gene11387	tr	A4V0R4	A4V0R4_DROME	60.08	471	151	10	264	727	259	699	4e-159	559	CycE	Dmel	FBgn0010382	741	NW_013582444.1
gene11388	tr	Q9V3W2	Q9V3W2_DROME	77.5	160	36	0	3	162	6	165	5e-71	263	ND-B17	Dmel	FBgn0001989	162	NW_013582444.1
gene11389	tr	Q9Y134	Q9Y134_DROME	75.38	1056	229	4	3	1029	2	1055	0	1688	Mtr4	Dmel	FBgn0001986	1029	NW_013582444.1
gene1139	tr	A0A0B4K7R0	A0A0B4K7R0_DROME	36.97	165	87	7	12	168	5	160	7e-17	84.3	CG12963	Dmel	FBgn0034031	225	NW_013581215.1
gene11390	tr	Q9VNU2	Q9VNU2_DROME	69.13	230	67	1	1	230	1	226	9e-87	317	laza	Dmel	FBgn0037163	346	NW_013582446.1
gene11391	tr	Q9VNU1	Q9VNU1_DROME	44.67	338	169	5	8	332	9	341	4e-71	265	CG11438	Dmel	FBgn0037164	332	NW_013582446.1
gene11393	tr	R9PY37	R9PY37_DROME	64.16	385	101	8	4	376	413	772	4e-107	385	smal	Dmel	FBgn0085409	376	NW_013582449.1
gene11394	tr	M9PBH7	M9PBH7_DROME	94.27	192	11	0	1	192	1	192	2e-105	378	Rac1	Dmel	FBgn0010333	192	NW_013582450.1
gene11395	tr	Q27J10	Q27J10_DROME	65	60	20	1	162	220	368	427	1e-12	71.6	lz	Dmel	FBgn0002576	413	NW_013582451.1
gene11396	tr	Q9V490	Q9V490_DROME	96.53	144	4	1	2	144	1	144	8e-80	292	toy	Dmel	FBgn0019650	144	NW_013582453.1
gene11397	tr	Q8IQ98	Q8IQ98_DROME	96.14	259	10	0	217	475	312	570	2e-153	539	Pdp1	Dmel	FBgn0016694	475	NW_013582454.1
gene11398	tr	Q9W0L6	Q9W0L6_DROME	80.33	798	134	8	9	784	18	814	0	1246	CG13907	Dmel	FBgn0035173	790	NW_013582456.1
gene11399	tr	Q9W0L7	Q9W0L7_DROME	39.09	440	191	19	91	490	71	473	1e-46	184	Usp10	Dmel	FBgn0052479	548	NW_013582456.1
gene114	tr	Q7JV70	Q7JV70_DROME	68.91	193	53	1	6	198	4	189	1e-77	285	Arc2	Dmel	FBgn0033928	208	NW_013581209.1
gene1140	tr	A1ZA23	A1ZA23_DROME	59.87	446	113	14	1	395	1	431	1e-111	400	CG8192	Dmel	FBgn0034030	395	NW_013581215.1
gene11400	sp	P23572	CDK1_DROME	90.91	297	27	0	1	297	1	297	9e-163	569	Cdk1	Dmel	FBgn0004106	301	NW_013582456.1
gene11401	tr	Q9W0M0	Q9W0M0_DROME	55.13	263	114	2	1	260	1	262	1e-77	286	CG13890	Dmel	FBgn0035169	260	NW_013582456.1
gene11402	sp	Q9VUY8	WASC5_DROME	59.72	1194	456	11	8	1185	3	1187	0	1464	Strumpellin	Dmel	FBgn0036571	1190	NW_013582456.1
gene11403	sp	Q9VUY9	PGM_DROME	86.54	557	75	0	3	559	4	560	0	1011	Pgm	Dmel	FBgn0003076	559	NW_013582456.1
gene11404	tr	Q9VUZ0	Q9VUZ0_DROME	73.16	190	51	0	1	190	1	190	2e-79	291	SsRbeta	Dmel	FBgn0011016	190	NW_013582456.1
gene11405	tr	Q9VT01	Q9VT01_DROME	59.5	200	59	2	1	190	1	188	3e-61	233	pall	Dmel	FBgn0036005	423	NW_013582456.1
gene11406	sp	Q9VSC1	SRP09_DROME	83.12	77	13	0	1	77	1	77	8e-36	145	Srp9	Dmel	FBgn0035827	77	NW_013582456.1
gene11407	tr	M9PEH2	M9PEH2_DROME	80.39	1224	207	13	2	1212	4	1207	0	1974	syd	Dmel	FBgn0024187	1212	NW_013582456.1
gene11408	tr	M9PDF5	M9PDF5_DROME	43.95	430	193	6	4	432	7	389	1e-101	367	Adat1	Dmel	FBgn0028658	435	NW_013582456.1
gene11409	sp	Q9VSB9	TMM43_DROME	63.37	374	136	1	2	374	3	376	3e-145	511	CG8111	Dmel	FBgn0035825	374	NW_013582456.1
gene11410	tr	Q9VSB8	Q9VSB8_DROME	58.43	344	94	6	11	341	10	317	6e-104	374	CG8281	Dmel	FBgn0035824	378	NW_013582456.1
gene11417	sp	P48612	PELO_DROME	83.83	371	60	0	1	371	1	371	0	667	pelo	Dmel	FBgn0011207	388	NW_013582462.1
gene11418	tr	C6SV53	C6SV53_DROME	55.56	45	20	0	451	495	280	324	3e-09	60.5	bip1	Dmel	FBgn0026263	497	NW_013582462.1
gene11419	tr	A1ZBN9	A1ZBN9_DROME	30	260	137	10	42	292	34	257	3e-17	85.9	CG15905	Dmel	FBgn0034462	301	NW_013582463.1
gene1142	tr	A1ZA22	A1ZA22_DROME	64.91	456	157	2	5	460	3	455	0	637	eIF2Bgamma	Dmel	FBgn0034029	460	NW_013581215.1
gene11421	tr	Q9VMS5	Q9VMS5_DROME	61.29	607	163	7	567	1123	515	1099	0	714	Bub1	Dmel	FBgn0031696	1123	NW_013582463.1
gene11422	sp	Q9VGZ5	CWO_DROME	59.72	571	157	14	1	515	78	631	3e-171	598	cwo	Dmel	FBgn0259938	573	NW_013582469.1
gene11423	tr	Q9VN28	Q9VN28_DROME	46.77	1007	384	24	59	1033	84	970	0	696	CG14650	Dmel	FBgn0037252	1033	NW_013582469.1
gene11424	tr	G7H7Y5	G7H7Y5_DROME	31.11	90	55	3	47	136	30	112	3e-06	47.8	CG42822	Dmel	FBgn0262004	152	NW_013582469.1
gene11425	tr	Q2PDQ7	Q2PDQ7_DROME	32.43	148	87	5	6	151	7	143	2e-16	81.6	CG42823	Dmel	FBgn0262005	158	NW_013582469.1
gene11426	tr	Q9VGX0	Q9VGX0_DROME	60.16	251	91	3	1	251	1	242	2e-82	301	Desi	Dmel	FBgn0037832	262	NW_013582470.1
gene1143	tr	Q7K1W5	Q7K1W5_DROME	43.98	382	193	8	2	374	1	370	2e-82	302	CG8187	Dmel	FBgn0034027	376	NW_013581215.1
gene11436	tr	Q59E37	Q59E37_DROME	74.1	251	48	3	10	258	242	477	7e-103	372	CG32547	Dmel	FBgn0052547	776	NW_013582472.1
gene11437	tr	Q9VWU6	Q9VWU6_DROME	53.06	49	18	1	16	59	4	52	2e-07	53.9	CG32548	Dmel	FBgn0052548	350	NW_013582472.1
gene1144	tr	Q7K4H1	Q7K4H1_DROME	30.27	370	227	8	58	407	66	424	4e-39	159	CG30467	Dmel	FBgn0050467	502	NW_013581215.1
gene11441	tr	Q9VLU1	Q9VLU1_DROME	66.84	383	125	2	2	384	3	383	2e-151	531	CG7367	Dmel	FBgn0031976	386	NW_013582472.1
gene11443	tr	Q9VPG1	Q9VPG1_DROME	45.87	484	199	12	15	472	50	496	7e-107	384	zye	Dmel	FBgn0036985	480	NW_013582473.1
gene11445	tr	M9MS47	M9MS47_DROME	95.26	190	9	0	1	190	242	431	1e-109	394	CG44422	Dmel	FBgn0265595	672	NW_013582475.1
gene11447	tr	Q9VFX9	Q9VFX9_DROME	52.94	68	32	0	1	68	1	68	3e-11	63.5	CG11686	Dmel	FBgn0040551	70	NW_013582477.1
gene11448	tr	A1ZAI8	A1ZAI8_DROME	78.04	214	47	0	1	214	1	214	1e-99	359	CG15617	Dmel	FBgn0034151	215	NW_013582477.1
gene11449	tr	O97066	O97066_DROME	95.14	185	9	0	1	185	1	185	1e-100	361	twr	Dmel	FBgn0262801	185	NW_013582477.1
gene1145	tr	Q9XYZ6	Q9XYZ6_DROME	58.59	582	213	8	1	565	1	571	0	644	CG5808	Dmel	FBgn0027617	565	NW_013581215.1
gene11450	tr	E1JJ73	E1JJ73_DROME	65.78	187	56	3	1	180	1	186	2e-64	241	CG1307	Dmel	FBgn0026566	180	NW_013582477.1
gene11451	sp	P51123	TAF1_DROME	71.4	2154	488	32	2	2096	5	2089	0	2853	Taf1	Dmel	FBgn0010355	2109	NW_013582477.1
gene11452	sp	Q9V3V7	SPC25_DROME	27.46	193	113	6	1	179	5	184	3e-08	55.1	Spc25	Dmel	FBgn0087021	194	NW_013582477.1
gene11453	tr	Q0E8U4	Q0E8U4_DROME	52.09	311	136	4	1	311	1	298	4e-88	321	CG17224	Dmel	FBgn0031489	315	NW_013582477.1
gene11454	tr	Q9VBA1	Q9VBA1_DROME	45.88	497	228	11	4	489	3	469	6e-101	365	CG18472	Dmel	FBgn0039463	489	NW_013582477.1
gene11455	tr	A0A0B4K7L8	A0A0B4K7L8_DROME	75.86	613	147	1	1	612	471	1083	0	992	CG46339	Dmel	FBgn0285963	612	NW_013582477.1
gene11457	tr	Q9VUV6	Q9VUV6_DROME	71.31	237	61	2	1	237	1	230	2e-98	355	GXIVsPLA2	Dmel	FBgn0036545	237	NW_013582478.1
gene11459	tr	A0A0B4LHW8	A0A0B4LHW8_DROME	51.79	390	148	13	1	368	1	372	3e-93	338	fd96Ca	Dmel	FBgn0004897	368	NW_013582480.1
gene1146	tr	Q0KI15	Q0KI15_DROME	67.48	123	39	1	1	123	1	122	2e-42	167	CG34150	Dmel	FBgn0083986	129	NW_013581215.1
gene11460	tr	M9PCQ8	M9PCQ8_DROME	31.21	503	235	20	1	442	195	647	6e-39	159	chico	Dmel	FBgn0024248	545	NW_013582484.1
gene11461	tr	Q9VGW9	Q9VGW9_DROME	46.32	408	212	2	1	401	1	408	2e-108	389	mRpL37	Dmel	FBgn0261380	401	NW_013582485.1
gene11462	tr	Q9VKN9	Q9VKN9_DROME	58.93	504	205	2	3	506	2	503	1e-178	623	SmydA-3	Dmel	FBgn0262599	509	NW_013582487.1
gene11463	tr	Q7KU81	Q7KU81_DROME	90.54	148	5	1	110	248	1	148	5e-77	285	CG42458	Dmel	FBgn0259935	581	NW_013582488.1
gene11464	sp	Q9V9I4	OR42B_DROME	29.22	243	170	1	14	256	16	256	5e-25	111	Or42b	Dmel	FBgn0033043	256	NW_013582489.1
gene11465	tr	Q9W0X0	Q9W0X0_DROME	77.33	516	117	0	1	516	32	547	0	863	emp	Dmel	FBgn0010435	516	NW_013582490.1
gene11466	tr	Q9VPS7	Q9VPS7_DROME	70.61	1208	300	10	199	1384	129	1303	0	1649	GABA-B-R3	Dmel	FBgn0031275	1399	NW_013582491.1
gene11467	tr	A1ZAH3	A1ZAH3_DROME	92.68	410	29	1	1	409	6	415	0	803	Syn2	Dmel	FBgn0034135	409	NW_013582492.1
gene11468	tr	E1JH14	E1JH14_DROME	43.27	312	154	8	41	335	45	350	6e-54	209	ana	Dmel	FBgn0011746	494	NW_013582494.1
gene11469	tr	A1Z7N0	A1Z7N0_DROME	43.95	380	211	2	2	380	8	386	4e-86	315	CG8197	Dmel	FBgn0033369	381	NW_013582494.1
gene1147	tr	A1Z933	A1Z933_DROME	79.76	84	17	0	1	84	1	84	2e-33	137	CG33672	Dmel	FBgn0061360	89	NW_013581215.1
gene11470	tr	Q9VYT0	Q9VYT0_DROME	53.95	304	140	0	13	316	5	308	3e-104	375	CG15739	Dmel	FBgn0030347	316	NW_013582495.1
gene11471	tr	Q9VYT1	Q9VYT1_DROME	63.92	352	78	8	1	306	1	349	2e-117	419	CG11802	Dmel	FBgn0030346	306	NW_013582495.1
gene11472	tr	Q8IR85	Q8IR85_DROME	71.2	309	89	0	10	318	12	320	3e-133	471	CG1847	Dmel	FBgn0030345	318	NW_013582495.1
gene11473	tr	M9MSJ7	M9MSJ7_DROME	33.82	68	42	2	5	69	278	345	0.0001	44.3	CG42676	Dmel	FBgn0261562	310	NW_013582495.1
gene11474	tr	Q8IR46	Q8IR46_DROME	55.17	348	81	12	3	297	315	640	5e-71	265	CG14408	Dmel	FBgn0030581	321	NW_013582495.1
gene11475	tr	Q9W3F5	Q9W3F5_DROME	58.38	197	77	2	43	239	20	211	1e-57	220	CG12123	Dmel	FBgn0030039	255	NW_013582499.1
gene11476	tr	F0JAP7	F0JAP7_DROME	50.54	93	45	1	4	96	136	227	6e-24	105	CG15347	Dmel	FBgn0030040	97	NW_013582499.1
gene11477	tr	Q9W3F4	Q9W3F4_DROME	66.35	416	98	9	10	388	1	411	5e-152	535	org-1	Dmel	FBgn0021767	688	NW_013582499.1
gene11478	sp	O44424	DGC14_DROME	59.1	335	115	6	88	421	117	430	2e-104	376	Es2	Dmel	FBgn0023506	462	NW_013582499.1
gene11479	tr	O76752	O76752_DROME	54.96	262	114	3	3	263	1	259	2e-79	292	Sptr	Dmel	FBgn0014032	263	NW_013582499.1
gene1148	tr	Q7K2V9	Q7K2V9_DROME	70.3	394	111	3	1	392	1	390	9e-166	580	CG33671	Dmel	FBgn0061359	392	NW_013581215.1
gene11483	sp	Q9NGC3	CEG1A_DROME	94.44	54	3	0	57	110	72	125	1e-24	108	CenG1A	Dmel	FBgn0028509	115	NW_013582501.1
gene11484	tr	M9PCE8	M9PCE8_DROME	66.25	640	206	3	1	640	1	630	0	908	Acer	Dmel	FBgn0016122	640	NW_013582501.1
gene11485	tr	X2JEJ1	X2JEJ1_DROME	43.32	397	187	8	28	395	36	423	9e-93	337	JMJD4	Dmel	FBgn0032671	399	NW_013582502.1
gene11486	sp	Q9NG98	TOP3A_DROME	72.11	753	207	2	17	767	17	768	0	1152	Top3alpha	Dmel	FBgn0040268	1150	NW_013582503.1
gene11487	tr	Q9VZA5	Q9VZA5_DROME	90.18	224	16	4	74	291	116	339	3e-112	401	CG42540	Dmel	FBgn0260657	291	NW_013582507.1
gene11488	tr	Q9VMB3	Q9VMB3_DROME	36.81	144	64	6	171	299	68	199	6e-13	72	CG11050	Dmel	FBgn0031836	300	NW_013582509.1
gene11489	tr	Q9V3V9	Q9V3V9_DROME	43.77	329	172	4	34	352	27	352	3e-78	288	EndoGI	Dmel	FBgn0028515	358	NW_013582509.1
gene1149	sp	Q9TVQ5	SPT4H_DROME	84.48	116	18	0	1	116	1	116	1e-56	214	spt4	Dmel	FBgn0028683	116	NW_013581215.1
gene11490	tr	Q9I7M8	Q9I7M8_DROME	43.59	702	368	9	1	693	1	683	1e-170	597	Ku80	Dmel	FBgn0041627	698	NW_013582509.1
gene11491	tr	Q961A8	Q961A8_DROME	75.88	626	147	3	1	622	1	626	0	1020	Papss	Dmel	FBgn0020389	625	NW_013582509.1
gene11493	tr	Q9VCT4	Q9VCT4_DROME	82.23	287	16	1	42	293	191	477	9e-138	486	klg	Dmel	FBgn0017590	293	NW_013582511.1
gene11495	tr	M9PCK0	M9PCK0_DROME	87.5	120	15	0	11	130	11	130	2e-57	217	CG34351	Dmel	FBgn0085380	130	NW_013582515.1
gene11496	tr	Q9V4F3	Q9V4F3_DROME	68.37	215	57	5	1	213	144	349	2e-73	274	CG11360	Dmel	FBgn0039920	575	NW_013582517.1
gene11498	sp	Q9V3U0	BGML_DROME	51.46	684	316	7	12	682	1	681	0	703	hll	Dmel	FBgn0028519	682	NW_013582518.1
gene115	tr	Q7K1U0	Q7K1U0_DROME	67.35	245	73	3	1	239	1	244	1e-87	319	Arc1	Dmel	FBgn0033926	246	NW_013581209.1
gene1150	sp	Q9V6B9	NUP54_DROME	63.86	617	164	12	1	568	1	607	0	752	Nup54	Dmel	FBgn0033737	571	NW_013581215.1
gene11500	tr	Q9V392	Q9V392_DROME	26.77	396	228	11	47	421	19	373	5e-31	132	NimC4	Dmel	FBgn0260011	428	NW_013582518.1
gene11501	tr	A8DZ27	A8DZ27_DROME	71.86	295	79	2	3	293	7	301	3e-124	441	dpr7	Dmel	FBgn0053481	316	NW_013582521.1
gene11502	tr	Q9VKP5	Q9VKP5_DROME	65.41	399	114	11	437	821	486	874	2e-144	509	CG6700	Dmel	FBgn0032305	821	NW_013582522.1
gene11503	sp	Q9VKN7	AURKB_DROME	74.45	317	81	0	9	325	5	321	4e-142	501	aurB	Dmel	FBgn0024227	331	NW_013582522.1
gene11504	tr	Q9VRL4	Q9VRL4_DROME	64.71	306	97	4	184	489	556	850	6e-113	404	Ir64a	Dmel	FBgn0035604	506	NW_013582523.1
gene11506	tr	X2JCP8	X2JCP8_DROME	99.73	376	1	0	1	376	1	376	0	784	Act5C	Dmel	FBgn0000042	376	NW_013582525.1
gene11507	tr	Q9W459	Q9W459_DROME	58.23	486	202	1	1	485	1	486	8e-172	600	CG4020	Dmel	FBgn0029821	498	NW_013582525.1
gene11508	tr	Q9W458	Q9W458_DROME	57.04	533	146	11	1	453	1	530	2e-142	503	CG12236	Dmel	FBgn0029822	468	NW_013582525.1
gene11509	tr	Q9W457	Q9W457_DROME	71.8	461	129	1	6	465	75	535	0	702	Shmt	Dmel	FBgn0029823	467	NW_013582525.1
gene1151	tr	A1Z902	A1Z902_DROME	50.45	220	82	8	74	291	36	230	1e-41	167	CG13154	Dmel	FBgn0033736	301	NW_013581215.1
gene11511	sp	O18413	PRS8_DROME	98.25	399	6	1	1	398	7	405	0	798	Rpt6	Dmel	FBgn0020369	398	NW_013582525.1
gene11512	tr	Q9VLL4	Q9VLL4_DROME	40.3	526	206	20	1	502	1	442	2e-75	280	CG13398	Dmel	FBgn0032042	502	NW_013582528.1
gene11513	tr	Q86BM5	Q86BM5_DROME	38.93	298	115	13	1	261	1	268	1e-24	112	Akap200	Dmel	FBgn0027932	853	NW_013582528.1
gene11514	sp	Q7KU24	CHD1_DROME	66.61	1821	457	34	290	2075	179	1883	0	2263	Chd1	Dmel	FBgn0250786	2075	NW_013582528.1
gene11515	sp	O76460	RAD54_DROME	78.28	746	141	4	25	751	1	744	0	1217	okr	Dmel	FBgn0002989	797	NW_013582528.1
gene11516	tr	O76462	O76462_DROME	72.54	335	83	3	8	339	4	332	8e-137	483	Bem46	Dmel	FBgn0025109	341	NW_013582528.1
gene11517	tr	Q9VMI9	Q9VMI9_DROME	81.74	619	110	2	7	622	1	619	0	1048	mtm	Dmel	FBgn0025742	622	NW_013582528.1
gene11518	sp	P07713	DECA_DROME	74.23	388	92	3	445	826	203	588	0	635	dpp	Dmel	FBgn0000490	826	NW_013582529.1
gene11519	tr	M9NE09	M9NE09_DROME	83.16	885	115	3	117	968	1557	2440	0	1550	CG43367	Dmel	FBgn0263110	968	NW_013582530.1
gene1152	tr	Q7K209	Q7K209_DROME	65.69	306	104	1	1	306	9	313	2e-115	412	CG8525	Dmel	FBgn0033735	317	NW_013581215.1
gene11520	tr	Q9VZF9	Q9VZF9_DROME	84.51	71	11	0	151	221	135	205	3e-34	142	Cpr64Ad	Dmel	FBgn0035513	247	NW_013582530.1
gene11521	tr	Q9VZG0	Q9VZG0_DROME	75.47	106	23	2	128	232	84	187	6e-35	144	Cpr64Ac	Dmel	FBgn0035512	242	NW_013582530.1
gene11522	tr	Q9VZG1	Q9VZG1_DROME	70.23	131	26	5	1	131	1	118	2e-42	167	Cpr64Ab	Dmel	FBgn0035511	138	NW_013582530.1
gene11523	tr	Q9VZG2	Q9VZG2_DROME	66.87	166	37	2	35	200	3	150	2e-44	175	Cpr64Aa	Dmel	FBgn0035510	228	NW_013582530.1
gene11524	tr	Q7PLV6	Q7PLV6_DROME	50.38	528	262	0	1	528	405	932	5e-156	548	CG40470	Dmel	FBgn0058470	532	NW_013582531.1
gene11525	tr	Q9VZP5	Q9VZP5_DROME	93.69	111	7	0	1	111	1034	1144	5e-60	225	eIF5B	Dmel	FBgn0026259	111	NW_013582535.1
gene11527	sp	O17444	VACHT_DROME	86.82	592	63	3	3	594	2	578	0	944	VAChT	Dmel	FBgn0270928	594	NW_013582539.1
gene11528	sp	P07668	CLAT_DROME	66.72	664	215	4	134	792	59	721	0	942	ChAT	Dmel	FBgn0000303	798	NW_013582539.1
gene11529	tr	Q9VE40	Q9VE40_DROME	33.48	224	133	6	1	213	1	219	5e-12	68.2	CG7714	Dmel	FBgn0038645	213	NW_013582539.1
gene1153	tr	Q7K4T8	Q7K4T8_DROME	67.86	448	134	4	21	465	18	458	1e-174	609	CG8520	Dmel	FBgn0033734	465	NW_013581215.1
gene11530	tr	Q9VE39	Q9VE39_DROME	43.7	119	55	2	5	123	3	109	3e-25	112	CG7715	Dmel	FBgn0038646	256	NW_013582539.1
gene11532	tr	Q8MSQ4	Q8MSQ4_DROME	75	1424	314	18	2	1397	157	1566	0	2135	Mekk1	Dmel	FBgn0024329	1400	NW_013582539.1
gene11533	tr	M9MS15	M9MS15_DROME	65.08	885	256	18	1	871	1	846	0	1121	Nrt	Dmel	FBgn0004108	871	NW_013582540.1
gene11534	tr	Q9VV99	Q9VV99_DROME	54.45	551	239	4	120	670	68	606	8e-174	607	CG13025	Dmel	FBgn0036660	672	NW_013582540.1
gene11535	tr	A1Z6S4	A1Z6S4_DROME	38.69	442	252	5	13	448	20	448	5e-88	322	ppk25	Dmel	FBgn0053349	461	NW_013582541.1
gene11536	tr	M9PDT5	M9PDT5_DROME	69.75	324	48	9	27	334	513	802	6e-111	397	bab1	Dmel	FBgn0004870	375	NW_013582542.1
gene11537	tr	Q9W0K9	Q9W0K9_DROME	77.63	219	49	0	1	219	1	219	5e-100	360	CG9205	Dmel	FBgn0035181	223	NW_013582542.1
gene11538	tr	Q7KVD1	Q7KVD1_DROME	83.83	1651	250	8	1	1647	1	1638	0	2837	trio	Dmel	FBgn0024277	1657	NW_013582542.1
gene11539	tr	Q8IRI5	Q8IRI5_DROME	42.21	199	85	5	1	194	1	174	7e-21	97.4	trio	Dmel	FBgn0024277	204	NW_013582542.1
gene1154	tr	A1Z8Z8	A1Z8Z8_DROME	29.71	350	176	16	130	422	90	426	2e-18	90.9	CG13157	Dmel	FBgn0033732	428	NW_013581215.1
gene11540	tr	Q9VA71	Q9VA71_DROME	72.18	381	98	2	8	380	40	420	1e-160	563	CG2224	Dmel	FBgn0039773	380	NW_013582543.1
gene11541	sp	Q9VA73	CMC_DROME	81.1	693	123	3	1	685	3	695	0	1174	aralar1	Dmel	FBgn0028646	685	NW_013582543.1
gene11542	tr	Q9VA75	Q9VA75_DROME	52.48	282	95	10	26	303	9	255	2e-61	232	Osi23	Dmel	FBgn0039771	304	NW_013582543.1
gene11543	tr	A1Z7D2	A1Z7D2_DROME	53.92	395	175	6	13	402	7	399	9e-119	424	CG30371	Dmel	FBgn0050371	403	NW_013582545.1
gene11544	tr	A1Z7D1	A1Z7D1_DROME	56.99	372	152	2	48	419	34	397	2e-126	449	CG30375	Dmel	FBgn0050375	420	NW_013582545.1
gene11545	tr	A1Z7C5	A1Z7C5_DROME	53.22	295	131	4	339	630	235	525	1e-86	318	CG14760	Dmel	FBgn0033277	632	NW_013582545.1
gene11547	sp	Q9V3Z2	SER7_DROME	58.38	382	154	2	20	401	15	391	2e-132	469	Sp7	Dmel	FBgn0037515	401	NW_013582548.1
gene1155	tr	Q9VT14	Q9VT14_DROME	36.76	204	118	2	7	204	13	211	1e-39	160	CG3222	Dmel	FBgn0036014	300	NW_013581215.1
gene11550	tr	Q9VA76	Q9VA76_DROME	76.19	210	49	1	36	244	144	353	2e-97	352	CG15537	Dmel	FBgn0039770	244	NW_013582550.1
gene11551	tr	Q9VA77	Q9VA77_DROME	51.27	632	293	8	5	631	9	630	0	702	CG15534	Dmel	FBgn0039769	633	NW_013582550.1
gene11552	tr	Q9VA78	Q9VA78_DROME	60.03	633	239	9	5	628	12	639	0	783	CG15533	Dmel	FBgn0039768	683	NW_013582550.1
gene11553	tr	Q8IMM9	Q8IMM9_DROME	29.95	197	119	7	1	189	1	186	2e-16	82.4	CG31053	Dmel	FBgn0051053	211	NW_013582550.1
gene11554	tr	O76339	O76339_DROME	38.76	178	95	5	17	185	20	192	2e-24	109	agt	Dmel	FBgn0024912	190	NW_013582550.1
gene11555	tr	Q9VA79	Q9VA79_DROME	58.14	516	167	10	2	502	3	484	4e-161	565	CG2218	Dmel	FBgn0039767	502	NW_013582550.1
gene11556	tr	Q9VA81	Q9VA81_DROME	59.44	143	53	2	1	141	1	140	1e-45	178	mRpS18C	Dmel	FBgn0039765	141	NW_013582550.1
gene11557	tr	Q9VPC7	Q9VPC7_DROME	50.9	833	235	28	456	1246	388	1088	5e-171	599	CG13251	Dmel	FBgn0037014	1246	NW_013582551.1
gene11558	tr	Q9XZ34	Q9XZ34_DROME	36.58	760	466	11	3	753	7	759	2e-130	464	Rif1	Dmel	FBgn0050085	1355	NW_013582552.1
gene1156	tr	A1Z8Z7	A1Z8Z7_DROME	86.06	165	21	2	29	192	26	189	1e-79	292	Cpr49Ah	Dmel	FBgn0033731	193	NW_013581215.1
gene11560	tr	L0MLM5	L0MLM5_DROME	63.76	149	48	3	1	146	1	146	2e-47	184	CG32850	Dmel	FBgn0052850	146	NW_013582553.1
gene11561	tr	M9PCK0	M9PCK0_DROME	79.17	96	15	1	49	139	131	226	6e-40	159	CG34351	Dmel	FBgn0085380	139	NW_013582555.1
gene11563	297\pol	P20825	POL2_DROME	30.86	81	55	1	88	167	185	265	0.0002	45.1	Dmel	FBgn0027622	P20825	181	NW_013582556.1
gene11564	tr	Q7KTI0	Q7KTI0_DROME	65.13	261	91	0	1	261	1	261	2e-106	382	fu12	Dmel	FBgn0026718	267	NW_013582557.1
gene11565	tr	M9NEU5	M9NEU5_DROME	96.03	126	5	0	1	126	1	126	6e-68	251	chic	Dmel	FBgn0000308	126	NW_013582558.1
gene11567	tr	Q86PD3	Q86PD3_DROME	76.69	163	36	2	8	170	101	261	1e-70	263	CG30022	Dmel	FBgn0050022	211	NW_013582559.1
gene11568	tr	Q961J0	Q961J0_DROME	69.76	582	144	10	20	586	66	630	0	704	sprt	Dmel	FBgn0082585	591	NW_013582559.1
gene11569	tr	A1Z8K9	A1Z8K9_DROME	61.43	210	72	3	7	207	5	214	5e-69	257	Sod3	Dmel	FBgn0033631	222	NW_013582559.1
gene1157	tr	A1Z8Z3	A1Z8Z3_DROME	69.4	134	40	1	1	134	1	133	2e-46	181	Cpr49Ag	Dmel	FBgn0033730	135	NW_013581215.1
gene11570	tr	A1Z8K7	A1Z8K7_DROME	82.85	239	41	0	5	243	1	239	7e-111	396	Tsp47F	Dmel	FBgn0033629	243	NW_013582559.1
gene11571	tr	Q6NR22	Q6NR22_DROME	33.87	310	166	8	1	305	1	276	1e-36	150	CG1360	Dmel	FBgn0033195	305	NW_013582559.1
gene11572	sp	P35992	PTP10_DROME	83.7	184	28	2	7	188	32	215	4e-84	307	Ptp10D	Dmel	FBgn0004370	204	NW_013582560.1
gene11573	sp	P35992	PTP10_DROME	86.23	1416	172	4	21	1413	216	1631	0	2514	Ptp10D	Dmel	FBgn0004370	1413	NW_013582560.1
gene11577	tr	Q59E37	Q59E37_DROME	80.87	183	35	0	47	229	59	241	6e-90	327	CG32547	Dmel	FBgn0052547	251	NW_013582561.1
gene11578	tr	Q9VGU7	Q9VGU7_DROME	50.62	486	206	11	1	481	1	457	1e-127	453	CG14696	Dmel	FBgn0037853	481	NW_013582568.1
gene11579	tr	A0A0B4K700	A0A0B4K700_DROME	68.47	2176	536	27	1	2121	1	2081	0	2868	msps	Dmel	FBgn0027948	2121	NW_013582568.1
gene1158	tr	A1Z8Z2	A1Z8Z2_DROME	62.6	123	45	1	1	122	1	123	4e-35	142	Cpr49Af	Dmel	FBgn0033729	128	NW_013581215.1
gene11580	tr	Q9VEZ2	Q9VEZ2_DROME	88.54	1711	182	4	1	1699	1	1709	0	3157	CG10185	Dmel	FBgn0038397	1724	NW_013582568.1
gene11581	tr	Q9V405	Q9V405_DROME	97.31	409	11	0	1	409	5	413	0	820	Rpt3	Dmel	FBgn0028686	409	NW_013582573.1
gene11582	tr	Q9VZ30	Q9VZ30_DROME	36.17	1200	486	43	1454	2468	1435	2539	4e-127	455	CG11122	Dmel	FBgn0030266	3252	NW_013582573.1
gene11583	sp	Q9VKH0	COG8_DROME	69.64	560	153	4	1	557	7	552	0	790	CG6488	Dmel	FBgn0032361	579	NW_013582574.1
gene11584	sp	Q9VN14	CONT_DROME	78.38	1360	271	9	24	1377	31	1373	0	2209	Cont	Dmel	FBgn0037240	1393	NW_013582575.1
gene11586	tr	Q9VCG0	Q9VCG0_DROME	46.25	160	71	3	5	161	6	153	3e-36	147	CG13599	Dmel	FBgn0039128	163	NW_013582575.1
gene11587	tr	Q9VCF8	Q9VCF8_DROME	71.77	372	104	1	1	372	1	371	1e-166	582	CG5854	Dmel	FBgn0039130	372	NW_013582575.1
gene11588	sp	P54385	DHE3_DROME	91.46	562	45	2	1	559	1	562	0	1077	Gdh	Dmel	FBgn0001098	559	NW_013582575.1
gene11589	tr	Q9V3D8	Q9V3D8_DROME	71.71	403	111	2	69	470	26	426	3e-171	598	grsm	Dmel	FBgn0040493	472	NW_013582575.1
gene1159	tr	Q95RB2	Q95RB2_DROME	80	135	26	1	1	135	1	134	6e-50	192	Cpr49Ae	Dmel	FBgn0033728	135	NW_013581215.1
gene11590	tr	M9PJI4	M9PJI4_DROME	69.47	321	44	3	22	309	21	320	2e-108	389	dlg1	Dmel	FBgn0001624	394	NW_013582579.1
gene11591	tr	Q7JWQ7	Q7JWQ7_DROME	74.82	409	102	1	23	431	19	426	0	665	Swim	Dmel	FBgn0034709	434	NW_013582580.1
gene11592	tr	Q9W277	Q9W277_DROME	84.53	834	116	4	1	833	1	822	0	1466	Vps35	Dmel	FBgn0034708	833	NW_013582580.1
gene11593	tr	Q6NR39	Q6NR39_DROME	83.07	502	50	6	1	489	19	498	0	783	Rgk1	Dmel	FBgn0264753	489	NW_013582580.1
gene11594	tr	Q9VGM2	Q9VGM2_DROME	45.31	128	70	0	8	135	3	130	7e-22	100	fabp	Dmel	FBgn0037913	185	NW_013582581.1
gene11595	tr	Q9VE63	Q9VE63_DROME	33.54	319	167	7	1	319	4	277	8e-39	157	CG7691	Dmel	FBgn0038626	323	NW_013582581.1
gene11597	tr	Q9VEN6	Q9VEN6_DROME	80	180	36	0	20	199	21	200	3e-82	301	mRpS11	Dmel	FBgn0038474	199	NW_013582584.1
gene11599	tr	Q9Y171	Q9Y171_DROME	75.69	362	78	3	68	420	60	420	2e-160	562	CG6404	Dmel	FBgn0027615	438	NW_013582585.1
gene116	tr	Q7K1U0	Q7K1U0_DROME	74.05	131	34	0	9	139	42	172	3e-56	213	Arc1	Dmel	FBgn0033926	148	NW_013581209.1
gene1160	tr	A1Z8Y8	A1Z8Y8_DROME	47.98	173	74	3	14	184	8	166	7e-40	160	Cpr49Ad	Dmel	FBgn0033726	185	NW_013581215.1
gene11600	sp	Q9VTC4	U195A_DROME	88.39	155	18	0	1	155	1	155	3e-75	277	galla-2	Dmel	FBgn0036107	156	NW_013582585.1
gene11602	tr	Q9VZA6	Q9VZA6_DROME	56.85	146	57	2	194	337	108	249	9e-42	169	CG11357	Dmel	FBgn0035558	608	NW_013582585.1
gene11603	tr	Q9VZA6	Q9VZA6_DROME	39.56	316	158	6	58	370	110	395	7e-62	234	CG11357	Dmel	FBgn0035558	392	NW_013582585.1
gene11604	tr	E1JJ04	E1JJ04_DROME	55.22	2175	882	14	12	2130	26	2164	0	2372	Dhc98D	Dmel	FBgn0013813	2130	NW_013582586.1
gene11605	tr	Q9W3T7	Q9W3T7_DROME	72.03	118	25	1	6	123	22	131	1e-48	188	bou	Dmel	FBgn0261284	141	NW_013582587.1
gene11606	tr	M9PGW0	M9PGW0_DROME	88.95	362	39	1	1	361	1	362	0	668	ogre	Dmel	FBgn0004646	361	NW_013582587.1
gene11607	tr	Q7PLE9	Q7PLE9_DROME	64.32	213	71	2	13	225	14	221	1e-76	283	Rab21	Dmel	FBgn0039966	227	NW_013582587.1
gene11608	tr	Q9VGW5	Q9VGW5_DROME	53.28	137	57	3	1	137	1	130	1e-28	122	CG14687	Dmel	FBgn0037835	144	NW_013582588.1
gene11609	tr	Q961D3	Q961D3_DROME	67.81	1376	398	12	1	1355	1	1352	0	1939	rdog	Dmel	FBgn0039644	1359	NW_013582589.1
gene1161	tr	Q7JR69	Q7JR69_DROME	65.67	300	95	6	1	299	1	293	7e-93	337	Cpr49Ac	Dmel	FBgn0033725	367	NW_013581215.1
gene11610	tr	A0A0B4KGX3	A0A0B4KGX3_DROME	59.97	722	174	19	1	650	1	679	0	707	gl	Dmel	FBgn0004618	650	NW_013582589.1
gene11611	tr	X2JIW9	X2JIW9_DROME	76.21	580	136	2	3	580	91	670	0	981	Tbh	Dmel	FBgn0010329	580	NW_013582591.1
gene11612	sp	P40798	STC_DROME	71.45	802	225	2	134	933	307	1106	0	1192	stc	Dmel	FBgn0001978	933	NW_013582591.1
gene11613	tr	A0A0B4LFW5	A0A0B4LFW5_DROME	70	350	95	2	1	349	1	341	6e-147	518	Gyg	Dmel	FBgn0265191	630	NW_013582593.1
gene11616	tr	Q9VPK5	Q9VPK5_DROME	56.99	544	180	11	217	747	1151	1653	2e-148	523	CG42399	Dmel	FBgn0259818	748	NW_013582594.1
gene11617	tr	Q9VPK4	Q9VPK4_DROME	61.04	77	30	0	56	132	70	146	9e-24	107	CG11454	Dmel	FBgn0031224	249	NW_013582594.1
gene11618	tr	Q9VKF5	Q9VKF5_DROME	28.5	193	88	9	1	191	1	145	1e-09	60.1	CG14931	Dmel	FBgn0032374	220	NW_013582594.1
gene11619	tr	E1JGX3	E1JGX3_DROME	69.95	609	169	8	908	1511	1398	1997	0	819	Nipped-B	Dmel	FBgn0026401	1521	NW_013582594.1
gene1162	tr	Q9VT14	Q9VT14_DROME	38.69	199	121	1	7	204	13	211	2e-39	159	CG3222	Dmel	FBgn0036014	299	NW_013581215.1
gene11620	tr	Q9VEB1	Q9VEB1_DROME	50.16	321	158	2	17	336	15	334	1e-83	306	Mdh2	Dmel	FBgn0262559	339	NW_013582594.1
gene11621	tr	M9PCR0	M9PCR0_DROME	41.13	231	127	3	7	235	53	276	1e-48	190	cort	Dmel	FBgn0000351	240	NW_013582595.1
gene11622	tr	M9PCR0	M9PCR0_DROME	39.21	227	135	2	8	234	236	459	3e-46	182	cort	Dmel	FBgn0000351	262	NW_013582595.1
gene11623	tr	Q9VXK3	Q9VXK3_DROME	29.76	84	59	0	1	84	103	186	5e-10	59.3	CG12698	Dmel	FBgn0030721	119	NW_013582596.1
gene11624	tr	Q9VRS5	Q9VRS5_DROME	47.43	272	135	3	44	310	49	317	1e-67	253	CG6462	Dmel	FBgn0035663	313	NW_013582603.1
gene11625	tr	Q9VRS7	Q9VRS7_DROME	60.79	278	102	3	1	276	1	273	3e-93	338	Jon65Aiii	Dmel	FBgn0035665	277	NW_013582603.1
gene11626	tr	Q9VRS6	Q9VRS6_DROME	62.87	272	99	2	1	271	1	271	3e-90	328	Jon65Aiv	Dmel	FBgn0250815	273	NW_013582603.1
gene11628	tr	Q9VKW8	Q9VKW8_DROME	88.57	105	12	0	1	105	1	105	1e-53	205	CG17768	Dmel	FBgn0032240	145	NW_013582604.1
gene11629	tr	Q9Y110	Q9Y110_DROME	77.57	107	16	2	668	766	569	675	8e-42	169	CG6495	Dmel	FBgn0027550	766	NW_013582605.1
gene1163	tr	A1Z8Y4	A1Z8Y4_DROME	37.07	232	97	9	24	221	15	231	2e-30	129	CG13155	Dmel	FBgn0033723	222	NW_013581215.1
gene11630	tr	Q7KTG2	Q7KTG2_DROME	43.3	582	293	12	3	561	3754	4321	1e-142	503	Apoltp	Dmel	FBgn0032136	569	NW_013582606.1
gene11631	tr	Q9W423	Q9W423_DROME	65.57	61	21	0	1	61	1	61	6e-21	95.9	schlank	Dmel	FBgn0040918	64	NW_013582607.1
gene11633	tr	T2GGJ9	T2GGJ9_DROME	58.37	490	195	5	1	482	296	784	2e-167	585	CG6379	Dmel	FBgn0029693	485	NW_013582607.1
gene11634	sp	Q9VKV8	CFA20_DROME	93.47	199	13	0	1	199	1	199	3e-110	394	Bug22	Dmel	FBgn0032248	199	NW_013582608.1
gene11635	tr	A0A0B4K7T1	A0A0B4K7T1_DROME	65.93	854	168	15	1	839	25	770	0	898	mim	Dmel	FBgn0053558	2905	NW_013582609.1
gene11636	tr	Q8MLN2	Q8MLN2_DROME	25.66	113	81	3	4	115	1	111	2e-07	52.8	CG30428	Dmel	FBgn0050428	256	NW_013582609.1
gene11637	tr	Q7JUN9	Q7JUN9_DROME	68.42	285	90	0	24	308	1	285	8e-119	423	CG3358	Dmel	FBgn0033117	312	NW_013582609.1
gene11638	tr	Q9V3I1	Q9V3I1_DROME	81.6	163	28	2	51	212	10	171	4e-72	268	dUTPase	Dmel	FBgn0250837	264	NW_013582609.1
gene11639	tr	Q9VHT3	Q9VHT3_DROME	62.43	181	64	1	1	181	1	177	1e-60	229	Sgt1	Dmel	FBgn0265101	181	NW_013582609.1
gene1164	tr	A1Z8Y3	A1Z8Y3_DROME	54.05	259	86	7	23	270	20	256	4e-41	165	Cpr49Ab	Dmel	FBgn0050042	271	NW_013581215.1
gene11640	tr	Q9W1D9	Q9W1D9_DROME	49.16	179	87	3	11	185	277	455	4e-41	164	CG3860	Dmel	FBgn0034951	185	NW_013582610.1
gene11642	sp	Q8IQ70	MCU_DROME	59.43	281	114	0	1	281	73	353	1e-105	379	MCU	Dmel	FBgn0042185	315	NW_013582613.1
gene11643	sp	P98159	NUDEL_DROME	45.25	2734	1237	56	26	2642	25	2615	0	2199	ndl	Dmel	FBgn0002926	2643	NW_013582613.1
gene11644	sp	Q9V4S8	CSN7_DROME	63.47	271	90	3	1	265	1	268	4e-100	361	CSN7	Dmel	FBgn0028836	334	NW_013582615.1
gene11646	tr	A0A0B4KEG7	A0A0B4KEG7_DROME	54.7	117	53	0	1	117	1	117	1e-34	141	Lcp2	Dmel	FBgn0002533	123	NW_013582615.1
gene11648	tr	A0A0B4KF10	A0A0B4KF10_DROME	47.95	146	59	3	1	146	1	129	5e-34	140	Lcp1	Dmel	FBgn0002531	166	NW_013582615.1
gene11649	tr	Q9VRR2	Q9VRR2_DROME	82.23	484	86	0	1	484	1	484	0	861	CG10483	Dmel	FBgn0035649	531	NW_013582621.1
gene1165	tr	A8DRW0	A8DRW0_DROME	81.3	123	22	1	19	141	23	144	2e-42	167	Cpr49Aa	Dmel	FBgn0050045	141	NW_013581215.1
gene11650	tr	B9EQW2	B9EQW2_DROME	85.83	769	97	3	28	784	7	775	0	1365	snu	Dmel	FBgn0039594	784	NW_013582622.1
gene11651	tr	Q9V3N4	Q9V3N4_DROME	75.22	226	53	1	1	223	1	226	1e-100	362	htt	Dmel	FBgn0027655	223	NW_013582622.1
gene11652	tr	Q8SYC4	Q8SYC4_DROME	71.04	366	104	1	1	366	19	382	1e-164	575	CG13893	Dmel	FBgn0035146	392	NW_013582624.1
gene11653	sp	Q9W0P8	MED14_DROME	74.17	1568	342	17	1	1521	1	1552	0	2285	MED14	Dmel	FBgn0035145	1533	NW_013582624.1
gene11654	tr	Q9VZF1	Q9VZF1_DROME	63	527	188	4	1	523	1	524	0	713	CG1309	Dmel	FBgn0035519	523	NW_013582624.1
gene11655	tr	Q9VJM3	Q9VJM3_DROME	39.22	204	115	3	50	245	88	290	5e-39	158	CG4891	Dmel	FBgn0028520	252	NW_013582624.1
gene11656	tr	Q9VZF0	Q9VZF0_DROME	89.85	197	17	1	1	197	1	194	7e-92	333	CG11586	Dmel	FBgn0035520	197	NW_013582624.1
gene11657	sp	Q9VZE7	CTLH1_DROME	77.19	684	150	4	1	680	1	682	0	1093	Ctl1	Dmel	FBgn0035523	687	NW_013582624.1
gene11658	sp	Q9VZE6	BRX1_DROME	74.01	354	83	4	1	347	1	352	5e-155	544	CG11583	Dmel	FBgn0035524	356	NW_013582624.1
gene11659	tr	Q9VZE4	Q9VZE4_DROME	82.78	453	75	1	23	472	18	470	0	764	CG1316	Dmel	FBgn0035526	762	NW_013582624.1
gene1166	sp	Q7JZV0	LCP2A_DROME	50.43	115	53	2	1	112	1	114	2e-22	100	Cpr47Eg	Dmel	FBgn0086519	115	NW_013581215.1
gene11660	sp	Q9VZS3	ETIF1_DROME	95.45	110	5	0	1	110	1	110	9e-59	221	eIF1	Dmel	FBgn0035423	110	NW_013582624.1
gene11661	tr	Q9VZU3	Q9VZU3_DROME	48.96	527	221	10	1	498	1	508	1e-120	431	CG15812	Dmel	FBgn0035405	508	NW_013582624.1
gene11662	tr	Q9VZF3	Q9VZF3_DROME	82.33	215	38	0	4	218	7	221	3e-102	367	CG1265	Dmel	FBgn0035517	218	NW_013582624.1
gene11663	tr	Q9VZF2	Q9VZF2_DROME	62.4	851	302	9	27	872	3	840	0	1058	CG15011	Dmel	FBgn0035518	872	NW_013582624.1
gene11664	sp	Q9XYF4	DRONC_DROME	35.53	456	251	11	1	428	10	450	3e-66	249	Dronc	Dmel	FBgn0026404	428	NW_013582624.1
gene11665	tr	E1JI98	E1JI98_DROME	61.54	78	23	2	1	71	1	78	4e-20	92.8	CG42455	Dmel	FBgn0259932	71	NW_013582624.1
gene11666	tr	M9NEV0	M9NEV0_DROME	70.38	1820	433	25	24	1762	33	1827	0	2456	lid	Dmel	FBgn0031759	1806	NW_013582625.1
gene11668	sp	Q9VUX3	NOTUM_DROME	74.58	354	81	3	133	477	83	436	1e-164	577	Notum	Dmel	FBgn0044028	739	NW_013582626.1
gene11669	tr	Q9VUX4	Q9VUX4_DROME	59.13	438	168	3	19	455	24	451	3e-158	555	CG5895	Dmel	FBgn0036560	456	NW_013582626.1
gene1167	sp	P82384	LCP9_DROME	64.04	89	32	0	1	89	1	89	6e-29	122	Lcp9	Dmel	FBgn0025578	93	NW_013581215.1
gene11670	tr	M9MRN8	M9MRN8_DROME	42.39	92	46	4	1	88	1	89	3e-15	76.6	CG42713	Dmel	FBgn0261630	88	NW_013582626.1
gene11671	tr	M9PI74	M9PI74_DROME	49.41	427	183	7	36	430	12	437	3e-115	412	Diap1	Dmel	FBgn0260635	431	NW_013582626.1
gene11672	tr	B7Z0L8	B7Z0L8_DROME	37.72	167	94	6	20	181	14	175	3e-14	75.5	moi	Dmel	FBgn0261019	189	NW_013582626.1
gene11673	tr	Q9VUX6	Q9VUX6_DROME	84.71	85	13	0	1	85	1	85	3e-39	156	Mbs	Dmel	FBgn0005536	89	NW_013582626.1
gene11674	tr	M9PBH6	M9PBH6_DROME	39.58	753	251	29	1	722	1	580	4e-101	366	bab2	Dmel	FBgn0025525	722	NW_013582627.1
gene11675	sp	Q59E55	NAB_DROME	59.81	622	191	13	110	725	56	624	8e-176	614	nab	Dmel	FBgn0259986	726	NW_013582628.1
gene11676	tr	Q9VZH5	Q9VZH5_DROME	47.25	491	222	9	7	479	36	507	3e-125	446	CG1299	Dmel	FBgn0035501	481	NW_013582628.1
gene11677	tr	Q9VZH5	Q9VZH5_DROME	51.98	531	190	7	22	538	32	511	3e-152	535	CG1299	Dmel	FBgn0035501	538	NW_013582628.1
gene11679	tr	Q2PDZ1	Q2PDZ1_DROME	26.53	245	155	11	4	234	2	235	6e-15	78.2	CG33258	Dmel	FBgn0053258	249	NW_013582629.1
gene1168	sp	Q7JZV0	LCP2A_DROME	59.83	117	47	0	1	117	1	117	6e-31	129	Cpr47Eg	Dmel	FBgn0086519	117	NW_013581215.1
gene11680	tr	Q9VZT5	Q9VZT5_DROME	64.52	124	44	0	26	149	22	145	8e-40	159	CG14958	Dmel	FBgn0035413	163	NW_013582629.1
gene11681	tr	Q960J7	Q960J7_DROME	43.94	132	74	0	1	132	1	132	1e-31	135	CG14965	Dmel	FBgn0035414	462	NW_013582629.1
gene11682	tr	P91638	P91638_DROME	52.7	1057	368	20	1	1043	1	939	0	1005	smid	Dmel	FBgn0016983	1051	NW_013582629.1
gene11683	tr	M9PEV1	M9PEV1_DROME	53.02	364	130	6	17	342	21	381	5e-109	391	CG8564	Dmel	FBgn0035776	400	NW_013582629.1
gene11684	tr	Q59DZ4	Q59DZ4_DROME	80.31	127	24	1	1	126	209	335	1e-56	214	dpr2	Dmel	FBgn0261871	129	NW_013582632.1
gene11685	sp	Q9VB62	DPOA2_DROME	46.58	453	230	5	1	444	160	609	2e-119	426	DNApol-alpha73	Dmel	FBgn0005696	444	NW_013582633.1
gene11686	sp	Q9VHR8	DPP3_DROME	82.58	333	57	1	3	334	454	786	5e-167	583	DppIII	Dmel	FBgn0037580	334	NW_013582633.1
gene11687	sp	Q9VH70	TOPI_DROME	49.21	699	267	14	117	779	63	709	0	646	topi	Dmel	FBgn0037751	829	NW_013582633.1
gene11688	tr	Q9VH72	Q9VH72_DROME	73.87	199	52	0	1	199	1	199	5e-87	317	CG9471	Dmel	FBgn0037749	203	NW_013582633.1
gene11689	tr	E1JIH5	E1JIH5_DROME	67.78	270	57	5	15	283	9	249	5e-101	364	MED6	Dmel	FBgn0024330	284	NW_013582633.1
gene1169	tr	A0A0B4LF64	A0A0B4LF64_DROME	94.08	152	9	0	6	157	4	155	4e-78	286	TpnC47D	Dmel	FBgn0010423	157	NW_013581215.1
gene11690	tr	Q9VH73	Q9VH73_DROME	89.29	168	18	0	1	168	1	168	1e-86	315	CG8481	Dmel	FBgn0037747	168	NW_013582633.1
gene11691	tr	Q961C3	Q961C3_DROME	33.17	419	184	13	265	676	226	555	1e-47	188	CG8478	Dmel	FBgn0037746	703	NW_013582633.1
gene11692	tr	A0A0C4DHE8	A0A0C4DHE8_DROME	96.43	56	2	0	1	56	1	56	4e-27	116	RpS29	Dmel	FBgn0261599	56	NW_013582633.1
gene11693	tr	A8JQW5	A8JQW5_DROME	67.52	311	83	4	308	614	128	424	1e-115	414	CG12947	Dmel	FBgn0037753	614	NW_013582633.1
gene11697	sp	Q960T2	SAP47_DROME	92	25	2	0	1	25	1	25	2e-07	50.8	Sap47	Dmel	FBgn0013334	87	NW_013582634.1
gene11698	sp	Q9V429	THIO2_DROME	59.29	113	38	1	1	105	1	113	3e-34	139	Trx-2	Dmel	FBgn0040070	106	NW_013582636.1
gene11699	tr	Q9VTR6	Q9VTR6_DROME	53.93	89	34	3	158	241	948	1034	1e-11	67.8	prc	Dmel	FBgn0028573	310	NW_013582640.1
gene117	tr	Q7K1U0	Q7K1U0_DROME	59.43	244	80	3	9	234	4	246	2e-78	289	Arc1	Dmel	FBgn0033926	253	NW_013581209.1
gene1170	tr	A0A0B4JCR2	A0A0B4JCR2_DROME	86.67	105	14	0	108	212	130	234	3e-51	200	Cpr47Ef	Dmel	FBgn0033603	656	NW_013581215.1
gene11700	tr	Q9VU45	Q9VU45_DROME	59.78	271	98	3	12	275	18	284	8e-83	303	Syx13	Dmel	FBgn0036341	275	NW_013582640.1
gene11701	tr	Q9VU46	Q9VU46_DROME	80.23	86	16	1	1	86	1	85	1e-30	127	CG11279	Dmel	FBgn0036342	101	NW_013582640.1
gene11703	sp	Q9VQS7	SOB_DROME	68.68	265	49	4	436	700	303	533	5e-105	379	sob	Dmel	FBgn0004892	768	NW_013582641.1
gene11704	tr	Q9V490	Q9V490_DROME	65.7	446	100	11	16	455	145	543	1e-143	506	toy	Dmel	FBgn0019650	455	NW_013582642.1
gene11705	sp	Q9VQS6	DRM_DROME	100	81	0	0	1	81	1	81	4e-43	169	drm	Dmel	FBgn0024244	81	NW_013582644.1
gene11706	tr	Q7JRK6	Q7JRK6_DROME	24.11	141	95	3	1	141	160	288	1e-05	46.6	CG7824	Dmel	FBgn0039711	174	NW_013582645.1
gene11707	tr	A0A0B4KHV8	A0A0B4KHV8_DROME	79.57	372	74	2	105	475	93	463	0	640	TkR99D	Dmel	FBgn0004622	684	NW_013582645.1
gene11708	tr	Q9VBP5	Q9VBP5_DROME	50	138	59	2	28	160	8	140	1e-33	141	jigr1	Dmel	FBgn0039350	467	NW_013582646.1
gene1171	tr	A1Z8H6	A1Z8H6_DROME	56.19	226	75	5	5	226	11	216	2e-50	197	Cpr47Ee	Dmel	FBgn0033602	377	NW_013581215.1
gene11710	sp	Q9VV73	NXF2_DROME	38.44	848	485	11	15	846	14	840	7e-178	621	nxf2	Dmel	FBgn0036640	847	NW_013582651.1
gene11711	tr	O76521	O76521_DROME	77.93	145	31	1	1	145	400	543	9e-64	238	Kap-alpha1	Dmel	FBgn0024889	145	NW_013582651.1
gene11712	tr	Q9VXX2	Q9VXX2_DROME	24.74	97	69	2	20	112	63	159	1e-05	45.8	CG9101	Dmel	FBgn0030622	151	NW_013582652.1
gene11713	tr	Q7JRK6	Q7JRK6_DROME	27.49	211	147	3	180	385	75	284	2e-19	94	CG7824	Dmel	FBgn0039711	413	NW_013582654.1
gene11714	tr	Q9W4N6	Q9W4N6_DROME	74.59	610	153	1	62	671	22	629	0	973	CG6428	Dmel	FBgn0029689	678	NW_013582654.1
gene11715	tr	X2JAF1	X2JAF1_DROME	46.63	564	194	16	3042	3573	2278	2766	4e-107	388	lva	Dmel	FBgn0029688	3583	NW_013582654.1
gene11716	tr	Q9VH77	Q9VH77_DROME	42.09	392	219	3	1	385	1	391	1e-89	327	CG8417	Dmel	FBgn0037744	394	NW_013582659.1
gene11717	tr	E1JJH5	E1JJH5_DROME	48.72	273	83	8	394	655	132	358	8e-53	205	dlg1	Dmel	FBgn0001624	666	NW_013582659.1
gene11718	tr	A0A0B4LGA7	A0A0B4LGA7_DROME	74.47	423	84	9	74	473	34	455	2e-179	625	gbb	Dmel	FBgn0024234	473	NW_013582659.1
gene11719	tr	C0HDP4	C0HDP4_DROME	68.02	491	143	7	1	482	11	496	0	694	Sytalpha	Dmel	FBgn0261089	489	NW_013582660.1
gene1172	tr	Q7K0A2	Q7K0A2_DROME	56.25	96	41	1	40	134	27	122	7e-25	109	Cpr47Eb	Dmel	FBgn0033598	145	NW_013581215.1
gene11720	tr	Q9VJC0	Q9VJC0_DROME	55.94	143	57	1	1	143	1	137	3e-41	164	CG6870	Dmel	FBgn0032652	143	NW_013582660.1
gene11721	tr	Q9VJC1	Q9VJC1_DROME	76.69	236	45	6	1	231	1	231	1e-86	315	Oli	Dmel	FBgn0032651	231	NW_013582660.1
gene11723	tr	A0A0B4KGS5	A0A0B4KGS5_DROME	37.96	540	311	6	7	536	59	584	1e-95	347	CG14693	Dmel	FBgn0037837	536	NW_013582662.1
gene11724	tr	X2J4W8	X2J4W8_DROME	70.64	235	69	0	30	264	37	271	2e-100	362	Kr-h2	Dmel	FBgn0266449	271	NW_013582663.1
gene11725	sp	Q24185	HOOK_DROME	72.38	677	173	5	3	667	5	679	0	970	hook	Dmel	FBgn0001202	667	NW_013582665.1
gene11726	tr	Q9VJ16	Q9VJ16_DROME	51.91	551	196	18	1	526	1	507	9e-133	471	Sidpn	Dmel	FBgn0032741	526	NW_013582665.1
gene11728	tr	Q9W1R1	Q9W1R1_DROME	57	393	169	0	23	415	31	423	1e-136	483	yellow-d	Dmel	FBgn0041712	417	NW_013582670.1
gene11729	tr	Q9W1R1	Q9W1R1_DROME	54.32	278	127	0	1	278	146	423	8e-90	327	yellow-d	Dmel	FBgn0041712	280	NW_013582670.1
gene11730	tr	Q9VXQ3	Q9VXQ3_DROME	61.83	393	143	4	1	391	1	388	1e-138	489	Mvd	Dmel	FBgn0030683	392	NW_013582671.1
gene11731	sp	P45437	COPB_DROME	89.38	960	88	2	7	953	6	964	0	1787	betaCOP	Dmel	FBgn0008635	953	NW_013582671.1
gene11732	tr	M9PH13	M9PH13_DROME	71.72	343	94	2	11	350	8	350	3e-153	538	CG15743	Dmel	FBgn0030465	356	NW_013582671.1
gene11733	tr	Q9VXV2	Q9VXV2_DROME	42.4	533	255	10	7	509	11	521	1e-100	363	CG6294	Dmel	FBgn0030640	512	NW_013582671.1
gene11734	tr	Q9VXV1	Q9VXV1_DROME	72.59	197	52	1	2	196	7	203	7e-83	303	CG6299	Dmel	FBgn0030641	197	NW_013582671.1
gene11735	tr	Q9VXV0	Q9VXV0_DROME	32.52	123	83	0	16	138	7	129	2e-12	68.9	CG15642	Dmel	FBgn0030642	179	NW_013582671.1
gene11736	tr	Q9VXU8	Q9VXU8_DROME	31.62	351	221	5	718	1056	749	1092	3e-54	211	Grip128	Dmel	FBgn0026433	1056	NW_013582671.1
gene11737	tr	Q9VYE0	Q9VYE0_DROME	63.1	187	47	1	63	227	111	297	2e-63	240	dmrt11E	Dmel	FBgn0030477	376	NW_013582671.1
gene11738	tr	Q9VYE1	Q9VYE1_DROME	56.27	869	233	26	29	853	22	787	0	808	Syt12	Dmel	FBgn0261085	853	NW_013582671.1
gene11739	tr	Q9VQM0	Q9VQM0_DROME	34.19	1167	423	45	265	1294	3	961	3e-112	404	toc	Dmel	FBgn0015600	1659	NW_013582672.1
gene1174	tr	A1Z8H4	A1Z8H4_DROME	65.35	127	43	1	1	127	1	126	4e-37	150	Cpr47Ec	Dmel	FBgn0033600	135	NW_013581215.1
gene11740	tr	Q9VEX7	Q9VEX7_DROME	49.06	1013	324	34	1	926	9	916	8e-166	581	tara	Dmel	FBgn0040071	926	NW_013582677.1
gene11741	tr	Q9VMI8	Q9VMI8_DROME	54.5	222	99	2	3	223	7	227	9e-64	239	CG9117	Dmel	FBgn0031766	228	NW_013582677.1
gene11742	tr	Q9VGM4	Q9VGM4_DROME	70.21	339	99	2	12	349	3	340	7e-147	517	CG10898	Dmel	FBgn0037911	349	NW_013582677.1
gene11744	tr	Q7KSQ0	Q7KSQ0_DROME	81.39	317	58	1	1	317	1	316	6e-152	533	sea	Dmel	FBgn0037912	318	NW_013582677.1
gene11745	tr	Q9VM25	Q9VM25_DROME	85.71	140	17	1	8	144	129	268	2e-62	234	Wnt10	Dmel	FBgn0031903	144	NW_013582678.1
gene11746	sp	Q9VWL5	INX5_DROME	57.99	407	132	2	1	368	1	407	1e-134	476	Inx5	Dmel	FBgn0030989	377	NW_013582679.1
gene11747	tr	Q9VPA9	Q9VPA9_DROME	53.11	787	314	18	1	764	1	755	0	773	CG3618	Dmel	FBgn0037028	768	NW_013582679.1
gene11748	tr	Q9I7U7	Q9I7U7_DROME	43.84	495	193	18	966	1454	696	1111	3e-109	394	CG1233	Dmel	FBgn0035137	1472	NW_013582679.1
gene11749	tr	Q9W0R0	Q9W0R0_DROME	84.55	796	121	2	1	794	1	796	0	1359	Cdc5	Dmel	FBgn0265574	810	NW_013582679.1
gene1175	tr	Q7K0A2	Q7K0A2_DROME	70.63	126	35	2	1	125	1	125	2e-49	192	Cpr47Eb	Dmel	FBgn0033598	285	NW_013581215.1
gene11750	tr	Q9W0R3	Q9W0R3_DROME	81.27	993	154	10	1	980	1	974	0	1642	Ptpmeg	Dmel	FBgn0261985	981	NW_013582679.1
gene11751	tr	Q8IRB6	Q8IRB6_DROME	61.22	575	217	4	32	603	29	600	0	761	Hexo1	Dmel	FBgn0041630	605	NW_013582679.1
gene11753	sp	P61855	AKH_DROME	71.08	83	20	2	1	83	1	79	1e-27	118	Akh	Dmel	FBgn0004552	83	NW_013582682.1
gene11754	sp	P04388	RAS2_DROME	88.95	190	21	0	14	203	3	192	1e-94	342	Ras64B	Dmel	FBgn0003206	203	NW_013582682.1
gene11755	tr	A8JNK1	A8JNK1_DROME	41.67	72	29	4	1	71	1	60	7e-05	42.4	ens	Dmel	FBgn0264693	79	NW_013582682.1
gene11756	tr	A8JNK1	A8JNK1_DROME	51.65	968	317	35	168	1081	371	1241	6e-149	525	ens	Dmel	FBgn0264693	1081	NW_013582682.1
gene11757	tr	Q8MRI4	Q8MRI4_DROME	72.12	269	50	1	1	269	658	901	2e-114	408	CG1578	Dmel	FBgn0030336	269	NW_013582683.1
gene11758	tr	F3YDH0	F3YDH0_DROME	94.37	657	35	2	1	656	1	656	0	1222	Hsc70-3	Dmel	FBgn0001218	656	NW_013582683.1
gene11759	sp	P08182	CSK2B_DROME	92.95	227	16	0	1	227	1	227	1e-126	448	CkIIbeta	Dmel	FBgn0000259	239	NW_013582683.1
gene1176	tr	A1Z8H1	A1Z8H1_DROME	79.09	110	20	1	25	131	26	135	1e-43	171	Cpr47Ea	Dmel	FBgn0033597	131	NW_013581215.1
gene11760	tr	Q9W3K3	Q9W3K3_DROME	64.34	603	183	7	10	590	7	599	0	777	CG2260	Dmel	FBgn0030000	598	NW_013582683.1
gene11761	tr	Q9W3K4	Q9W3K4_DROME	43.27	661	330	19	4	649	5	635	8e-129	458	CG1575	Dmel	FBgn0029999	653	NW_013582683.1
gene11762	tr	Q9VZ60	Q9VZ60_DROME	36.63	273	151	8	1	268	1	256	2e-17	89	CG2186	Dmel	FBgn0030243	1093	NW_013582683.1
gene11763	sp	Q9W3Y4	GA2PE_DROME	59.23	964	245	25	1	859	57	977	0	931	pigs	Dmel	FBgn0029881	859	NW_013582683.1
gene11764	tr	E2QCQ7	E2QCQ7_DROME	75.67	374	90	1	1	374	1	373	0	634	C1GalTA	Dmel	FBgn0032078	382	NW_013582684.1
gene11765	tr	E2QCQ7	E2QCQ7_DROME	51.63	368	172	2	1	362	6	373	3e-111	398	C1GalTA	Dmel	FBgn0032078	364	NW_013582684.1
gene11767	tr	E2QCQ7	E2QCQ7_DROME	43.86	57	32	0	248	304	307	363	2e-09	60.1	C1GalTA	Dmel	FBgn0032078	326	NW_013582684.1
gene11768	tr	M9PIM0	M9PIM0_DROME	95.87	218	9	0	1	218	1	218	6e-124	439	RpL10	Dmel	FBgn0024733	218	NW_013582685.1
gene11769	tr	Q8SYF7	Q8SYF7_DROME	55.72	201	88	1	124	324	55	254	5e-62	234	CG17715	Dmel	FBgn0041004	324	NW_013582686.1
gene11770	tr	M9PGH3	M9PGH3_DROME	52.94	2112	778	45	229	2308	358	2285	0	2119	Cht10	Dmel	FBgn0250907	2309	NW_013582686.1
gene11771	tr	X2JLB5	X2JLB5_DROME	46.23	106	57	0	10	115	29	134	2e-26	113	Rpp20	Dmel	FBgn0066304	120	NW_013582688.1
gene11772	tr	Q8SXX5	Q8SXX5_DROME	77.55	147	25	1	1	139	1	147	5e-60	226	CG33932	Dmel	FBgn0066303	139	NW_013582688.1
gene11773	sp	Q961D9	BCL9_DROME	37.84	1670	688	82	148	1699	32	1469	3e-180	630	lgs	Dmel	FBgn0039907	1699	NW_013582690.1
gene11774	tr	A0A0B4KG53	A0A0B4KG53_DROME	55.67	194	85	1	1404	1597	1967	2159	5e-68	257	Mur89F	Dmel	FBgn0038492	1597	NW_013582692.1
gene11775	sp	Q7KRW1	TRC8_DROME	74.08	683	165	5	1	683	1	671	0	1022	Trc8	Dmel	FBgn0039668	761	NW_013582692.1
gene11776	tr	Q9VAK7	Q9VAK7_DROME	93.98	515	31	0	1	515	1	515	0	980	CG2010	Dmel	FBgn0039667	515	NW_013582692.1
gene11777	tr	M9PB90	M9PB90_DROME	78.08	292	64	0	2	293	3	294	1e-131	465	Cand1	Dmel	FBgn0027568	293	NW_013582694.1
gene11778	tr	X2JAX3	X2JAX3_DROME	92.96	199	14	0	1	199	1	199	2e-103	371	Ubc4	Dmel	FBgn0015321	199	NW_013582695.1
gene11780	tr	M9PI70	M9PI70_DROME	64.86	794	186	15	8	796	273	978	0	979	pHCl-1	Dmel	FBgn0264908	796	NW_013582696.1
gene11781	tr	A8JPC8	A8JPC8_DROME	60.58	1309	330	28	1	1252	106	1285	0	1278	CG34347	Dmel	FBgn0085376	1255	NW_013582701.1
gene11782	tr	A1Z7G6	A1Z7G6_DROME	33.5	203	127	3	10	208	215	413	2e-29	125	CG8642	Dmel	FBgn0033312	213	NW_013582703.1
gene11783	tr	M9PBG8	M9PBG8_DROME	46.11	642	203	31	3	623	1950	2469	2e-91	334	RhoGEF3	Dmel	FBgn0264707	991	NW_013582703.1
gene11784	tr	Q8IQ97	Q8IQ97_DROME	57.56	1395	404	33	1	1376	86	1311	0	1436	pbl	Dmel	FBgn0003041	1376	NW_013582704.1
gene11785	tr	Q9VSB3	Q9VSB3_DROME	35.44	491	202	14	85	536	214	628	2e-54	211	CG32365	Dmel	FBgn0052365	536	NW_013582704.1
gene11786	tr	Q9VBW4	Q9VBW4_DROME	36.31	168	88	4	16	181	21	171	4e-20	94.7	CG13653	Dmel	FBgn0039288	201	NW_013582707.1
gene11788	tr	Q9VRR1	Q9VRR1_DROME	34.02	244	76	4	1	159	1	244	4e-26	114	CG13288	Dmel	FBgn0035648	166	NW_013582708.1
gene11791	tr	A0A0B4K6Y4	A0A0B4K6Y4_DROME	86.12	605	77	5	1	605	2	599	0	1064	unk	Dmel	FBgn0004395	605	NW_013582712.1
gene11792	tr	Q9VB48	Q9VB48_DROME	43.12	1090	592	16	60	1138	47	1119	0	835	CG3368	Dmel	FBgn0039508	1165	NW_013582712.1
gene11793	tr	Q9VB47	Q9VB47_DROME	73.52	253	56	4	40	284	5	254	4e-98	354	bigmax	Dmel	FBgn0039509	284	NW_013582712.1
gene11794	tr	Q9VB46	Q9VB46_DROME	74.5	451	108	3	1	449	1	446	0	728	Hmu	Dmel	FBgn0015737	596	NW_013582712.1
gene11795	tr	Q9VB45	Q9VB45_DROME	50	92	42	1	1	92	8	95	4e-23	102	CG3348	Dmel	FBgn0040609	92	NW_013582712.1
gene11796	tr	Q59E18	Q59E18_DROME	81.64	670	115	4	1	664	277	944	0	1149	smog	Dmel	FBgn0051660	664	NW_013582713.1
gene11797	sp	P20385	CF2_DROME	76.67	240	39	5	315	553	287	510	3e-101	366	Cf2	Dmel	FBgn0000286	553	NW_013582713.1
gene11798	tr	M9MRC9	M9MRC9_DROME	87.39	111	14	0	1	111	39	149	5e-54	205	RpL27A	Dmel	FBgn0285948	111	NW_013582713.1
gene11799	tr	Q86BM8	Q86BM8_DROME	84.06	138	22	0	6	143	1	138	2e-70	260	mRpL27	Dmel	FBgn0053002	143	NW_013582713.1
gene118	tr	Q7K1U0	Q7K1U0_DROME	60.47	172	66	1	40	211	42	211	2e-58	222	Arc1	Dmel	FBgn0033926	217	NW_013581209.1
gene11800	tr	Q9VR04	Q9VR04_DROME	38.08	344	195	4	22	365	18	343	3e-59	226	CG15443	Dmel	FBgn0031609	393	NW_013582713.1
gene11801	tr	Q9VEA2	Q9VEA2_DROME	62.05	888	323	4	1	888	1	874	0	1087	Vps39	Dmel	FBgn0038593	892	NW_013582713.1
gene11802	tr	Q9VR03	Q9VR03_DROME	39.49	661	224	21	1	644	1	502	2e-106	384	CG15435	Dmel	FBgn0031608	655	NW_013582713.1
gene11803	tr	E1JHT2	E1JHT2_DROME	83.44	453	68	1	4	456	491	936	0	814	ine	Dmel	FBgn0011603	489	NW_013582713.1
gene11804	tr	Q9VF16	Q9VF16_DROME	61.44	236	91	0	164	399	19	254	1e-89	327	CG14877	Dmel	FBgn0038380	399	NW_013582716.1
gene11805	sp	Q9VSY4	ATAT1_DROME	58.54	82	34	0	1	82	1	82	2e-27	117	CG3967	Dmel	FBgn0035989	103	NW_013582719.1
gene11806	sp	P17704	RS17_DROME	96.18	131	5	0	1	131	1	131	2e-70	260	RpS17	Dmel	FBgn0005533	131	NW_013582719.1
gene11807	tr	M9NGR8	M9NGR8_DROME	100	125	0	0	35	159	1	125	1e-71	265	shakB	Dmel	FBgn0085387	159	NW_013582720.1
gene11808	tr	Q9VMI3	Q9VMI3_DROME	85.84	473	65	2	6	477	3	474	0	830	ND-51	Dmel	FBgn0031771	477	NW_013582722.1
gene11809	tr	Q9VMI2	Q9VMI2_DROME	47.97	123	63	1	9	130	15	137	6e-28	119	CG13994	Dmel	FBgn0031772	141	NW_013582722.1
gene11810	tr	Q9VMI1	Q9VMI1_DROME	69.75	638	162	10	33	657	36	655	0	906	Fbw5	Dmel	FBgn0031773	659	NW_013582722.1
gene11811	tr	Q9VG64	Q9VG64_DROME	74.81	405	98	1	1	405	30	430	4e-171	598	CG18549	Dmel	FBgn0038053	424	NW_013582723.1
gene11814	tr	Q9XTK9	Q9XTK9_DROME	94.69	320	17	0	39	358	203	522	0	639	Eip63E	Dmel	FBgn0005640	358	NW_013582725.1
gene11819	tr	B5X0J4	B5X0J4_DROME	82.5	560	89	6	1	555	24	579	0	945	ple	Dmel	FBgn0005626	555	NW_013582730.1
gene11820	tr	Q8MSB1	Q8MSB1_DROME	66.92	396	129	2	1	396	1	394	3e-159	558	CG31357	Dmel	FBgn0051357	396	NW_013582731.1
gene11821	tr	B7Z0R1	B7Z0R1_DROME	77.98	327	60	4	1	319	514	836	4e-139	491	side	Dmel	FBgn0016061	319	NW_013582732.1
gene11822	tr	M9PD75	M9PD75_DROME	83.33	282	47	0	1	282	1	282	7e-140	493	porin	Dmel	FBgn0004363	282	NW_013582733.1
gene11823	tr	Q9VQZ1	Q9VQZ1_DROME	67.25	510	156	4	2	507	53	555	0	705	l(2)k05819	Dmel	FBgn0022153	520	NW_013582734.1
gene11824	tr	M9PI22	M9PI22_DROME	97.05	543	15	1	1	543	1	542	0	998	tty	Dmel	FBgn0015558	543	NW_013582734.1
gene11825	tr	M9PFD6	M9PFD6_DROME	59.65	171	45	4	355	515	761	917	3e-47	186	tty	Dmel	FBgn0015558	629	NW_013582734.1
gene11826	tr	Q9VRG8	Q9VRG8_DROME	59.12	866	262	19	13	827	28	852	0	935	CG1486	Dmel	FBgn0031174	833	NW_013582734.1
gene11827	tr	A1Z6W5	A1Z6W5_DROME	78.01	141	28	1	39	179	26	163	1e-58	222	Gadd45	Dmel	FBgn0033153	179	NW_013582735.1
gene11828	tr	Q7JWW6	Q7JWW6_DROME	52.59	135	53	3	8	136	1	130	1e-27	118	Ady43A	Dmel	FBgn0026602	136	NW_013582735.1
gene11829	tr	Q9W3R8	Q9W3R8_DROME	46.69	272	142	3	29	298	36	306	8e-77	283	CG2059	Dmel	FBgn0029942	298	NW_013582737.1
gene11830	tr	Q9XZ53	Q9XZ53_DROME	90.68	279	26	0	1	279	496	774	3e-156	547	Stt3B	Dmel	FBgn0011336	281	NW_013582738.1
gene11831	tr	Q7KRU8	Q7KRU8_DROME	50.24	209	92	4	1	201	1	205	3e-47	184	Fer1HCH	Dmel	FBgn0015222	201	NW_013582740.1
gene11832	tr	Q9VA83	Q9VA83_DROME	56.89	225	91	4	3	222	4	227	2e-67	251	Fer2LCH	Dmel	FBgn0015221	222	NW_013582740.1
gene11833	sp	P36951	HYI_DROME	51.96	102	49	0	18	119	163	264	1e-32	134	Gip	Dmel	FBgn0011770	119	NW_013582741.1
gene11834	tr	Q9VX17	Q9VX17_DROME	84.83	290	44	0	1	290	1	290	2e-152	535	CG6398	Dmel	FBgn0030870	290	NW_013582743.1
gene11836	tr	X2JEB6	X2JEB6_DROME	79.41	442	88	2	1	439	1	442	0	732	Idgf4	Dmel	FBgn0026415	439	NW_013582746.1
gene11837	sp	Q59E55	NAB_DROME	66.67	51	17	0	110	160	56	106	6e-07	50.4	nab	Dmel	FBgn0259986	160	NW_013582748.1
gene11838	tr	M9PE44	M9PE44_DROME	55.38	511	200	7	9	509	93	585	5e-108	389	mas	Dmel	FBgn0011653	992	NW_013582748.1
gene11839	sp	Q9V3A6	ERO1L_DROME	78.48	460	96	2	23	479	24	483	0	780	Ero1L	Dmel	FBgn0261274	479	NW_013582748.1
gene1184	tr	Q6IGP6	Q6IGP6_DROME	38.98	59	34	2	24	81	23	80	5e-05	43.9	CG34224	Dmel	FBgn0085253	157	NW_013581215.1
gene11840	sp	Q9VZH1	CU059_DROME	65.45	246	85	0	1	246	1	246	1e-96	349	CG18675	Dmel	FBgn0040696	258	NW_013582748.1
gene11841	tr	Q4V5U6	Q4V5U6_DROME	80.53	524	95	5	1	517	1	524	0	884	Teh4	Dmel	FBgn0035504	517	NW_013582748.1
gene11842	tr	Q9VDA2	Q9VDA2_DROME	40.42	334	89	14	10	338	4	232	2e-37	153	lbl	Dmel	FBgn0008651	340	NW_013582751.1
gene11843	tr	B7Z058	B7Z058_DROME	63.6	511	135	9	1	491	151	630	2e-157	554	RhoGAP71E	Dmel	FBgn0036518	1186	NW_013582752.1
gene11844	sp	Q9VUR7	PHLP_DROME	70.97	279	76	2	1	277	1	276	3e-116	414	CG7650	Dmel	FBgn0036519	277	NW_013582752.1
gene11845	tr	Q9VUR8	Q9VUR8_DROME	61.05	588	194	17	1	575	1	566	0	636	CG13449	Dmel	FBgn0036520	580	NW_013582752.1
gene11846	tr	Q7K0W4	Q7K0W4_DROME	53.02	298	113	2	117	412	55	327	4e-57	219	CG30101	Dmel	FBgn0050101	419	NW_013582755.1
gene11847	tr	Q8SXX2	Q8SXX2_DROME	84.96	113	17	0	1	113	708	820	9e-56	212	Ance-3	Dmel	FBgn0032536	137	NW_013582755.1
gene11848	tr	Q8SXX2	Q8SXX2_DROME	84.96	113	17	0	1	113	708	820	9e-56	212	Ance-3	Dmel	FBgn0032536	137	NW_013582755.1
gene11850	tr	F7VJS4	F7VJS4_DROME	35.19	108	69	1	2	109	629	735	9e-15	75.1	CG30471	Dmel	FBgn0050471	109	NW_013582756.1
gene11851	tr	F7VJS4	F7VJS4_DROME	47.66	107	56	0	3	109	416	522	5e-26	112	CG30471	Dmel	FBgn0050471	111	NW_013582756.1
gene11852	tr	Q9VA29	Q9VA29_DROME	80.39	357	44	8	63	412	1	338	1e-128	456	CG12071	Dmel	FBgn0039808	412	NW_013582758.1
gene11853	tr	Q9VA29	Q9VA29_DROME	49.02	51	23	1	192	242	515	562	6e-06	48.5	CG12071	Dmel	FBgn0039808	262	NW_013582758.1
gene11854	tr	Q9VA30	Q9VA30_DROME	52.38	210	84	9	1	206	1	198	2e-46	184	CG15546	Dmel	FBgn0039807	636	NW_013582758.1
gene11855	tr	Q9VA31	Q9VA31_DROME	41.19	386	170	16	1	357	1	358	9e-58	221	CG15545	Dmel	FBgn0039806	357	NW_013582758.1
gene11856	tr	Q9VA32	Q9VA32_DROME	62.34	154	45	4	1	141	88	241	2e-25	110	Cpr100A	Dmel	FBgn0039805	141	NW_013582758.1
gene11857	tr	M9PI45	M9PI45_DROME	77.7	417	60	9	1	407	219	612	2e-142	503	mirr	Dmel	FBgn0014343	428	NW_013582759.1
gene11858	tr	Q9VBX5	Q9VBX5_DROME	59.78	900	309	10	23	877	21	912	0	1052	TTLL5	Dmel	FBgn0051108	884	NW_013582761.1
gene11861	tr	Q9VBQ1	Q9VBQ1_DROME	70.74	458	88	11	25	469	31	455	1e-145	513	msi	Dmel	FBgn0011666	611	NW_013582762.1
gene11862	tr	Q7K0V7	Q7K0V7_DROME	53	683	306	6	18	689	11	689	0	691	CG8272	Dmel	FBgn0033337	689	NW_013582763.1
gene11863	tr	M9PD94	M9PD94_DROME	32.57	350	221	8	355	703	249	584	2e-49	194	crol	Dmel	FBgn0020309	801	NW_013582763.1
gene11864	tr	Q7KU81	Q7KU81_DROME	87.93	58	7	0	350	407	389	446	2e-28	124	CG42458	Dmel	FBgn0259935	563	NW_013582765.1
gene11865	tr	Q9VS73	Q9VS73_DROME	68.01	569	177	4	20	585	23	589	0	820	ppk26	Dmel	FBgn0035785	595	NW_013582765.1
gene11866	tr	A8DYS8	A8DYS8_DROME	53.63	688	242	12	1	687	1	612	0	648	CG4341	Dmel	FBgn0028481	687	NW_013582770.1
gene11867	sp	P09089	ZEN1_DROME	41.34	254	112	8	7	234	1	243	4e-34	142	zen	Dmel	FBgn0004053	316	NW_013582771.1
gene11868	tr	A4V2I0	A4V2I0_DROME	65.87	334	101	4	1	327	4	331	3e-122	435	Ama	Dmel	FBgn0000071	329	NW_013582771.1
gene11869	tr	Q9VNY7	Q9VNY7_DROME	50	132	46	5	1	125	1	119	6e-18	87.4	CG14566	Dmel	FBgn0037127	186	NW_013582774.1
gene1187	tr	B7YZF0	B7YZF0_DROME	85.81	585	83	0	1	585	1	585	0	1073	metro	Dmel	FBgn0050021	585	NW_013581215.1
gene11870	tr	Q9VNY6	Q9VNY6_DROME	37.39	230	116	10	134	346	39	257	2e-21	100	CG14572	Dmel	FBgn0037128	347	NW_013582774.1
gene11872	tr	Q9VNY7	Q9VNY7_DROME	34.68	173	60	6	33	194	29	159	1e-07	53.5	CG14566	Dmel	FBgn0037127	255	NW_013582774.1
gene11873	tr	Q9VNY7	Q9VNY7_DROME	38.33	120	36	5	33	145	29	117	3e-07	52.8	CG14566	Dmel	FBgn0037127	256	NW_013582774.1
gene11874	tr	Q9VNY5	Q9VNY5_DROME	32.11	246	139	9	105	340	39	266	1e-12	70.9	CG14565	Dmel	FBgn0037129	342	NW_013582774.1
gene11875	tr	Q9VJT4	Q9VJT4_DROME	27.03	111	69	3	1	111	98	196	3e-05	43.1	ms(2)34Fe	Dmel	FBgn0261529	111	NW_013582776.1
gene11876	tr	Q9V4E5	Q9V4E5_DROME	82.79	1040	160	4	210	1249	76	1096	0	1819	Eph	Dmel	FBgn0025936	1249	NW_013582779.1
gene11877	tr	Q9VVG0	Q9VVG0_DROME	71.24	1808	510	4	43	1842	15	1820	0	2691	Cad74A	Dmel	FBgn0036715	1843	NW_013582781.1
gene11878	tr	Q9VVG1	Q9VVG1_DROME	42	431	144	13	33	443	28	372	2e-65	247	CG13728	Dmel	FBgn0036716	451	NW_013582781.1
gene11879	tr	Q9VVG2	Q9VVG2_DROME	47.83	46	23	1	1	46	2	46	5e-06	50.1	CG13731	Dmel	FBgn0036717	631	NW_013582781.1
gene1188	tr	Q9VI04	Q9VI04_DROME	79.74	385	78	0	1	385	1	385	0	664	pyd3	Dmel	FBgn0037513	385	NW_013581215.1
gene11880	tr	F7VJS4	F7VJS4_DROME	33.58	402	243	8	1	390	346	735	4e-64	242	CG30471	Dmel	FBgn0050471	390	NW_013582787.1
gene11881	tr	Q9VZA7	Q9VZA7_DROME	39.06	192	109	1	1	184	407	598	4e-41	164	CG11353	Dmel	FBgn0035557	236	NW_013582787.1
gene11882	tr	Q9VZA7	Q9VZA7_DROME	31.64	727	445	14	19	733	67	753	6e-109	392	CG11353	Dmel	FBgn0035557	734	NW_013582787.1
gene11883	tr	A0A0B4KFN8	A0A0B4KFN8_DROME	34.07	226	133	6	17	233	18	236	4e-27	118	Drip	Dmel	FBgn0015872	251	NW_013582789.1
gene11884	sp	Q9VFN2	OR88A_DROME	28.53	312	220	2	97	408	92	400	3e-39	159	Or88a	Dmel	FBgn0038203	410	NW_013582790.1
gene11885	sp	Q9VFN2	OR88A_DROME	26.58	316	229	2	87	402	82	394	9e-34	141	Or88a	Dmel	FBgn0038203	404	NW_013582790.1
gene11886	tr	M9PCA1	M9PCA1_DROME	58.82	119	34	5	75	180	1	117	5e-21	97.8	Vm26Aa	Dmel	FBgn0003979	198	NW_013582791.1
gene11887	tr	M9PCA1	M9PCA1_DROME	50	122	44	4	1	112	1	115	1e-18	87.8	Vm26Aa	Dmel	FBgn0003979	113	NW_013582791.1
gene11888	tr	Q9VZP8	Q9VZP8_DROME	67	506	161	2	12	515	6	507	0	735	Ids	Dmel	FBgn0035445	520	NW_013582793.1
gene11889	tr	Q9VV83	Q9VV83_DROME	64.77	281	98	1	1	280	27	307	3e-112	401	CG4098	Dmel	FBgn0036648	280	NW_013582793.1
gene1189	tr	Q7K4C2	Q7K4C2_DROME	44.51	492	264	6	43	527	11	500	3e-127	452	CG7737	Dmel	FBgn0033584	527	NW_013581215.1
gene11890	sp	Q9W1V1	ANM7_DROME	56.85	693	277	7	20	697	1	686	0	842	Art7	Dmel	FBgn0034817	700	NW_013582793.1
gene11891	tr	Q9W1V2	Q9W1V2_DROME	74.36	433	102	2	1	425	1	432	0	665	CG3085	Dmel	FBgn0034816	425	NW_013582793.1
gene11892	tr	Q9VRL1	Q9VRL1_DROME	87.94	141	17	0	2	142	5	145	3e-72	266	Uev1A	Dmel	FBgn0035601	142	NW_013582793.1
gene11893	tr	Q9VRL0	Q9VRL0_DROME	81.11	307	58	0	24	330	1	307	5e-145	510	Cyt-c1	Dmel	FBgn0035600	330	NW_013582793.1
gene11895	tr	Q9VZM9	Q9VZM9_DROME	43.1	174	58	4	172	337	60	200	4e-16	82.8	CG32264	Dmel	FBgn0052264	359	NW_013582793.1
gene11898	tr	Q9XTL2	Q9XTL2_DROME	65.65	559	130	14	1	548	1	508	0	657	Stam	Dmel	FBgn0027363	749	NW_013582796.1
gene11899	tr	Q9VKN8	Q9VKN8_DROME	75.18	274	62	2	1	270	1	272	1e-122	436	Dnz1	Dmel	FBgn0027453	275	NW_013582796.1
gene119	tr	A1Z920	A1Z920_DROME	70.21	1571	374	17	44	1593	29	1526	0	2159	fra	Dmel	FBgn0011592	1593	NW_013581209.1
gene1190	tr	Q7K4C2	Q7K4C2_DROME	70.88	498	139	3	8	501	11	506	0	758	CG7737	Dmel	FBgn0033584	507	NW_013581215.1
gene11900	tr	Q9VPM3	Q9VPM3_DROME	50.37	671	312	7	1	656	1	665	7e-172	601	CG3345	Dmel	FBgn0031240	661	NW_013582796.1
gene11901	tr	Q9V3I2	Q9V3I2_DROME	90.05	221	20	1	1	221	1	219	2e-115	411	Rab5	Dmel	FBgn0014010	221	NW_013582802.1
gene11902	tr	Q9V3W9	Q9V3W9_DROME	39.85	271	107	7	454	705	113	346	3e-40	164	Rad23	Dmel	FBgn0026777	863	NW_013582803.1
gene11903	tr	Q9VP08	Q9VP08_DROME	89.92	238	24	0	1	238	18	255	1e-126	449	CG7166	Dmel	FBgn0037107	238	NW_013582803.1
gene11904	sp	Q4V516	DRC7_DROME	62.86	210	77	1	1	209	674	883	3e-68	254	lobo	Dmel	FBgn0083946	218	NW_013582805.1
gene11905	tr	Q8MRJ2	Q8MRJ2_DROME	90.56	604	57	0	4	607	1	604	0	1122	CG11069	Dmel	FBgn0039244	607	NW_013582806.1
gene11906	tr	A0A0B4KHG9	A0A0B4KHG9_DROME	45.88	837	299	30	4	796	1	727	2e-157	553	CG13643	Dmel	FBgn0040601	936	NW_013582806.1
gene11907	tr	Q9W326	Q9W326_DROME	79.84	635	72	6	1	597	810	1426	0	994	CG42797	Dmel	FBgn0261931	597	NW_013582808.1
gene11908	tr	Q9VKG1	Q9VKG1_DROME	57.35	1041	254	25	11	1011	4	894	0	1048	kek2	Dmel	FBgn0015400	1011	NW_013582809.1
gene11909	tr	Q9VKG1	Q9VKG1_DROME	87.19	242	31	0	11	252	4	245	6e-124	440	kek2	Dmel	FBgn0015400	271	NW_013582809.1
gene1191	tr	A1Z6I9	A1Z6I9_DROME	94.33	423	24	0	1611	2033	1175	1597	0	877	Src42A	Dmel	FBgn0264959	2033	NW_013581215.1
gene11910	tr	Q9VAU4	Q9VAU4_DROME	35.38	260	156	7	70	324	55	307	2e-32	136	CG9988	Dmel	FBgn0039591	324	NW_013582810.1
gene11911	tr	A1ZA45	A1ZA45_DROME	55.51	463	130	13	816	1238	837	1263	3e-111	400	CG30089	Dmel	FBgn0050089	1238	NW_013582811.1
gene11912	tr	Q9VME9	Q9VME9_DROME	67.14	213	70	0	122	334	295	507	8e-90	327	ppk7	Dmel	FBgn0031802	408	NW_013582812.1
gene11913	tr	Q9VUP8	Q9VUP8_DROME	42.39	368	176	7	20	385	9	342	1e-86	317	yellow-k	Dmel	FBgn0036504	385	NW_013582814.1
gene11914	tr	Q95RY2	Q95RY2_DROME	71.27	181	51	1	97	276	80	260	2e-71	266	CG7945	Dmel	FBgn0036505	278	NW_013582814.1
gene11915	tr	Q1LZ07	Q1LZ07_DROME	55.47	402	140	9	294	679	137	515	2e-87	321	CrebA	Dmel	FBgn0004396	681	NW_013582814.1
gene11916	tr	O97428	O97428_DROME	84.8	125	19	0	3	127	5	129	5e-54	206	cib	Dmel	FBgn0026084	127	NW_013582815.1
gene11917	tr	F6J1D0	F6J1D0_DROME	96.55	174	6	0	1	174	1	174	4e-96	347	sqh	Dmel	FBgn0003514	174	NW_013582815.1
gene11918	tr	A0A0B4K6E3	A0A0B4K6E3_DROME	65.36	1885	540	30	6	1828	116	1949	0	2359	Cad86C	Dmel	FBgn0261053	1828	NW_013582819.1
gene11919	tr	M9PI95	M9PI95_DROME	46.77	201	98	2	1	192	1	201	3e-41	164	Dysb	Dmel	FBgn0036819	192	NW_013582820.1
gene1192	tr	Q9VYL5	Q9VYL5_DROME	74.65	718	157	8	1	704	1	707	0	1082	CG1824	Dmel	FBgn0030403	732	NW_013581215.1
gene11922	tr	Q9VVT4	Q9VVT4_DROME	60.78	51	17	1	28	75	18	68	7e-13	73.2	CG14074	Dmel	FBgn0036818	707	NW_013582820.1
gene11923	sp	Q7KVS9	TRF41_DROME	78.38	370	74	3	139	506	222	587	2e-175	613	Trf4-1	Dmel	FBgn0030049	918	NW_013582820.1
gene11924	tr	Q7K3Y1	Q7K3Y1_DROME	50.72	138	63	2	2	139	240	372	1e-35	145	spirit	Dmel	FBgn0030051	145	NW_013582820.1
gene11926	tr	Q9NCC3	Q9NCC3_DROME	58.33	72	25	1	67	133	449	520	1e-18	89.4	SH3PX1	Dmel	FBgn0040475	144	NW_013582823.1
gene11927	tr	Q9W301	Q9W301_DROME	26.86	242	146	8	20	249	33	255	4e-13	72.4	CG1889	Dmel	FBgn0030164	274	NW_013582825.1
gene11929	tr	A1Z7G6	A1Z7G6_DROME	25.39	193	127	5	57	246	177	355	1e-07	53.9	CG8642	Dmel	FBgn0033312	263	NW_013582825.1
gene1193	tr	A1Z6I3	A1Z6I3_DROME	79.17	581	97	5	1941	2501	1564	2140	0	1004	CG43366	Dmel	FBgn0263109	2501	NW_013581215.1
gene11930	tr	Q9V472	Q9V472_DROME	73.83	214	29	3	1	188	293	505	5e-75	276	Lim1	Dmel	FBgn0026411	188	NW_013582827.1
gene11931	tr	M9PFL7	M9PFL7_DROME	77.46	355	73	1	99	446	136	490	4e-158	555	AstC-R2	Dmel	FBgn0036789	552	NW_013582831.1
gene11933	tr	Q9V3H6	Q9V3H6_DROME	43.58	179	99	2	36	212	21	199	6e-36	147	CG7968	Dmel	FBgn0028532	213	NW_013582832.1
gene11934	tr	Q9V3P4	Q9V3P4_DROME	59.4	266	107	1	30	295	33	297	2e-93	338	CG7953	Dmel	FBgn0028533	295	NW_013582832.1
gene11935	tr	Q9V3U5	Q9V3U5_DROME	57.09	282	117	1	1	278	1	282	1e-96	349	CG7916	Dmel	FBgn0028534	278	NW_013582832.1
gene11936	tr	Q9V3A0	Q9V3A0_DROME	58.53	258	105	1	1	256	1	258	1e-84	309	CG8997	Dmel	FBgn0028920	256	NW_013582832.1
gene11937	tr	Q7KTA2	Q7KTA2_DROME	38.59	241	142	3	3	239	5	243	9e-42	167	CG33306	Dmel	FBgn0053306	266	NW_013582832.1
gene11939	tr	Q9VU52	Q9VU52_DROME	38.16	414	228	4	1	386	98	511	2e-87	320	snky	Dmel	FBgn0086916	386	NW_013582837.1
gene1194	tr	A1Z6H9	A1Z6H9_DROME	90.32	310	28	2	9	316	17	326	3e-160	561	dpr12	Dmel	FBgn0085414	316	NW_013581215.1
gene11940	tr	Q9VLL5	Q9VLL5_DROME	53.71	458	212	0	2	459	306	763	1e-149	527	CG13397	Dmel	FBgn0014417	470	NW_013582838.1
gene11941	tr	A0A0S0WNN6	A0A0S0WNN6_DROME	89.43	1069	105	2	2	1070	3	1063	0	1969	emb	Dmel	FBgn0020497	1070	NW_013582838.1
gene11942	tr	M9PCK4	M9PCK4_DROME	55.32	423	161	9	1	402	1	416	6e-125	444	fy	Dmel	FBgn0001084	402	NW_013582838.1
gene11943	tr	Q8MSR2	Q8MSR2_DROME	74.22	481	113	3	1	473	1	478	0	731	CG13384	Dmel	FBgn0032036	477	NW_013582838.1
gene11944	sp	Q9VLM5	DAD1_DROME	82.14	112	20	0	1	112	1	112	9e-53	201	Dad1	Dmel	FBgn0263852	112	NW_013582838.1
gene11945	tr	Q9VLM6	Q9VLM6_DROME	27.33	172	97	5	22	186	49	199	2e-08	56.2	Rcd4	Dmel	FBgn0032034	186	NW_013582838.1
gene11946	sp	Q9VLM8	SYAC_DROME	79.69	965	196	0	1	965	1	965	0	1650	AlaRS	Dmel	FBgn0027094	967	NW_013582838.1
gene11947	tr	Q9VLM9	Q9VLM9_DROME	61.61	224	85	1	1	224	28	250	4e-79	291	CG17294	Dmel	FBgn0032032	248	NW_013582838.1
gene11948	tr	Q9VLN0	Q9VLN0_DROME	66.37	339	114	0	37	375	36	374	5e-123	437	CG13390	Dmel	FBgn0032031	375	NW_013582838.1
gene11949	sp	Q9VLN1	WDR82_DROME	94.35	301	17	0	1	301	1	301	2e-170	595	Wdr82	Dmel	FBgn0032030	302	NW_013582838.1
gene1195	sp	P07190	MAL1_DROME	61.61	573	219	1	9	580	5	577	0	785	Mal-A1	Dmel	FBgn0002570	580	NW_013581215.1
gene11950	tr	Q7K3Z8	Q7K3Z8_DROME	70.07	137	37	2	1	136	106	239	4e-53	203	CG17292	Dmel	FBgn0032029	144	NW_013582838.1
gene11951	sp	Q9VBW3	CAD96_DROME	90.83	120	11	0	1	120	654	773	1e-66	248	Cad96Ca	Dmel	FBgn0022800	120	NW_013582841.1
gene11954	sp	O76767	ERD2_DROME	88.68	212	24	0	1	212	1	212	6e-111	396	KdelR	Dmel	FBgn0267330	212	NW_013582843.1
gene11956	tr	Q95U65	Q95U65_DROME	21.73	336	237	10	33	360	92	409	1e-07	54.7	CG32095	Dmel	FBgn0052095	377	NW_013582849.1
gene11957	tr	Q9W532	Q9W532_DROME	82.47	348	61	0	78	425	116	463	4e-180	629	Sik2	Dmel	FBgn0025625	1261	NW_013582849.1
gene1196	tr	Q8T0G1	Q8T0G1_DROME	50.23	432	163	4	147	538	79	498	1e-118	424	ZnT41F	Dmel	FBgn0025693	539	NW_013581215.1
gene11964	tr	D2NUH8	D2NUH8_DROME	84.34	166	26	0	46	211	218	383	1e-82	303	Wnt4	Dmel	FBgn0010453	222	NW_013582855.1
gene11965	tr	Q9V9P0	Q9V9P0_DROME	57.03	384	154	4	26	401	9	389	9e-127	450	CG6675	Dmel	FBgn0032973	408	NW_013582857.1
gene11966	tr	Q9VQA7	Q9VQA7_DROME	53.79	145	65	2	1	145	1	143	4e-31	130	CG16995	Dmel	FBgn0031412	148	NW_013582857.1
gene1197	tr	A1Z6H7	A1Z6H7_DROME	52.9	1896	863	14	5	1898	4	1871	0	2035	Gp210	Dmel	FBgn0266580	1902	NW_013581215.1
gene11971	tr	Q9VIR0	Q9VIR0_DROME	50.27	561	131	19	1	556	4	421	7e-113	404	sick	Dmel	FBgn0263873	577	NW_013582862.1
gene11974	tr	X2JHS3	X2JHS3_DROME	71.5	849	185	12	253	1056	113	949	0	1145	CG13366	Dmel	FBgn0025633	1056	NW_013582866.1
gene11975	tr	Q9W4F9	Q9W4F9_DROME	88.46	78	9	0	171	248	122	199	2e-39	159	CG32772	Dmel	FBgn0052772	250	NW_013582866.1
gene11977	tr	Q9VMI4	Q9VMI4_DROME	63.29	583	156	11	1	563	1	545	0	669	CG13995	Dmel	FBgn0031770	563	NW_013582875.1
gene11978	tr	A1Z6X0	A1Z6X0_DROME	84.31	325	51	0	1	325	1	325	2e-134	475	CG12164	Dmel	FBgn0033158	327	NW_013582878.1
gene11979	tr	A1ZBH0	A1ZBH0_DROME	75.27	639	156	2	24	661	19	656	0	1054	CG15117	Dmel	FBgn0034417	673	NW_013582880.1
gene1198	tr	Q7K0W0	Q7K0W0_DROME	52.56	645	226	15	20	648	20	600	6e-162	568	CG8079	Dmel	FBgn0034002	649	NW_013581215.1
gene11981	tr	Q7K4L9	Q7K4L9_DROME	75	60	15	0	1	60	421	480	1e-24	112	CG8405	Dmel	FBgn0034071	579	NW_013582884.1
gene11983	tr	M9PCM4	M9PCM4_DROME	95.53	313	13	1	5	317	4	315	4e-178	620	TfIIB	Dmel	FBgn0004915	317	NW_013582887.1
gene11984	tr	M9MS55	M9MS55_DROME	89.19	185	20	0	107	291	595	779	4e-101	364	AMPdeam	Dmel	FBgn0052626	296	NW_013582888.1
gene11985	tr	Q9VJ14	Q9VJ14_DROME	71.4	1098	250	9	1	1083	1	1049	0	1605	mib2	Dmel	FBgn0086442	1083	NW_013582889.1
gene11986	sp	Q8SYD0	TTC19_DROME	61.84	304	112	2	73	372	58	361	6e-113	404	Ttc19	Dmel	FBgn0032744	375	NW_013582889.1
gene11987	sp	Q9V3A4	CSUP_DROME	71.3	331	78	3	106	421	121	449	1e-104	376	Catsup	Dmel	FBgn0002022	421	NW_013582889.1
gene11988	tr	Q9VIP4	Q9VIP4_DROME	63.45	435	134	10	73	491	58	483	8e-149	524	neb	Dmel	FBgn0004374	511	NW_013582889.1
gene11989	tr	Q8MYU0	Q8MYU0_DROME	73.91	46	12	0	8	53	51	96	2e-15	77	fok	Dmel	FBgn0263773	94	NW_013582889.1
gene1199	tr	Q7JYW9	Q7JYW9_DROME	62.69	453	169	0	1	453	1	453	1e-174	609	Hex-C	Dmel	FBgn0001187	453	NW_013581215.1
gene11990	tr	A0A0B4KFF0	A0A0B4KFF0_DROME	64.69	303	64	11	17	291	373	660	9e-88	320	pum	Dmel	FBgn0003165	291	NW_013582891.1
gene11991	sp	P14773	HMDH_DROME	74.14	955	185	8	1	928	1	920	0	1387	Hmgcr	Dmel	FBgn0263782	928	NW_013582892.1
gene11992	tr	Q9VCI7	Q9VCI7_DROME	49.25	467	151	11	1	430	1	418	4e-99	358	RanBP3	Dmel	FBgn0039110	435	NW_013582892.1
gene11993	tr	Q9VDZ9	Q9VDZ9_DROME	36.25	160	61	5	57	207	83	210	2e-16	82.8	CG5835	Dmel	FBgn0038682	222	NW_013582892.1
gene11996	tr	H1UUJ8	H1UUJ8_DROME	88.75	1236	139	0	2	1237	4	1239	0	2256	jar	Dmel	FBgn0011225	1240	NW_013582892.1
gene11997	tr	A0A0B4K876	A0A0B4K876_DROME	49.46	1401	349	41	1	1255	1	1188	0	1009	chn	Dmel	FBgn0015371	1327	NW_013582893.1
gene11998	tr	Q9VGY1	Q9VGY1_DROME	49.34	456	227	2	1	455	1	453	5e-134	474	CG14689	Dmel	FBgn0037826	456	NW_013582893.1
gene11999	tr	B5RJQ0	B5RJQ0_DROME	56.25	288	126	0	1	288	33	320	7e-93	337	Ldh	Dmel	FBgn0001258	300	NW_013582894.1
gene12	tr	Q8SWQ8	Q8SWQ8_DROME	57.04	575	153	12	28	586	1	497	7e-161	564	CG33143	Dmel	FBgn0053143	594	NW_013581209.1
gene120	tr	A1Z923	A1Z923_DROME	27.19	114	80	2	25	138	27	137	2e-05	45.1	CG30056	Dmel	FBgn0050056	148	NW_013581209.1
gene1200	tr	A0A0B4LFH4	A0A0B4LFH4_DROME	65.71	210	62	4	894	1100	564	766	5e-78	290	Fs	Dmel	FBgn0259878	1101	NW_013581215.1
gene12000	tr	B5RJQ0	B5RJQ0_DROME	84.34	332	52	0	1	332	1	332	3e-169	591	Ldh	Dmel	FBgn0001258	332	NW_013582894.1
gene12001	tr	Q9VRW5	Q9VRW5_DROME	64.44	225	77	1	1	225	142	363	2e-88	322	CG10163	Dmel	FBgn0035697	237	NW_013582894.1
gene12002	tr	Q9VMP3	Q9VMP3_DROME	60.85	189	74	0	152	340	556	744	2e-70	263	GluRIIB	Dmel	FBgn0020429	340	NW_013582897.1
gene12003	tr	Q9VMP4	Q9VMP4_DROME	62.65	332	121	3	149	478	545	875	1e-122	437	GluRIIA	Dmel	FBgn0004620	537	NW_013582897.1
gene12004	tr	Q7PLG1	Q7PLG1_DROME	47.64	191	100	0	208	398	189	379	3e-50	196	CG40178	Dmel	FBgn0058178	400	NW_013582899.1
gene12005	sp	P35875	PARP_DROME	64.4	618	217	2	6	620	376	993	0	837	Parp	Dmel	FBgn0010247	621	NW_013582900.1
gene12007	tr	M9PHX4	M9PHX4_DROME	83.19	226	24	4	64	275	158	383	4e-100	361	Bx	Dmel	FBgn0265598	275	NW_013582901.1
gene12008	tr	Q8MLN7	Q8MLN7_DROME	43.18	88	47	2	15	99	1	88	6e-16	79	Cpr60D	Dmel	FBgn0050163	100	NW_013582903.1
gene12009	tr	Q8SXU0	Q8SXU0_DROME	32.22	90	48	2	36	116	22	107	1e-07	52	CG11555	Dmel	FBgn0086856	126	NW_013582903.1
gene1201	sp	O44386	ITA3_DROME	54.71	1126	464	20	14	1117	13	1114	0	1230	scb	Dmel	FBgn0003328	1117	NW_013581215.1
gene12010	tr	Q058Z0	Q058Z0_DROME	49.24	132	47	4	3	116	35	164	1e-20	98.2	CG42319	Dmel	FBgn0259219	389	NW_013582906.1
gene12011	tr	A0A0B4KF12	A0A0B4KF12_DROME	82.16	213	38	0	1	213	231	443	1e-97	352	Dh31-R	Dmel	FBgn0052843	213	NW_013582906.1
gene12012	sp	O18400	PITX_DROME	91.18	136	12	0	28	163	178	313	4e-66	247	Ptx1	Dmel	FBgn0020912	179	NW_013582908.1
gene12013	tr	Q9VMP8	Q9VMP8_DROME	35.77	123	66	5	34	147	79	197	1e-05	46.2	CG14014	Dmel	FBgn0031718	185	NW_013582909.1
gene12017	tr	Q9VG45	Q9VG45_DROME	41.91	136	61	4	574	709	495	612	1e-22	105	Dtg	Dmel	FBgn0038071	709	NW_013582912.1
gene12018	tr	Q9VG26	Q9VG26_DROME	68.22	107	34	0	4	110	3	109	7e-38	151	CG31345	Dmel	FBgn0051345	110	NW_013582917.1
gene12019	tr	Q9VTN2	Q9VTN2_DROME	47.95	73	32	1	1	67	1301	1373	3e-13	72	Muc68D	Dmel	FBgn0036203	214	NW_013582918.1
gene1202	sp	O44386	ITA3_DROME	35.53	850	469	25	7	805	11	832	2e-133	473	scb	Dmel	FBgn0003328	1017	NW_013581215.1
gene12020	tr	Q7KUN4	Q7KUN4_DROME	49.62	262	116	4	2	260	5	253	2e-69	259	obst-H	Dmel	FBgn0053983	261	NW_013582918.1
gene12021	tr	Q2PDY7	Q2PDY7_DROME	42.57	249	122	4	19	267	38	265	5e-53	204	CG33985	Dmel	FBgn0053985	287	NW_013582918.1
gene12022	tr	Q2PDY8	Q2PDY8_DROME	48.21	280	118	5	13	287	15	272	4e-71	265	CG33986	Dmel	FBgn0053986	296	NW_013582918.1
gene12023	tr	C6SUT0	C6SUT0_DROME	33.1	142	59	2	44	151	43	182	7e-13	70.1	CG43218	Dmel	FBgn0262854	151	NW_013582918.1
gene12025	tr	Q9VDI1	Q9VDI1_DROME	82.72	492	74	3	8	488	1	492	0	825	Synd	Dmel	FBgn0053094	492	NW_013582918.1
gene12026	tr	F3YDE1	F3YDE1_DROME	37.66	316	184	5	24	328	23	336	1e-58	223	CG17147	Dmel	FBgn0260393	328	NW_013582918.1
gene12027	tr	Q9VW95	Q9VW95_DROME	42.43	337	187	5	1	335	1	332	3e-72	269	CG17145	Dmel	FBgn0036953	338	NW_013582918.1
gene12028	tr	Q9VW90	Q9VW90_DROME	32.95	346	215	9	16	347	24	366	6e-43	171	CG7298	Dmel	FBgn0036948	371	NW_013582918.1
gene12029	tr	Q9VKR3	Q9VKR3_DROME	77.62	277	59	2	6	279	69	345	9e-130	459	CG6431	Dmel	FBgn0032289	279	NW_013582919.1
gene1203	sp	A8DYE2	TRPCG_DROME	76.74	2137	336	24	1	2090	1	2023	0	3238	Trpm	Dmel	FBgn0265194	2090	NW_013581215.1
gene12031	tr	E1JI58	E1JI58_DROME	56.4	367	144	5	1	356	103	464	1e-117	419	Sin	Dmel	FBgn0028402	366	NW_013582921.1
gene12032	tr	Q9VP84	Q9VP84_DROME	44.32	185	89	6	24	199	9	188	2e-36	149	CG10581	Dmel	FBgn0037046	202	NW_013582921.1
gene12033	tr	Q9VTX5	Q9VTX5_DROME	58.65	474	158	8	1	442	1	468	8e-147	517	ArfGAP1	Dmel	FBgn0020655	442	NW_013582921.1
gene12034	tr	Q9VZZ0	Q9VZZ0_DROME	38	450	234	12	3	424	2	434	3e-82	302	CG1246	Dmel	FBgn0035360	426	NW_013582921.1
gene12035	tr	Q9VZZ1	Q9VZZ1_DROME	31.21	298	134	11	25	276	24	296	4e-21	99	CG1143	Dmel	FBgn0035359	276	NW_013582921.1
gene12036	tr	Q9VZZ2	Q9VZZ2_DROME	66.13	186	60	1	1	183	1	186	1e-67	252	CG14949	Dmel	FBgn0035358	201	NW_013582921.1
gene12037	tr	Q9VD22	Q9VD22_DROME	30.87	1189	703	35	49	1190	19	1135	8e-136	482	CG18596	Dmel	FBgn0038953	1196	NW_013582921.1
gene12038	tr	M9PEG6	M9PEG6_DROME	88.17	431	46	4	7	433	1	430	0	708	ZnT63C	Dmel	FBgn0035432	444	NW_013582921.1
gene12039	tr	Q9VZR1	Q9VZR1_DROME	61.7	282	107	1	3	284	5	285	7e-96	347	PIG-C	Dmel	FBgn0035435	284	NW_013582921.1
gene1204	sp	Q24595	XPC_DROME	50.58	1382	542	35	1	1330	1	1293	0	1199	Xpc	Dmel	FBgn0004698	1330	NW_013581215.1
gene12041	tr	O96395	O96395_DROME	31.03	290	161	4	339	628	329	579	8e-32	136	Meics	Dmel	FBgn0025874	764	NW_013582926.1
gene12042	sp	Q95T12	FLOWR_DROME	68.02	197	60	2	1	197	1	194	2e-72	268	fwe	Dmel	FBgn0261722	197	NW_013582926.1
gene12043	tr	Q9VWF0	Q9VWF0_DROME	34.63	231	145	4	9	235	32	260	4e-39	158	CG12237	Dmel	FBgn0031048	256	NW_013582926.1
gene12044	tr	Q8MLS1	Q8MLS1_DROME	67.33	101	33	0	1	101	99	199	1e-37	151	CG34424	Dmel	FBgn0085453	102	NW_013582930.1
gene12045	sp	Q9W1R5	VIR_DROME	56.26	1900	731	30	1	1846	1	1854	0	1957	vir	Dmel	FBgn0003977	1846	NW_013582930.1
gene12046	tr	Q0E8X8	Q0E8X8_DROME	85.98	107	15	0	1	107	1	107	5e-42	165	CG13551	Dmel	FBgn0040660	107	NW_013582930.1
gene12047	tr	E1JGT6	E1JGT6_DROME	46	50	20	1	30	72	32	81	0.0002	40.8	CG42560	Dmel	FBgn0260762	87	NW_013582930.1
gene12048	tr	Q9W1M6	Q9W1M6_DROME	64.71	493	130	10	1	473	21	489	3e-162	568	apt	Dmel	FBgn0015903	473	NW_013582930.1
gene1205	tr	Q5BI03	Q5BI03_DROME	58.01	1236	326	25	5	1212	6	1076	0	1221	CG8155	Dmel	FBgn0034009	1255	NW_013581215.1
gene12050	sp	Q4V516	DRC7_DROME	61.73	358	137	0	1	358	183	540	4e-135	478	lobo	Dmel	FBgn0083946	362	NW_013582932.1
gene12051	tr	Q9XZ53	Q9XZ53_DROME	81.3	524	95	2	8	531	8	528	0	870	Stt3B	Dmel	FBgn0011336	531	NW_013582933.1
gene12052	tr	Q9Y154	Q9Y154_DROME	47.17	460	131	23	80	510	77	453	5e-73	273	cindr	Dmel	FBgn0027598	647	NW_013582934.1
gene12053	tr	A8JPQ1	A8JPQ1_DROME	95.19	104	5	0	1	104	167	270	9e-55	207	CG34353	Dmel	FBgn0085382	104	NW_013582935.1
gene12055	tr	E1JI27	E1JI27_DROME	60.98	387	123	7	9	384	36	405	1e-118	423	Oct-TyrR	Dmel	FBgn0004514	511	NW_013582939.1
gene12057	tr	Q9VNW2	Q9VNW2_DROME	41.99	181	85	9	5	175	13	183	6e-20	94	CG14561	Dmel	FBgn0037149	186	NW_013582939.1
gene12058	tr	Q9XZ11	Q9XZ11_DROME	42.67	935	439	17	120	1025	103	969	0	714	CG7139	Dmel	FBgn0027532	1025	NW_013582939.1
gene12059	tr	Q9VAD7	Q9VAD7_DROME	64	175	54	3	1	172	1	169	6e-62	233	CG15522	Dmel	FBgn0039723	176	NW_013582944.1
gene1206	tr	Q9W1X5	Q9W1X5_DROME	77.88	312	62	3	24	328	9	320	2e-154	544	nahoda	Dmel	FBgn0034797	1389	NW_013581215.1
gene12060	tr	M9PBA3	M9PBA3_DROME	72.92	48	13	0	32	79	32	79	6e-17	82.4	CG44008	Dmel	FBgn0264750	79	NW_013582946.1
gene12061	tr	M9PHR5	M9PHR5_DROME	50	368	131	12	1	333	211	560	7e-61	231	Ect4	Dmel	FBgn0262579	333	NW_013582952.1
gene12064	sp	Q9W3C0	UTP11_DROME	51.92	260	102	3	1	260	1	237	3e-64	241	CG1789	Dmel	FBgn0030063	260	NW_013582954.1
gene12065	sp	Q9W3C1	NAT10_DROME	76.74	989	211	5	1	979	1	980	0	1557	l(1)G0020	Dmel	FBgn0027330	1003	NW_013582954.1
gene12066	tr	Q9VXZ0	Q9VXZ0_DROME	75.21	117	29	0	1	117	1	117	1e-48	187	ND-B18	Dmel	FBgn0030605	118	NW_013582954.1
gene12067	tr	Q9VX24	Q9VX24_DROME	69.32	251	76	1	1	251	1	250	1e-105	380	CG8173	Dmel	FBgn0030864	350	NW_013582954.1
gene12068	tr	Q9VL68	Q9VL68_DROME	46.18	275	147	1	18	292	5	278	1e-70	263	CG4598	Dmel	FBgn0032160	292	NW_013582956.1
gene12069	tr	A4IJ70	A4IJ70_DROME	79.88	164	27	2	3	160	186	349	5e-75	278	DIP-epsilon	Dmel	FBgn0259714	340	NW_013582956.1
gene1207	tr	Q9W2C4	Q9W2C4_DROME	42.08	202	107	5	13	205	8	208	2e-36	149	CG4377	Dmel	FBgn0034664	230	NW_013581215.1
gene12070	tr	Q9VME3	Q9VME3_DROME	50.87	574	263	11	176	742	123	684	4e-173	605	CG9507	Dmel	FBgn0031808	742	NW_013582956.1
gene12071	tr	Q9VME2	Q9VME2_DROME	29.94	658	437	12	11	652	6	655	7e-92	335	CG42370	Dmel	FBgn0259716	652	NW_013582956.1
gene12072	tr	Q9VFW5	Q9VFW5_DROME	66.67	213	67	2	15	223	47	259	7e-76	280	PK2-R1	Dmel	FBgn0038140	223	NW_013582958.1
gene12073	tr	Q8IP67	Q8IP67_DROME	91.73	133	11	0	20	152	47	179	6e-71	262	CG9008	Dmel	FBgn0028540	152	NW_013582959.1
gene12074	tr	A1Z714	A1Z714_DROME	67.86	140	40	3	208	344	159	296	8e-53	204	blow	Dmel	FBgn0004133	353	NW_013582960.1
gene12075	sp	A1Z713	VPS13_DROME	55.08	3310	1365	31	1	3289	35	3243	0	3636	Vps13	Dmel	FBgn0033194	3291	NW_013582960.1
gene12076	tr	Q9VN16	Q9VN16_DROME	76.42	386	90	1	1	385	1	386	0	637	CG14646	Dmel	FBgn0037241	403	NW_013582964.1
gene12077	sp	P22812	TUBE_DROME	44.67	150	72	5	2	147	27	169	3e-25	113	tub	Dmel	FBgn0003882	485	NW_013582964.1
gene12079	tr	A0A0B4LGQ8	A0A0B4LGQ8_DROME	57.54	325	133	4	2	326	11	330	4e-106	381	CG9853	Dmel	FBgn0086605	343	NW_013582964.1
gene1208	tr	Q9W2C5	Q9W2C5_DROME	47.47	198	97	3	4	195	1	197	2e-46	182	CG4363	Dmel	FBgn0034663	195	NW_013581215.1
gene12080	tr	Q9VAD3	Q9VAD3_DROME	42.11	3883	1996	73	1	3786	1	3728	0	2952	Vps13B	Dmel	FBgn0039727	3788	NW_013582964.1
gene12081	tr	Q9VTV2	Q9VTV2_DROME	73.36	259	68	1	8	265	6	264	4e-113	404	CG11529	Dmel	FBgn0036264	294	NW_013582966.1
gene12082	tr	Q8IQG9	Q8IQG9_DROME	68.14	226	72	0	1	226	1	226	7e-82	300	Adk1	Dmel	FBgn0022709	228	NW_013582966.1
gene12085	tr	A8JNN2	A8JNN2_DROME	51.48	305	112	10	1	293	1153	1433	3e-57	219	Ect4	Dmel	FBgn0262579	313	NW_013582966.1
gene12086	tr	Q9W424	Q9W424_DROME	92.95	227	16	0	1	227	1	227	1e-123	439	Spx	Dmel	FBgn0015818	344	NW_013582967.1
gene12087	tr	E2QD54	E2QD54_DROME	53.17	205	63	6	327	522	211	391	3e-50	197	natalisin	Dmel	FBgn0085417	789	NW_013582968.1
gene12088	tr	Q9VIX2	Q9VIX2_DROME	49.12	171	48	11	1	157	1	146	1e-19	92.8	Pax	Dmel	FBgn0041789	177	NW_013582970.1
gene12089	tr	Q7KUK9	Q7KUK9_DROME	71.05	708	184	8	4	699	1	699	0	1045	CG17839	Dmel	FBgn0036454	833	NW_013582974.1
gene1209	tr	Q9W2C5	Q9W2C5_DROME	40.11	177	85	1	30	206	25	180	5e-29	125	CG4363	Dmel	FBgn0034663	350	NW_013581215.1
gene12090	tr	Q9VEQ3	Q9VEQ3_DROME	69.77	86	26	0	1	86	6	91	4e-34	139	CG18622	Dmel	FBgn0038460	91	NW_013582976.1
gene12091	tr	Q9VJI5	Q9VJI5_DROME	62.93	437	159	3	29	465	12	445	4e-169	591	yellow-b	Dmel	FBgn0032601	475	NW_013582977.1
gene12092	sp	Q9VJI9	NUBP1_DROME	73.44	305	81	0	5	309	6	310	5e-133	471	CG17904	Dmel	FBgn0032597	311	NW_013582979.1
gene12093	tr	Q9V3A7	Q9V3A7_DROME	58.18	1327	545	6	66	1390	55	1373	0	1500	glu	Dmel	FBgn0015391	1424	NW_013582979.1
gene12094	tr	Q4ABF8	Q4ABF8_DROME	25.35	142	96	3	57	194	40	175	4e-10	61.6	CG33643	Dmel	FBgn0053643	197	NW_013582981.1
gene12095	tr	Q9VJM4	Q9VJM4_DROME	82.48	274	45	2	1	272	53	325	8e-138	488	beat-Ic	Dmel	FBgn0028644	674	NW_013582983.1
gene12096	tr	E2QCR4	E2QCR4_DROME	58.56	625	186	13	1	594	323	905	0	630	BicC	Dmel	FBgn0000182	594	NW_013582983.1
gene12097	tr	Q9VDN3	Q9VDN3_DROME	53.03	694	284	9	9	690	9	672	0	713	Ir92a	Dmel	FBgn0038789	738	NW_013582984.1
gene12099	tr	A8JNT6	A8JNT6_DROME	59.78	271	77	8	1286	1548	120	366	7e-64	243	Mbs	Dmel	FBgn0005536	1560	NW_013582985.1
gene121	tr	A1Z7I6	A1Z7I6_DROME	29	100	62	2	37	136	29	119	0.0002	41.6	CG30356	Dmel	FBgn0050356	149	NW_013581209.1
gene1210	tr	Q8MLU9	Q8MLU9_DROME	45.94	2821	1439	56	30	2809	198	2973	0	2281	CG13492	Dmel	FBgn0034662	2811	NW_013581215.1
gene12100	tr	Q9VKV3	Q9VKV3_DROME	74.19	31	8	0	204	234	179	209	4e-10	63.5	loh	Dmel	FBgn0032252	457	NW_013582993.1
gene12103	tr	Q9VLF0	Q9VLF0_DROME	66.67	102	26	2	1	95	376	476	1e-33	138	DIP-zeta	Dmel	FBgn0051708	140	NW_013582996.1
gene12107	tr	Q9VID1	Q9VID1_DROME	72.45	196	54	0	1	196	33	228	5e-86	313	Tsp39D	Dmel	FBgn0032943	196	NW_013583003.1
gene12108	tr	M9PDD7	M9PDD7_DROME	47.73	264	78	11	49	268	143	390	1e-48	189	dimm	Dmel	FBgn0023091	268	NW_013583003.1
gene12109	tr	Q9W426	Q9W426_DROME	79.19	173	35	1	1	173	1	172	5e-80	293	CG14445	Dmel	FBgn0029851	186	NW_013583004.1
gene1211	tr	A1Z7P5	A1Z7P5_DROME	72.09	584	110	13	1	577	1	538	0	794	Su(var)2-10	Dmel	FBgn0003612	789	NW_013581215.1
gene12110	tr	Q8SXV9	Q8SXV9_DROME	40.3	67	26	2	1	67	1	53	0.001	38.9	CG12998	Dmel	FBgn0030829	125	NW_013583007.1
gene12111	tr	Q9VX69	Q9VX69_DROME	44.99	349	176	4	39	387	55	387	1e-90	330	CG5162	Dmel	FBgn0030828	393	NW_013583007.1
gene12112	tr	Q9VX71	Q9VX71_DROME	32.67	150	63	5	10	159	23	134	3e-10	61.2	CG12995	Dmel	FBgn0030826	167	NW_013583007.1
gene12114	tr	Q8IR01	Q8IR01_DROME	42.08	183	62	10	182	341	184	345	1e-07	55.1	CG32564	Dmel	FBgn0052564	384	NW_013583007.1
gene12115	tr	Q9VXP1	Q9VXP1_DROME	63.07	241	79	3	40	271	38	277	7e-76	280	CG8974	Dmel	FBgn0030693	271	NW_013583007.1
gene12116	tr	Q7K330	Q7K330_DROME	65.85	656	206	4	6	658	13	653	0	894	CG1698	Dmel	FBgn0033443	659	NW_013583008.1
gene12118	tr	Q9VI00	Q9VI00_DROME	31.05	306	195	6	1	295	1	301	4e-40	162	CG2641	Dmel	FBgn0037518	314	NW_013583010.1
gene12119	tr	Q9I7K7	Q9I7K7_DROME	31.61	446	248	13	1	435	1	400	9e-55	211	CG18744	Dmel	FBgn0042101	492	NW_013583010.1
gene1212	tr	A1Z7P3	A1Z7P3_DROME	55.98	493	167	15	1	483	1	453	1e-129	460	Phax	Dmel	FBgn0033380	483	NW_013581215.1
gene12120	tr	Q9VHZ9	Q9VHZ9_DROME	58.02	505	152	7	1	503	1	447	7e-162	567	CG3014	Dmel	FBgn0037519	519	NW_013583010.1
gene12121	tr	Q9VHZ8	Q9VHZ8_DROME	27.36	318	196	9	1	312	1	289	1e-28	124	CG18268	Dmel	FBgn0037520	403	NW_013583010.1
gene12122	tr	A0A0B4KGR0	A0A0B4KGR0_DROME	89.07	311	34	0	1	311	1	311	1e-171	599	CG2993	Dmel	FBgn0037521	485	NW_013583010.1
gene12124	tr	M9PBH6	M9PBH6_DROME	64.36	477	111	10	19	453	607	1066	2e-128	456	bab2	Dmel	FBgn0025525	453	NW_013583013.1
gene12125	tr	M9PI84	M9PI84_DROME	46.65	2060	667	76	597	2530	393	2146	0	1260	Dab	Dmel	FBgn0000414	2530	NW_013583015.1
gene12126	tr	E1JI13	E1JI13_DROME	30.77	78	42	1	51	116	2236	2313	7e-05	43.9	Dab	Dmel	FBgn0000414	182	NW_013583015.1
gene12127	tr	Q9VA36	Q9VA36_DROME	56.64	226	92	2	28	250	90	312	1e-67	253	cindr	Dmel	FBgn0027598	254	NW_013583016.1
gene12128	sp	Q9VH38	TFB2M_DROME	60.15	389	155	0	18	406	23	411	3e-150	528	mtTFB2	Dmel	FBgn0037778	448	NW_013583016.1
gene12129	tr	Q9VH37	Q9VH37_DROME	44.75	181	94	2	21	195	22	202	6e-45	177	CG12811	Dmel	FBgn0037779	202	NW_013583016.1
gene1213	tr	A1Z7P1	A1Z7P1_DROME	53.73	603	268	6	4	600	21	618	0	676	CG8073	Dmel	FBgn0033377	605	NW_013581215.1
gene12130	sp	Q9VB62	DPOA2_DROME	41.72	163	70	5	1	161	1	140	6e-27	116	DNApol-alpha73	Dmel	FBgn0005696	162	NW_013583016.1
gene12131	tr	Q7KSD3	Q7KSD3_DROME	80.95	567	72	5	169	719	6	552	0	918	fray	Dmel	FBgn0023083	719	NW_013583018.1
gene12132	tr	Q9VRW7	Q9VRW7_DROME	74.29	210	25	2	170	350	44	253	1e-65	248	CG13300	Dmel	FBgn0035699	544	NW_013583020.1
gene12133	tr	Q7JR73	Q7JR73_DROME	68.32	524	138	11	1	507	1	513	0	652	Rcd6	Dmel	FBgn0034530	507	NW_013583023.1
gene12135	tr	Q9VA65	Q9VA65_DROME	53.88	477	213	4	1	473	59	532	3e-157	551	PH4alphaMP	Dmel	FBgn0026190	476	NW_013583024.1
gene12136	tr	Q9I7H5	Q9I7H5_DROME	48.15	324	136	7	323	633	218	522	2e-84	310	PH4alphaSG2	Dmel	FBgn0039779	636	NW_013583024.1
gene12137	tr	Q9I7H5	Q9I7H5_DROME	53.88	219	82	5	115	321	311	522	2e-60	229	PH4alphaSG2	Dmel	FBgn0039779	325	NW_013583024.1
gene12138	tr	Q9VA69	Q9VA69_DROME	79.43	530	109	0	31	560	21	550	0	905	PH4alphaEFB	Dmel	FBgn0039776	560	NW_013583024.1
gene12139	tr	Q8IMI5	Q8IMI5_DROME	54.91	519	170	12	143	649	99	565	4e-143	505	spdo	Dmel	FBgn0260440	649	NW_013583024.1
gene1214	tr	Q9W149	Q9W149_DROME	52.42	908	334	23	8	885	23	862	0	853	CG11414	Dmel	FBgn0035024	902	NW_013581215.1
gene12140	sp	Q9V4F9	MED26_DROME	35.43	525	259	21	586	1092	424	886	4e-51	201	MED26	Dmel	FBgn0039923	2147	NW_013583028.1
gene12142	tr	X2JED0	X2JED0_DROME	67.6	287	64	6	1	269	1	276	9e-84	308	BuGZ	Dmel	FBgn0032600	519	NW_013583030.1
gene12143	tr	M9PGA0	M9PGA0_DROME	75.98	941	149	14	10	902	1796	2707	0	1340	sick	Dmel	FBgn0263873	902	NW_013583032.1
gene12145	412\ORF3	P10394	POL4_DROME	23.96	192	134	4	3	188	1028	1213	4e-05	48.5	Dmel	FBgn0043847	P10394	230	NW_013583035.1
[truncated: 10,859 more rows]

## Sheet: S2
Supplementary Table S2: Details of samples used in this study
Hours post oviposition (hpo)	Organism	ID	No. of embryos	Total RNA/embryo (ng)
1	Bactrocera oleae	Bo.E.1H	300	33.3
2	Bactrocera oleae	Bo.E.2H	144	33.3
3	Bactrocera oleae	Bo.E.3H	108	63.9
4	Bactrocera oleae	Bo.E.4H	100	50
5	Bactrocera oleae	Bo.E.5H	110	56.4
6	Bactrocera oleae	Bo.E.6H	109	53.2
Adult female	Bactrocera oleae	Bo.Head.female	-
Adult male	Bactrocera oleae	Bo.Head.Male	-
Number of embryos used at the hourly intervals of the early development in B. oleae and the corresponding total RNA per embryo.

## Sheet: S3
Supplementary Table S3. Illumina and ONT MinION sequencing statistics for reads generated from the 6 B. oleae experiments. The number of reads from the fail and pass categories as well as their sum are presented.
	Nanopore read stats
	Total reads	Fail reads	Pass reads	mean length	median length	Maxlength	mean GC (%)	median GC (%)	Minimum GC (%)	Maxmum GC (%)
Bo_1H	3590509	454769	3135740	1326	1077	19520	38.77	39	8	69
Bo_2H	4285167	456721	3828446	966	787	10699	38.06	38	6	65
Bo_3H	3720378	524711	3195667	1040	835	9838	38.59	39	7	97
Bo_4H	4821248	504368	4316880	1157	939	12403	38.48	39	8	64
Bo_5H	5333014	832579	4500435	1009	818	11013	38.19	38	2	73
Bo_6H	4102977	693981	3408996	959	766	9772	38.28	39	3	67
Adult female heads	11093820	3445627	7648193	1317	1017	13492	40.06	40	15	60
Adult male heads	3289798	844090	2445708	1215	966	12758	39.83	40	13	59
	Illumina read stats
	Filtered reads		Read length (bp)		Raw reads
	read1	read2	50 - 96		read1	GC (%)	read2	GC (%)	Read length (same for both read1 and read2, bp)	alignment rate	ERCC (%)
Bo_1H	73230056	73230056	51 - 96		76218066	42	76218066	42	96	97.76	2.13266
Bo_2H	60689522	60689522	52 - 96		63766291	41	63766291	41	96	97.4	2.55283
Bo_3H	55648536	55648536	53 - 96		58108670	42	58108670	42	96	97.77	2.65389
Bo_4H	47571059	47571059	54 - 96		49862180	41	49862180	41	96	97.55	3.0812
Bo_5H	48815848	48815848	55 - 96		51293292	41	51293292	41	96	97.61	5.37838
Bo_6H	52579422	52579422	56 - 96		55645869	41	55645869	41	96	97.74	3.92112
Adult female heads	55951261	55951261	57 - 96		58615848	40	58615848	41	96	68.96	0.217622
Adult male heads	48439058	48439058	58 - 96		50476851	38	50476851	39	96	25.9	0.106535
Bo_5H_repeat	95443253	95443253	50-100		103345181		103345181		100		0.5
Bo_6H_repeat	83897580	83897580	50-100		92522990		92522990		100		3.6
Bo = Bactrocera oleae

## Sheet: S4
Supplementary Table S4. ONT MinION sequencing statistics for bases generated from the 6 B. oleae experiments. The number of bases of the fail and pass reads as well as their sum are presented.
	Pass bases	Fail bases	Total bases
Bo_1H	4492856391	295887224	4788743615
Bo_2H	4170815792	247454600	4418270392
Bo_3H	3650043547	331774650	3981818197
Bo_4H	5486943583	289284771	5776228354
Bo_5H	4783466942	421877054	5205343996
Bo_6H	3614582591	411162173	4025744764
Adult female heads	6617648811	2051920488	8669569299
Adult male heads	2120813510	508195998	2629009508
Bo = Bactrocera oleae

## Sheet: S5
Supplementary Table S5. Alignment statistics. Alignments were performed using Minimap2. The alignments were analysed using AlignQC to derive the statistics in the table.
	Nanopore reads alignment statistics
	No. pass reads (x 106)	Percentage of reads aligned	Percentage of bases aligned	% reads to ERCC	Error rate (%)	Error rate after Canu (%)
Bo.E.1H	3.1	94.2	89.3	8.6	16.6	8
Bo.E.2H	3.8	92.6	89	16.3	16.3	7.9
Bo.E.3H	1.3	90.4	92.9	7.5	15.9	7.9
Bo.E.4H	2.3	90	93.7	8.2	15.4	7
Bo.E.5H	3.7	89.1	93.4	8.1	14.4	7.5
Bo.E.6H	3.4	89.3	85	11.3	17	8.8
	Illumina read alignment stats
	total alignments	ERCC alignments	mitochondria alignment	genome alignment	Unaligned	ERCC (%)	Mitochondrial genome (%)
Bo_1H	143220022	3054396	9778957	129026944	1359725	2.13266	6.82793
Bo_2H	124495285	3178150	13899152	105607111	1810872	2.55283	11.1644
Bo_3H	113992520	3025231	11586867	97876894	1503528	2.65389	10.1646
Bo_4H	97178413	2994266	10372873	82474878	1336396	3.0812	10.6741
Bo_5H	99780957	5366604	11232439	81789704	1392210	5.37838	11.2571
Bo_6H	107805118	4227165	16245994	85934877	1397082	3.92112	15.0698
Adult female heads	114933950	250122	6911733	74248729	33523366	0.217622	6.01366
Adult male heads	97689184	104073	2481599	23886560	71216952	0.106535	2.5403
Bo = Bactrocera oleae

## Sheet: S6
Supplementary Table S6: Structural categories of transcripts in the olive fruit fly long-read transcriptome assembly.
	Table S1A: Description of short forms used. The terms are adapted from Tardaguila et al. 2018
No.	Term	Description
1	Full splice match (FSM)	Transcripts matching all reference slice junctions
2	Incomplete splice match (ISM)	Transcripts matching consecutive, but not all, reference splice junctions
3	Categories of Novel transcript found in annotated genes
4	Novel in catalogue (NIC)	Transcripts with new combinations of splice junctions already in the reference
5	Novel not in catalogue (NNC)	Transcripts with donor and/or acceptor combinations not found in the reference
6	Categories of Novel transcript not found in annotated genes
7	Genic Genomic	Transcripts with partial overlap in the reference exon
8	Genic intron	Transcripts entirely lying within a reference intron
9	Intergenic	Transcripts without overlap with any reference genes
10	Antisense	Any poly(A) containing transcript overlapping the complementary strand of an annotated reference gene
11	Fusion	Transcripts overlapping two or more annotated genes
	Table S1B: Distribution of transcripts in the long-read genome guided de novo transcriptome assembly among different structural categories.
	Total Genes	10840		Annotated		9072
	Total Isoforms	78018		Novel Genes		1768
		FSM	ISM	NIC	NNC	Genic Genomic	Antisense	Fusion	Intergenic	Genic intron
	No. Isoforms	25680	13569	7547	18146	6236	416	662	4825	936
Thirty-one million long-read RNA-seq reads were generated from 6 embryonic and 2 adult Bactrocera oleae samples and a de novo genome-guided transcriptome assembly generated using Cupcake ToFU [20]. Using SQANTI [22], the transcriptome assembly was compared to the NCBI predicted gene models to identify novel genes and group transcripts into splice junction structural categories.
FSM; full splice match, ISM; incomplete splice match, NIC; novel in catalogue, NNC; novel not in catalogue (see Table 1A for explanation on structural categories).

## Sheet: S7
Supplementary Table S7: High confidence novel genes
Gene ID
PB.10031.1
PB.10041.4
PB.10047.1
PB.10074.2
PB.10090.2
PB.10096.1
PB.1010.14
PB.10109.1
PB.10115.9
PB.10119.1
PB.10129.1
PB.10133.1
PB.10138.1
PB.10144.5
PB.10177.1
PB.10187.1
PB.10211.1
PB.10218.4
PB.10226.2
PB.10227.1
PB.10228.1
PB.10235.2
PB.10239.1
PB.10248.1
PB.10284.1
PB.10286.1
PB.10296.1
PB.10302.1
PB.1031.125
PB.10318.1
PB.10335.1
PB.10346.1
PB.1035.2
PB.10366.3
PB.10369.1
PB.10372.1
PB.10384.1
PB.10385.1
PB.10399.2
PB.10403.6
PB.10407.1
PB.10408.1
PB.10410.1
PB.10414.2
PB.10419.2
PB.10433.1
PB.10446.1
PB.10452.1
PB.10470.1
PB.10472.1
PB.10485.1
PB.10487.6
PB.10497.1
PB.10502.1
PB.10516.1
PB.10517.2
PB.10526.3
PB.10531.1
PB.10533.1
PB.10535.2
PB.10543.1
PB.10548.1
PB.10554.1
PB.10556.2
PB.10561.1
PB.10569.1
PB.10577.1
PB.10591.1
PB.10601.1
PB.10617.1
PB.10622.2
PB.10631.1
PB.10640.2
PB.10654.1
PB.10658.3
PB.10671.1
PB.10684.1
PB.10685.1
PB.10696.1
PB.10709.1
PB.10710.1
PB.10718.1
PB.10719.1
PB.1270.1
PB.1283.172
PB.1283.2
PB.1335.11
PB.1335.5
PB.137.1
PB.1461.31
PB.1477.1
PB.1580.1
PB.1581.2
PB.1591.1
PB.1593.1
PB.1602.15
PB.1606.10
PB.1617.1
PB.1618.1
PB.1660.161
PB.1739.1
PB.1752.1
PB.1766.1
PB.1782.9
PB.1823.45
PB.1837.445
PB.1878.50
PB.1879.4
PB.1941.1
PB.1949.1
PB.1968.1
PB.2009.6
PB.2056.1
PB.2094.1
PB.2104.1
PB.2128.1
PB.2129.1
PB.2174.3
PB.2266.3
PB.2296.16
PB.2311.2
PB.2354.1
PB.2429.702
PB.2443.1
PB.245.84
PB.2470.2
PB.2529.3
PB.2556.8
PB.2560.11
PB.2599.1
PB.2697.174
PB.2697.2
PB.2745.11
PB.284.188
PB.284.72
PB.2841.1
PB.2843.74
PB.2944.2
PB.2977.10
PB.302.2
PB.3045.17
PB.3066.2
PB.3076.2
PB.3079.5
PB.3083.1
PB.309.2
PB.3096.1
PB.3138.81
PB.3172.1
PB.319.2
PB.3216.1
PB.3231.5
PB.3262.1
PB.3292.2
PB.3311.20
PB.3331.3
PB.3337.1
PB.3342.1
PB.3431.1
PB.3467.2
PB.3571.3
PB.3600.218
PB.3600.221
PB.3646.40
PB.3671.2
PB.3694.1
PB.3700.8
PB.373.1
PB.3856.1
PB.3991.32
PB.4009.1
PB.4041.4
PB.4050.3
PB.4100.6
PB.4101.15
PB.4103.1
PB.4133.12
PB.4288.1
PB.4300.213
PB.433.1
PB.4423.2
PB.4427.35
PB.4504.1
PB.4529.1
PB.454.1
PB.4554.1
PB.4568.35
PB.4576.35
PB.4582.2
PB.4586.1
PB.4599.2
PB.4606.1
PB.4613.1
PB.4614.1
PB.4659.3
PB.4676.13
PB.4681.90
PB.4756.4
PB.4765.1
PB.4770.1
PB.4879.1
PB.4881.1
PB.4935.1
PB.4956.1
PB.5014.89
PB.5065.2
PB.5068.2
PB.5082.1
PB.5085.1
PB.5086.29
PB.5095.1
PB.5097.1
PB.5102.4
PB.5119.35
PB.5198.3
PB.5271.11
PB.5290.12
PB.5319.1
PB.532.1
PB.5325.1
PB.5326.2
PB.5327.2
PB.5328.1
PB.5329.12
PB.535.61
PB.5383.1
PB.5418.120
PB.5418.128
PB.5463.3
PB.5516.1
PB.5592.1
PB.5599.2
PB.5613.2
PB.5620.1
PB.5628.1
PB.5651.91
PB.5695.508
PB.5736.157
PB.5740.14
PB.5802.1
PB.5816.14
PB.584.4
PB.5865.1
PB.5866.1
PB.5886.2
PB.592.905
PB.5938.4
PB.5979.95
PB.5986.1
PB.6022.5
PB.6081.1
PB.6087.55
PB.6191.1
PB.620.1
PB.620.125
PB.620.159
PB.620.83
PB.624.3
PB.6257.5
PB.6265.12
PB.6282.1
PB.6341.1
PB.6348.2
PB.6354.134
PB.6362.139
PB.6375.1
PB.6427.1
PB.6439.1
PB.6448.12
PB.6452.1
PB.6498.6
PB.6504.38
PB.66.1
PB.6631.1
PB.6681.1
PB.6682.1
PB.6695.56
PB.6705.1
PB.6746.2
PB.6789.3
PB.6843.285
PB.6876.3
PB.6877.96
PB.6980.2
PB.7073.1
PB.7106.1
PB.7118.1
PB.7136.1
PB.7143.1
PB.7161.1
PB.7197.2
PB.720.1
PB.7208.1
PB.7226.26
PB.7236.31
PB.7241.1
PB.7243.2
PB.7258.1
PB.726.1
PB.7287.1
PB.7316.2
PB.7356.2
PB.7357.5
PB.7361.1
PB.7446.1
PB.7448.2
PB.7478.2
PB.7497.5
PB.7500.1
PB.7506.2
PB.7516.1
PB.7539.1
PB.7565.4
PB.7601.5
PB.7604.4
PB.7612.4
PB.7634.1
PB.7674.2
PB.7677.2
PB.7688.61
PB.7694.64
PB.7710.38
PB.7733.2
PB.779.126
PB.780.1
PB.7829.3
PB.7849.54
PB.7862.1
PB.7867.1
PB.7880.1
PB.7896.1
PB.7897.7
PB.7899.3
PB.7938.1
PB.7999.3
PB.8001.1
PB.8030.2
PB.8043.1
PB.8044.1
PB.8047.1
PB.805.1
PB.814.2
PB.8150.1
PB.819.1
PB.8253.8
PB.8267.2
PB.8330.1
PB.8337.3
PB.8350.2
PB.8354.1
PB.8359.1
PB.8381.2
PB.8383.2
PB.8409.1
PB.8455.10
PB.8457.2
PB.8459.1
PB.8467.2
PB.8476.78
PB.8478.1
PB.8492.2
PB.8496.1
PB.8531.1
PB.8537.1
PB.8540.107
PB.8561.1
PB.8562.1
PB.8565.1
PB.8565.20
PB.859.6
PB.8609.2
PB.8653.4
PB.8656.2
PB.8664.1
PB.8677.4
PB.8699.3
PB.8701.5
PB.8721.1
PB.8723.1
PB.8724.1
PB.8771.1
PB.8814.1
PB.8830.1
PB.8844.2
PB.8847.1
PB.8862.1
PB.8877.1
PB.8885.1
PB.8897.1
PB.8963.61
PB.8965.1
PB.8967.1
PB.8977.1
PB.9025.17
PB.9026.1
PB.9051.2
PB.9098.1
PB.9114.1
PB.9135.1
PB.9160.3
PB.9161.2
PB.9207.3
PB.9210.1
PB.9259.1
PB.9275.1
PB.9285.2
PB.9335.1
PB.9337.3
PB.9348.1
PB.9351.2
PB.9384.33
PB.9387.1
PB.9394.14
PB.9394.2
PB.9410.5
PB.9416.1
PB.9434.1
PB.9438.1
PB.9446.5
PB.9466.2
PB.9474.1
PB.9493.1
PB.9497.3
PB.9524.1
PB.9545.1
PB.9567.1
PB.9585.1
PB.9597.1
PB.9614.1
PB.9622.1
PB.9642.1
PB.9644.1
PB.9682.1
PB.9705.3
PB.9719.6
PB.9720.9
PB.9739.1
PB.9755.1
PB.9794.1
PB.9800.2
PB.9809.3
PB.9818.1
PB.986.2
PB.9861.10
PB.9865.1
PB.9873.1
PB.9909.5
PB.9918.1
PB.9927.32
PB.9936.1
PB.9940.1
PB.9943.1
PB.9971.1
PB.9983.1

## Sheet: S8
Supplementary Table S8. Miss-annotated genes. The de novo transcriptome assembly was analysed using PRAPI which led to the identification of 63 genes previously miss-annotated. The gene-pairs that were previously annotated as separate groups but found to be isoforms of the same gene are shown together separated by a hyphen in the table.
gene4676_gene4675	gene10059_gene10058	gene6700_gene6701	gene2078_gene2079
gene11616_gene11615	gene11756_gene11755	gene7160_gene7161	gene3823_gene3822
gene3016_gene3017	gene13068_gene13069	gene8421_gene8422	gene4812_gene4813
gene3697_gene3696	gene196_gene197	gene8719_gene8718_gene8717	gene6360_gene6358_gene6359
gene4832_gene4831	gene2106_gene2105	gene8837_gene8838	gene6966_gene6967
gene4869_gene4866_gene4867_gene4868	gene235_gene234_gene236	gene12204_gene12203	gene8604_gene8605
gene7548_gene7547	gene4803_gene4802	gene11572_gene11573	Gene9199_gene9200
Gene285_gene286

## Sheet: S9
Supplementary Table S9: Detection limit of sequencing
Timepoint (hours AEL)	Detection limit (number of transcripts/embryo)
1	1110
2	441
3	922
4	1371
5	1546
6	841

## Sheet: S10
Supplementary Table S10. Potential reference genes												Top 200 potential reference genes ranked acscendingly relative to the standard deviation in the z-score of their row gene abundance. Gene abundance was calculated as absolute number of transcripts per embryo (TPE)
No.	B. oleae Gene ID	Coding status	Drosophila melanogaster Homologue gene name	D. melanogaster homologue Uniprot protein ID	NCBI							TPE_1H_z	TPE_2H_z	TPE_3H_z	TPE_4H_z	TPE_5H_z	TPE_6H_z	stdev	mean	covar
1	gene12234	protein_coding	CG43088	M9NGE9_DROME	Uncharacterised						PB.8415.1.path1	1.34402	1.33924	1.18341	1.24543	1.16626	1.15617	0.0852784	1.07426	0.0793835
2	gene425	protein_coding	CG8245	A1Z6G9_DROME	transmembrane protein						gene12234	1.24272	1.20013	1.37997	1.28437	1.6683	1.27776	0.170495	1.17482	0.145124
3	gene10836	protein_coding	ms(2)34Fe	spermatid differentiation	Uncharacterised						gene425	1.2605	0.858162	1.27172	1.21703	0.944672	0.950323	0.185673	0.95544	0.194332
4	gene1937	protein_coding	CG30441	A1Z6F0_DROME	intraflagellar transport protein 20 homolog						gene10836	0.671484	0.891363	0.965021	0.690892	1.08148	1.09846	0.185779	0.797783	0.232869
5	gene6764	protein_coding	otk	neuroal cell adhension	tyrosine-protein kinase-like otk	https://pubmed.ncbi.nlm.nih.gov/1371458/					gene1937	1.44129	0.969016	1.48923	1.3422	1.0939	1.26406	0.202081	1.11454	0.181313
6	gene2619	protein_coding	mRpL41	39S ribosomal protein L41, mitochondrial	39S ribosomal protein L41, mitochondrial						gene13411	1.24955	0.974538	1.54929	1.45161	1.60048	1.26781	0.232633	1.18941	0.195586
7	gene7090	protein_coding	Chrac-16	Chromatin accessibility complex 16kD protein	chromatin accessibility complex protein 1%2C transcript variant X1						PB.8238.28.path1	0.990372	0.543898	1.03023	1.01575	1.04181	1.26539	0.236371	0.874833	0.270189
8	gene11680	protein_coding	CG14958	Q9VZT5_DROME	Uncharacterised						gene6764	1.3572	0.704216	0.814792	0.965961	1.01741	1.19915	0.240803	0.899933	0.267578
9	gene6201	protein_coding	CG13813	Q9VW98_DROME	Uncharacterised						gene11980	1.10596	0.885654	1.46622	1.0957	1.46968	1.39903	0.242288	1.09493	0.221281
10	gene11980	lncRNA	Uncharacterised		Uncharacterised						PB.5540.1.path1	0.793346	0.604761	1.09018	1.07573	1.29273	0.963758	0.242662	0.866167	0.280156
11	gene13411	lncRNA	Uncharacterised		Uncharacterised						PB.9659.2.path1	1.47649	0.878403	1.02562	1.48288	1.05645	1.10375	0.250994	1.03923	0.24152
											gene2619	1.85333	1.15404	1.8001	1.51965	1.5327	1.69995	0.254482	1.40204	0.181509
		Absolute number of transcripts per embryo at different hours (H) after egg laying									PB.6252.97.path1	1.06481	1.41951	1.63481	1.77469	1.66687	1.39963	0.255796	1.31659	0.194287
		1H	2H	3H	4H	5H	6H				PB.5958.39.path1	0.56985	1.23997	0.858287	0.90151	1.12278	0.666325	0.257011	0.802248	0.320364
1	gene12234	18089.3	17567.1	19880.5	18615.1	24241.7	18530.7				gene7090	1.40284	1.7497	1.95149	1.91634	1.8397	1.36356	0.258241	1.49741	0.172458
2	gene425	5374.82	4072.15	5416.59	5216.03	4322.58	4339.46				gene11680	1.12046	1.03062	0.938189	1.37428	0.844312	0.595026	0.263069	0.88085	0.298654
3	gene10836	1470.47	1711.39	1800.61	1490.3	1951.26	1974.26				PB.3829.5.path1	1.37025	0.676923	0.934769	0.666105	0.881597	0.743308	0.264202	0.791022	0.334001
4	gene1937	15148.4	10924.5	15659.4	14144.3	11910.8	13399.6				gene6201	1.25198	0.658549	0.561629	1.08385	1.08409	0.948803	0.26863	0.836791	0.321024
5	gene6764	4398.73	2786.92	3010.86	3346.39	3468.9	3938.75				PB.832.3.path1	1.39602	1.37592	1.28486	0.821246	0.872158	0.902134	0.270644	0.988997	0.273655
6	gene2619	111946	68556.9	107845	88591.3	89405.6	100531				PB.5886.2.path1	1.89426	1.45371	2.16587	1.47002	1.84222	1.74221	0.271193	1.5485	0.175133
7	gene7090	142243	181461	209077	203981	193297	138374				gene4682	1.346	0.874808	1.19328	1.19635	1.03694	0.591168	0.272147	0.930098	0.2926
8	gene11680	3422.64	3213.07	3010.86	4091.54	2818.48	2365.2				gene1938	1.04576	1.01672	1.16518	1.57822	1.65492	1.39661	0.273942	1.16162	0.235827
9	gene6201	2928.26	1927.84	1800.61	2601.24	2601.68	2365.2				PB.6000.137.path1	1.68736	1.1728	1.04926	1.09174	0.878765	1.22871	0.27398	1.05466	0.25978
10	gene11980	11244	9639.22	14463.9	11163.7	14498.9	13800.3				gene5755	0.873786	0.597601	1.17424	1.06584	1.39093	1.14581	0.274361	0.931796	0.294444
11	gene13411	21017.6	17350.6	25902.2	24197	26843.4	21286.8				gene7856	1.50546	1.03528	0.944424	0.834759	0.696656	1.06544	0.276518	0.908363	0.304414
											gene2902	1.39667	1.24375	2.03418	1.74466	1.65268	1.54243	0.277038	1.41306	0.196055
											gene3665	1.54274	1.04712	1.56399	1.60484	1.02687	1.12269	0.279132	1.16963	0.23865
											gene2618	1.73379	1.06637	1.8747	1.57071	1.62519	1.74883	0.283443	1.41472	0.200353
											gene11153	1.34562	0.971171	1.40691	1.62261	1.80466	1.32566	0.284518	1.25159	0.227325
											PB.2443.1.path1	0.960133	1.16745	1.61028	1.14762	1.18171	0.753403	0.284767	1.01505	0.280544
											gene8360	1.66376	1.58555	2.30444	2.02045	2.15397	1.78552	0.285733	1.68563	0.169511
											gene8698	1.34233	0.548158	0.915571	0.957759	1.02316	1.29461	0.288613	0.910029	0.317146
											PB.8242.21.path1	0.5954	0.624968	0.880469	1.18495	1.27604	0.690749	0.293794	0.792339	0.370793
											gene7295	1.36975	1.20089	1.94955	1.66125	1.85554	1.40597	0.295663	1.39123	0.21252
											gene785	1.49364	0.686941	1.31348	1.0055	0.847571	0.974275	0.298887	0.945757	0.31603
											PB.8476.78.path1	0.742133	1.0931	1.30859	1.60572	0.962682	1.25387	0.299188	1.0379	0.288264
											gene12322	1.41674	1.05993	1.50652	1.6533	1.73768	1.01592	0.300986	1.24158	0.242421
											PB.3409.1.path1	1.21212	0.904444	0.531719	1.31763	1.09679	1.31251	0.302612	0.953975	0.317211
											gene7896	1.95002	1.46622	2.23759	1.43916	1.83016	1.71398	0.303149	1.5629	0.193966
											gene6463	1.66618	1.2273	1.95455	1.83887	1.75527	1.26594	0.30325	1.43019	0.212034
											gene9456	1.52995	1.23057	1.97636	1.89254	1.64531	1.29755	0.303979	1.41089	0.215451
											PB.1660.161.path1	1.1834	0.998082	1.67724	1.43895	1.1904	0.825588	0.304639	1.08833	0.279915
											gene5722	1.66421	1.2348	2.09137	1.7598	1.84959	1.42913	0.305057	1.47628	0.206639
											gene49	1.14388	1.3967	1.93	1.8727	1.78571	1.56807	0.305477	1.42893	0.21378
											gene790	1.37504	0.965608	1.70267	1.76081	1.52146	1.19	0.305854	1.26021	0.242702
											gene4489	1.28745	1.42167	1.82125	1.91475	2.07404	1.55113	0.305859	1.48231	0.20634
											gene48	1.14612	1.38462	1.9317	1.87784	1.78118	1.56537	0.307372	1.42774	0.215285
											gene7106	1.30055	1.59495	2.0852	1.86961	2.09093	1.67412	0.307404	1.56039	0.197004
											gene9853	1.53043	1.23463	1.93061	1.96995	1.90155	1.43928	0.30781	1.47346	0.208902
											gene789	1.59517	0.893371	1.71358	1.60145	1.49044	1.20143	0.309764	1.25789	0.246258
											gene13535	1.00141	0.578392	1.29406	1.40324	1.27772	1.32485	0.310006	1.0271	0.301827
											gene11195	0.782813	0.594473	1.06616	0.801548	1.32599	0.478073	0.310918	0.765712	0.406051
											gene8739	1.7883	0.921295	1.67461	1.37339	1.33191	1.59334	0.311364	1.28489	0.242328
											rna19717	2.19222	2.00871	2.83334	2.42855	2.72999	2.42035	0.311968	2.13216	0.146316
											PB.10214.8.path1	0.946495	1.22527	1.13587	1.31831	0.616286	1.51188	0.312369	1.0095	0.30943
											PB.8014.2.path1	0.56743	1.42962	1.26332	1.1577	1.24562	0.88575	0.312719	0.980309	0.319
											gene7294	1.3729	1.13637	2.0196	1.6872	1.75438	1.45063	0.313369	1.39063	0.225343
											gene4965	1.62401	1.40742	2.13719	1.98202	1.73278	1.34011	0.313864	1.50534	0.2085
											gene10269	1.5991	1.60457	2.21407	2.17088	2.2604	1.75188	0.314624	1.70222	0.184832
											gene253	0.961124	1.65995	1.66957	1.54981	1.88035	1.41998	0.314634	1.35077	0.232929
											gene8371	1.40368	1.79643	2.21609	2.05084	2.21211	1.76274	0.314863	1.67954	0.18747
											gene4236	1.12722	0.942927	0.698803	0.434497	1.32501	0.827463	0.315029	0.810135	0.388859
											gene7660	1.51446	1.12219	1.93277	1.70918	1.68977	1.19626	0.315515	1.35431	0.232971
											gene9155	0.933474	0.349511	0.820558	0.86296	1.33479	0.949193	0.316095	0.795226	0.397491
											gene1588	1.37295	1.58727	2.20087	1.8555	1.91758	1.44711	0.316398	1.52824	0.207034
											gene9854	1.61885	1.18781	1.95396	1.9414	1.83644	1.37391	0.317128	1.46136	0.21701
											gene2385	1.33626	1.1396	1.96135	1.89391	1.54834	1.48293	0.317947	1.38291	0.229912
											gene11317	0.963106	0.895821	1.05896	1.16919	1.65055	1.56829	0.318199	1.08916	0.292151
											PB.594.99.path1	0.941531	0.863579	0.902048	1.33148	1.60342	1.45229	0.319557	1.05913	0.301717
											gene2264	1.27179	1.34691	2.10042	1.74598	1.88894	1.79142	0.320639	1.49516	0.214452
											gene1078	1.40768	1.34271	2.17333	1.76971	1.72602	1.38082	0.321848	1.44602	0.222576
											gene11029	1.22846	1.04475	1.93463	1.63058	1.63339	1.36381	0.322109	1.30825	0.246215
											gene9612	0.452969	0.664281	1.13865	1.2475	0.682928	1.11498	0.323983	0.803613	0.403158
											PB.1866.1.path1	1.23013	0.73261	0.803356	0.540063	1.31572	0.615722	0.324081	0.794526	0.407892
											gene7909	1.25593	0.71569	1.60107	1.53791	1.41396	1.47485	0.324819	1.18918	0.273147
											PB.4015.39.path1	1.38139	1.10634	2.05067	1.58123	1.71028	1.38385	0.325256	1.36272	0.238682
											gene2903	1.40489	1.13039	2.1084	1.69707	1.63017	1.67187	0.32627	1.42415	0.229098
											gene4488	1.26027	1.46679	1.89658	1.93144	2.11898	1.54562	0.328412	1.50687	0.217943
											gene8738	1.76497	0.858905	1.73354	1.3616	1.36138	1.44144	0.328464	1.26433	0.259793
											gene5733	1.58298	1.47948	2.17397	2.17404	2.17551	1.70159	0.328834	1.65949	0.198154
											PB.674.1.path1	1.28349	0.450426	0.922223	1.34859	0.933459	0.799348	0.329597	0.866734	0.380275
											gene7270	1.58199	0.610436	1.38134	1.23979	1.33528	1.16455	0.330267	1.09195	0.302456
											PB.7164.8.path1	0.619277	0.65133	1.47373	0.953864	1.22828	1.0311	0.330408	0.898283	0.367821
											gene2977	1.44158	1.49504	1.96206	2.07614	1.92837	1.26962	0.333528	1.50091	0.222218
											PB.10218.4.path1	1.66875	0.925815	1.50819	1.49623	1.83982	1.16976	0.33384	1.27749	0.261326
											gene1149	1.74461	1.10306	2.05904	1.78289	1.71283	1.40086	0.333924	1.44817	0.230583
											PB.6316.1.path1	1.33099	0.499545	0.659139	1.26602	1.07737	0.84779	0.334406	0.859322	0.389151
											gene8151	1.47145	1.20598	1.74368	1.93916	1.67178	1.06197	0.334487	1.34693	0.248333
											PB.7847.199.path1	1.23824	0.658361	0.566491	1.30321	1.23759	0.755113	0.334687	0.870526	0.384465
											gene7805	1.45985	0.952613	1.69668	1.77168	1.78581	1.243	0.334696	1.32062	0.253439
											gene2127	0.991455	1.00077	1.8603	1.35249	1.14245	1.05346	0.33481	1.10511	0.302967
											gene8607	1.40388	0.69367	1.53984	1.61254	1.47032	1.2441	0.335042	1.18563	0.282586
											PB.1862.208.path1	1.21792	0.290942	0.945061	1.05353	0.800667	1.13383	0.335224	0.82531	0.40618
											PB.5847.68.path1	1.67865	0.729349	1.00792	0.809008	1.15728	1.07136	0.336422	0.969997	0.346828
											gene2756	1.46798	0.507719	1.22039	1.27453	1.27476	1.30997	0.338004	1.05619	0.320021
											gene4071	0.92489	0.907503	1.21454	0.854921	1.07032	0.230093	0.3385	0.791537	0.427648
											PB.9705.3.path1	1.38855	0.902416	1.1413	1.39742	1.58709	0.691524	0.338677	1.06385	0.318349
											PB.5510.9.path1	0.895045	0.712644	0.471027	1.47687	0.859721	1.05987	0.340046	0.830745	0.409327
											PB.3954.215.path1	1.5751	0.888883	1.71643	1.49296	0.969335	1.18058	0.340253	1.16622	0.291757
											gene5268	0.934649	0.25875	1.2221	1.01956	1.13065	0.887814	0.341559	0.827868	0.412577
											PB.812.24.path1	0.471821	1.0424	1.46786	1.20148	1.30124	1.05528	0.342182	0.98318	0.348036
											PB.4873.23.path1	1.23756	0.728334	1.72799	1.12466	0.915299	1.01124	0.343664	1.01268	0.339361
											gene9268	1.29718	1.16832	2.07253	1.80792	1.80512	1.74224	0.344246	1.46251	0.23538
											PB.6192.11.path1	0.909994	1.01484	1.20013	0.731892	1.72654	0.984789	0.344831	0.987574	0.34917
											gene5758	1.96784	1.45925	2.3912	2.26871	2.29588	1.92834	0.345027	1.80804	0.19083
											PB.7146.1.path1	1.18408	1.26039	1.93007	0.970969	1.55988	1.15558	0.345631	1.20094	0.287799
											PB.3623.3.path1	1.14534	1.14813	0.968159	0.299582	1.2477	0.845986	0.346379	0.857325	0.404023
											PB.3706.172.path1	0.773395	0.756102	1.22481	0.708829	1.04553	1.59715	0.347261	0.921868	0.376693
											gene5746	1.09842	1.0817	1.80718	1.66735	1.54374	0.997715	0.347878	1.22057	0.285013
											gene2386	1.61831	1.28176	2.03644	1.76564	1.35854	1.0887	0.347971	1.35677	0.256471
											gene11805	0.551223	1.09917	1.30386	1.26084	1.03302	0.504562	0.348699	0.871625	0.400057
											gene5158	1.91116	1.04039	1.91478	1.87563	1.85482	1.52646	0.349215	1.49606	0.233423
											gene2855	1.0708	0.554973	0.894135	1.43904	1.17286	0.561515	0.350286	0.863374	0.405718
											PB.10211.1.path1	1.3162	0.607184	1.66632	1.17082	1.05219	1.01977	0.350729	1.02617	0.341784
											gene5537	1.45876	0.638267	1.60714	0.942725	1.22416	1.24882	0.351098	1.06728	0.328965
											gene6678	1.29971	1.45171	1.51503	2.13043	2.05233	1.44036	0.351242	1.46297	0.240088
											gene2121	1.65586	0.894185	1.54798	1.09623	0.875526	0.905352	0.351245	1.04663	0.335597
											gene5793	1.49199	1.03121	1.86891	1.47806	1.55011	0.925723	0.351405	1.24249	0.282824
											gene10773	1.78626	1.4044	2.10755	1.90999	1.51798	1.15292	0.352214	1.46161	0.240976
											gene10106	1.68445	1.09871	1.9592	1.30932	1.06952	1.25478	0.352938	1.24699	0.283033
											gene42	1.40369	1.01302	1.99936	1.81711	1.75271	1.48812	0.352959	1.40385	0.251422
											PB.9348.1.path1	1.01479	0.760708	1.7457	1.24444	1.51298	1.1268	0.353081	1.10836	0.318562
											gene2317	1.69202	0.675888	1.28937	1.23097	0.869358	1.21804	0.354113	1.04711	0.338183
											gene2978	1.33191	1.33768	1.63484	1.98439	1.91314	1.09521	0.354188	1.37876	0.256888
											gene4197	1.31201	0.358021	0.82672	0.725673	1.24165	1.01389	0.354384	0.833193	0.425333
											PB.6980.12.path1	1.45866	0.495204	1.18854	1.17463	1.19659	0.737474	0.354483	0.943653	0.375649
											gene9737	1.32256	1.67113	1.8202	2.25809	2.08009	1.4833	0.354694	1.57001	0.225918
											gene3179	1.57709	1.67568	2.21679	1.94085	1.77879	1.16513	0.354712	1.52986	0.231859
											gene6080	1.74658	0.97146	1.61456	0.952151	1.31475	0.963554	0.355351	1.1312	0.314136
											gene3829	1.5432	1.00231	1.80993	1.96611	1.82837	1.39701	0.355376	1.41461	0.251218
											gene10791	1.07785	1.60042	2.15681	1.77912	1.74669	1.51235	0.355392	1.46123	0.243214
											gene38	1.29322	1.04615	1.82938	1.86448	1.88966	1.40642	0.355696	1.38357	0.257085
											gene3068	1.48894	1.22394	1.69324	1.75047	1.32995	0.780555	0.355922	1.23186	0.288931
											gene5876	1.311	0.573099	1.34922	0.684604	0.59149	0.769391	0.356026	0.804976	0.442281
											PB.9600.7.path1	1.39216	0.862207	1.42016	1.65235	0.965745	0.778501	0.356058	1.06103	0.335579
											rna19715	1.96452	2.00885	2.68871	2.38705	2.84777	2.49633	0.356634	2.10712	0.169251
											gene2381	1.86226	0.83771	1.21098	1.62285	1.21765	1.33608	0.356738	1.20632	0.295723
											PB.3991.32.path1	1.15604	0.328456	1.045	0.785133	1.1554	0.467463	0.358637	0.75659	0.474018
											PB.955.11.path1	1.20166	1.23438	1.66229	0.989574	1.74563	1.8909	0.359698	1.29773	0.277174
											PB.6278.215.path1	0.967775	0.759305	1.19699	1.11277	1.33859	1.81115	0.360124	1.0781	0.334035
											gene3383	1.5257	1.48074	1.79561	2.28306	2.21879	1.54894	0.360135	1.60186	0.224824
											gene5929	1.3525	1.26051	1.93663	1.91711	1.98215	1.26086	0.360396	1.43859	0.25052
											gene9944	1.35691	1.48485	2.04463	2.13615	2.17639	2.08319	0.361004	1.6633	0.21704
											gene6657	1.56531	1.49798	2.27621	2.24892	2.27592	1.98324	0.361048	1.74409	0.207012
											PB.1766.1.path1	1.32706	0.975681	1.96973	1.07625	1.50034	1.1746	0.361122	1.19783	0.301481
											PB.6614.65.path1	1.45723	0.738305	1.26561	1.3724	0.972325	0.564787	0.361677	0.961762	0.376057
											gene8756	1.78443	0.968864	1.90864	1.81761	1.68381	1.32624	0.361909	1.40736	0.257155
											gene2409	0.721952	0.704793	0.611378	0.907344	1.59159	0.737344	0.362019	0.805203	0.4496
											gene640	1.27343	0.854114	1.799	1.80267	1.60711	1.45355	0.362155	1.30743	0.276997
											gene7925	1.01713	1.39573	1.90194	1.92904	1.73921	1.33731	0.362286	1.38324	0.261912
											PB.10122.7.path1	1.43554	1.12697	1.59526	1.38614	1.41328	0.583611	0.362701	1.12907	0.321238
											gene1330	1.42164	0.998878	1.82252	1.9085	1.7434	1.22618	0.363298	1.35492	0.268134
											gene2530	1.79838	1.04458	2.12984	1.8021	1.71719	1.51202	0.364328	1.48121	0.245967
											PB.8583.1.path1	0.865745	0.813027	1.6114	0.742387	0.556536	0.819517	0.364444	0.824722	0.441899
											gene10173	1.04478	0.504662	1.22278	0.86792	1.16321	1.59089	0.364505	0.965534	0.377517
											rna19716	2.15737	2.22759	2.98683	2.56392	3.00868	2.72774	0.365518	2.29109	0.159539
											gene5159	1.92378	1.01703	1.92173	1.85669	1.7928	1.41343	0.365628	1.47016	0.2487
											gene3779	1.18318	0.989844	1.85709	1.8094	1.66683	1.23724	0.366002	1.30137	0.281244
											gene9721	1.58321	1.18248	2.1402	1.90204	1.98913	1.43195	0.366435	1.51364	0.242089
											gene7659	1.50761	0.842503	1.74268	1.81379	1.43248	1.14889	0.367112	1.26501	0.290205
											gene4776	1.28505	0.868395	0.954414	1.54866	1.49817	0.639094	0.367448	1.02303	0.359175
											PB.9200.2.path1	0.767543	1.16688	1.79686	1.34245	0.937076	0.976686	0.367728	1.05075	0.349969
											gene9466	1.27819	1.76541	2.14379	1.9891	1.94832	1.29945	0.367818	1.54173	0.238575
											gene3178	1.61199	1.64085	2.22985	1.93017	1.75806	1.12443	0.368266	1.52338	0.241744
											gene2982	1.46038	0.74083	1.75978	1.70983	1.50361	1.32444	0.368347	1.26674	0.290783
											gene8505	1.4909	0.920225	1.75535	1.93889	1.85239	1.52786	0.3687	1.40776	0.261906
											gene3051	1.57744	1.33638	2.3822	1.86304	1.94416	1.56255	0.369206	1.57643	0.234204
											PB.2192.1.path1	1.57606	1.33592	2.38249	1.86344	1.94335	1.56154	0.369625	1.57606	0.234525
											gene12066	1.59205	1.02495	2.04299	1.8182	1.95111	1.51834	0.369973	1.47394	0.251008
											gene375	1.27429	1.04322	1.71918	2.03859	1.85088	1.56141	0.370129	1.40824	0.262831
											gene5591	1.13043	0.807738	1.73981	0.849007	1.17578	0.744629	0.370635	0.974004	0.380527
											PB.3208.90.path1	1.14639	1.14222	1.84529	1.76729	1.74134	1.05181	0.370747	1.29501	0.286288
											PB.5632.116.path1	1.35404	0.577559	1.49884	1.56232	1.51974	1.21158	0.371033	1.15644	0.32084
											gene4485	1.15607	0.722042	1.66512	1.61609	1.64355	1.30932	0.371444	1.21195	0.306485
											gene8052	1.84487	0.792833	1.69651	1.4811	1.53773	1.26295	0.371763	1.28397	0.289542
											gene1329	1.7347	1.00229	1.81449	1.79766	1.57567	1.05688	0.372112	1.33626	0.278473
											PB.2489.21.path1	0.614819	0.643482	0.349143	1.39312	1.00079	1.01678	0.372351	0.770067	0.48353
											gene9945	1.83006	1.52022	2.58045	2.03567	2.26073	2.2666	0.373012	1.83811	0.202933
											PB.7531.5.path1	1.83009	1.51998	2.58028	2.03589	2.26094	2.26673	0.373063	1.83814	0.202957
											gene2654	1.58995	1.10904	1.55745	2.09347	1.94458	1.29654	0.373436	1.4235	0.262338
											gene9738	1.35279	1.47247	1.61009	2.29604	2.02236	1.45947	0.373472	1.51238	0.246943
											PB.3324.3.path1	1.70046	0.690826	1.19263	1.11228	1.40831	0.812758	0.373495	1.04154	0.3586
											gene11751	1.1082	0.679859	1.53652	1.13039	0.94496	0.47068	0.374025	0.89209	0.419268
											gene11940	1.44336	0.890711	1.39439	1.33923	1.1533	0.472364	0.374407	1.00968	0.370818
											gene3082	1.28704	0.97507	2.0545	1.7409	1.65712	1.53195	0.374696	1.37447	0.272611
											PB.2168.186.path1	1.44664	0.65015	1.01334	1.52039	1.65762	1.15308	0.374853	1.11658	0.335715
											gene3016	1.54658	0.615963	1.03527	1.49996	1.57631	1.27929	0.375609	1.13271	0.331601
											gene11375	1.04746	1.13186	1.79579	1.8894	1.82692	1.35809	0.37578	1.34647	0.279085
											PB.8009.5.path1	1.38648	0.740438	1.46565	1.83116	1.13707	1.06628	0.375859	1.14328	0.328756
											gene8359	1.4767	0.904329	1.41926	1.49787	1.31099	0.572466	0.37599	1.07966	0.34825
											gene4246	1.38067	1.73239	2.08707	1.98328	1.84952	1.10662	0.376016	1.50222	0.250306
											gene1146	1.35189	0.999435	1.97777	1.57018	1.63045	1.03373	0.376392	1.27712	0.294719
											gene8094	1.60623	0.582886	0.837357	1.12448	1.44073	1.08435	0.376466	1.0075	0.373663
											gene6677	1.22291	1.56635	1.60926	2.18913	2.08615	1.43928	0.376508	1.49851	0.251254
											gene4529	1.33479	0.91592	1.98516	1.74377	1.72233	1.61254	0.376525	1.38443	0.271971
											PB.6954.1.path1	1.71394	1.78323	2.68933	2.33313	2.40541	2.15156	0.376595	1.92189	0.195951
											gene9245	1.71391	1.7832	2.68941	2.33309	2.40532	2.15152	0.376617	1.92187	0.195964
											PB.6913.16.path1	1.27657	0.999067	1.02532	1.84935	1.53036	0.850983	0.377099	1.12982	0.333769
											gene7621	1.61184	0.84734	1.51842	1.90574	1.72779	1.78646	0.377105	1.39638	0.270058
											gene8620	0.725215	0.606084	1.23865	1.16996	1.65107	1.02619	0.377385	0.970652	0.388795

[truncated: 4 more sheets: S11, S12, S13, S14]
